# Supplementary material for: Stress among on-duty firefighters: an ambulatory assessment study
Source: PeerJ. 2018 Dec 11;6:e5967. doi: 10.7717/peerj.5967 (PMC6294048; doi:10.7717/peerj.5967)
Supplement: Supplemental Information 1 [file peerj-06-5967-s001.zip › RAW_DATA/FF7_2.rr]

8.314
0.766
0.762
0.726
0.736
0.728
0.700
0.696
0.700
0.696
0.694
0.700
0.692
0.694
0.720
0.712
0.712
0.766
0.728
0.724
0.732
0.708
0.702
0.700
0.704
0.710
0.692
0.716
0.738
0.730
0.732
0.770
0.794
0.748
0.768
0.744
0.724
0.708
0.698
0.706
0.724
0.760
0.752
0.768
0.808
0.808
0.792
0.798
0.804
0.830
0.804
0.786
0.788
0.754
0.730
0.740
0.760
0.766
0.762
0.890
0.984
0.928
1.004
1.000
0.916
0.886
0.884
0.840
0.832
0.888
0.904
0.868
0.986
0.978
0.936
0.946
0.936
0.890
0.934
0.930
0.854
0.886
0.890
0.864
0.906
0.920
0.900
0.922
0.910
0.862
0.884
0.892
0.882
0.910
0.928
0.904
0.940
0.948
0.908
0.936
0.898
0.874
0.900
0.872
0.842
0.852
0.804
0.812
0.814
0.818
0.866
0.882
0.836
0.844
0.852
0.822
0.814
0.822
0.804
0.776
0.812
0.894
0.834
0.778
0.806
0.790
0.806
0.768
0.800
0.804
0.784
0.808
1.384
0.702
0.778
0.754
0.756
0.774
0.828
0.802
0.798
0.780
0.766
0.776
0.782
0.756
0.784
0.784
0.764
0.756
0.778
0.804
0.772
0.790
0.844
0.804
0.840
0.870
0.844
0.804
0.870
0.842
0.788
0.790
0.768
0.756
0.736
0.734
0.754
0.780
0.726
0.766
0.778
0.756
0.728
0.746
0.732
0.708
0.714
0.722
0.708
0.706
0.720
0.712
0.738
0.766
0.758
0.746
0.776
0.772
0.750
0.758
0.760
0.742
0.728
0.750
0.732
0.714
0.700
0.706
0.738
0.764
0.740
0.730
0.736
0.752
0.716
0.732
0.750
0.724
0.740
0.762
0.738
0.738
0.748
0.744
0.736
0.774
0.738
0.776
0.796
0.806
0.748
0.746
0.734
0.726
0.724
0.712
0.684
0.694
0.678
0.662
0.642
0.654
0.660
0.662
0.656
0.680
0.700
0.762
0.772
0.732
0.722
0.696
0.710
0.692
0.690
0.666
0.666
0.668
0.670
0.650
0.660
0.668
0.676
0.662
0.654
0.674
0.658
0.658
0.648
0.626
0.632
0.628
0.646
0.670
0.662
0.664
0.672
0.722
0.734
0.728
0.696
0.700
0.666
0.668
0.664
0.620
0.630
0.628
0.602
0.606
0.608
0.600
0.608
0.612
0.586
0.604
0.588
0.622
0.642
0.642
0.648
0.656
0.682
0.666
1.322
0.622
0.640
0.624
0.600
0.600
0.608
0.710
0.478
0.598
0.586
0.580
0.586
0.606
0.604
0.616
0.632
0.658
0.662
0.664
0.682
0.678
0.668
0.680
0.454
0.206
0.646
0.644
0.658
0.682
0.654
0.662
0.666
0.686
0.696
0.672
0.702
0.718
0.696
0.714
0.690
0.688
0.670
0.634
0.632
0.634
0.622
0.620
0.634
0.648
0.692
0.700
0.676
0.688
0.676
0.694
0.684
0.662
0.656
0.680
0.670
0.668
0.664
0.658
0.678
0.668
0.670
0.664
0.652
0.640
0.650
0.658
0.652
0.654
0.658
0.652
0.630
0.638
0.640
0.650
0.636
0.658
0.686
0.672
0.676
0.714
0.718
0.678
0.702
0.716
0.696
0.676
0.714
0.740
0.714
0.716
0.776
0.774
0.722
0.732
0.752
0.766
0.744
0.764
0.826
0.910
0.956
0.850
0.770
0.734
0.470
0.260
0.324
0.352
0.694
0.744
0.714
0.704
0.712
0.690
0.708
0.672
0.668
0.658
0.664
0.680
0.718
0.912
0.858
0.750
0.734
0.712
0.726
0.730
0.762
0.736
0.702
0.712
0.716
0.716
0.698
0.700
0.710
0.776
0.746
0.782
0.842
0.764
0.790
0.812
0.826
0.736
0.750
0.726
0.722
0.700
0.714
0.758
0.842
0.786
0.778
0.868
0.966
0.890
0.960
0.920
0.840
0.868
0.858
0.818
0.862
0.914
0.860
0.852
0.918
0.934
0.894
0.896
0.876
0.834
0.868
0.908
0.880
0.958
0.976
0.908
0.920
0.910
0.870
0.834
0.864
0.922
0.866
0.820
0.856
0.842
0.896
0.848
0.816
0.844
0.838
0.816
0.802
0.772
0.750
0.750
0.742
0.756
0.798
0.828
0.808
0.824
0.852
0.830
0.812
0.818
0.800
0.766
0.760
0.780
0.812
0.802
0.802
0.842
0.858
0.834
0.802
0.776
0.758
0.760
0.736
0.742
0.770
0.802
0.792
0.832
0.898
0.850
0.888
0.922
0.812
0.836
0.792
0.760
0.762
0.756
0.766
0.760
0.744
0.748
0.748
0.752
0.760
0.738
0.744
0.756
0.780
0.782
0.752
0.776
0.790
0.800
0.790
0.834
0.880
0.858
0.892
0.930
0.896
0.902
0.904
0.848
0.852
0.860
0.812
0.800
0.784
0.782
0.770
0.758
0.776
0.816
0.814
0.816
0.824
0.806
0.794
0.824
0.822
0.776
0.788
0.782
0.874
1.012
0.810
0.802
0.830
0.786
0.804
0.800
0.778
0.746
0.724
0.724
0.712
0.698
0.692
0.688
0.690
0.706
0.682
0.702
0.706
0.712
0.720
0.716
0.706
0.702
0.710
0.750
0.732
0.728
0.744
0.806
0.826
0.782
0.826
0.900
0.914
0.868
0.790
0.784
0.806
0.922
0.944
0.834
0.880
0.962
0.876
0.860
0.904
0.980
0.830
0.798
0.790
0.768
0.748
0.738
0.736
0.786
0.812
0.770
0.774
0.798
0.756
0.784
0.858
0.806
0.810
0.810
0.764
0.762
0.770
0.800
1.022
0.808
0.818
0.884
0.858
0.802
0.814
0.858
0.848
0.792
0.796
0.810
0.778
0.808
0.760
0.764
0.790
0.864
0.832
0.844
0.872
0.914
0.818
0.792
0.808
0.810
0.818
0.788
0.774
0.786
0.790
0.788
0.776
0.784
0.818
0.836
0.794
0.768
0.770
0.782
0.824
0.836
0.786
0.810
0.856
0.902
0.872
0.806
0.826
0.864
0.896
0.822
0.802
0.814
0.830
0.824
0.810
0.842
0.900
0.838
0.872
0.910
0.912
0.874
0.794
0.798
0.810
0.824
0.888
1.004
0.946
0.908
0.848
0.778
0.752
0.728
0.722
0.722
0.738
0.776
0.820
0.820
0.840
0.876
0.804
0.792
0.770
0.752
0.762
0.772
0.742
0.738
0.748
0.804
0.906
0.862
0.792
0.802
0.834
0.886
0.928
0.836
0.802
0.798
0.796
0.804
0.784
0.778
0.810
0.790
0.770
0.792
0.840
0.872
0.840
0.790
0.812
0.836
0.850
0.790
0.778
0.802
0.832
0.852
0.796
0.800
0.820
0.860
0.850
0.798
0.810
0.806
0.802
0.786
0.776
0.748
0.762
0.806
0.820
0.796
0.822
0.836
0.778
0.770
0.754
0.766
0.794
0.844
0.892
0.830
0.856
0.882
0.930
0.872
0.824
0.802
0.804
0.832
0.854
0.862
0.812
0.814
0.840
0.856
0.856
0.792
0.790
0.790
0.786
0.784
0.756
0.752
0.744
0.742
0.746
0.776
0.780
0.838
0.838
0.804
0.800
0.812
0.778
0.770
0.752
0.746
0.732
0.722
0.726
0.754
0.742
0.726
0.722
0.734
0.728
0.722
0.724
0.730
0.726
0.726
0.736
0.768
0.790
0.764
0.778
0.766
0.758
0.724
0.730
0.762
0.874
0.930
0.804
0.784
0.798
0.780
0.802
0.878
0.820
0.800
0.820
0.872
0.908
0.918
0.924
0.824
0.818
0.788
0.772
0.802
0.874
0.864
0.806
0.806
0.846
0.796
0.796
0.862
0.838
0.796
0.806
0.824
0.954
1.002
0.984
0.930
0.850
0.836
0.808
0.778
0.796
0.848
0.798
0.848
0.898
0.924
0.900
0.838
0.854
0.870
0.836
0.808
0.806
0.804
0.850
0.892
0.820
0.844
0.886
0.930
0.904
0.912
0.826
0.810
0.802
0.854
0.866
0.800
0.816
0.862
0.822
0.866
0.934
0.956
0.854
0.826
0.810
0.814
0.796
0.796
0.898
0.962
0.876
0.906
0.954
0.972
0.856
0.846
0.868
0.862
0.866
0.832
0.842
0.880
0.842
0.822
0.824
0.838
0.906
0.978
0.910
0.874
0.890
0.840
0.800
0.792
0.782
0.794
0.890
0.834
0.818
0.862
0.928
0.980
0.872
0.898
0.912
0.942
0.868
0.826
0.808
0.806
0.848
0.858
0.834
0.924
1.000
0.898
0.874
0.884
0.874
0.828
0.820
0.854
0.858
0.814
0.800
0.806
0.876
1.068
1.064
0.974
0.898
0.916
0.936
0.936
0.874
0.906
0.926
0.878
0.830
0.856
0.948
1.088
1.012
0.960
0.836
0.802
0.788
0.814
1.016
0.862
0.850
0.906
1.040
1.134
1.082
0.930
0.954
0.978
0.966
0.876
0.900
0.956
0.966
0.860
0.838
0.818
0.872
0.960
0.966
1.030
0.990
0.904
0.946
1.020
0.974
0.888
0.834
0.850
0.920
0.898
0.912
0.994
0.978
0.970
0.872
0.892
0.856
0.824
0.830
0.958
1.162
1.120
1.018
0.916
0.938
1.066
1.122
1.048
1.216
1.186
1.016
0.920
0.944
0.998
0.912
0.896
1.070
1.142
0.976
1.056
1.060
0.918
0.904
0.972
1.028
0.884
0.838
0.818
0.848
0.800
0.854
1.072
1.012
1.076
0.886
0.934
0.964
0.974
0.940
0.866
0.798
0.776
0.764
0.766
0.750
0.788
1.144
1.116
1.158
1.072
0.978
0.910
0.856
0.830
0.778
0.754
0.756
0.780
1.076
0.874
0.852
0.854
0.820
0.800
0.776
0.746
0.722
0.704
0.690
0.688
0.670
0.676
0.654
0.646
0.646
0.636
0.630
0.658
0.696
0.830
0.812
0.794
0.784
0.760
0.748
0.736
0.730
0.706
0.704
0.686
0.670
0.668
0.646
0.644
0.612
0.634
0.640
0.622
0.634
0.630
0.636
0.630
0.628
0.642
0.644
0.646
0.642
0.658
0.666
0.674
0.682
0.666
0.682
0.678
0.678
0.668
0.670
0.672
0.686
0.720
0.772
0.736
0.780
0.844
0.774
0.782
0.786
0.746
0.748
0.758
0.786
0.764
0.772
0.796
0.788
0.748
0.770
0.748
0.730
0.728
0.708
0.720
0.732
0.788
0.822
0.776
0.804
0.806
0.768
0.780
0.830
0.844
0.770
0.748
0.738
0.744
0.804
0.854
0.792
0.812
0.812
0.856
0.822
0.386
0.364
0.754
0.746
0.708
0.694
0.720
0.714
0.728
0.734
0.736
0.728
0.728
0.730
0.740
0.712
0.738
0.830
0.844
0.784
0.776
0.800
0.786
0.788
0.776
0.784
0.776
0.810
0.834
0.776
0.792
0.806
0.764
0.784
0.780
0.760
0.774
0.750
0.796
0.890
0.908
0.810
0.830
0.840
0.834
0.784
0.788
0.800
0.514
0.262
0.272
0.540
0.840
0.962
0.560
0.416
0.908
0.916
0.894
0.808
0.804
0.788
0.766
0.780
0.808
0.778
0.758
0.818
0.682
0.918
0.816
0.266
0.534
0.810
0.850
0.840
0.824
0.818
0.812
0.786
0.746
0.760
0.720
0.760
0.808
0.872
0.808
0.790
0.788
0.770
0.752
0.762
0.740
0.768
0.812
0.868
0.798
0.822
0.810
0.794
0.812
0.812
0.784
0.764
0.748
0.730
0.738
0.768
0.750
0.776
0.858
0.794
0.870
0.888
0.952
0.942
0.874
0.860
0.802
0.790
0.780
0.766
0.754
0.728
0.742
0.702
0.736
0.774
0.828
0.800
0.806
0.772
0.764
0.742
0.798
0.856
0.850
0.820
0.756
0.764
0.748
0.742
0.766
0.754
0.752
0.782
0.762
0.812
0.894
0.822
0.872
0.912
0.810
0.818
0.822
0.848
0.806
0.814
0.862
0.894
1.006
0.990
0.934
0.826
0.788
0.774
0.770
0.758
0.762
0.790
0.838
0.816
0.802
0.862
0.896
0.866
0.900
0.936
0.968
0.962
0.880
0.892
0.844
0.810
0.810
0.804
0.804
0.786
0.772
0.822
0.858
0.858
0.884
0.890
0.824
0.834
0.830
0.820
0.842
0.872
0.910
0.858
0.882
0.892
0.854
0.796
0.792
0.758
0.740
0.750
0.744
0.752
0.778
0.804
0.782
0.810
0.834
0.824
0.790
0.812
0.820
0.800
0.780
0.784
0.806
0.818
0.800
0.826
0.834
0.814
0.776
0.788
0.776
0.770
0.762
0.802
0.840
0.816
0.810
0.834
0.854
0.824
0.858
0.840
0.818
0.786
0.800
0.814
0.798
0.798
0.808
0.814
0.782
0.802
0.794
0.774
0.768
0.780
0.782
0.776
0.816
0.842
0.842
0.814
0.814
0.826
0.802
0.796
0.834
0.844
0.788
0.766
0.730
0.722
0.718
0.706
0.712
0.720
0.730
0.712
0.724
0.728
0.734
0.716
0.718
0.730
0.748
0.736
0.736
0.738
0.746
0.732
0.736
0.766
0.822
0.814
0.836
0.898
0.898
0.858
0.876
0.854
0.806
0.814
0.826
0.796
0.812
0.826
0.836
0.814
0.848
0.852
0.822
0.836
0.844
0.826
0.826
0.822
0.826
0.800
0.824
0.862
0.856
0.826
0.844
0.824
0.818
0.834
0.800
0.754
0.746
0.726
0.708
0.692
0.686
0.684
0.686
0.682
0.704
0.710
0.712
0.714
0.720
0.728
0.728
0.718
0.716
0.692
0.682
0.680
0.678
0.670
0.676
0.704
0.746
0.836
0.816
0.756
0.766
0.716
0.736
0.730
0.748
0.740
0.760
0.718
0.704
0.706
0.696
0.694
0.672
0.692
0.708
0.754
0.734
0.750
0.772
0.742
0.746
0.746
0.764
0.732
0.742
0.752
0.730
0.744
0.738
0.704
0.712
0.692
0.676
0.688
0.688
0.678
0.682
0.680
0.676
0.672
0.666
0.676
0.700
0.744
0.774
0.764
0.738
0.728
0.710
0.682
0.688
0.670
0.682
0.686
0.670
0.672
0.676
0.674
0.684
0.686
0.684
0.692
0.708
0.708
0.698
0.690
0.690
0.682
0.678
0.684
0.688
0.702
0.718
0.708
0.758
0.800
0.818
0.794
0.864
0.880
0.820
0.840
0.802
0.814
0.810
0.778
0.848
0.908
0.892
0.896
0.902
0.824
0.858
0.884
0.860
0.890
0.992
0.938
0.942
0.944
0.882
0.824
0.874
0.972
0.870
0.872
0.862
0.826
0.782
0.780
0.782
0.842
0.932
0.982
0.914
0.960
0.866
0.884
0.878
0.818
0.788
0.778
0.796
0.828
0.840
0.820
0.774
0.788
0.832
0.844
0.800
0.818
0.844
0.806
0.788
0.804
0.810
0.776
0.810
0.830
0.808
0.808
0.752
0.806
0.786
0.768
0.794
0.824
0.818
0.750
0.774
0.796
0.832
0.802
0.854
0.800
0.828
0.918
0.990
0.842
0.804
0.826
0.854
0.926
0.910
0.872
0.808
0.768
0.756
0.794
0.854
0.864
0.902
0.902
0.872
0.818
0.796
0.798
0.828
0.808
0.836
0.868
0.866
0.806
0.830
0.820
0.812
0.776
0.830
0.850
0.828
0.862
0.856
0.814
0.808
0.776
0.758
0.764
0.752
0.776
0.808
0.828
0.790
0.816
0.798
0.812
0.782
0.744
0.740
0.740
0.736
0.730
0.730
0.724
0.726
0.774
0.770
0.838
0.900
0.858
0.884
0.878
0.834
0.788
0.796
0.796
0.818
0.802
0.776
0.766
0.760
0.752
0.756
0.762
0.756
0.738
0.746
0.734
0.728
0.736
0.720
0.696
0.710
0.690
0.682
0.680
0.676
0.664
0.660
0.660
0.654
0.660
0.686
0.734
0.732
0.688
0.688
0.700
0.722
0.782
0.788
0.742
0.730
0.722
0.708
0.704
0.712
0.700
0.726
0.716
0.770
0.810
0.778
0.816
0.854
0.816
0.836
0.836
0.788
0.762
0.730
0.708
0.698
0.702
0.704
0.720
0.716
0.750
0.736
0.786
0.826
0.816
0.778
0.778
0.780
0.770
0.720
0.710
0.692
0.668
0.638
0.636
0.624
0.616
0.622
0.624
0.626
0.640
0.654
0.662
0.646
0.656
0.654
0.656
0.652
0.656
0.652
0.630
0.628
0.616
0.616
0.600
0.600
0.606
0.596
0.598
0.610
0.616
0.606
0.638
0.644
0.656
0.664
0.660
0.658
0.662
0.654
0.640
0.628
0.622
0.618
0.632
0.636
0.636
0.646
0.660
0.680
0.662
0.662
0.658
0.672
0.684
0.674
0.664
0.674
0.662
0.666
0.674
0.670
0.668
0.668
0.668
0.670
0.674
0.660
0.674
0.682
0.686
0.698
0.712
0.718
0.706
0.682
0.666
0.662
0.650
0.636
0.662
0.686
0.752
0.744
0.768
0.768
0.732
0.722
0.692
0.686
0.664
0.640
0.654
0.654
0.644
0.652
0.650
0.640
0.654
0.656
0.672
0.682
0.666
0.666
0.680
0.686
0.686
0.696
0.700
0.704
0.706
0.692
0.696
0.690
0.688
0.684
0.684
0.674
0.666
0.674
0.698
0.718
0.710
0.688
0.698
0.696
0.694
0.704
0.706
0.698
0.684
0.660
0.634
0.624
0.612
0.614
0.614
0.630
0.676
0.760
0.796
0.808
0.744
0.730
0.714
0.714
0.706
0.686
0.676
0.660
0.660
0.658
0.662
0.666
0.666
0.658
0.650
0.650
0.648
0.642
0.644
0.638
0.630
0.622
0.612
0.610
0.606
0.614
0.622
0.640
0.632
0.662
0.684
0.662
0.676
0.678
0.700
0.714
0.714
0.712
0.706
0.698
0.690
0.672
0.662
0.648
0.630
0.628
0.616
0.618
0.626
0.632
0.640
0.664
0.670
0.708
0.706
0.726
0.732
0.694
0.708
0.682
0.664
0.672
0.660
0.652
0.652
0.650
0.650
0.646
0.650
0.644
0.644
0.650
0.652
0.648
0.648
0.660
0.668
0.670
0.686
0.686
0.690
0.684
0.664
0.654
0.652
0.630
0.628
0.626
0.610
0.622
0.646
0.660
0.642
0.660
0.678
0.686
0.688
0.688
0.684
0.670
0.674
0.668
0.660
0.650
0.652
0.642
0.638
0.638
0.642
0.636
0.642
0.650
0.656
0.656
0.660
0.664
0.674
0.662
0.658
0.658
0.644
0.646
0.640
0.632
0.622
0.620
0.606
0.604
0.604
0.598
0.602
0.598
0.602
0.608
0.624
0.646
0.638
0.636
0.646
0.652
0.646
0.654
0.640
0.638
0.632
0.622
0.626
0.616
0.608
0.608
0.596
0.596
0.596
0.610
0.610
0.616
0.622
0.616
0.630
0.648
0.644
0.636
0.650
0.646
0.648
0.648
0.638
0.646
0.644
0.644
0.660
0.660
0.646
0.666
0.656
0.662
0.648
0.650
0.652
0.648
0.658
0.670
0.680
0.674
0.660
0.668
0.664
0.654
0.662
0.654
0.638
0.630
0.616
0.628
0.624
0.634
0.644
0.644
0.678
0.710
0.730
0.700
0.706
0.700
0.690
0.684
0.668
0.662
0.644
0.636
0.624
0.608
0.612
0.602
0.610
0.610
0.618
0.618
0.628
0.634
0.642
0.622
0.636
0.636
0.630
0.622
0.624
0.620
0.610
0.616
0.612
0.606
0.610
0.610
0.606
0.610
0.608
0.608
0.596
0.602
0.594
0.584
0.578
0.570
0.564
0.572
0.574
0.576
0.592
0.596
0.604
0.602
0.596
0.598
0.592
0.602
0.606
0.624
0.614
0.622
0.626
0.628
0.624
0.630
0.632
0.630
0.626
0.628
0.636
0.628
0.620
0.618
0.612
0.604
0.604
0.606
0.600
0.604
0.604
0.600
0.588
0.598
0.604
0.608
0.610
0.622
0.628
0.628
0.624
0.624
0.608
0.616
0.618
0.620
0.616
0.618
0.616
0.624
0.624
0.638
0.646
0.640
0.642
0.648
0.654
0.648
0.648
0.642
0.646
0.632
0.648
0.662
0.676
0.664
0.692
0.710
0.708
0.688
0.692
0.688
0.664
0.658
0.656
0.648
0.638
0.644
0.638
0.656
0.680
0.698
0.680
0.694
0.696
0.670
0.662
0.672
0.686
0.680
0.672
0.686
0.702
0.714
0.696
0.722
0.752
0.752
0.718
0.690
0.682
0.668
0.654
0.654
0.660
0.650
0.638
0.640
0.640
0.638
0.632
0.648
0.664
0.674
0.662
0.692
0.724
0.720
0.720
0.754
0.770
0.726
0.768
0.766
0.724
0.738
0.738
0.738
0.696
0.716
0.726
0.716
0.712
0.716
0.700
0.692
0.684
0.682
0.700
0.718
0.716
0.736
0.744
0.756
0.716
0.744
0.740
0.742
0.714
0.736
0.746
0.722
0.742
0.744
0.750
0.718
0.744
0.746
0.738
0.726
0.742
0.736
0.720
0.720
0.724
0.728
0.706
0.730
0.730
0.734
0.704
0.714
0.710
0.704
0.682
0.702
0.722
0.740
0.738
0.780
0.788
0.782
0.764
0.726
0.698
0.668
0.652
0.640
0.606
0.602
0.602
0.596
0.590
0.592
0.592
0.596
0.610
0.622
0.648
0.656
0.656
0.644
0.636
0.606
0.610
0.608
0.590
0.604
0.608
0.612
0.644
0.654
0.674
0.658
0.632
0.628
0.630
0.622
0.630
0.624
0.612
0.604
0.584
0.580
0.558
0.560
0.556
0.564
0.592
0.580
0.568
0.566
0.584
0.610
0.618
0.610
0.604
0.600
0.602
0.610
0.614
0.612
0.596
0.594
0.586
0.596
0.590
0.610
0.614
0.616
0.622
0.646
0.660
0.636
0.652
0.666
0.676
0.664
0.682
0.714
0.688
0.700
0.700
0.700
0.696
0.664
0.670
0.660
0.684
0.680
0.718
0.742
0.760
0.716
0.728
0.732
0.684
0.702
0.704
0.702
0.710
0.720
0.724
0.706
0.722
0.710
0.690
0.686
0.686
0.682
0.670
0.666
0.654
0.658
0.640
0.640
0.648
0.654
0.668
0.666
0.654
0.652
0.652
0.638
0.630
0.632
0.640
0.638
0.620
0.630
0.620
0.624
0.598
0.598
0.588
0.578
0.584
0.602
0.672
0.746
0.710
0.666
0.648
0.630
0.616
0.634
0.624
0.636
0.660
0.660
0.640
0.652
0.660
0.676
0.682
0.718
0.768
0.720
0.724
0.686
0.702
0.708
0.680
0.694
0.706
0.692
0.692
0.698
0.702
0.704
0.708
0.710
0.686
0.706
0.712
0.712
0.690
0.710
0.724
0.728
0.710
0.702
0.690
0.682
0.652
0.654
0.630
0.634
0.624
0.612
0.614
0.614
0.624
0.620
0.610
0.622
0.616
0.620
0.644
0.648
0.638
0.646
0.646
0.656
0.658
0.648
0.634
0.632
0.634
0.622
0.634
0.612
0.622
0.614
0.618
0.606
0.602
0.610
0.596
0.600
0.604
0.596
0.592
0.598
0.602
0.600
0.594
0.594
0.586
0.592
0.580
0.574
0.590
0.564
0.566
0.566
0.576
0.586
0.604
0.602
0.630
0.638
0.644
0.648
0.644
0.620
0.614
0.608
0.590
0.592
0.588
0.588
0.622
0.636
0.604
0.604
0.602
0.614
0.614
0.618
0.630
0.646
0.634
0.640
0.632
0.638
0.636
0.646
0.652
0.632
0.636
0.628
0.642
0.646
0.644
0.668
0.672
0.648
0.654
0.660
0.644
0.640
0.648
0.650
0.658
0.662
0.654
0.652
0.650
0.640
0.634
0.618
0.616
0.624
0.634
0.650
0.646
0.640
0.656
0.652
0.638
0.642
0.632
0.624
0.618
0.612
0.604
0.610
0.618
0.622
0.644
0.636
0.660
0.690
0.688
0.674
0.680
0.684
0.694
0.668
0.634
0.620
0.630
0.674
0.718
0.782
0.766
0.732
0.700
0.686
0.672
0.664
0.670
0.662
0.686
0.698
0.714
0.810
0.822
0.784
0.754
0.728
0.712
0.690
0.658
0.654
0.672
0.682
0.688
0.746
0.716
0.764
0.782
0.728
0.742
0.716
0.690
0.694
0.700
0.692
0.682
0.672
0.660
0.656
0.650
0.634
0.638
0.640
0.648
0.646
0.650
0.642
0.660
0.684
0.706
0.714
0.716
0.682
0.654
0.644
0.628
0.642
0.636
0.658
0.648
0.642
0.642
0.654
0.654
0.644
0.638
0.652
0.646
0.638
0.648
0.660
0.672
0.666
0.644
0.642
0.648
0.656
0.650
0.652
0.656
0.640
0.648
0.662
0.650
0.634
0.684
0.666
0.652
0.658
0.660
0.644
0.644
0.646
0.640
0.644
0.644
0.644
0.624
0.624
0.628
0.640
0.630
0.630
0.646
0.640
0.654
0.672
0.680
0.670
0.652
0.632
0.628
0.614
0.606
0.620
0.622
0.660
0.652
0.666
0.670
0.674
0.656
0.668
0.678
0.646
0.660
0.644
0.636
0.646
0.628
0.648
0.620
0.604
0.600
0.586
0.582
0.586
0.584
0.602
0.600
0.606
0.606
0.610
0.616
0.612
0.618
0.606
0.618
0.620
0.630
0.640
0.630
0.634
0.640
0.630
0.646
0.660
0.650
0.660
0.674
0.676
0.658
0.664
0.666
0.662
0.658
0.664
0.678
0.664
0.670
0.682
0.680
0.674
0.688
0.702
0.688
0.720
0.730
0.722
0.696
0.700
0.698
0.676
0.678
0.684
0.680
0.664
0.658
0.648
0.632
0.634
0.612
0.616
0.628
0.648
0.622
0.650
0.654
0.676
0.668
0.676
0.692
0.660
0.672
0.650
0.634
0.620
0.612
0.596
0.602
0.594
0.586
0.596
0.598
0.598
0.596
0.596
0.592
0.602
0.610
0.618
0.614
0.618
0.624
0.622
0.626
0.624
0.628
0.616
0.618
0.616
0.608
0.604
0.594
0.584
0.598
0.594
0.602
0.590
0.592
0.592
0.588
0.584
0.576
0.574
0.566
0.566
0.572
0.566
0.572
0.584
0.594
0.598
0.600
0.616
0.608
0.604
0.608
0.606
0.602
0.608
0.606
0.596
0.592
0.598
0.596
0.588
0.598
0.598
0.586
0.590
0.588
0.586
0.580
0.582
0.570
0.564
0.562
0.558
0.568
0.556
0.556
0.554
0.564
0.564
0.564
0.566
0.564
0.562
0.558
0.562
0.550
0.558
0.564
0.568
0.568
0.568
0.570
0.572
0.572
0.564
0.570
0.582
0.580
0.584
0.564
0.564
0.580
0.590
0.602
0.606
0.610
0.614
0.620
0.622
0.610
0.618
0.614
0.600
0.602
0.598
0.598
0.604
0.604
0.592
0.604
0.596
0.588
0.592
0.584
0.582
0.574
0.582
0.588
0.588
0.600
0.618
0.626
0.632
0.646
0.630
0.616
0.612
0.604
0.598
0.594
0.592
0.598
0.596
0.602
0.622
0.628
0.634
0.640
0.646
0.640
0.634
0.636
0.632
0.622
0.626
0.632
0.634
0.624
0.608
0.608
0.606
0.600
0.604
0.610
0.620
0.616
0.610
0.614
0.616
0.618
0.614
0.622
0.620
0.614
0.602
0.602
0.600
0.600
0.602
0.596
0.592
0.588
0.606
0.604
0.614
0.636
0.656
0.646
0.656
0.664
0.654
0.650
0.642
0.638
0.622
0.618
0.618
0.620
0.624
0.634
0.634
0.626
0.632
0.638
0.626
0.632
0.636
0.638
0.636
0.648
0.660
0.648
0.650
0.658
0.652
0.638
0.624
0.618
0.614
0.616
0.612
0.624
0.642
0.650
0.658
0.672
0.676
0.668
0.668
0.662
0.656
0.654
0.644
0.626
0.600
0.608
0.616
0.610
0.628
0.618
0.626
0.636
0.630
0.652
0.666
0.654
0.670
0.668
0.638
0.640
0.632
0.616
0.622
0.612
0.602
0.602
0.588
0.600
0.602
0.598
0.610
0.624
0.636
0.628
0.640
0.644
0.648
0.664
0.648
0.646
0.648
0.660
0.664
0.668
0.670
0.668
0.658
0.636
0.632
0.620
0.620
0.618
0.620
0.610
0.610
0.626
0.646
0.668
0.684
0.676
0.640
0.636
0.618
0.608
0.600
0.598
0.602
0.620
0.620
0.624
0.634
0.656
0.658
0.646
0.654
0.658
0.662
0.650
0.646
0.648
0.648
0.632
0.634
0.638
0.658
0.668
0.688
0.702
0.708
0.684
0.680
0.672
0.650
0.636
0.630
0.622
0.612
0.618
0.614
0.610
0.622
0.632
0.630
0.624
0.628
0.630
0.610
0.610
0.618
0.612
0.616
0.610
0.614
0.604
0.606
0.598
0.612
0.624
0.644
0.620
0.638
0.648
0.642
0.636
0.646
0.654
0.650
0.636
0.634
0.630
0.622
0.622
0.626
0.624
0.632
0.628
0.634
0.644
0.656
0.636
0.656
0.662
0.652
0.646
0.646
0.650
0.642
0.654
0.666
0.646
0.656
0.666
0.654
0.654
0.662
0.658
0.646
0.650
0.658
0.644
0.640
0.642
0.638
0.624
0.632
0.642
0.664
0.652
0.656
0.684
0.688
0.672
0.662
0.664
0.658
0.646
0.644
0.640
0.628
0.626
0.618
0.612
0.600
0.596
0.598
0.590
0.588
0.614
0.630
0.664
0.680
0.656
0.664
0.668
0.654
0.664
0.660
0.660
0.634
0.626
0.626
0.630
0.640
0.640
0.634
0.648
0.662
0.650
0.652
0.666
0.690
0.680
0.688
0.716
0.754
0.722
0.748
0.754
0.718
0.692
0.708
0.776
0.756
0.720
0.768
0.770
0.714
0.724
0.728
0.704
0.694
0.702
0.706
0.682
0.680
0.708
0.706
0.678
0.678
0.670
0.646
0.642
0.648
0.656
0.652
0.662
0.654
0.644
0.650
0.644
0.646
0.652
0.662
0.666
0.670
0.666
0.652
0.668
0.678
0.704
0.710
0.688
0.696
0.702
0.716
0.684
0.686
0.698
0.708
0.684
0.696
0.694
0.688
0.656
0.650
0.658
0.678
0.672
0.670
0.704
0.762
0.712
0.684
0.676
0.678
0.672
0.674
0.652
0.652
0.638
0.628
0.618
0.620
0.616
0.612
0.622
0.634
0.666
0.694
0.736
0.760
0.762
0.740
0.680
0.666
0.650
0.644
0.646
0.648
0.630
0.634
0.632
0.694
0.780
0.750
0.704
0.690
0.666
0.674
0.708
0.752
0.748
0.726
0.686
0.688
0.680
0.674
0.672
0.662
0.660
0.642
0.636
0.640
0.672
0.754
0.798
0.800
0.796
0.752
0.754
0.738
0.692
0.670
0.654
0.642
0.666
0.726
0.744
0.682
0.680
0.680
0.698
0.724
0.684
0.682
0.688
0.708
0.724
0.698
0.702
0.710
0.714
0.686
0.682
0.662
0.660
0.648
0.644
0.632
0.628
0.626
0.618
0.614
0.608
0.596
0.592
0.598
0.606
0.608
0.594
0.604
0.602
0.600
0.598
0.604
0.614
0.604
0.606
0.612
0.632
0.650
0.638
0.628
0.640
0.638
0.628
0.626
0.634
0.638
0.622
0.628
0.630
0.614
0.612
0.604
0.608
0.610
0.602
0.610
0.596
0.610
0.614
0.600
0.606
0.610
0.606
0.598
0.600
0.594
0.588
0.578
0.580
0.574
0.570
0.566
0.576
0.568
0.574
0.582
0.576
0.592
0.618
0.618
0.606
0.616
0.618
0.634
0.624
0.620
0.628
0.636
0.634
0.632
0.632
0.642
0.642
0.642
0.636
0.626
0.628
0.632
0.642
0.648
0.632
0.634
0.644
0.650
0.638
0.642
0.648
0.646
0.634
0.620
0.616
0.616
0.624
0.636
0.646
0.638
0.628
0.622
0.610
0.594
0.584
0.576
0.566
0.562
0.564
0.582
0.614
0.608
0.590
0.580
0.576
0.572
0.576
0.574
0.578
0.580
0.576
0.598
0.608
0.602
0.608
0.600
0.600
0.604
0.596
0.596
0.600
0.612
0.616
0.606
0.618
0.628
0.614
0.618
0.626
0.622
0.620
0.636
0.654
0.654
0.634
0.632
0.634
0.636
0.652
0.654
0.640
0.644
0.626
0.634
0.626
0.626
0.648
0.666
0.688
0.744
0.758
0.746
0.760
0.752
0.728
0.704
0.690
0.672
0.652
0.652
0.684
0.730
0.762
0.724
0.702
0.686
0.678
0.700
0.676
0.690
0.712
0.712
0.706
0.684
0.664
0.664
0.670
0.656
0.662
0.636
0.614
0.610
0.602
0.592
0.602
0.614
0.634
0.642
0.684
0.722
0.696
0.720
0.726
0.694
0.700
0.678
0.664
0.644
0.652
0.662
0.666
0.650
0.658
0.658
0.668
0.648
0.656
0.658
0.666
0.664
0.648
0.646
0.646
0.658
0.672
0.704
0.666
0.648
0.648
0.640
0.624
0.628
0.632
0.630
0.654
0.684
0.722
0.694
0.666
0.656
0.642
0.640
0.628
0.628
0.634
0.622
0.632
0.636
0.626
0.626
0.640
0.634
0.620
0.626
0.616
0.614
0.606
0.596
0.600
0.608
0.616
0.608
0.612
0.626
0.634
0.618
0.626
0.624
0.612
0.598
0.598
0.600
0.590
0.592
0.570
0.572
0.576
0.576
0.580
0.578
0.582
0.596
0.608
0.620
0.606
0.614
0.616
0.610
0.604
0.608
0.614
0.624
0.602
0.614
0.612
0.600
0.600
0.604
0.598
0.602
0.606
0.604
0.592
0.594
0.596
0.594
0.582
0.588
0.582
0.572
0.564
0.576
0.574
0.582
0.574
0.570
0.568
0.578
0.590
0.588
0.580
0.598
0.598
0.596
0.598
0.590
0.586
0.590
0.592
0.590
0.578
0.574
0.578
0.588
0.608
0.614
0.600
0.604
0.608
0.602
0.614
0.628
0.642
0.652
0.616
0.626
0.610
0.598
0.606
0.592
0.594
0.588
0.574
0.588
0.592
0.586
0.586
0.596
0.596
0.594
0.614
0.630
0.616
0.636
0.634
0.620
0.606
0.612
0.604
0.598
0.602
0.610
0.600
0.610
0.614
0.614
0.612
0.624
0.636
0.628
0.604
0.610
0.604
0.606
0.598
0.596
0.606
0.614
0.620
0.624
0.642
0.662
0.672
0.656
0.638
0.620
0.614
0.622
0.604
0.600
0.598
0.596
0.588
0.614
0.606
0.614
0.636
0.642
0.608
0.612
0.618
0.598
0.588
0.594
0.588
0.592
0.600
0.610
0.616
0.614
0.658
0.692
0.696
0.670
0.654
0.642
0.640
0.620
0.612
0.614
0.606
0.606
0.610
0.604
0.604
0.618
0.630
0.628
0.618
0.640
0.658
0.688
0.678
0.614
0.610
0.590
0.584
0.590
0.586
0.602
0.646
0.644
0.640
0.642
0.624
0.620
0.596
0.594
0.582
0.586
0.606
0.628
0.658
0.646
0.648
0.640
0.634
0.614
0.618
0.632
0.666
0.676
0.646
0.640
0.638
0.632
0.638
0.630
0.614
0.600
0.598
0.602
0.602
0.594
0.604
0.608
0.628
0.648
0.672
0.710
0.710
0.684
0.684
0.668
0.662
0.638
0.636
0.624
0.630
0.642
0.632
0.646
0.662
0.664
0.638
0.646
0.664
0.674
0.648
0.636
0.634
0.642
0.642
0.638
0.642
0.654
0.666
0.656
0.664
0.688
0.708
0.696
0.658
0.660
0.644
0.648
0.654
0.656
0.642
0.636
0.634
0.660
0.718
0.708
0.718
0.744
0.716
0.704
0.692
0.674
0.672
0.672
0.652
0.640
0.666
0.670
0.682
0.702
0.680
0.688
0.662
0.644
0.622
0.594
0.558
0.550
0.274
0.262
0.540
0.530
0.528
0.534
0.538
0.542
0.544
0.550
0.548
0.550
0.550
0.542
0.538
0.536
0.540
0.544
0.546
0.550
0.572
0.612
0.610
0.594
0.654
1.066
0.896
0.780
0.702
0.630
0.636
0.624
0.632
0.622
0.624
0.630
0.646
0.624
0.626
0.624
0.620
0.618
0.638
0.648
0.652
0.644
0.654
0.654
0.644
0.640
0.628
0.632
0.632
0.622
0.630
0.644
0.630
0.616
0.618
0.624
0.644
0.644
0.632
0.616
0.610
0.604
0.608
0.618
0.628
0.632
0.636
0.618
0.608
0.608
0.608
0.590
0.600
0.610
0.612
0.604
0.596
0.608
0.616
0.636
0.642
0.630
0.610
0.600
0.592
0.596
0.592
0.592
0.608
0.612
0.616
0.608
0.600
0.614
0.628
0.646
0.630
0.616
0.626
0.622
0.650
0.696
0.692
0.754
0.760
0.770
0.744
0.688
0.700
0.690
0.690
0.722
0.752
0.720
0.714
0.696
0.678
0.680
0.668
0.672
0.680
0.682
0.684
0.660
0.654
0.668
0.656
0.658
0.652
0.648
0.638
0.610
0.244
0.366
0.568
0.544
0.548
0.556
0.588
0.610
0.652
0.654
0.584
0.558
0.558
0.564
0.586
0.598
0.596
0.584
0.572
0.576
0.586
0.586
0.580
0.598
0.612
0.612
0.604
0.584
0.586
0.580
0.570
0.568
0.560
0.548
0.536
0.542
0.546
0.554
0.558
0.578
0.610
0.636
0.646
0.620
0.624
0.638
0.604
0.594
0.612
0.614
0.610
0.622
0.632
0.630
0.626
0.620
0.612
0.602
0.594
0.590
0.608
0.650
0.664
0.646
0.642
0.628
0.622
0.626
0.622
0.638
0.664
0.654
0.656
0.656
0.688
0.718
0.734
0.742
0.698
0.690
0.650
0.630
0.610
0.610
0.598
0.586
0.590
0.602
0.610
0.600
0.586
0.590
0.586
0.588
0.582
0.582
0.580
0.580
0.572
0.570
0.564
0.566
0.554
0.564
0.564
0.574
0.586
0.588
0.600
0.616
0.596
0.584
0.576
0.582
0.582
0.572
0.576
0.570
0.560
0.562
0.556
0.554
0.544
0.534
0.536
0.538
0.534
0.542
0.544
0.550
0.552
0.554
0.566
0.556
0.560
0.546
0.542
0.538
0.544
0.530
0.534
0.544
0.548
0.542
0.550
0.546
0.542
0.544
0.532
0.546
0.538
0.544
0.532
0.534
0.534
0.536
0.538
0.542
0.544
0.548
0.542
0.546
0.546
0.544
0.544
0.544
0.548
0.548
0.542
0.528
0.532
0.534
0.524
0.534
0.536
0.540
0.534
0.542
0.538
0.534
0.538
0.542
0.534
0.528
0.536
0.534
0.540
0.540
0.534
0.526
0.524
0.524
0.520
0.514
0.516
0.510
0.508
0.508
0.506
0.502
0.512
0.500
0.510
0.510
0.536
0.540
0.546
0.554
0.548
0.550
0.554
0.548
0.544
0.542
0.546
0.556
0.558
0.560
0.570
0.560
0.562
0.562
0.564
0.546
0.546
0.544
0.540
0.534
0.536
0.540
0.530
0.540
0.538
0.544
0.530
0.540
0.532
0.534
0.530
0.522
0.526
0.534
0.532
0.530
0.534
0.538
0.532
0.536
0.544
0.542
0.544
0.546
0.550
0.560
0.556
0.572
0.556
0.552
0.546
0.544
0.546
0.540
0.538
0.536
0.536
0.540
0.528
0.528
0.528
0.528
0.530
0.524
0.522
0.534
0.540
0.538
0.542
0.546
0.540
0.538
0.536
0.544
0.538
0.540
0.534
0.548
0.542
0.536
0.540
0.526
0.526
0.528
0.534
0.528
0.524
0.526
0.530
0.522
0.516
0.514
0.510
0.512
0.522
0.532
0.534
0.534
0.532
0.532
0.536
0.550
0.554
0.548
0.554
0.568
0.560
0.562
0.562
0.566
0.558
0.554
0.562
0.564
0.562
0.564
0.570
0.576
0.570
0.574
0.580
0.586
0.580
0.582
0.592
0.598
0.586
0.578
0.572
0.572
0.562
0.548
0.546
0.544
0.550
0.562
0.572
0.580
0.570
0.562
0.564
0.582
0.608
0.618
0.626
0.608
0.608
0.602
0.594
0.592
0.588
0.590
0.584
0.604
0.608
0.604
0.596
0.598
0.592
0.592
0.606
0.610
0.596
0.594
0.598
0.598
0.586
0.582
0.590
0.590
0.584
0.584
0.588
0.592
0.584
0.592
0.604
0.622
0.612
0.624
0.644
0.638
0.620
0.614
0.616
0.608
0.592
0.588
0.582
0.568
0.570
0.572
0.580
0.576
0.574
0.584
0.574
0.576
0.570
0.584
0.594
0.590
0.590
0.590
0.588
0.588
0.584
0.594
0.592
0.600
0.606
0.616
0.614
0.600
0.588
0.580
0.580
0.592
0.598
0.618
0.636
0.638
0.630
0.636
0.644
0.636
0.616
0.612
0.616
0.610
0.600
0.600
0.600
0.608
0.606
0.610
0.614
0.616
0.612
0.612
0.610
0.598
0.596
0.590
0.576
0.570
0.574
0.578
0.588
0.586
0.586
0.580
0.582
0.582
0.582
0.592
0.600
0.624
0.618
0.634
0.624
0.606
0.600
0.588
0.582
0.588
0.592
0.604
0.596
0.590
0.604
0.632
0.662
0.650
0.646
0.654
0.640
0.640
0.628
0.612
0.618
0.620
0.602
0.598
0.598
0.594
0.590
0.578
0.582
0.580
0.584
0.580
0.588
0.602
0.616
0.618
0.636
0.658
0.644
0.656
0.660
0.658
0.640
0.640
0.624
0.612
0.602
0.604
0.608
0.600
0.594
0.598
0.598
0.604
0.628
0.658
0.668
0.650
0.626
0.626
0.622
0.618
0.620
0.620
0.624
0.638
0.660
0.660
0.670
0.694
0.688
0.656
0.658
0.660
0.644
0.640
0.642
0.652
0.632
0.634
0.620
0.610
0.604
0.598
0.596
0.600
0.598
0.606
0.626
0.638
0.632
0.638
0.636
0.640
0.622
0.622
0.626
0.624
0.618
0.632
0.626
0.620
0.614
0.612
0.602
0.604
0.606
0.616
0.616
0.608
0.610
0.612
0.612
0.608
0.616
0.620
0.620
0.616
0.634
0.632
0.616
0.614
0.624
0.630
0.626
0.626
0.626
0.618
0.604
0.604
0.606
0.606
0.602
0.610
0.612
0.620
0.620
0.632
0.644
0.632
0.638
0.644
0.626
0.636
0.626
0.624
0.624
0.622
0.618
0.624
0.608
0.614
0.600
0.596
0.594
0.590
0.600
0.622
0.640
0.640
0.628
0.632
0.634
0.630
0.616
0.618
0.610
0.610
0.600
0.598
0.602
0.612
0.618
0.608
0.608
0.604
0.608
0.606
0.624
0.620
0.628
0.636
0.604
0.614
0.596
0.594
0.574
0.568
0.566
0.558
0.568
0.578
0.594
0.582
0.626
0.620
0.594
0.582
0.570
0.564
0.560
0.556
0.562
0.564
0.592
0.682
0.744
0.738
0.722
0.692
0.662
0.630
0.612
0.590
0.584
0.570
0.572
0.570
0.588
0.610
0.660
0.682
0.658
0.646
0.640
0.632
0.610
0.604
0.592
0.586
0.574
0.578
0.588
0.600
0.606
0.626
0.664
0.662
0.642
0.628
0.614
0.608
0.606
0.624
0.680
0.688
0.676
0.668
0.658
0.664
0.670
0.674
0.672
0.668
0.650
0.638
0.628
0.630
0.628
0.642
0.660
0.668
0.676
0.680
0.664
0.666
0.674
0.670
0.678
0.670
0.664
0.644
0.644
0.632
0.630
0.624
0.616
0.632
0.640
0.664
0.664
0.668
0.678
0.672
0.662
0.654
0.648
0.632
0.624
0.616
0.632
0.650
0.642
0.624
0.632
0.624
0.632
0.622
0.632
0.640
0.628
0.634
0.634
0.630
0.620
0.622
0.604
0.624
0.636
0.664
0.700
0.688
0.682
0.680
0.680
0.682
0.676
0.666
0.664
0.662
0.654
0.640
0.654
0.648
0.630
0.632
0.628
0.616
0.606
0.594
0.600
0.588
0.578
0.578
0.576
0.582
0.588
0.604
0.630
0.654
0.662
0.682
0.698
0.676
0.686
0.682
0.682
0.654
0.660
0.650
0.650
0.646
0.664
0.686
0.698
0.698
0.724
0.726
0.710
0.696
0.698
0.696
0.700
0.694
0.664
0.672
0.664
0.660
0.654
0.664
0.662
0.652
0.668
0.662
0.672
0.680
0.666
0.648
0.652
0.638
0.618
0.616
0.610
0.594
0.580
0.588
0.584
0.580
0.580
0.584
0.592
0.594
0.592
0.598
0.606
0.608
0.598
0.610
0.626
0.618
0.652
0.652
0.622
0.630
0.610
0.588
0.582
0.562
0.556
0.542
0.536
0.532
0.530
0.518
0.516
0.520
0.526
0.526
0.524
0.526
0.522
0.540
0.554
0.566
0.562
0.566
0.582
0.574
0.578
0.580
0.572
0.570
0.572
0.564
0.566
0.572
0.572
0.580
0.572
0.582
0.588
0.584
0.584
0.584
0.586
0.566
0.558
0.558
0.550
0.542
0.530
0.540
0.538
0.546
0.534
0.544
0.542
0.544
0.550
0.542
0.554
0.550
0.550
0.548
0.556
0.550
0.552
0.558
0.564
0.554
0.552
0.554
0.548
0.544
0.542
0.546
0.552
0.560
0.556
0.564
0.566
0.570
0.564
0.558
0.562
0.566
0.560
0.556
0.546
0.556
0.550
0.552
0.558
0.292
0.260
0.548
0.546
0.558
0.556
0.552
0.560
0.564
0.558
0.562
0.560
0.560
0.562
0.560
0.568
0.570
0.568
0.568
0.570
0.580
0.584
0.592
0.596
0.600
0.594
0.590
0.592
0.584
0.580
0.578
0.580
0.584
0.580
0.580
0.582
0.602
0.604
0.600
0.626
0.650
0.624
0.640
0.646
0.638
0.626
0.634
0.640
0.628
0.628
0.642
0.634
0.642
0.656
0.652
0.638
0.636
0.626
0.622
0.628
0.616
0.626
0.618
0.602
0.606
0.606
0.596
0.602
0.604
0.602
0.614
0.640
0.620
0.634
0.632
0.626
0.622
0.608
0.594
0.586
0.574
0.570
0.578
0.600
0.630
0.632
0.666
0.704
0.692
0.700
0.676
0.642
0.632
0.618
0.604
0.606
0.616
0.646
0.664
0.660
0.666
0.662
0.658
0.642
0.648
0.650
0.646
0.660
0.670
0.690
0.686
0.676
0.650
0.628
0.612
0.604
0.598
0.602
0.614
0.658
0.692
0.700
0.676
0.638
0.630
0.618
0.604
0.596
0.578
0.576
0.584
0.614
0.700
0.748
0.790
0.716
0.688
0.656
0.634
0.626
0.622
0.624
0.628
0.624
0.626
0.624
0.636
0.630
0.620
0.614
0.608
0.604
0.604
0.594
0.598
0.598
0.596
0.590
0.582
0.576
0.568
0.574
0.574
0.584
0.622
0.642
0.670
0.656
0.646
0.666
0.688
0.672
0.684
0.672
0.654
0.614
0.610
0.602
0.586
0.586
0.598
0.618
0.626
0.618
0.618
0.610
0.604
0.614
0.620
0.628
0.630
0.652
0.670
0.682
0.692
0.678
0.664
0.684
0.688
0.688
0.680
0.668
0.648
0.632
0.638
0.632
0.650
0.666
0.676
0.726
0.720
0.750
0.748
0.750
0.748
0.710
0.722
0.724
0.718
0.706
0.728
0.704
0.700
0.686
0.676
0.666
0.668
0.682
0.686
0.658
0.652
0.644
0.638
0.644
0.632
0.638
0.652
0.692
0.768
0.764
0.748
0.754
0.742
0.714
0.690
0.666
0.656
0.644
0.646
0.656
0.674
0.678
0.672
0.696
0.716
0.734
0.736
0.716
0.712
0.708
0.668
0.652
0.640
0.626
0.624
0.612
0.616
0.618
0.630
0.616
0.626
0.640
0.648
0.688
0.688
0.686
0.670
0.674
0.664
0.636
0.640
0.628
0.610
0.616
0.616
0.604
0.612
0.632
0.638
0.650
0.668
0.658
0.652
0.656
0.646
0.636
0.638
0.630
0.620
0.622
0.624
0.630
0.622
0.622
0.632
0.632
0.636
0.640
0.636
0.632
0.636
0.636
0.626
0.624
0.626
0.624
0.618
0.620
0.626
0.620
0.622
0.620
0.618
0.616
0.624
0.626
0.622
0.620
0.626
0.628
0.618
0.618
0.620
0.630
0.616
0.634
0.646
0.634
0.646
0.652
0.648
0.636
0.638
0.628
0.624
0.628
0.622
0.664
0.718
0.692
0.664
0.646
0.630
0.624
0.614
0.600
0.596
0.590
0.596
0.600
0.596
0.598
0.608
0.636
0.660
0.642
0.644
0.634
0.632
0.634
0.636
0.648
0.686
0.674
0.650
0.646
0.632
0.636
0.634
0.628
0.638
0.664
0.666
0.684
0.710
0.738
0.752
0.722
0.696
0.696
0.698
0.680
0.688
0.702
0.746
0.750
0.724
0.760
0.768
0.746
0.770
0.766
0.742
0.758
0.756
0.734
0.752
0.754
0.736
0.752
0.748
0.726
0.730
0.742
0.752
0.732
0.732
0.694
0.686
0.666
0.658
0.646
0.650
0.642
0.650
0.654
0.652
0.656
0.670
0.692
0.676
0.686
0.694
0.690
0.686
0.692
0.710
0.690
0.690
0.692
0.688
0.680
0.684
0.708
0.706
0.694
0.700
0.712
0.704
0.716
0.724
0.696
0.708
0.692
0.676
0.694
0.716
0.720
0.724
0.738
0.736
0.722
0.730
0.712
0.692
0.708
0.714
0.728
0.718
0.702
0.712
0.716
0.716
0.718
0.704
0.688
0.696
0.706
0.692
0.708
0.720
0.730
0.730
0.760
0.766
0.752
0.728
0.730
0.718
0.688
0.678
0.670
0.666
0.656
0.652
0.660
0.686
0.722
0.754
0.734
0.726
0.730
0.734
0.718
0.696
0.676
0.676
0.672
0.660
0.656
0.662
0.662
0.650
0.656
0.652
0.650
0.652
0.658
0.662
0.668
0.672
0.666
0.668
0.678
0.686
0.706
0.710
0.696
0.706
0.706
0.700
0.698
0.686
0.680
0.682
0.702
0.704
0.712
0.730
0.720
0.688
0.684
0.672
0.670
0.680
0.714
0.710
0.684
0.666
0.646
0.634
0.644
0.670
0.696
0.690
0.740
0.820
0.804
0.758
0.734
0.712
0.678
0.664
0.652
0.630
0.632
0.638
0.656
0.672
0.710
0.756
0.772
0.756
0.774
0.750
0.710
0.716
0.728
0.736
0.732
0.702
0.674
0.658
0.646
0.634
0.650
0.648
0.662
0.690
0.712
0.682
0.666
0.674
0.710
0.692
0.676
0.644
0.634
0.614
0.604
0.602
0.594
0.606
0.628
0.634
0.644
0.630
0.648
0.630
0.626
0.614
0.614
0.590
0.586
0.588
0.580
0.588
0.586
0.594
0.588
0.582
0.590
0.590
0.592
0.600
0.602
0.610
0.608
0.622
0.616
0.604
0.606
0.608
0.596
0.586
0.596
0.612
0.640
0.648
0.634
0.636
0.650
0.656
0.650
0.658
0.662
0.674
0.664
0.682
0.684
0.662
0.668
0.674
0.660
0.684
0.706
0.728
0.738
0.730
0.672
0.674
0.656
0.658
0.666
0.652
0.654
0.654
0.670
0.684
0.666
0.678
0.692
0.674
0.680
0.678
0.654
0.656
0.646
0.664
0.684
0.698
0.678
0.666
0.660
0.668
0.664
0.656
0.640
0.638
0.642
0.654
0.670
0.682
0.694
0.692
0.660
0.654
0.648
0.676
0.700
0.668
0.688
0.688
0.754
0.740
0.722
0.704
0.674
0.662
0.652
0.638
0.640
0.650
0.668
0.674
0.734
0.794
0.796
0.836
0.840
0.822
0.768
0.772
0.736
0.706
0.676
0.640
0.644
0.632
0.650
0.686
0.686
0.712
0.740
0.878
0.814
0.844
0.854
0.788
0.720
0.710
0.694
0.672
0.700
0.782
0.824
0.824
0.898
0.872
0.748
0.730
0.716
0.728
0.770
0.784
0.790
0.754
0.722
0.688
0.674
0.674
0.676
0.666
0.666
0.662
0.660
0.690
0.708
0.672
0.684
0.682
0.698
0.668
0.660
0.660
0.658
0.646
0.636
0.646
0.650
0.644
0.656
0.680
0.720
0.740
0.724
0.758
0.778
0.736
0.740
0.732
0.702
0.704
0.726
0.732
0.696
0.722
0.770
0.818
0.734
0.756
0.770
0.790
0.758
0.772
0.750
0.732
0.730
0.700
0.712
0.742
0.770
0.754
0.796
0.800
0.782
0.780
0.774
0.760
0.740
0.742
0.738
0.750
0.742
0.700
0.690
0.676
0.676
0.700
0.726
0.732
0.730
0.766
0.802
0.792
0.766
0.746
0.750
0.758
0.734
0.700
0.704
0.708
0.692
0.702
0.742
0.756
0.736
0.738
0.738
0.748
0.738
0.732
0.710
0.738
0.748
0.746
0.730
0.740
0.776
0.788
0.780
0.754
0.762
0.744
0.732
0.716
0.730
0.740
0.732
0.744
0.742
0.708
0.702
0.704
0.678
0.692
0.710
0.732
0.714
0.740
0.762
0.772
0.762
0.818
0.822
0.812
0.828
0.814
0.782
0.782
0.810
0.812
0.758
0.786
0.810
0.796
0.826
0.842
0.810
0.798
0.808
0.792
0.758
0.796
0.804
0.754
0.776
0.808
0.796
0.796
0.820
0.816
0.754
0.772
0.768
0.730
0.756
0.780
0.796
0.752
0.794
0.826
0.784
0.760
0.754
0.746
0.714
0.752
0.754
0.748
0.744
0.752
0.746
0.706
0.728
0.738
0.728
0.732
0.770
0.796
0.764
0.794
0.798
0.760
0.758
0.754
0.754
0.712
0.714
0.698
0.674
0.692
0.706
0.700
0.724
0.714
0.730
0.778
0.812
0.756
0.778
0.796
0.774
0.734
0.746
0.742
0.718
0.732
0.768
0.810
0.744
0.766
0.780
0.786
0.756
0.796
0.824
0.806
0.848
0.862
0.836
0.782
0.798
0.798
0.756
0.782
0.806
0.844
0.806
0.874
0.890
0.806
0.818
0.808
0.766
0.752
0.732
0.742
0.848
0.782
0.808
0.808
0.752
0.730
0.724
0.728
0.714
0.688
0.694
0.690
0.700
0.708
0.708
0.702
0.700
0.716
0.704
0.686
0.684
0.690
0.714
0.754
0.740
0.732
0.764
0.800
0.782
0.778
0.802
0.808
0.758
0.804
0.834
0.804
0.782
0.798
0.806
0.756
0.740
0.738
0.742
0.704
0.714
0.744
0.720
0.682
0.678
0.676
0.694
0.740
0.780
0.744
0.700
0.702
0.720
0.736
0.716
0.724
0.734
0.756
0.788
0.764
0.810
0.810
0.796
0.778
0.806
0.830
0.792
0.794
0.808
0.812
0.774
0.800
0.770
0.716
0.716
0.686
0.678
0.676
0.678
0.662
0.678
0.696
0.712
0.686
0.700
0.728
0.758
0.728
0.738
0.734
0.728
0.702
0.702
0.700
0.708
0.710
0.746
0.792
0.766
0.762
0.774
0.764
0.716
0.724
0.738
0.776
0.730
0.748
0.770
0.778
0.746
0.780
0.782
0.760
0.764
0.794
0.794
0.730
0.734
0.740
0.760
0.756
0.776
0.762
0.714
0.704
0.690
0.688
0.684
0.674
0.692
0.724
0.748
0.724
0.754
0.776
0.746
0.710
0.712
0.716
0.718
0.712
0.702
0.732
0.794
0.820
0.774
0.796
0.810
0.760
0.750
0.748
0.758
0.724
0.744
0.744
0.760
0.740
0.776
0.810
0.774
0.752
0.758
0.776
0.738
0.750
0.756
0.768
0.740
0.770
0.776
0.748
0.728
0.738
0.748
0.724
0.732
0.744
0.768
0.764
0.770
0.782
0.770
0.736
0.760
0.768
0.756
0.740
0.764
0.772
0.738
0.740
0.718
0.688
0.668
0.666
0.666
0.644
0.652
0.672
0.744
0.746
0.746
0.792
0.816
0.760
0.764
0.760
0.732
0.708
0.724
0.760
0.754
0.736
0.766
0.786
0.758
0.776
0.830
0.826
0.770
0.800
0.816
0.776
0.794
0.818
0.834
0.786
0.812
0.820
0.762
0.768
0.796
0.804
0.764
0.790
0.780
0.748
0.726
0.738
0.716
0.746
0.772
0.796
0.752
0.790
0.804
0.750
0.740
0.748
0.772
0.758
0.752
0.782
0.800
0.774
0.788
0.792
0.768
0.722
0.726
0.746
0.756
0.710
0.704
0.692
0.688
0.680
0.718
0.692
0.720
0.768
0.738
0.724
0.744
0.760
0.752
0.702
0.694
0.686
0.696
0.710
0.710
0.704
0.684
0.688
0.698
0.718
0.700
0.696
0.696
0.698
0.710
0.728
0.716
0.696
0.684
0.682
0.676
0.648
0.650
0.662
0.690
0.744
0.812
0.760
0.766
0.812
0.822
0.752
0.732
0.736
0.766
0.746
0.716
0.736
0.794
0.828
0.760
0.762
0.758
0.726
0.694
0.700
0.740
0.754
0.726
0.746
0.820
0.824
0.760
0.770
0.776
0.742
0.712
0.716
0.724
0.718
0.700
0.712
0.744
0.712
0.730
0.758
0.790
0.792
0.758
0.762
0.736
0.698
0.690
0.696
0.710
0.708
0.728
0.742
0.720
0.720
0.698
0.708
0.724
0.728
0.708
0.708
0.720
0.744
0.744
0.720
0.732
0.754
0.784
0.760
0.778
0.798
0.812
0.760
0.798
0.808
0.738
0.700
0.680
0.676
0.690
0.732
0.792
0.738
0.752
0.850
0.846
0.850
0.848
0.832
0.770
0.790
0.798
0.796
0.798
0.850
0.864
0.804
0.836
0.838
0.812
0.800
0.826
0.836
0.794
0.804
0.796
0.768
0.738
0.752
0.776
0.776
0.776
0.826
0.828
0.760
0.760
0.750
0.778
0.798
0.744
0.728
0.726
0.726
0.718
0.692
0.706
0.734
0.746
0.708
0.724
0.748
0.786
0.758
0.790
0.796
0.808
0.804
0.846
0.834
0.786
0.752
0.764
0.780
0.762
0.736
0.766
0.798
0.810
0.768
0.800
0.830
0.822
0.808
0.842
0.836
0.772
0.788
0.798
0.774
0.736
0.736
0.754
0.770
0.734
0.766
0.826
0.848
0.814
0.828
0.818
0.814
0.770
0.788
0.798
0.788
0.808
0.834
0.822
0.776
0.796
0.798
0.782
0.800
0.852
0.868
0.812
0.832
0.836
0.798
0.772
0.782
0.814
0.796
0.804
0.830
0.824
0.776
0.784
0.794
0.780
0.750
0.780
0.810
0.782
0.780
0.818
0.834
0.762
0.766
0.768
0.750
0.720
0.732
0.756
0.764
0.760
0.798
0.802
0.754
0.750
0.758
0.766
0.740
0.756
0.762
0.782
0.736
0.754
0.770
0.772
0.758
0.792
0.790
0.758
0.784
0.808
0.810
0.792
0.818
0.820
0.780
0.776
0.776
0.776
0.742
0.764
0.788
0.770
0.738
0.744
0.778
0.760
0.756
0.778
0.800
0.766
0.786
0.786
0.768
0.734
0.740
0.748
0.744
0.734
0.776
0.818
0.816
0.790
0.810
0.816
0.784
0.762
0.760
0.756
0.728
0.724
0.740
0.772
0.750
0.762
0.784
0.796
0.762
0.778
0.784
0.780
0.764
0.784
0.782
0.746
0.764
0.800
0.792
0.762
0.790
0.804
0.774
0.770
0.792
0.804
0.772
0.778
0.792
0.812
0.772
0.784
0.798
0.780
0.750
0.766
0.778
0.726
0.708
0.702
0.702
0.724
0.708
0.710
0.750
0.756
0.716
0.728
0.740
0.766
0.722
0.730
0.748
0.786
0.762
0.760
0.760
0.794
0.800
0.786
0.822
0.830
0.808
0.804
0.836
0.830
0.760
0.758
0.762
0.762
0.726
0.764
0.836
0.792
0.782
0.836
0.874
0.836
0.826
0.816
0.806
0.758
0.748
0.764
0.800
0.776
0.784
0.790
0.746
0.726
0.734
0.762
0.810
0.788
0.820
0.832
0.818
0.766
0.778
0.790
0.794
0.766
0.768
0.786
0.762
0.728
0.738
0.772
0.750
0.718
0.720
0.736
0.714
0.716
0.734
0.758
0.722
0.732
0.758
0.774
0.760
0.778
0.806
0.830
0.788
0.804
0.802
0.784
0.672
0.794
0.808
0.770
0.766
0.794
0.834
0.794
0.840
0.850
0.828
0.818
0.832
0.860
0.796
0.826
0.832
0.786
0.766
0.770
0.764
0.716
0.714
0.726
0.786
0.780
0.728
0.740
0.774
0.790
0.764
0.722
0.726
0.706
0.716
0.738
0.760
0.774
0.764
0.720
0.728
0.746
0.766
0.778
0.766
0.794
0.812
0.812
0.776
0.796
0.820
0.800
0.754
0.754
0.766
0.758
0.738
0.768
0.792
0.736
0.716
0.708
0.710
0.748
0.728
0.730
0.760
0.800
0.810
0.812
0.800
0.774
0.710
0.698
0.698
0.710
0.726
0.738
0.772
0.804
0.802
0.764
0.814
0.864
0.770
0.750
0.754
0.792
0.770
0.790
0.816
0.822
0.770
0.808
0.828
0.840
0.798
0.828
0.832
0.788
0.804
0.866
0.848
0.832
0.856
0.836
0.780
0.822
0.868
0.828
0.812
0.858
0.878
0.808
0.812
0.808
0.768
0.762
0.800
0.842
0.806
0.796
0.820
0.812
0.762
0.782
0.806
0.798
0.754
0.782
0.822
0.804
0.806
0.816
0.752
0.698
0.684
0.672
0.716
0.858
0.746
0.774
0.804
0.740
0.702
0.690
0.676
0.678
0.678
0.664
0.660
0.666
0.676
0.656
0.660
0.680
0.710
0.724
0.700
0.710
0.720
0.722
0.704
0.688
0.694
0.704
0.700
0.684
0.702
0.726
0.714
0.686
0.684
0.714
0.808
0.754
0.734
0.714
0.694
0.692
0.694
0.670
0.676
0.724
0.760
0.724
0.720
0.764
0.776
0.722
0.726
0.756
0.754
0.718
0.726
0.742
0.744
0.712
0.738
0.760
0.726
0.708
0.710
0.684
0.674
0.676
0.670
0.652
0.670
0.700
0.774
0.722
0.716
0.720
0.724
0.698
0.690
0.710
0.738
0.708
0.706
0.724
0.736
0.718
0.724
0.744
0.760
0.728
0.744
0.740
0.724
0.700
0.712
0.738
0.780
0.754
0.780
0.802
0.778
0.724
0.726
0.720
0.714
0.692
0.714
0.760
0.788
0.744
0.750
0.766
0.774
0.738
0.724
0.740
0.752
0.726
0.712
0.732
0.760
0.746
0.732
0.764
0.788
0.766
0.724
0.704
0.686
0.702
0.704
0.686
0.726
0.778
0.768
0.724
0.750
0.774
0.758
0.704
0.696
0.694
0.696
0.676
0.686
0.752
0.828
0.784
0.800
0.816
0.778
0.720
0.726
0.754
0.780
0.734
0.752
0.776
0.768
0.722
0.756
0.790
0.816
0.776
0.792
0.786
0.748
0.716
0.730
0.768
0.764
0.752
0.790
0.806
0.780
0.780
0.810
0.816
0.762
0.756
0.778
0.788
0.758
0.780
0.796
0.776
0.720
0.728
0.764
0.766
0.730
0.756
0.770
0.748
0.712
0.738
0.804
0.756
0.756
0.798
0.778
0.758
0.728
0.698
0.716
0.756
0.722
0.742
0.776
0.774
0.730
0.750
0.784
0.776
0.736
0.732
0.744
0.760
0.712
0.730
0.774
0.808
0.742
0.776
0.810
0.794
0.736
0.742
0.774
0.812
0.762
0.792
0.832
0.828
0.780
0.830
0.862
0.808
0.774
0.804
0.806
0.770
0.802
0.842
0.824
0.748
0.764
0.782
0.782
0.734
0.762
0.812
0.820
0.754
0.784
0.802
0.766
0.734
0.750
0.770
0.752
0.766
0.810
0.828
0.770
0.790
0.822
0.798
0.750
0.772
0.774
0.746
0.726
0.746
0.820
0.824
0.778
0.850
0.864
0.806
0.740
0.700
0.686
0.708
0.794
0.908
0.812
0.810
0.832
0.836
0.800
0.786
0.768
0.728
0.698
0.686
0.680
0.714
0.742
0.724
0.758
0.810
0.820
0.756
0.770
0.768
0.736
0.698
0.702
0.722
0.752
0.728
0.764
0.786
0.780
0.744
0.782
0.796
0.772
0.758
0.740
0.716
0.682
0.686
0.712
0.742
0.720
0.714
0.742
0.750
0.716
0.726
0.738
0.726
0.706
0.716
0.712
0.682
0.666
0.648
0.636
0.646
0.672
0.682
0.716
0.758
0.770
0.736
0.758
0.758
0.766
0.724
0.732
0.730
0.746
0.722
0.752
0.826
0.824
0.790
0.794
0.780
0.762
0.718
0.738
0.768
0.770
0.744
0.764
0.792
0.736
0.740
0.742
0.730
0.694
0.700
0.732
0.714
0.686
0.674
0.668
0.694
0.696
0.680
0.694
0.722
0.700
0.688
0.694
0.720
0.704
0.688
0.688
0.702
0.696
0.672
0.670
0.672
0.676
0.658
0.652
0.660
0.678
0.656
0.654
0.646
0.666
0.698
0.670
0.670
0.694
0.706
0.676
0.674
0.676
0.668
0.642
0.642
0.660
0.688
0.698
0.668
0.666
0.682
0.700
0.688
0.704
0.718
0.722
0.686
0.696
0.706
0.752
0.726
0.712
0.742
0.784
0.748
0.772
0.770
0.714
0.700
0.702
0.728
0.716
0.744
0.776
0.792
0.754
0.780
0.792
0.744
0.720
0.688
0.670
0.686
0.746
0.708
0.734
0.798
0.814
0.754
0.778
0.802
0.816
0.768
0.794
0.804
0.794
0.746
0.766
0.806
0.840
0.828
0.862
0.882
0.836
0.788
0.814
0.842
0.786
0.776
0.788
0.798
0.776
0.808
0.846
0.840
0.792
0.846
0.834
0.768
0.756
0.766
0.820
0.766
0.806
0.848
0.814
0.766
0.792
0.768
0.750
0.808
0.842
0.780
0.774
0.762
0.746
0.704
0.708
0.688
0.686
0.730
0.762
0.720
0.750
0.766
0.782
0.746
0.742
0.752
0.768
0.746
0.718
0.706
0.700
0.682
0.668
0.672
0.680
0.664
0.670
0.692
0.738
0.800
0.756
0.722
0.734
0.760
0.776
0.764
0.752
0.796
0.820
0.804
0.766
0.776
0.790
0.792
0.754
0.794
0.822
0.798
0.760
0.776
0.794
0.760
0.752
0.784
0.822
0.786
0.810
0.836
0.838
0.788
0.824
0.838
0.804
0.798
0.802
0.782
0.740
0.762
0.800
0.834
0.788
0.812
0.830
0.790
0.762
0.776
0.804
0.794
0.758
0.768
0.778
0.740
0.728
0.740
0.762
0.754
0.756
0.788
0.820
0.768
0.772
0.786
0.788
0.738
0.760
0.772
0.792
0.738
0.722
0.704
0.722
0.788
0.776
0.836
0.904
0.898
0.816
0.866
0.852
0.816
0.760
0.758
0.768
0.808
0.806
0.902
0.936
0.896
0.808
0.824
0.812
0.780
0.756
0.764
0.782
0.764
0.780
0.814
0.810
0.752
0.756
0.780
0.796
0.748
0.752
0.768
0.776
0.746
0.766
0.786
0.798
0.778
0.806
0.806
0.796
0.762
0.766
0.756
0.734
0.700
0.702
0.714
0.748
0.736
0.754
0.780
0.820
0.768
0.792
0.812
0.786
0.750
0.760
0.766
0.738
0.714
0.718
0.738
0.758
0.752
0.812
0.876
0.862
0.812
0.796
0.772
0.720
0.720
0.716
0.732
0.722
0.780
0.852
0.874
0.810
0.818
0.830
0.808
0.774
0.772
0.772
0.734
0.704
0.720
0.764
0.798
0.760
0.796
0.830
0.810
0.788
0.828
0.830
0.788
0.746
0.742
0.748
0.750
0.718
0.696
0.680
0.684
0.730
0.772
0.854
0.786
0.746
0.746
0.756
0.778
0.778
0.810
0.810
0.740
0.710
0.704
0.672
0.666
0.672
0.658
0.656
0.660
0.704
0.768
0.788
0.794
0.730
0.682
0.684
0.664
0.646
0.632
0.620
0.612
0.600
0.584
0.584
0.584
0.580
0.586
0.600
0.604
0.620
0.640
0.706
0.708
0.720
0.722
0.714
0.696
0.712
0.702
0.690
0.668
0.664
0.652
0.638
0.642
0.634
0.638
0.642
0.640
0.638
0.640
0.648
0.656
0.688
0.710
0.724
0.716
0.708
0.670
0.656
0.630
0.620
0.614
0.610
0.602
0.600
0.598
0.592
0.594
0.592
0.582
0.578
0.578
0.578
0.582
0.574
0.574
0.574
0.544
0.554
0.558
0.564
0.562
0.560
0.582
0.604
0.618
0.614
0.614
0.618
0.616
0.624
0.624
0.622
0.612
0.608
0.600
0.594
0.596
0.600
0.604
0.608
0.616
0.618
0.634
0.654
0.722
0.710
0.670
0.670
0.678
0.650
0.662
0.674
0.676
0.652
0.630
0.622
0.598
0.572
0.554
0.550
0.542
0.528
0.522
0.512
0.506
0.496
0.488
0.486
0.480
0.478
0.470
0.470
0.476
0.476
0.468
0.470
0.468
0.472
0.478
0.488
0.482
0.492
0.500
0.506
0.504
0.512
0.514
0.520
0.514
0.512
0.522
0.508
0.506
0.510
0.506
0.508
0.506
0.502
0.502
0.508
0.500
0.498
0.498
0.500
0.492
0.486
0.494
0.494
0.488
0.490
0.488
0.496
0.490
0.496
0.498
0.504
0.502
0.502
0.512
0.510
0.504
0.512
0.512
0.510
0.502
0.510
0.498
0.500
0.498
0.504
0.502
0.508
0.500
0.508
0.510
0.508
0.502
0.512
0.508
0.510
0.506
0.510
0.500
0.502
0.496
0.506
0.500
0.508
0.506
0.510
0.518
0.532
0.530
0.530
0.540
0.544
0.538
0.536
0.546
0.540
0.536
0.530
0.536
0.528
0.524
0.530
0.538
0.534
0.526
0.532
0.532
0.530
0.522
0.526
0.526
0.526
0.524
0.538
0.546
0.550
0.544
0.552
0.566
0.558
0.558
0.562
0.556
0.556
0.584
0.606
0.598
0.600
0.590
0.596
0.596
0.614
0.626
0.596
0.598
0.584
0.576
0.578
0.572
0.574
0.576
0.566
0.570
0.574
0.572
0.574
0.574
0.574
0.578
0.574
0.584
0.608
0.606
0.618
0.652
0.656
0.614
0.602
0.586
0.578
0.570
0.568
0.566
0.568
0.564
0.586
0.614
0.628
0.618
0.618
0.620
0.600
0.598
0.582
0.596
0.560
0.572
0.572
0.572
0.560
0.562
0.564
0.560
0.556
0.556
0.556
0.552
0.558
0.546
0.538
0.550
0.554
0.546
0.556
0.570
0.574
0.576
0.590
0.592
0.588
0.596
0.594
0.582
0.588
0.588
0.576
0.572
0.574
0.584
0.620
0.598
0.574
0.586
0.586
0.604
0.618
0.604
0.602
0.594
0.586
0.588
0.592
0.596
0.600
0.590
0.576
0.574
0.570
0.580
0.580
0.584
0.606
0.604
0.600
0.618
0.650
0.622
0.614
0.626
0.638
0.614
0.604
0.602
0.598
0.612
0.598
0.596
0.606
0.260
0.392
0.660
0.804
0.844
0.828
0.810
0.796
0.712
0.676
0.700
0.724
1.098
0.936
0.914
0.886
0.734
0.682
0.678
0.634
0.614
0.606
0.590
0.584
0.580
0.584
0.566
0.558
0.556
0.560
0.570
0.608
0.632
0.626
0.636
0.664
0.692
0.666
0.640
0.638
0.696
0.710
0.776
0.822
0.798
0.754
0.758
0.738
0.688
0.666
0.638
0.680
0.726
0.690
0.734
0.834
0.832
0.768
0.810
0.808
0.764
0.754
0.740
0.824
0.900
0.806
0.780
0.890
0.816
0.822
0.870
0.888
0.790
0.738
0.718
0.702
0.752
0.724
0.692
0.668
0.682
0.724
0.816
0.814
0.764
0.712
0.678
0.690
0.658
0.656
0.646
0.646
0.622
0.608
0.598
0.586
0.584
0.586
0.586
0.582
0.584
0.574
0.566
0.558
0.576
0.596
0.614
0.668
0.692
0.660
0.706
0.720
0.666
0.662
0.656
0.630
0.620
0.630
0.644
0.632
0.666
0.680
0.656
0.674
0.666
0.648
0.654
0.658
0.668
0.670
0.642
0.632
0.622
0.624
0.608
0.614
0.622
0.614
0.608
0.598
0.584
0.588
0.600
0.600
0.612
0.624
0.646
0.620
0.604
0.598
0.600
0.622
0.676
0.706
0.678
0.696
0.718
0.726
0.678
0.674
0.664
0.626
0.624
0.610
0.590
0.586
0.588
0.580
0.570
0.568
0.566
0.582
0.612
0.644
0.664
0.628
0.604
0.596
0.380
0.206
0.600
0.594
0.592
0.596
0.590
0.572
0.562
0.562
0.552
0.542
0.540
0.522
0.530
0.548
0.582
0.638
0.622
0.702
0.770
0.770
0.706
0.720
0.686
0.672
0.654
0.618
0.618
0.606
0.620
0.628
0.618
0.626
0.660
0.716
0.674
0.708
0.738
0.710
0.730
0.744
0.672
0.670
0.686
0.720
0.688
0.708
0.732
0.856
0.922
0.836
0.816
0.810
0.712
0.676
0.662
0.644
0.638
0.712
0.834
0.704
0.800
0.784
0.732
0.748
0.680
0.648
0.626
0.628
0.638
0.702
0.818
0.774
0.804
0.770
0.744
0.706
0.676
0.670
0.664
0.670
0.664
0.690
0.704
0.650
0.652
0.670
0.694
0.678
0.706
0.698
0.670
0.674
0.640
0.624
0.616
0.606
0.602
0.600
0.588
0.604
0.612
0.616
0.630
0.656
0.656
0.644
0.644
0.656
0.654
0.638
0.638
0.646
0.624
0.652
0.642
0.618
0.620
0.612
0.624
0.634
0.614
0.610
0.618
0.622
0.614
0.616
0.638
0.650
0.638
0.630
0.630
0.638
0.634
0.618
0.622
0.634
0.656
0.686
0.692
0.672
0.660
0.652
0.650
0.638
0.650
0.728
0.800
0.796
0.780
0.704
0.664
0.648
0.644
0.646
0.646
0.636
0.620
0.620
0.622
0.616
0.624
0.682
0.670
0.690
0.700
0.798
0.714
0.726
0.734
0.782
0.752
0.758
0.738
0.696
0.682
0.678
0.672
0.652
0.672
0.694
0.694
0.674
0.682
0.700
0.690
0.702
0.678
0.676
0.692
0.670
0.670
0.684
0.676
0.662
0.670
0.670
0.642
0.634
0.644
0.646
0.646
0.662
0.620
0.648
0.614
0.612
0.592
0.590
0.582
0.288
0.270
0.574
0.562
0.546
0.538
0.534
0.526
0.520
0.520
0.518
0.528
0.522
0.532
0.534
0.544
0.548
0.550
0.552
0.554
0.556
0.560
0.556
0.556
0.548
0.550
0.546
0.556
0.550
0.552
0.542
0.550
0.560
0.580
0.602
0.600
0.598
0.570
0.582
0.566
0.550
0.554
0.554
0.564
0.574
0.576
0.570
0.566
0.576
0.572
0.576
0.562
0.558
0.544
0.556
0.552
0.558
0.574
0.586
0.610
0.612
0.602
0.584
0.580
0.564
0.566
0.538
0.576
0.564
0.608
0.606
0.600
0.598
0.592
0.588
0.582
0.588
0.576
0.588
0.590
0.576
0.588
0.590
0.592
0.584
0.594
0.580
0.582
0.582
0.584
0.588
0.594
0.578
0.570
0.566
0.578
0.586
0.614
0.736
0.692
0.724
0.710
0.674
0.640
0.616
0.594
0.566
0.584
0.308
0.252
0.560
0.544
0.538
0.530
0.524
0.516
0.516
0.516
0.514
0.522
0.518
0.534
0.534
0.536
0.530
0.528
0.530
0.528
0.524
0.534
0.560
0.682
0.672
0.220
0.366
0.384
0.364
0.286
0.610
0.568
0.554
0.542
0.532
0.514
0.510
0.500
0.500
0.486
0.468
0.472
0.492
0.308
0.580
0.458
0.450
0.450
0.450
0.454
0.458
0.454
0.454
0.454
0.456
0.458
0.462
0.464
0.470
0.470
0.464
0.466
0.462
0.466
0.474
0.480
0.480
0.486
0.488
0.492
0.500
0.508
0.506
0.514
0.518
0.530
0.526
0.526
0.530
0.540
0.538
0.534
0.538
0.536
0.534
0.536
0.544
0.542
0.542
0.546
0.554
0.542
0.546
0.552
0.552
0.568
0.570
0.568
0.560
0.560
0.570
0.584
0.578
0.568
0.566
0.572
0.582
0.586
0.592
0.602
0.602
0.586
0.570
0.572
0.578
0.562
0.574
0.586
0.582
0.576
0.586
0.632
0.662
0.636
0.610
0.602
0.596
0.608
0.600
0.604
0.610
0.646
0.670
0.656
0.656
0.690
0.706
0.664
0.660
0.674
0.710
0.728
0.662
0.642
0.642
0.690
0.710
0.652
0.640
0.632
0.632
0.628
0.656
0.704
0.738
0.712
0.704
0.652
0.630
0.610
0.602
0.612
0.640
0.644
0.656
0.730
0.760
0.728
0.726
0.724
0.660
0.636
0.606
0.590
0.574
0.558
0.552
0.554
0.566
0.580
0.638
0.656
0.652
0.638
0.612
0.600
0.612
0.646
0.668
0.664
0.690
0.674
0.676
0.666
0.652
0.626
0.624
0.630
0.610
0.628
0.644
0.624
0.616
0.608
0.592
0.592
0.616
0.656
0.642
0.646
0.644
0.618
0.618
0.620
0.628
0.616
0.624
0.650
0.642
0.676
0.712
0.754
0.698
0.706
0.702
0.660
0.638
0.616
0.620
0.628
0.672
0.704
0.734
0.692
0.702
0.744
0.776
0.798
0.774
0.722
0.692
0.678
0.680
0.688
0.702
0.688
0.688
0.690
0.682
0.712
0.758
0.748
0.718
0.712
0.694
0.654
0.640
0.624
0.634
0.638
0.642
0.634
0.644
0.636
0.634
0.652
0.654
0.654
0.694
0.726
0.720
0.754
0.764
0.736
0.746
0.758
0.738
0.758
0.750
0.730
0.758
0.778
0.764
0.812
0.788
0.794
0.802
0.800
0.728
0.736
0.730
0.680
0.690
0.652
0.644
0.656
0.692
0.720
0.672
0.662
0.648
0.640
0.622
0.624
0.624
0.616
0.620
0.610
0.630
0.644
0.634
0.632
0.642
0.630
0.614
0.618
0.622
0.650
0.650
0.628
0.630
0.622
0.604
0.592
0.592
0.594
0.590
0.582
0.586
0.594
0.610
0.604
0.622
0.630
0.630
0.634
0.636
0.630
0.614
0.614
0.628
0.616
0.610
0.626
0.622
0.606
0.610
0.608
0.610
0.596
0.600
0.590
0.588
0.584
0.576
0.578
0.582
0.594
0.582
0.584
0.590
0.604
0.596
0.600
0.620
0.650
0.628
0.602
0.602
0.600
0.582
0.580
0.574
0.578
0.574
0.570
0.564
0.568
0.580
0.570
0.612
0.590
0.634
0.624
0.594
0.592
0.588
0.584
0.580
0.574
0.570
0.570
0.572
0.588
0.628
0.704
0.758
0.762
0.736
0.704
0.656
0.630
0.594
0.558
0.548
0.538
0.536
0.544
0.584
0.638
1.000
0.976
0.848
0.926
0.834
0.850
0.874
0.776
0.782
0.772
0.708
0.658
0.648
0.666
0.696
0.756
0.840
0.740
0.720
0.682
0.680
0.724
0.776
0.714
0.700
0.746
0.814
0.744
0.730
0.798
0.846
0.864
0.810
0.870
0.878
0.806
0.764
1.094
1.014
1.006
0.986
0.862
0.760
0.702
0.686
0.696
0.766
0.770
0.810
0.970
0.906
0.806
0.764
0.726
0.764
0.756
0.710
0.710
0.742
0.842
0.818
0.792
0.836
0.836
0.772
0.788
0.874
0.836
0.810
0.850
0.892
0.818
0.768
0.784
0.808
0.784
0.774
0.826
0.866
0.756
0.760
0.802
0.858
0.820
0.826
0.776
0.768
0.712
0.686
0.676
0.662
0.652
0.646
0.666
0.754
0.786
0.712
0.698
0.706
0.734
0.776
0.740
0.754
0.792
0.824
0.816
0.826
0.856
0.844
0.786
0.782
0.724
0.728
0.798
0.778
0.814
0.864
0.844
0.760
0.742
0.760
0.784
0.768
0.782
0.818
0.830
0.794
0.828
0.856
0.824
0.778
0.810
0.866
0.822
0.780
0.780
0.800
0.780
0.782
0.852
0.874
0.808
0.826
0.818
0.788
0.782
0.838
0.892
0.864
0.874
0.900
0.862
0.806
0.828
0.846
0.814
0.788
0.808
0.814
0.788
0.796
0.824
0.826
0.766
0.742
0.712
0.748
0.800
0.746
0.790
0.878
0.902
0.838
0.846
0.858
0.852
0.820
0.870
0.906
0.872
0.860
0.868
0.846
0.800
0.828
0.868
0.852
0.820
0.854
0.856
0.810
0.808
0.828
0.820
0.784
0.794
0.830
0.798
0.770
0.784
0.810
0.818
0.802
0.840
0.852
0.818
0.790
0.814
0.810
0.776
0.768
0.776
0.796
0.772
0.790
0.792
0.782
0.754
0.760
0.712
0.702
0.698
0.692
0.684
0.656
0.646
0.642
0.632
0.634
0.646
0.648
0.646
0.634
0.616
0.602
0.588
0.578
0.576
0.578
0.612
0.728
0.838
0.776
0.760
0.692
0.666
0.644
0.640
0.626
0.628
0.634
0.628
0.618
0.610
0.602
0.602
0.586
0.590
0.566
0.568
0.560
0.554
0.548
0.546
0.546
0.546
0.532
0.524
0.530
0.518
0.514
0.510
0.512
0.514
0.528
0.540
0.554
0.546
0.552
0.562
0.558
0.554
0.566
0.584
0.588
0.586
0.604
0.592
0.580
0.582
0.576
0.566
0.564
0.554
0.544
0.544
0.542
0.546
0.534
0.546
0.562
0.560
0.582
0.596
0.592
0.610
0.614
0.608
0.616
0.646
0.628
0.636
0.628
0.608
0.612
0.606
0.600
0.602
0.604
0.610
0.604
0.598
0.592
0.574
0.572
0.574
0.570
0.564
0.576
0.578
0.580
0.604
0.606
0.622
0.642
0.628
0.626
0.640
0.632
0.626
0.640
0.624
0.616
0.626
0.624
0.612
0.604
0.612
0.614
0.596
0.598
0.602
0.584
0.614
0.614
0.622
0.606
0.598
0.588
0.286
0.282
0.580
0.586
0.614
0.618
0.602
0.610
0.624
0.632
0.606
0.588
0.592
0.610
0.650
0.638
0.634
0.674
0.728
0.702
0.690
0.718
0.720
0.670
0.668
0.692
0.718
0.678
0.676
0.678
0.678
0.658
0.654
0.636
0.630
0.632
0.650
0.650
0.630
0.620
0.630
0.632
0.648
0.654
0.680
0.712
0.690
0.736
0.790
0.852
0.848
0.842
0.810
0.788
0.818
0.838
0.784
0.850
0.770
0.746
0.824
0.760
0.856
0.890
0.806
0.776
0.818
0.842
0.814
0.932
0.900
0.834
0.870
0.854
0.770
0.834
0.852
0.822
0.918
0.900
0.834
0.862
0.870
0.810
0.876
0.864
0.786
0.838
0.792
0.746
0.770
0.764
0.824
0.850
0.862
0.816
0.846
0.848
0.782
0.838
0.852
0.802
0.862
0.838
0.776
0.820
0.840
0.794
0.866
0.854
0.804
0.852
0.838
0.780
0.858
0.858
0.830
0.858
0.878
0.844
0.866
0.848
0.798
0.786
0.804
0.830
0.794
0.856
0.854
0.834
0.908
0.922
0.912
0.912
0.878
0.802
0.806
0.798
0.780
0.790
0.880
0.900
0.852
0.862
0.792
0.832
0.860
0.832
0.826
0.844
0.814
0.796
0.864
0.852
0.802
0.832
0.826
0.780
0.818
0.822
0.786
0.828
0.828
0.788
0.852
0.848
0.790
0.824
0.812
0.766
0.812
0.814
0.786
0.832
0.842
0.792
0.810
0.806
0.766
0.808
0.810
0.780
0.832
0.850
0.854
0.864
0.868
0.826
0.818
0.828
0.794
0.786
0.812
0.810
0.784
0.818
0.816
0.788
0.852
0.842
0.780
0.808
0.784
0.760
0.800
0.820
0.800
0.842
0.866
0.820
0.804
0.808
0.778
0.750
0.778
0.798
0.788
0.846
0.854
0.806
0.832
0.804
0.758
0.758
0.772
0.758
0.746
0.802
0.804
0.772
0.822
0.820
0.782
0.796
0.804
0.788
0.778
0.794
0.788
0.766
0.810
0.832
0.780
0.804
0.808
0.824
0.802
0.816
0.786
0.754
0.766
0.772
0.744
0.788
0.804
0.768
0.780
0.812
0.774
0.740
0.724
0.694
0.704
0.712
0.734
0.798
0.806
0.768
0.792
0.798
0.770
0.792
0.798
0.774
0.758
0.730
0.752
0.774
0.788
0.788
0.748
0.790
0.790
0.790
0.806
0.836
0.824
0.778
0.792
0.738
0.694
0.692
0.680
0.672
0.706
0.734
0.738
0.778
0.792
0.768
0.776
0.802
0.800
0.778
0.838
0.880
0.838
0.792
0.816
0.814
0.774
0.834
0.824
0.790
0.804
0.826
0.806
0.806
0.818
0.800
0.780
0.814
0.790
0.752
0.792
0.800
0.780
0.774
0.744
0.720
0.742
0.738
0.778
0.802
0.798
0.766
0.784
0.788
0.752
0.762
0.778
0.768
0.756
0.800
0.814
0.782
0.802
0.808
0.772
0.770
0.786
0.770
0.744
0.774
0.790
0.772
0.816
0.822
0.796
0.804
0.810
0.778
0.758
0.750
0.714
0.688
0.708
0.710
0.750
0.802
0.794
0.758
0.790
0.794
0.758
0.760
0.760
0.746
0.726
0.754
0.784
0.802
0.794
0.850
0.822
0.768
0.782
0.764
0.736
0.760
0.780
0.812
0.786
0.814
0.810
0.766
0.784
0.784
0.754
0.734
0.760
0.726
0.702
0.690
0.678
0.694
0.706
0.672
0.672
0.688
0.722
0.738
0.732
0.710
0.726
0.720
0.710
0.682
0.682
0.688
0.726
0.742
0.744
0.796
0.832
0.818
0.810
0.842
0.852
0.796
0.808
0.802
0.782
0.734
0.756
0.746
0.722
0.710
0.756
0.712
0.732
0.732
0.700
0.682
0.666
0.650
0.634
0.618
0.612
0.602
0.588
0.588
0.582
0.590
0.580
0.578
0.572
0.576
0.566
0.562
0.568
0.564
0.560
0.564
0.566
0.564
0.570
0.588
0.620
0.620
0.626
0.622
0.612
0.618
0.630
0.610
0.618
0.616
0.620
0.616
0.608
0.602
0.596
0.596
0.590
0.598
0.596
0.594
0.596
0.586
0.594
0.588
0.578
0.590
0.596
0.596
0.598
0.616
0.626
0.610
0.624
0.626
0.612
0.620
0.636
0.638
0.614
0.632
0.644
0.616
0.620
0.624
0.614
0.606
0.610
0.616
0.598
0.606
0.614
0.616
0.608
0.624
0.620
0.612
0.604
0.590
0.598
0.602
0.594
0.596
0.604
0.594
0.600
0.604
0.602
0.598
0.600
0.606
0.598
0.586
0.602
0.608
0.594
0.610
0.616
0.602
0.590
0.578
0.592
0.602
0.630
0.648
0.628
0.630
0.646
0.648
0.626
0.630
0.618
0.610
0.620
0.626
0.618
0.610
0.624
0.630
0.628
0.634
0.642
0.646
0.632
0.630
0.628
0.642
0.638
0.678
0.708
0.704
0.648
0.650
0.620
0.618
0.612
0.614
0.620
0.620
0.648
0.678
0.692
0.710
0.734
0.706
0.690
0.676
0.670
0.714
0.688
0.688
0.702
0.692
0.676
0.674
0.684
0.666
0.670
0.724
0.774
0.736
0.782
0.846
0.826
0.806
0.826
0.814
0.778
0.774
0.774
0.734
0.738
0.780
0.802
0.780
0.798
0.800
0.768
0.750
0.782
0.816
0.780
0.772
0.794
0.774
0.716
0.732
0.726
0.700
0.710
0.708
0.726
0.746
0.700
0.682
0.690
0.690
0.678
0.668
0.684
0.686
0.686
0.726
0.740
0.766
0.708
0.720
0.728
0.708
0.714
0.726
0.710
0.742
0.750
0.784
0.788
0.772
0.702
0.698
0.674
0.668
0.706
0.696
0.756
0.902
0.876
0.850
0.900
0.888
0.838
0.846
0.880
0.806
0.822
0.852
0.828
0.820
0.944
0.898
0.850
0.842
0.822
0.740
0.718
0.710
0.674
0.676
0.654
0.668
0.682
0.724
0.874
0.824
0.866
0.816
0.742
0.696
0.674
0.660
0.674
0.768
0.790
0.806
0.768
0.740
0.708
0.686
0.676
0.650
0.642
0.614
0.608
0.594
0.600
0.600
0.618
0.622
0.616
0.608
0.618
0.626
0.632
0.620
0.636
0.644
0.636
0.650
0.646
0.666
0.694
0.720
0.686
0.658
0.666
0.650
0.658
0.672
0.680
0.652
0.648
0.640
0.640
0.686
0.896
0.730
0.764
0.806
0.748
0.896
0.862
0.828
0.880
0.926
0.802
0.840
0.864
0.806
0.796
0.748
0.716
0.690
0.692
0.676
0.660
0.646
0.646
0.672
0.714
0.720
0.754
0.768
0.738
0.722
0.726
0.736
0.718
0.750
0.778
0.774
0.828
0.852
0.788
0.774
0.746
0.726
0.712
0.700
0.694
0.666
0.670
0.692
0.692
0.710
0.788
0.756
0.772
0.738
0.716
0.724
0.708
0.722
0.748
0.746
0.750
0.768
0.800
0.784
0.836
0.832
0.794
0.810
0.764
0.774
0.798
0.798
0.750
0.708
0.702
0.722
0.846
0.858
0.868
0.890
0.828
0.848
0.840
0.800
0.774
0.758
0.768
0.768
0.712
0.724
0.728
0.752
0.760
0.776
0.754
0.804
0.766
0.748
0.752
0.740
0.720
0.700
0.666
0.660
0.634
0.634
0.624
0.620
0.646
0.670
0.678
0.736
0.810
0.810
0.838
0.802
0.740
0.720
0.684
0.676
0.678
0.732
0.710
0.730
0.848
0.892
0.868
0.756
0.754
0.722
0.724
0.712
0.734
0.774
0.770
0.718
0.718
0.756
0.762
0.726
0.740
0.750
0.748
0.722
0.704
0.722
0.784
0.764
0.792
0.790
0.746
0.740
0.724
0.708
0.728
0.760
0.754
0.776
0.810
0.740
0.748
0.760
0.776
0.748
0.694
0.676
0.656
0.666
0.698
0.718
0.670
0.660
0.646
0.660
0.748
0.806
0.750
0.696
0.684
0.698
0.714
0.804
0.850
0.754
0.738
0.726
0.702
0.704
0.710
0.700
0.698
0.716
0.720
0.764
0.712
0.704
0.728
0.754
0.720
0.698
0.688
0.656
0.638
0.628
0.612
0.608
0.590
0.610
0.604
0.652
0.660
0.656
0.640
0.632
0.628
0.614
0.616
0.612
0.606
0.608
0.630
0.624
0.618
0.624
0.614
0.602
0.598
0.594
0.600
0.596
0.604
0.616
0.620
0.636
0.648
0.698
0.750
0.756
0.752
0.722
0.666
0.650
0.646
0.660
0.686
0.744
0.800
0.742
0.734
0.768
0.748
0.776
0.754
0.702
0.672
0.648
0.646
0.666
0.662
0.638
0.650
0.648
0.674
0.692
0.666
0.648
0.638
0.612
0.602
0.580
0.586
0.580
0.590
0.594
0.596
0.608
0.624
0.624
0.648
0.694
0.718
0.702
0.692
0.690
0.682
0.674
0.660
0.628
0.620
0.612
0.620
0.672
0.864
0.824
0.784
0.798
0.790
0.772
0.762
0.744
0.700
0.676
0.660
0.642
0.630
0.640
0.648
0.672
0.730
0.768
0.756
0.772
0.754
0.716
0.724
0.710
0.740
0.764
0.746
0.722
0.738
0.742
0.704
0.732
0.724
0.690
0.706
0.720
0.732
0.728
0.688
0.666
0.666
0.690
0.770
0.834
0.768
0.764
0.792
0.786
0.768
0.726
0.702
0.682
0.668
0.660
0.668
0.690
0.716
0.708
0.704
0.682
0.698
0.712
0.704
0.724
0.708
0.682
0.686
0.686
0.670
0.680
0.684
0.684
0.676
0.670
0.654
0.654
0.660
0.664
0.688
0.718
0.722
0.726
0.722
0.696
0.682
0.670
0.654
0.650
0.660
0.644
0.644
0.658
0.676
0.682
0.690
0.686
0.680
0.664
0.668
0.656
0.628
0.630
0.610
0.612
0.614
0.638
0.652
0.668
0.682
0.660
0.654
0.660
0.674
0.684
0.648
0.658
0.654
0.654
0.648
0.652
0.650
0.626
0.632
0.638
0.630
0.646
0.644
0.628
0.630
0.626
0.634
0.614
0.600
0.604
0.596
0.602
0.610
0.612
0.604
0.608
0.588
0.584
0.590
0.586
0.600
0.610
0.612
0.600
0.578
0.610
0.616
0.630
0.642
0.624
0.626
0.616
0.602
0.596
0.586
0.586
0.592
0.594
0.604
0.596
0.608
0.610
0.594
0.594
0.594
0.590
0.584
0.588
0.588
0.580
0.582
0.584
0.590
0.602
0.596
0.596
0.586
0.584
0.576
0.582
0.582
0.582
0.574
0.568
0.564
0.560
0.564
0.566
0.578
0.572
0.574
0.586
0.592
0.594
0.608
0.622
0.606
0.616
0.618
0.610
0.608
0.600
0.610
0.594
0.602
0.598
0.592
0.584
0.584
0.592
0.600
0.606
0.604
0.600
0.592
0.582
0.592
0.600
0.628
0.652
0.646
0.648
0.622
0.614
0.608
0.618
0.616
0.618
0.606
0.598
0.598
0.602
0.602
0.602
0.634
0.632
0.654
0.678
0.686
0.674
0.688
0.678
0.648
0.646
0.656
0.670
0.686
0.736
0.736
0.716
0.736
0.736
0.696
0.712
0.712
0.710
0.692
0.698
0.702
0.682
0.696
0.702
0.698
0.698
0.702
0.698
0.670
0.678
0.684
0.686
0.738
0.774
0.776
0.746
0.744
0.686
0.664
0.644
0.632
0.616
0.602
0.596
0.586
0.590
0.616
0.642
0.654
0.648
0.700
0.702
0.688
0.660
0.654
0.658
0.662
0.650
0.660
0.664
0.652
0.646
0.632
0.630
0.632
0.622
0.634
0.618
0.618
0.618
0.636
0.652
0.624
0.648
0.628
0.610
0.610
0.594
0.578
0.564
0.558
0.554
0.540
0.554
0.550
0.548
0.546
0.550
0.574
0.578
0.602
0.616
0.630
0.644
0.650
0.668
0.670
0.662
0.658
0.632
0.636
0.640
0.658
0.706
0.684
0.704
0.726
0.732
0.704
0.734
0.728
0.706
0.680
0.666
0.642
0.620
0.598
0.582
0.580
0.576
0.580
0.578
0.596
0.628
0.646
0.660
0.688
0.672
0.674
0.682
0.688
0.660
0.666
0.678
0.658
0.648
0.638
0.620
0.606
0.610
0.600
0.596
0.594
0.582
0.578
0.582
0.586
0.582
0.572
0.584
0.582
0.588
0.580
0.588
0.592
0.594
0.588
0.592
0.598
0.604
0.596
0.604
0.606
0.606
0.608
0.612
0.620
0.626
0.606
0.620
0.622
0.618
0.604
0.616
0.620
0.616
0.608
0.604
0.596
0.604
0.604
0.590
0.608
0.606
0.604
0.594
0.598
0.596
0.594
0.592
0.594
0.596
0.608
0.610
0.610
0.618
0.628
0.610
0.624
0.632
0.620
0.622
0.622
0.616
0.604
0.610
0.604
0.600
0.598
0.616
0.638
0.640
0.636
0.644
0.658
0.634
0.650
0.646
0.638
0.624
0.634
0.630
0.606
0.618
0.616
0.602
0.600
0.602
0.610
0.606
0.606
0.612
0.616
0.610
0.610
0.606
0.608
0.600
0.596
0.586
0.596
0.604
0.606
0.590
0.598
0.596
0.588
0.590
0.596
0.610
0.602
0.620
0.636
0.656
0.634
0.658
0.678
0.664
0.654
0.660
0.664
0.638
0.652
0.648
0.634
0.622
0.628
0.648
0.636
0.650
0.662
0.658
0.644
0.658
0.660
0.640
0.650
0.660
0.658
0.640
0.664
0.676
0.690
0.724
0.748
0.742
0.728
0.738
0.730
0.694
0.704
0.710
0.708
0.718
0.746
0.760
0.734
0.756
0.742
0.728
0.728
0.708
0.704
0.684
0.702
0.716
0.726
0.746
0.756
0.754
0.726
0.730
0.712
0.678
0.682
0.676
0.688
0.682
0.726
0.740
0.766
0.746
0.762
0.760
0.726
0.716
0.698
0.690
0.668
0.696
0.718
0.742
0.728
0.754
0.758
0.732
0.740
0.732
0.694
0.702
0.678
0.664
0.656
0.660
0.700
0.684
0.690
0.674
0.660
0.668
0.664
0.678
0.688
0.692
0.684
0.670
0.654
0.654
0.666
0.704
0.738
0.696
0.706
0.708
0.718
0.666
0.704
0.672
0.662
0.666
0.654
0.642
0.670
0.674
0.660
0.676
0.672
0.662
0.676
0.658
0.656
0.648
0.648
0.636
0.624
0.632
0.624
0.608
0.614
0.622
0.618
0.612
0.630
0.640
0.624
0.636
0.622
0.614
0.610
0.608
0.614
0.596
0.616
0.612
0.608
0.600
0.614
0.604
0.602
0.606
0.604
0.594
0.594
0.594
0.594
0.584
0.594
0.592
0.584
0.594
0.594
0.586
0.594
0.598
0.590
0.592
0.594
0.602
0.590
0.602
0.612
0.596
0.600
0.600
0.594
0.590
0.590
0.592
0.582
0.584
0.598
0.602
0.594
0.602
0.606
0.594
0.592
0.596
0.602
0.594
0.596
0.604
0.610
0.598
0.606
0.620
0.616
0.602
0.610
0.622
0.628
0.608
0.610
0.610
0.602
0.596
0.594
0.600
0.622
0.636
0.628
0.628
0.642
0.656
0.660
0.636
0.638
0.618
0.602
0.608
0.598
0.604
0.616
0.622
0.610
0.604
0.604
0.604
0.604
0.606
0.616
0.630
0.614
0.624
0.632
0.602
0.622
0.608
0.590
0.594
0.588
0.562
0.570
0.554
0.558
0.564
0.558
0.562
0.574
0.578
0.572
0.584
0.586
0.588
0.582
0.584
0.592
0.578
0.580
0.580
0.570
0.562
0.554
0.552
0.556
0.572
0.582
0.598
0.592
0.616
0.624
0.606
0.612
0.618
0.600
0.622
0.636
0.614
0.626
0.622
0.614
0.610
0.616
0.624
0.604
0.616
0.634
0.636
0.620
0.634
0.628
0.616
0.618
0.622
0.608
0.610
0.614
0.602
0.594
0.604
0.602
0.596
0.604
0.608
0.594
0.594
0.600
0.608
0.596
0.610
0.616
0.612
0.614
0.622
0.606
0.594
0.600
0.590
0.590
0.586
0.584
0.584
0.576
0.556
0.574
0.584
0.610
0.642
0.654
0.634
0.638
0.644
0.626
0.628
0.616
0.598
0.590
0.586
0.570
0.566
0.558
0.552
0.560
0.550
0.548
0.568
0.582
0.580
0.590
0.606
0.596
0.596
0.598
0.594
0.582
0.586
0.596
0.584
0.586
0.586
0.594
0.584
0.590
0.594
0.600
0.592
0.596
0.580
0.580
0.578
0.580
0.570
0.570
0.578
0.562
0.562
0.570
0.576
0.578
0.596
0.600
0.600
0.616
0.620
0.618
0.626
0.604
0.596
0.584
0.574
0.572
0.580
0.584
0.580
0.586
0.598
0.588
0.588
0.594
0.606
0.598
0.596
0.602
0.608
0.596
0.612
0.622
0.610
0.614
0.620
0.622
0.606
0.624
0.628
0.622
0.630
0.618
0.606
0.612
0.600
0.588
0.594
0.590
0.592
0.588
0.594
0.618
0.636
0.622
0.632
0.640
0.634
0.630
0.634
0.624
0.634
0.642
0.626
0.630
0.626
0.616
0.624
0.626
0.624
0.634
0.646
0.632
0.648
0.654
0.642
0.624
0.612
0.584
0.574
0.348
0.208
0.320
0.238
0.548
0.540
0.526
0.514
0.506
0.506
0.496
0.498
0.488
0.482
0.482
0.484
0.478
0.484
0.468
0.478
0.472
0.478
0.472
0.480
0.488
0.478
0.484
0.480
0.492
0.480
0.492
0.488
0.498
0.494
0.516
0.528
0.524
0.526
0.540
0.542
0.554
0.584
0.568
0.574
0.578
0.592
0.598
0.598
0.592
0.598
0.596
0.600
0.598
0.582
0.576
0.570
0.568
0.564
0.562
0.560
0.562
0.564
0.578
0.580
0.568
0.568
0.558
0.556
0.546
0.550
0.548
0.544
0.544
0.548
0.560
0.560
0.558
0.544
0.546
0.540
0.532
0.534
0.530
0.528
0.532
0.528
0.528
0.532
0.524
0.520
0.524
0.522
0.514
0.520
0.512
0.504
0.512
0.514
0.508
0.518
0.526
0.528
0.518
0.532
0.524
0.526
0.538
0.530
0.536
0.536
0.538
0.532
0.536
0.538
0.536
0.536
0.540
0.532
0.536
0.530
0.530
0.522
0.518
0.518
0.518
0.516
0.516
0.522
0.514
0.530
0.526
0.526
0.530
0.536
0.530
0.534
0.534
0.540
0.544
0.540
0.548
0.562
0.556
0.552
0.558
0.550
0.548
0.558
0.544
0.550
0.542
0.538
0.536
0.536
0.532
0.538
0.534
0.528
0.534
0.524
0.522
0.520
0.520
0.520
0.522
0.518
0.526
0.534
0.538
0.546
0.550
0.546
0.550
0.546
0.546
0.542
0.538
0.544
0.542
0.546
0.548
0.560
0.574
0.576
0.574
0.578
0.580
0.584
0.582
0.586
0.566
0.560
0.564
0.560
0.564
0.568
0.572
0.562
0.548
0.544
0.544
0.554
0.558
0.556
0.574
0.602
0.600
0.606
0.618
0.620
0.608
0.608
0.616
0.618
0.616
0.608
0.638
0.662
0.652
0.648
0.700
0.738
0.720
0.686
0.690
0.680
0.640
0.642
0.612
0.644
0.650
0.644
0.618
0.612
0.612
0.594
0.586
0.578
0.572
0.562
0.558
0.558
0.562
0.566
0.572
0.578
0.596
0.602
0.608
0.638
0.670
0.668
0.702
0.724
0.692
0.682
0.662
0.628
0.626
0.642
0.678
0.678
0.672
0.686
0.686
0.654
0.634
0.628
0.616
0.580
0.588
0.600
0.614
0.626
0.724
0.722
0.692
0.698
0.708
0.666
0.636
0.612
0.606
0.612
0.614
0.642
0.698
0.712
0.728
0.730
0.708
0.728
0.732
0.706
0.710
0.726
0.708
0.726
0.722
0.698
0.694
0.696
0.690
0.680
0.692
0.692
0.686
0.704
0.744
0.756
0.744
0.754
0.730
0.688
0.684
0.680
0.686
0.672
0.698
0.732
0.738
0.728
0.718
0.716
0.686
0.692
0.680
0.660
0.654
0.650
0.672
0.680
0.704
0.702
0.706
0.702
0.698
0.686
0.672
0.662
0.656
0.648
0.638
0.632
0.626
0.640
0.658
0.654
0.668
0.670
0.672
0.672
0.682
0.694
0.700
0.706
0.730
0.728
0.722
0.738
0.738
0.710
0.716
0.730
0.720
0.696
0.706
0.708
0.678
0.680
0.678
0.672
0.662
0.678
0.670
0.656
0.668
0.670
0.712
0.692
0.682
0.686
0.696
0.676
0.678
0.672
0.654
0.644
0.644
0.642
0.646
0.662
0.676
0.690
0.690
0.698
0.702
0.704
0.682
0.674
0.666
0.660
0.660
0.668
0.684
0.676
0.684
0.694
0.700
0.686
0.700
0.704
0.690
0.682
0.680
0.682
0.668
0.666
0.660
0.634
0.622
0.608
0.604
0.604
0.614
0.622
0.612
0.638
0.656
0.680
0.654
0.644
0.640
0.648
0.630
0.638
0.648
0.652
0.618
0.612
0.632
0.644
0.696
0.724
0.704
0.702
0.682
0.674
0.680
0.660
0.664
0.668
0.634
0.638
0.630
0.612
0.618
0.614
0.594
0.604
0.602
0.594
0.600
0.594
0.584
0.592
0.588
0.580
0.592
0.590
0.580
0.590
0.578
0.580
0.580
0.576
0.576
0.572
0.568
0.562
0.544
0.546
0.542
0.544
0.548
0.556
0.558
0.554
0.564
0.564
0.568
0.552
0.572
0.552
0.560
0.560
0.554
0.554
0.558
0.558
0.550
0.558
0.538
0.546
0.546
0.546
0.554
0.548
0.546
0.560
0.556
0.548
0.554
0.552
0.546
0.550
0.554
0.548
0.548
0.554
0.554
0.542
0.548
0.544
0.544
0.536
0.524
0.534
0.534
0.522
0.526
0.528
0.524
0.528
0.536
0.526
0.534
0.540
0.538
0.538
0.548
0.542
0.542
0.550
0.542
0.552
0.554
0.548
0.546
0.546
0.536
0.552
0.548
0.548
0.550
0.554
0.550
0.562
0.568
0.562
0.570
0.574
0.564
0.566
0.564
0.564
0.552
0.558
0.560
0.556
0.554
0.554
0.556
0.554
0.566
0.566
0.576
0.576
0.568
0.568
0.562
0.572
0.582
0.582
0.580
0.584
0.594
0.586
0.592
0.612
0.600
0.608
0.608
0.602
0.600
0.602
0.580
0.566
0.572
0.600
0.648
0.638
0.658
0.694
0.706
0.682
0.694
0.658
0.642
0.630
0.624
0.602
0.604
0.598
0.576
0.574
0.558
0.564
0.562
0.566
0.564
0.572
0.582
0.586
0.610
0.618
0.604
0.624
0.624
0.596
0.632
0.616
0.622
0.622
0.610
0.604
0.592
0.586
0.592
0.576
0.572
0.568
0.560
0.564
0.562
0.560
0.558
0.554
0.550
0.552
0.552
0.548
0.546
0.544
0.532
0.534
0.532
0.530
0.530
0.534
0.530
0.530
0.532
0.528
0.522
0.540
0.538
0.536
0.538
0.538
0.568
0.550
0.550
0.550
0.546
0.544
0.536
0.544
0.526
0.532
0.526
0.522
0.516
0.522
0.520
0.512
0.512
0.516
0.510
0.516
0.520
0.534
0.544
0.534
0.538
0.542
0.556
0.550
0.560
0.570
0.568
0.562
0.554
0.558
0.556
0.560
0.570
0.574
0.610
0.606
0.596
0.610
0.606
0.598
0.602
0.618
0.616
0.612
0.644
0.656
0.630
0.616
0.620
0.622
0.612
0.608
0.610
0.600
0.590
0.590
0.578
0.578
0.568
0.574
0.576
0.584
0.608
0.612
0.592
0.598
0.604
0.586
0.580
0.578
0.570
0.648
0.618
0.624
0.618
0.598
0.596
0.596
0.592
0.578
0.576
0.580
0.564
0.564
0.572
0.564
0.552
0.552
0.580
0.824
0.822
0.754
0.704
0.692
0.658
0.618
0.612
0.600
0.588
0.588
0.592
0.574
0.580
0.580
0.572
0.574
0.584
0.592
0.590
0.588
0.596
0.614
0.632
0.634
0.644
0.650
0.626
0.640
0.646
0.632
0.640
0.644
0.620
0.616
0.622
0.602
0.594
0.584
0.582
0.576
0.574
0.582
0.598
0.640
0.642
0.656
0.696
0.656
0.648
0.646
0.642
0.624
0.644
0.672
0.706
0.696
0.666
0.684
0.726
0.732
0.746
0.760
0.742
0.742
0.740
0.684
0.682
0.702
0.736
0.760
0.732
0.716
0.720
0.710
0.732
0.744
0.686
0.664
0.662
0.708
0.736
0.822
0.818
0.818
0.800
0.826
0.816
0.748
0.768
0.750
0.802
0.808
0.804
0.780
0.694
0.686
0.662
0.638
0.628
0.634
0.650
0.666
0.668
0.658
0.688
0.640
0.656
0.650
0.644
0.650
0.664
0.666
0.666
0.670
0.650
0.654
0.646
0.634
0.652
0.654
0.684
0.696
0.670
0.688
0.684
0.710
0.734
0.728
0.752
0.764
0.742
0.754
0.746
0.710
0.728
0.722
0.696
0.700
0.702
0.688
0.702
0.730
0.722
0.736
0.734
0.712
0.720
0.732
0.702
0.716
0.688
0.696
0.692
0.666
0.688
0.686
0.676
0.722
0.738
0.718
0.758
0.760
0.742
0.752
0.734
0.696
0.682
0.678
0.660
0.676
0.688
0.688
0.708
0.718
0.706
0.700
0.700
0.698
0.702
0.712
0.710
0.676
0.642
0.628
0.634
0.620
0.640
0.624
0.642
0.686
0.720
0.766
0.812
0.774
0.802
0.784
0.762
0.752
0.712
0.690
0.690
0.718
0.692
0.732
0.804
0.794
0.806
0.826
0.800
0.770
0.758
0.748
0.734
0.732
0.710
0.742
0.760
0.790
0.796
0.818
0.832
0.820
0.770
0.780
0.760
0.742
0.720
0.754
0.772
0.750
0.806
0.824
0.818
0.824
0.764
0.724
0.694
0.684
0.672
0.674
0.684
0.690
0.688
0.678
0.698
0.690
0.720
0.734
0.708
0.722
0.736
0.712
0.712
0.724
0.704
0.738
0.754
0.758
0.756
0.704
0.690
0.672
0.676
0.672
0.656
0.656
0.672
0.694
0.692
0.716
0.730
0.726
0.732
0.740
0.754
0.740
0.752
0.756
0.752
0.768
0.776
0.750
0.754
0.762
0.772
0.730
0.744
0.758
0.746
0.738
0.744
0.746
0.718
0.726
0.730
0.726
0.714
0.716
0.730
0.706
0.712
0.716
0.706
0.696
0.700
0.712
0.708
0.720
0.714
0.714
0.704
0.716
0.714
0.712
0.696
0.696
0.694
0.688
0.698
0.708
0.716
0.700
0.704
0.698
0.696
0.686
0.688
0.690
0.680
0.690
0.698
0.690
0.686
0.710
0.718
0.708
0.724
0.726
0.732
0.722
0.718
0.710
0.686
0.682
0.678
0.666
0.650
0.648
0.678
0.688
0.714
0.736
0.742
0.732
0.736
0.726
0.700
0.688
0.690
0.710
0.716
0.722
0.738
0.730
0.698
0.706
0.722
0.750
0.742
0.752
0.776
0.766
0.736
0.730
0.716
0.694
0.700
0.716
0.746
0.774
0.754
0.772
0.766
0.754
0.724
0.728
0.726
0.714
0.708
0.730
0.746
0.726
0.740
0.744
0.738
0.736
0.738
0.740
0.734
0.760
0.750
0.734
0.750
0.768
0.752
0.752
0.754
0.748
0.722
0.728
0.714
0.692
0.710
0.736
0.764
0.748
0.760
0.764
0.758
0.752
0.756
0.758
0.732
0.732
0.728
0.720
0.698
0.706
0.714
0.730
0.720
0.734
0.772
0.778
0.746
0.726
0.712
0.696
0.702
0.708
0.708
0.714
0.742
0.760
0.740
0.748
0.738
0.722
0.716
0.712
0.728
0.712
0.714
0.712
0.722
0.708
0.708
0.748
0.768
0.740
0.744
0.682
0.690
0.668
0.654
0.642
0.636
0.626
0.622
0.616
0.624
0.628
0.622
0.648
0.660
0.666
0.662
0.668
0.678
0.692
0.686
0.706
0.670
0.660
0.650
0.632
0.642
0.644
0.650
0.660
0.700
0.756
0.726
0.734
0.734
0.702
0.686
0.696
0.692
0.682
0.682
0.706
0.694
0.658
0.672
0.702
0.738
0.754
0.720
0.706
0.702
0.700
0.686
0.688
0.704
0.724
0.724
0.696
0.686
0.700
0.694
0.692
0.692
0.716
0.718
0.736
0.754
0.778
0.778
0.766
0.742
0.742
0.722
0.704
0.690
0.680
0.670
0.676
0.676
0.652
0.668
0.684
0.684
0.690
0.714
0.768
0.802
0.732
0.692
0.710
0.712
0.700
0.678
0.678
0.678
0.658
0.676
0.690
0.668
0.716
0.722
0.726
0.700
0.716
0.724
0.714
0.686
0.708
0.720
0.736
0.722
0.768
0.774
0.764
0.730
0.738
0.732
0.710
0.734
0.770
0.792
0.768
0.772
0.824
0.790
0.794
0.780
0.756
0.730
0.680
0.666
0.668
0.680
0.740
0.784
0.734
0.726
0.704
0.704
0.714
0.720
0.684
0.688
0.688
0.710
0.714
0.692
0.694
0.692
0.714
0.738
0.792
0.820
0.826
0.832
0.814
0.774
0.766
0.760
0.738
0.750
0.736
0.712
0.704
0.692
0.744
0.792
0.788
0.794
0.748
0.732
0.738
0.732
0.738
0.706
0.704
0.684
0.702
0.738
0.764
0.776
0.770
0.726
0.702
0.664
0.658
0.642
0.664
0.726
0.710
0.778
0.826
0.800
0.842
0.854
0.798
0.806
0.818
0.792
0.756
0.768
0.782
0.748
0.764
0.760
0.760
0.762
0.800
0.800
0.762
0.782
0.788
0.796
0.768
0.796
0.792
0.754
0.770
0.780
0.778
0.740
0.770
0.780
0.782
0.772
0.772
0.770
0.756
0.732
0.740
0.740
0.732
0.702
0.708
0.690
0.692
0.694
0.722
0.760
0.792
0.770
0.750
0.772
0.748
0.722
0.730
0.716
0.726
0.672
0.672
0.658
0.646
0.652
0.644
0.648
0.656
0.684
0.692
0.742
0.780
0.754
0.756
0.730
0.712
0.732
0.746
0.710
0.726
0.730
0.718
0.702
0.698
0.686
0.650
0.652
0.646
0.632
0.616
0.592
0.588
0.580
0.606
0.648
0.650
0.690
0.738
0.698
0.702
0.732
0.680
0.678
0.678
0.668
0.648
0.646
0.658
0.710
0.748
0.700
0.668
0.670
0.686
0.728
0.696
0.692
0.672
0.650
0.646
0.656
0.650
0.672
0.696
0.660
0.668
0.674
0.678
0.692
0.668
0.686
0.684
0.662
0.654
0.658
0.648
0.632
0.636
0.634
0.628
0.642
0.672
0.680
0.712
0.728
0.698
0.716
0.710
0.698
0.694
0.686
0.674
0.658
0.650
0.644
0.652
0.682
0.710
0.720
0.774
0.742
0.754
0.772
0.698
0.716
0.690
0.662
0.656
0.650
0.636
0.648
0.654
0.660
0.676
0.708
0.698
0.692
0.694
0.682
0.654
0.624
0.626
0.628
0.648
0.686
0.724
0.724
0.684
0.662
0.658
0.672
0.688
0.710
0.734
0.726
0.710
0.696
0.676
0.646
0.634
0.628
0.622
0.642
0.682
0.702
0.696
0.678
0.660
0.656
0.658
0.650
0.670
0.706
0.716
0.716
0.724
0.742
0.746
0.730
0.738
0.738
0.724
0.700
0.720
0.722
0.724
0.706
0.710
0.718
0.666
0.686
0.652
0.642
0.630
0.644
0.640
0.676
0.688
0.736
0.722
0.750
0.762
0.744
0.742
0.754
0.740
0.718
0.702
0.668
0.658
0.666
0.662
0.642
0.646
0.640
0.640
0.618
0.616
0.614
0.612
0.626
0.636
0.632
0.624
0.618
0.620
0.638
0.636
0.648
0.664
0.672
0.650
0.666
0.642
0.632
0.618
0.602
0.594
0.596
0.590
0.588
0.584
0.582
0.590
0.618
0.638
0.672
0.730
0.726
0.726
0.764
0.774
0.754
0.684
0.674
0.664
0.646
0.656
0.670
0.666
0.682
0.702
0.730
0.702
0.736
0.760
0.730
0.764
0.772
0.742
0.752
0.744
0.722
0.732
0.736
0.738
0.738
0.736
0.720
0.720
0.716
0.720
0.696
0.694
0.688
0.686
0.672
0.682
0.680
0.692
0.682
0.702
0.718
0.716
0.718
0.730
0.728
0.708
0.660
0.652
0.648
0.646
0.656
0.666
0.662
0.632
0.638
0.618
0.628
0.630
0.640
0.648
0.660
0.666
0.694
0.696
0.716
0.724
0.736
0.702
0.700
0.698
0.670
0.674
0.680
0.672
0.674
0.684
0.680
0.658
0.662
0.704
0.706
0.732
0.734
0.768
0.780
0.774
0.776
0.758
0.734
0.742
0.744
0.730
0.744
0.762
0.692
0.712
0.670
0.652
0.626
0.648
0.652
0.700
0.710
0.684
0.706
0.716
0.680
0.698
0.702
0.696
0.670
0.678
0.686
0.682
0.718
0.746
0.744
0.754
0.756
0.748
0.730
0.736
0.736
0.742
0.728
0.738
0.734
0.708
0.734
0.730
0.742
0.720
0.758
0.758
0.738
0.750
0.744
0.738
0.714
0.736
0.736
0.716
0.720
0.728
0.724
0.704
0.726
0.750
0.720
0.748
0.752
0.760
0.720
0.728
0.720
0.714
0.706
0.728
0.748
0.708
0.682
0.670
0.654
0.634
0.644
0.658
0.684
0.678
0.690
0.686
0.676
0.660
0.652
0.648
0.644
0.636
0.636
0.638
0.636
0.624
0.638
0.628
0.630
0.622
0.640
0.646
0.672
0.726
0.778
0.730
0.770
0.768
0.724
0.722
0.716
0.692
0.676
0.674
0.696
0.668
0.696
0.694
0.676
0.678
0.668
0.670
0.644
0.650
0.646
0.634
0.618
0.618
0.620
0.628
0.612
0.616
0.666
0.656
0.646
0.640
0.626
0.624
0.620
0.618
0.610
0.610
0.616
0.622
0.636
0.630
0.640
0.646
0.652
0.638
0.646
0.660
0.664
0.656
0.676
0.686
0.670
0.676
0.684
0.704
0.688
0.706
0.710
0.694
0.686
0.690
0.698
0.672
0.678
0.692
0.708
0.700
0.734
0.748
0.712
0.722
0.740
0.724
0.712
0.722
0.718
0.732
0.748
0.768
0.714
0.740
0.758
0.726
0.730
0.734
0.704
0.704
0.714
0.738
0.722
0.756
0.772
0.760
0.756
0.770
0.796
0.764
0.794
0.788
0.756
0.754
0.760
0.774
0.736
0.766
0.786
0.768
0.756
0.774
0.788
0.750
0.764
0.766
0.740
0.762
0.790
0.818
0.792
0.830
0.886
0.810
0.810
0.820
0.786
0.742
0.768
0.788
0.788
0.734
0.734
0.720
0.698
0.726
0.726
0.714
0.750
0.814
0.764
0.786
0.810
0.774
0.758
0.778
0.800
0.762
0.774
0.784
0.794
0.778
0.852
0.882
0.846
0.818
0.812
0.818
0.762
0.774
0.788
0.818
0.790
0.814
0.812
0.800
0.780
0.794
0.810
0.756
0.758
0.776
0.796
0.786
0.782
0.786
0.828
0.778
0.776
0.766
0.794
0.536
0.984
0.710
0.708
0.716
0.790
0.900
0.876
0.912
0.920
0.824
0.824
0.824
0.800
0.768
0.782
0.854
0.862
0.810
0.820
0.824
0.818
0.794
0.810
0.810
0.772
0.776
0.786
0.780
0.750
0.778
0.796
0.762
0.770
0.776
0.766
0.742
0.754
0.776
0.740
0.732
0.742
0.762
0.734
0.772
0.782
0.802
0.768
0.766
0.764
0.754
0.712
0.694
0.694
0.728
0.728
0.704
0.712
0.692
0.682
0.712
0.702
0.714
0.736
0.748
0.732
0.756
0.768
0.728
0.734
0.746
0.744
0.720
0.750
0.816
0.828
0.790
0.822
0.858
0.822
0.798
0.794
0.798
0.742
0.754
0.770
0.760
0.748
0.788
0.844
0.802
0.778
0.780
0.784
0.728
0.730
0.746
0.784
0.776
0.768
0.764
0.750
0.714
0.724
0.732
0.748
0.726
0.730
0.722
0.766
0.716
0.708
0.692
0.684
0.692
0.702
0.702
0.714
0.764
0.798
0.756
0.766
0.758
0.770
0.742
0.778
0.794
0.784
0.766
0.786
0.794
0.762
0.746
0.762
0.824
0.794
0.784
0.796
0.834
0.764
0.752
0.742
0.768
0.774
0.842
0.968
0.918
0.904
0.890
0.810
0.732
0.694
0.680
0.704
0.732
0.784
0.934
0.918
0.854
0.776
0.764
0.766
0.752
0.748
0.734
0.726
0.724
0.728
0.726
0.702
0.718
0.726
0.738
0.710
0.702
0.696
0.694
0.702
0.696
0.714
0.726
0.724
0.704
0.682
0.670
0.662
0.654
0.648
0.634
0.626
0.636
0.650
0.638
0.658
0.700
0.742
0.728
0.702
0.710
0.730
0.750
0.764
0.774
0.768
0.770
0.724
0.742
0.744
0.778
0.748
0.754
0.756
0.748
0.704
0.696
0.690
0.680
0.656
0.656
0.654
0.650
0.696
0.760
0.770
0.724
0.700
0.692
0.698
0.714
0.746
0.760
0.756
0.734
0.722
0.720
0.700
0.694
0.670
0.670
0.690
0.698
0.688
0.700
0.708
0.734
0.720
0.706
0.718
0.742
0.774
0.736
0.770
0.778
0.766
0.734
0.736
0.742
0.742
0.744
0.758
0.806
0.766
0.792
0.808
0.798
0.742
0.740
0.740
0.752
0.726
0.752
0.786
0.836
0.790
0.812
0.796
0.760
0.748
0.750
0.760
0.722
0.726
0.734
0.746
0.732
0.752
0.760
0.722
0.718
0.692
0.668
0.654
0.644
0.642
0.644
0.644
0.640
0.646
0.666
0.674
0.670
0.686
0.676
0.690
0.708
0.746
0.766
0.808
0.802
0.748
0.710
0.698
0.692
0.690
0.702
0.714
0.762
0.790
0.802
0.808
0.802
0.802
0.790
0.762
0.710
0.700
0.688
0.682
0.734
0.744
0.718
0.214
0.450
0.678
0.652
0.656
0.642
0.634
0.618
0.614
0.608
0.594
0.592
0.574
0.578
0.566
0.558
0.558
0.550
0.546
0.544
0.540
0.536
0.540
0.546
0.542
0.544
0.556
0.588
0.588
0.586
0.600
0.602
0.598
0.612
0.606
0.614
0.628
0.628
0.618
0.628
0.628
0.618
0.618
0.622
0.620
0.628
0.634
0.622
0.618
0.606
0.596
0.592
0.602
0.626
0.656
0.714
0.712
0.726
0.730
0.724
0.704
0.710
0.684
0.660
0.656
0.650
0.628
0.622
0.614
0.616
0.626
0.634
0.644
0.654
0.666
0.664
0.676
0.676
0.658
0.644
0.632
0.622
0.626
0.614
0.624
0.630
0.646
0.636
0.654
0.662
0.646
0.648
0.644
0.642
0.634
0.634
0.638
0.644
0.654
0.660
0.678
0.684
0.686
0.702
0.712
0.752
0.746
0.734
0.740
0.738
0.740
0.772
0.780
0.758
0.738
0.734
0.734
0.714
0.706
0.716
0.722
0.720
0.730
0.746
0.742
0.710
0.708
0.716
0.726
0.712
0.756
0.768
0.772
0.734
0.716
0.708
0.722
0.730
0.708
0.692
0.682
0.668
0.662
0.686
0.712
0.748
0.744
0.706
0.708
0.738
0.754
0.756
0.764
0.750
0.742
0.732
0.728
0.732
0.762
0.764
0.762
0.778
0.768
0.770
0.758
0.792
0.808
0.808
0.802
0.774
0.742
0.694
0.694
0.692
0.712
0.734
0.742
0.768
0.758
0.784
0.780
0.760
0.752
0.732
0.702
0.708
0.702
0.690
0.674
0.696
0.710
0.720
0.666
0.658
0.652
0.654
0.650
0.632
0.622
0.630
0.648
0.854
0.864
0.836
0.820
0.798
0.766
0.730
0.698
0.666
0.646
0.628
0.628
0.634
0.658
0.682
0.718
0.748
0.754
0.772
0.746
0.724
0.700
0.696
0.702
0.680
0.674
0.662
0.650
0.636
0.626
0.610
0.598
0.578
0.572
0.574
0.570
0.588
0.600
0.644
0.674
0.706
0.698
0.724
0.712
0.682
0.692
0.718
0.750
0.752
0.754
0.808
0.844
0.802
0.820
0.858
0.790
0.808
0.836
0.776
0.796
0.822
0.816
0.806
0.838
0.826
0.772
0.778
0.774
0.730
0.746
0.748
0.738
0.732
0.724
0.726
0.718
0.736
0.754
0.710
0.680
0.666
0.648
0.642
0.644
0.660
0.674
0.684
0.684
0.678
0.672
0.682
0.686
0.688
0.700
0.700
0.704
0.706
0.714
0.716
0.722
0.742
0.778
0.802
0.804
0.808
0.752
0.736
0.718
0.710
0.720
0.744
0.736
0.772
0.770
0.786
0.788
0.824
0.814
0.788
0.794
0.784
0.786
0.754
0.772
0.764
0.748
0.794
0.800
0.838
0.784
0.764
0.738
0.754
0.756
0.772
0.776
0.774
0.756
0.724
0.704
0.688
0.684
0.692
0.696
0.730
0.742
0.756
0.756
0.752
0.744
0.740
0.730
0.696
0.676
0.668
0.688
0.682
0.708
0.752
0.802
0.818
0.804
0.804
0.790
0.764
0.744
0.722
0.730
0.734
0.730
0.698
0.734
0.726
0.708
0.680
0.698
0.736
0.744
0.750
0.768
0.798
0.790
0.798
0.796
0.778
0.764
0.724
0.720
0.712
0.716
0.726
0.708
0.750
0.728
0.704
0.712
0.720
0.748
0.778
0.806
0.806
0.796
0.794
0.786
0.772
0.754
0.754
0.742
0.734
0.730
0.708
0.710
0.714
0.722
0.700
0.686
0.678
0.672
0.674
0.678
0.682
0.690
0.694
0.696
0.686
0.692
0.686
0.690
0.684
0.704
0.710
0.710
0.720
0.726
0.706
0.704
0.686
0.678
0.674
0.670
0.666
0.658
0.650
0.654
0.670
0.706
0.734
0.750
0.728
0.740
0.710
0.690
0.674
0.654
0.660
0.670
0.692
0.662
0.672
0.636
0.632
0.608
0.592
0.596
0.628
0.664
0.668
0.704
0.720
0.696
0.682
0.688
0.668
0.652
0.632
0.624
0.610
0.596
0.586
0.594
0.630
0.646
0.658
0.764
0.800
0.754
0.812
0.820
0.780
0.780
0.734
0.750
0.840
0.802
0.842
0.750
0.732
0.714
0.664
0.652
0.652
0.642
0.634
0.624
0.618
0.614
0.612
0.600
0.604
0.606
0.628
0.676
0.658
0.702
0.750
0.728
0.738
0.750
0.752
0.712
0.728
0.738
0.736
0.718
0.754
0.794
0.790
0.792
0.784
0.778
0.720
0.706
0.702
0.716
0.692
0.718
0.732
0.758
0.742
0.776
0.796
0.788
0.760
0.740
0.722
0.692
0.696
0.708
0.748
0.776
0.802
0.838
0.818
0.798
0.806
0.796
0.754
0.762
0.756
0.732
0.714
0.722
0.732
0.732
0.758
0.758
0.760
0.746
0.770
0.760
0.752
0.764
0.758
0.744
0.748
0.744
0.734
0.716
0.732
0.722
0.718
0.692
0.702
0.686
0.678
0.672
0.696
0.736
0.750
0.730
0.750
0.756
0.742
0.726
0.710
0.674
0.674
0.662
0.674
0.690
0.680
0.672
0.686
0.716
0.740
0.738
0.738
0.712
0.692
0.668
0.644
0.634
0.626
0.620
0.624
0.610
0.618
0.630
0.646
0.692
0.714
0.722
0.696
0.714
0.714
0.706
0.696
0.716
0.732
0.750
0.750
0.738
0.758
0.754
0.716
0.710
0.706
0.716
0.716
0.686
0.710
0.690
0.696
0.676
0.678
0.704
0.752
0.754
0.728
0.726
0.708
0.704
0.676
0.672
0.670
0.696
0.712
0.708
0.722
0.742
0.702
0.726
0.728
0.736
0.696
0.676
0.662
0.668
0.690
0.688
0.684
0.680
0.686
0.682
0.660
0.670
0.686
0.714
0.718
0.722
0.740
0.750
0.732
0.746
0.750
0.766
0.738
0.752
0.752
0.746
0.694
0.700
0.684
0.662
0.654
0.656
0.666
0.706
0.734
0.736
0.782
0.814
0.822
0.802
0.792
0.780
0.748
0.732
0.718
0.732
0.738
0.768
0.820
0.852
0.798
0.780
0.778
0.784
0.766
0.748
0.740
0.746
0.738
0.736
0.750
0.772
0.768
0.792
0.788
0.772
0.752
0.766
0.778
0.764
0.740
0.752
0.772
0.764
0.758
0.786
0.794
0.792
0.790
0.780
0.766
0.734
0.706
0.700
0.716
0.760
0.758
0.784
0.802
0.788
0.782
0.780
0.776
0.744
0.746
0.720
0.712
0.690
0.696
0.766
0.724
0.718
0.704
0.682
0.652
0.604
0.610
0.586
0.560
0.560
0.560
0.546
0.546
0.548
0.540
0.534
0.538
0.542
0.538
0.530
0.536
0.546
0.556
0.566
0.578
0.580
0.570
0.574
0.580
0.562
0.562
0.562
0.558
0.554
0.562
0.558
0.546
0.554
0.558
0.556
0.552
0.544
0.538
0.518
0.456
0.562
0.516
0.506
0.502
0.510
0.500
0.494
0.500
0.490
0.496
0.482
0.492
0.490
0.488
0.480
0.486
0.488
0.488
0.222
0.266
0.500
0.488
0.490
0.494
0.496
0.494
0.500
0.500
0.496
0.502
0.500
0.498
0.498
0.498
0.498
0.494
0.504
0.492
0.498
0.486
0.484
0.484
0.476
0.480
0.478
0.470
0.476
0.470
0.458
0.472
0.470
0.464
0.466
0.476
0.458
0.468
0.470
0.472
0.470
0.482
0.472
0.484
0.482
0.472
0.478
0.482
0.476
0.478
0.482
0.484
0.484
0.486
0.488
0.486
0.490
0.480
0.490
0.488
0.490
0.490
0.488
0.490
0.498
0.488
0.496
0.500
0.496
0.504
0.496
0.494
0.504
0.502
0.500
0.498
0.502
0.496
0.500
0.506
0.490
0.492
0.488
0.484
0.488
0.486
0.484
0.480
0.484
0.484
0.478
0.488
0.488
0.486
0.494
0.492
0.488
0.490
0.496
0.488
0.494
0.496
0.490
0.482
0.484
0.478
0.468
0.476
0.468
0.464
0.464
0.468
0.460
0.466
0.466
0.460
0.466
0.470
0.470
0.472
0.474
0.478
0.478
0.476
0.482
0.484
0.486
0.486
0.486
0.492
0.498
0.494
0.500
0.502
0.504
0.502
0.508
0.506
0.512
0.508
0.514
0.512
0.512
0.508
0.516
0.514
0.516
0.516
0.524
0.532
0.526
0.530
0.530
0.526
0.520
0.524
0.516
0.512
0.518
0.516
0.508
0.518
0.508
0.514
0.512
0.514
0.518
0.528
0.530
0.536
0.540
0.536
0.540
0.546
0.550
0.552
0.562
0.544
0.554
0.554
0.582
0.588
0.676
0.708
0.648
0.638
0.636
0.614
0.616
0.630
0.646
0.648
0.612
0.594
0.582
0.568
0.562
0.566
0.582
0.688
0.720
0.756
0.786
0.732
0.672
0.650
0.614
0.592
0.584
0.592
0.592
0.582
0.566
0.568
0.562
0.544
0.326
0.232
0.554
0.554
0.228
0.304
0.532
0.528
0.506
0.530
0.504
0.510
0.496
0.474
0.482
0.474
0.478
0.462
0.460
0.464
0.458
0.442
0.450
0.444
0.444
0.438
0.436
0.442
0.442
0.440
0.442
0.442
0.444
0.446
0.452
0.444
0.446
0.450
0.454
0.456
0.464
0.464
0.462
0.460
0.458
0.458
0.456
0.452
0.452
0.458
0.456
0.462
0.462
0.468
0.470
0.470
0.472
0.468
0.478
0.476
0.478
0.476
0.482
0.482
0.480
0.482
0.480
0.478
0.484
0.480
0.480
0.482
0.488
0.480
0.488
0.492
0.490
0.486
0.498
0.496
0.500
0.498
0.508
0.504
0.502
0.504
0.510
0.494
0.494
0.498
0.492
0.492
0.492
0.490
0.492
0.486
0.488
0.484
0.482
0.488
0.494
0.492
0.490
0.492
0.492
0.488
0.488
0.494
0.500
0.496
0.496
0.512
0.514
0.516
0.518
0.528
0.538
0.534
0.532
0.548
0.548
0.540
0.540
0.542
0.540
0.532
0.544
0.536
0.538
0.546
0.552
0.548
0.552
0.564
0.564
0.560
0.560
0.554
0.548
0.538
0.516
0.516
0.506
0.514
0.512
0.520
0.522
0.522
0.534
0.548
0.542
0.552
0.554
0.546
0.554
0.568
0.552
0.566
0.574
0.554
0.568
0.570
0.564
0.566
0.574
0.564
0.550
0.544
0.546
0.536
0.540
0.548
0.544
0.540
0.546
0.546
0.538
0.552
0.550
0.550
0.552
0.538
0.534
0.538
0.532
0.524
0.522
0.528
0.518
0.524
0.524
0.522
0.512
0.518
0.520
0.512
0.504
0.510
0.512
0.498
0.500
0.490
0.494
0.484
0.490
0.482
0.488
0.486
0.492
0.484
0.498
0.488
0.490
0.486
0.494
0.492
0.496
0.482
0.492
0.490
0.486
0.484
0.492
0.492
0.492
0.494
0.502
0.494
0.502
0.504
0.504
0.492
0.494
0.502
0.494
0.494
0.500
0.496
0.498
0.502
0.502
0.510
0.498
0.498
0.498
0.504
0.498
0.492
0.498
0.492
0.498
0.494
0.498
0.498
0.504
0.494
0.502
0.512
0.518
0.508
0.502
0.508
0.502
0.494
0.490
0.486
0.488
0.480
0.482
0.474
0.476
0.470
0.480
0.476
0.478
0.476
0.486
0.488
0.490
0.506
0.512
0.514
0.514
0.520
0.522
0.518
0.526
0.526
0.522
0.514
0.524
0.514
0.516
0.522
0.526
0.516
0.518
0.518
0.504
0.510
0.528
0.542
0.540
0.544
0.550
0.562
0.548
0.550
0.552
0.538
0.530
0.534
0.530
0.532
0.550
0.580
0.574
0.566
0.596
0.602
0.582
0.582
0.582
0.572
0.560
0.564
0.570
0.562
0.566
0.560
0.574
0.580
0.634
0.612
0.626
0.646
0.634
0.648
0.620
0.592
0.594
0.594
0.594
0.612
0.632
0.604
0.568
0.582
0.564
0.556
0.554
0.542
0.544
0.534
0.536
0.530
0.518
0.520
0.522
0.502
0.494
0.502
0.490
0.486
0.486
0.480
0.496
0.488
0.492
0.492
0.506
0.508
0.516
0.516
0.528
0.526
0.526
0.534
0.532
0.534
0.538
0.550
0.542
0.548
0.556
0.560
0.558
0.560
0.568
0.566
0.562
0.556
0.566
0.566
0.562
0.566
0.580
0.590
0.584
0.584
0.592
0.592
0.592
0.580
0.572
0.566
0.572
0.582
0.572
0.570
0.580
0.590
0.584
0.590
0.594
0.560
0.576
0.568
0.574
0.548
0.546
0.528
0.518
0.508
0.510
0.508
0.498
0.496
0.496
0.496
0.482
0.482
0.470
0.476
0.470
0.476
0.462
0.438
0.460
0.438
0.446
0.442
0.428
0.430
0.438
0.414
0.424
0.410
0.412
0.408
0.408
0.410
0.400
0.402
0.396
0.394
0.394
0.394
0.388
0.388
0.388
0.392
0.396
0.400
0.402
0.404
0.406
0.410
0.410
0.412
0.410
0.420
0.416
0.420
0.420
0.418
0.420
0.426
0.420
0.430
0.434
0.436
0.442
0.440
0.444
0.444
0.448
0.448
0.450
0.444
0.452
0.446
0.450
0.444
0.456
0.450
0.450
0.452
0.448
0.450
0.448
0.452
0.452
0.448
0.450
0.448
0.452
0.442
0.450
0.424
0.438
0.430
0.430
0.432
0.414
0.424
0.418
0.416
0.422
0.418
0.412
0.418
0.406
0.416
0.406
0.412
0.412
0.416
0.396
0.412
0.402
0.406
0.400
0.402
0.392
0.408
0.396
0.400
0.388
0.404
0.394
0.384
0.394
0.392
0.392
0.392
0.394
0.388
0.388
0.390
0.396
0.386
0.390
0.388
0.392
0.392
0.386
0.392
0.392
0.390
0.394
0.388
0.396
0.398
0.394
0.396
0.400
0.400
0.398
0.402
0.404
0.402
0.406
0.406
0.404
0.412
0.408
0.414
0.408
0.406
0.408
0.408
0.418
0.424
0.428
0.430
0.436
0.442
0.438
0.442
0.442
0.440
0.436
0.444
0.440
0.434
0.432
0.428
0.426
0.424
0.424
0.422
0.416
0.420
0.416
0.410
0.412
0.416
0.418
0.420
0.420
0.422
0.424
0.426
0.428
0.430
0.426
0.430
0.430
0.432
0.438
0.438
0.438
0.438
0.440
0.438
0.438
0.440
0.442
0.442
0.442
0.448
0.446
0.448
0.448
0.452
0.450
0.454
0.452
0.452
0.452
0.450
0.452
0.456
0.460
0.460
0.468
0.474
0.484
0.488
0.486
0.484
0.484
0.484
0.482
0.484
0.486
0.480
0.492
0.502
0.500
0.500
0.514
0.518
0.516
0.512
0.512
0.508
0.508
0.504
0.498
0.494
0.500
0.510
0.516
0.506
0.506
0.508
0.526
0.522
0.514
0.532
0.540
0.528
0.534
0.552
0.552
0.548
0.560
0.564
0.550
0.542
0.540
0.532
0.526
0.546
0.582
0.830
0.684
0.648
0.618
0.598
0.568
0.594
0.626
0.606
0.926
0.694
0.622
0.590
0.580
0.578
0.608
0.828
0.676
0.638
0.628
0.604
0.660
0.806
0.748
0.748
0.740
0.700
0.692
0.678
0.668
0.642
0.610
0.604
0.602
0.600
0.602
0.642
0.654
0.638
0.836
0.688
0.652
0.616
0.600
0.596
0.598
0.610
0.600
0.630
0.648
0.612
0.618
0.828
0.674
0.640
0.630
0.624
0.634
0.614
0.604
0.584
0.578
0.576
0.598
0.694
0.768
0.706
0.664
0.644
0.626
0.600
0.600
0.586
0.594
0.588
0.582
0.574
0.590
0.592
0.582
0.594
0.572
0.578
0.568
0.566
0.570
0.554
0.570
0.576
0.564
0.562
0.566
0.566
0.552
0.564
0.572
0.562
0.572
0.556
0.566
0.566
0.552
0.552
0.562
0.544
0.558
0.550
0.544
0.550
0.538
0.524
0.526
0.532
0.522
0.530
0.528
0.526
0.524
0.534
0.526
0.526
0.524
0.520
0.518
0.516
0.516
0.506
0.514
0.516
0.506
0.516
0.518
0.510
0.516
0.520
0.506
0.512
0.512
0.514
0.516
0.516
0.530
0.508
0.522
0.512
0.522
0.520
0.514
0.516
0.524
0.518
0.512
0.520
0.520
0.514
0.514
0.518
0.514
0.524
0.506
0.510
0.508
0.510
0.508
0.520
0.520
0.520
0.514
0.514
0.516
0.516
0.518
0.522
0.510
0.506
0.512
0.504
0.506
0.514
0.522
0.534
0.534
0.540
0.554
0.550
0.570
0.574
0.574
0.578
0.586
0.596
0.582
0.590
0.578
0.574
0.572
0.566
0.564
0.560
0.558
0.552
0.556
0.542
0.538
0.552
0.556
0.540
0.554
0.550
0.536
0.550
0.552
0.540
0.552
0.552
0.546
0.560
0.548
0.558
0.554
0.544
0.550
0.536
0.538
0.530
0.530
0.526
0.534
0.534
0.528
0.516
0.508
0.242
0.258
0.504
0.488
0.490
0.494
0.486
0.490
0.490
0.494
0.500
0.504
0.504
0.514
0.506
0.508
0.508
0.508
0.512
0.514
0.514
0.524
0.532
0.528
0.530
0.534
0.530
0.532
0.534
0.536
0.538
0.542
0.542
0.548
0.546
0.544
0.542
0.542
0.544
0.540
0.544
0.562
0.556
0.574
0.566
0.572
0.568
0.566
0.562
0.560
0.542
0.532
0.528
0.528
0.526
0.528
0.530
0.558
0.562
0.572
0.586
0.586
0.586
0.592
0.582
0.582
0.578
0.576
0.590
0.582
0.582
0.586
0.584
0.590
0.592
0.596
0.598
0.600
0.614
0.590
0.616
0.632
0.640
0.640
0.642
0.624
0.624
0.622
0.614
0.618
0.604
0.604
0.600
0.594
0.596
0.592
0.592
0.586
0.584
0.578
0.588
0.592
0.582
0.598
0.602
0.594
0.602
0.586
0.588
0.572
0.572
0.554
0.546
0.538
0.538
0.538
0.530
0.528
0.520
0.530
0.538
0.544
0.550
0.532
0.540
0.550
0.608
0.616
0.602
0.626
0.632
0.618
0.606
0.612
0.604
0.602
0.604
0.600
0.610
0.632
0.620
0.638
0.652
0.628
0.630
0.614
0.624
0.630
0.624
0.620
0.606
0.590
0.582
0.580
0.590
0.608
0.632
0.628
0.672
0.682
0.670
0.668
0.666
0.660
0.636
0.626
0.638
0.634
0.628
0.636
0.650
0.642
0.644
0.644
0.634
0.640
0.654
0.678
0.670
0.692
0.688
0.698
0.696
0.688
0.658
0.646
0.648
0.636
0.646
0.642
0.640
0.642
0.656
0.672
0.686
0.668
0.640
0.628
0.628
0.622
0.616
0.608
0.610
0.624
0.632
0.638
0.688
0.666
0.664
0.670
0.682
0.660
0.660
0.656
0.648
0.646
0.652
0.642
0.638
0.638
0.640
0.626
0.630
0.638
0.646
0.644
0.658
0.670
0.666
0.672
0.666
0.644
0.634
0.626
0.618
0.618
0.610
0.606
0.604
0.604
0.604
0.618
0.656
0.664
0.678
0.684
0.670
0.652
0.642
0.620
0.606
0.602
0.598
0.606
0.610
0.618
0.624
0.624
0.628
0.612
0.612
0.626
0.626
0.640
0.652
0.656
0.642
0.642
0.642
0.640
0.642
0.654
0.650
0.656
0.650
0.672
0.684
0.676
0.680
0.700
0.698
0.696
0.700
0.686
0.686
0.688
0.672
0.652
0.666
0.692
0.700
0.728
0.728
0.706
0.704
0.708
0.686
0.674
0.670
0.650
0.652
0.674
0.666
0.656
0.632
0.630
0.630
0.644
0.632
0.638
0.646
0.624
0.632
0.632
0.634
0.642
0.668
0.660
0.662
0.670
0.666
0.664
0.656
0.648
0.624
0.630
0.630
0.624
0.632
0.640
0.662
0.634
0.620
0.646
0.644
0.658
0.646
0.634
0.618
0.614
0.622
0.628
0.644
0.668
0.670
0.666
0.670
0.658
0.668
0.676
0.680
0.664
0.674
0.678
0.692
0.682
0.654
0.646
0.652
0.644
0.642
0.656
0.666
0.660
0.686
0.718
0.716
0.730
0.732
0.712
0.690
0.686
0.678
0.672
0.692
0.714
0.716
0.720
0.746
0.754
0.738
0.752
0.746
0.722
0.712
0.702
0.684
0.670
0.662
0.646
0.642
0.672
0.654
0.648
0.666
0.682
0.690
0.668
0.676
0.684
0.684
0.680
0.692
0.702
0.692
0.696
0.678
0.674
0.668
0.664
0.674
0.672
0.698
0.710
0.702
0.694
0.696
0.704
0.686
0.696
0.696
0.706
0.690
0.700
0.704
0.700
0.694
0.698
0.686
0.670
0.664
0.664
0.664
0.664
0.666
0.696
0.680
0.668
0.676
0.656
0.648
0.656
0.660
0.650
0.658
0.664
0.654
0.650
0.656
0.674
0.682
0.678
0.682
0.684
0.668
0.682
0.694
0.648
0.648
0.632
0.634
0.628
0.640
0.658
0.644
0.676
0.700
0.672
0.678
0.680
0.654
0.630
0.624
0.950
0.208
0.574
0.688
0.664
0.650
0.640
0.632
0.612
0.602
0.598
0.594
0.624
0.646
0.650
0.630
0.626
0.626
0.626
0.616
0.616
0.604
0.598
0.582
0.584
0.576
0.568
0.576
0.582
0.588
0.620
0.618
0.644
0.628
0.594
0.610
0.582
0.574
0.544
0.530
0.534
0.520
0.520
0.492
0.502
0.488
0.474
0.480
0.480
0.474
0.456
0.466
0.458
0.442
0.450
0.442
0.434
0.428
0.438
0.430
0.432
0.412
0.426
0.418
0.416
0.418
0.408
0.412
0.410
0.414
0.416
0.418
0.426
0.422
0.422
0.422
0.426
0.430
0.430
0.432
0.436
0.438
0.440
0.436
0.442
0.442
0.446
0.444
0.448
0.446
0.452
0.450
0.454
0.456
0.460
0.462
0.458
0.464
0.460
0.464
0.464
0.460
0.466
0.458
0.460
0.464
0.458
0.458
0.458
0.458
0.454
0.452
0.452
0.452
0.454
0.446
0.456
0.444
0.454
0.450
0.448
0.450
0.446
0.454
0.448
0.448
0.452
0.448
0.446
0.448
0.450
0.454
0.448
0.452
0.452
0.450
0.452
0.450
0.462
0.456
0.456
0.454
0.454
0.462
0.458
0.458
0.462
0.452
0.462
0.462
0.458
0.460
0.456
0.456
0.460
0.452
0.458
0.456
0.456
0.454
0.458
0.458
0.456
0.452
0.454
0.454
0.460
0.456
0.452
0.460
0.458
0.456
0.456
0.458
0.460
0.464
0.472
0.462
0.468
0.464
0.466
0.460
0.460
0.462
0.466
0.460
0.466
0.464
0.468
0.460
0.462
0.464
0.466
0.466
0.470
0.476
0.474
0.478
0.480
0.484
0.482
0.486
0.482
0.482
0.482
0.482
0.478
0.478
0.474
0.472
0.470
0.468
0.468
0.464
0.474
0.482
0.486
0.486
0.498
0.498
0.500
0.504
0.516
0.510
0.510
0.518
0.522
0.516
0.524
0.526
0.532
0.532
0.530
0.540
0.538
0.534
0.538
0.548
0.544
0.540
0.544
0.540
0.532
0.532
0.536
0.528
0.532
0.534
0.538
0.532
0.540
0.546
0.550
0.544
0.548
0.552
0.550
0.550
0.544
0.552
0.544
0.542
0.548
0.546
0.538
0.544
0.550
0.548
0.556
0.578
0.574
0.598
0.618
0.592
0.580
0.580
0.576
0.582
0.580
0.576
0.570
0.566
0.558
0.574
0.596
0.588
0.606
0.592
0.612
0.618
0.596
0.602
0.594
0.592
0.594
0.602
0.598
0.618
0.630
0.616
0.634
0.802
0.696
0.682
0.666
0.630
0.646
0.660
0.666
0.620
0.596
0.598
0.592
0.596
0.624
0.830
0.702
0.724
0.722
0.674
0.686
0.668
0.636
0.658
0.736
0.728
0.752
0.792
0.754
0.682
0.660
0.670
0.682
0.672
0.700
0.806
0.752
0.736
0.716
0.754
0.726
0.714
0.724
0.728
0.706
0.710
0.724
0.694
0.692
0.708
0.730
0.682
0.676
0.656
0.680
0.684
0.668
0.662
0.644
0.636
0.664
0.670
0.658
0.678
0.714
0.688
0.648
0.636
0.624
0.610
0.632
0.628
0.620
0.618
0.626
0.634
0.634
0.638
0.680
0.728
0.704
0.684
0.676
0.664
0.652
0.652
0.682
0.674
0.666
0.680
0.660
0.638
0.634
0.648
0.686
0.698
0.682
0.652
0.650
0.642
0.636
0.654
0.656
0.638
0.640
0.648
0.642
0.630
0.628
0.624
0.616
0.608
0.600
0.598
0.588
0.594
0.606
0.610
0.608
0.622
0.644
0.678
0.678
0.640
0.630
0.636
0.636
0.644
0.638
0.634
0.622
0.614
0.612
0.608
0.612
0.612
0.618
0.704
0.770
0.714
0.708
0.718
0.690
0.656
0.628
0.618
0.634
0.634
0.626
0.620
0.626
0.656
0.632
0.626
0.660
0.660
0.638
0.656
0.658
0.654
0.648
0.642
0.646
0.646
0.632
0.628
0.636
0.636
0.630
0.610
0.596
0.572
0.564
0.560
0.554
0.572
0.616
0.660
0.654
0.646
0.634
0.644
0.626
0.626
0.632
0.606
0.596
0.584
0.574
0.568
0.586
0.638
0.680
0.734
0.738
0.730
0.768
0.774
0.748
0.764
0.760
0.726
0.728
0.730
0.698
0.724
0.800
0.804
0.814
0.808
0.760
0.760
0.758
0.728
0.740
0.762
0.736
0.752
0.766
0.746
0.772
0.764
0.732
0.732
0.734
0.704
0.712
0.720
0.710
0.724
0.742
0.716
0.720
0.730
0.708
0.730
0.730
0.712
0.700
0.696
0.708
0.698
0.718
0.718
0.696
0.706
0.682
0.672
0.682
0.670
0.678
0.680
0.678
0.690
0.694
0.694
0.722
0.730
0.708
0.716
0.710
0.702
0.682
0.692
0.718
0.714
0.728
0.728
0.718
0.706
0.692
0.700
0.688
0.704
0.696
0.674
0.662
0.642
0.628
0.618
0.610
0.612
0.606
0.620
0.658
0.702
0.718
0.774
0.780
0.776
0.770
0.770
0.758
0.726
0.732
0.722
0.714
0.718
0.738
0.750
0.742
0.716
0.734
0.714
0.690
0.666
0.670
0.674
0.668
0.680
0.706
0.730
0.712
0.718
0.702
0.686
0.694
0.692
0.680
0.676
0.652
0.656
0.652
0.650
0.664
0.712
0.750
0.744
0.780
0.774
0.744
0.758
0.756
0.710
0.712
0.696
0.686
0.668
0.690
0.710
0.720
0.748
0.764
0.774
0.740
0.770
0.782
0.770
0.784
0.778
0.750
0.754
0.738
0.726
0.712
0.694
0.682
0.664
0.664
0.660
0.670
0.684
0.736
0.768
0.754
0.748
0.716
0.682
0.674
0.668
0.658
0.670
0.702
0.730
0.716
0.756
0.752
0.756
0.754
0.706
0.702
0.678
0.664
0.644
0.636
0.624
0.616
0.608
0.612
0.626
0.620
0.624
0.622
0.624
0.608
0.618
0.626
0.630
0.622
0.622
0.602
0.608
0.586
0.590
0.584
0.580
0.578
0.580
0.582
0.588
0.584
0.576
0.580
0.584
0.594
0.590
0.590
0.576
0.572
0.572
0.574
0.576
0.586
0.602
0.604
0.600
0.590
0.588
0.616
0.614
0.622
0.640
0.660
0.662
0.670
0.698
0.688
0.662
0.646
0.670
0.684
0.664
0.682
0.696
0.696
0.712
0.726
0.738
0.738
0.702
0.706
0.704
0.710
0.712
0.672
0.654
0.652
0.658
0.672
0.714
0.748
0.720
0.736
0.710
0.680
0.682
0.664
0.674
0.686
0.710
0.746
0.778
0.768
0.732
0.730
0.716
0.690
0.718
0.746
0.778
0.804
0.854
0.844
0.844
0.828
0.788
0.728
0.694
0.658
0.648
0.654
0.688
0.800
0.792
0.722
0.714
0.696
0.704
0.700
0.700
0.718
0.730
0.728
0.758
0.734
0.706
0.674
0.648
0.622
0.598
0.576
0.574
0.572
0.574
0.586
0.618
0.616
0.624
0.662
0.694
0.724
0.726
0.728
0.738
0.730
0.712
0.674
0.664
0.656
0.672
0.702
0.716
0.758
0.772
0.744
0.708
0.702
0.722
0.744
0.776
0.794
0.728
0.736
0.708
0.710
0.740
0.772
0.774
0.756
0.732
0.722
0.702
0.704
0.700
0.694
0.676
0.644
0.636
0.622
0.608
0.396
0.210
0.592
0.258
0.318
0.562
0.568
0.558
0.556
0.558
0.548
0.540
0.536
0.538
0.526
0.518
0.510
0.512
0.506
0.510
0.512
0.536
0.558
0.572
0.578
0.606
0.620
0.622
0.654
0.666
0.640
0.652
0.666
0.650
0.650
0.666
0.656
0.652
0.658
0.642
0.660
0.822
0.740
0.734
0.728
0.678
0.688
0.698
0.678
0.702
0.724
0.706
0.704
0.694
0.684
0.686
0.690
0.670
0.670
0.688
0.682
0.692
0.676
0.658
0.658
0.676
0.680
0.670
0.664
0.656
0.664
0.674
0.680
0.680
0.668
0.668
0.658
0.644
0.646
0.648
0.646
0.652
0.668
0.680
0.724
0.752
0.762
0.762
0.754
0.728
0.704
0.688
0.664
0.658
0.674
0.686
0.680
0.688
0.694
0.698
0.698
0.684
0.676
0.678
0.686
0.688
0.692
0.698
0.674
0.660
0.638
0.634
0.640
0.666
0.654
0.668
0.682
0.672
0.684
0.696
0.676
0.662
0.664
0.664
0.638
0.638
0.622
0.634
0.652
0.676
0.660
0.676
0.678
0.724
0.702
0.676
0.652
0.616
0.616
0.604
0.618
0.644
0.708
0.766
0.712
0.754
0.714
0.692
0.660
0.676
0.684
0.650
0.660
0.662
0.662
0.678
0.694
0.686
0.674
0.682
0.662
0.666
0.672
0.666
0.652
0.654
0.656
0.636
0.644
0.646
0.674
0.664
0.688
0.678
0.656
0.664
0.660
0.670
0.678
0.690
0.668
0.678
0.690
0.688
0.676
0.680
0.680
0.672
0.694
0.700
0.698
0.716
0.724
0.712
0.694
0.696
0.694
0.674
0.686
0.716
0.742
0.714
0.732
0.732
0.704
0.696
0.676
0.674
0.658
0.650
0.650
0.670
0.714
0.754
0.764
0.788
0.790
0.762
0.788
0.780
0.756
0.762
0.768
0.752
0.780
0.778
0.750
0.768
0.786
0.772
0.760
0.746
0.708
0.726
0.774
0.790
0.812
0.800
0.780
0.770
0.752
0.748
0.726
0.746
0.746
0.746
0.732
0.748
0.756
0.744
0.742
0.726
0.718
0.712
0.710
0.698
0.712
0.706
0.712
0.730
0.732
0.760
0.754
0.742
0.742
0.736
0.724
0.704
0.700
0.712
0.716
0.728
0.722
0.732
0.734
0.738
0.722
0.728
0.714
0.708
0.726
0.726
0.714
0.742
0.746
0.740
0.726
0.732
0.730
0.716
0.712
0.724
0.724
0.738
0.756
0.778
0.782
0.770
0.748
0.730
0.714
0.710
0.704
0.692
0.734
0.746
0.706
0.742
0.734
0.706
0.700
0.690
0.684
0.698
0.678
0.684
0.672
0.686
0.694
0.700
0.716
0.712
0.704
0.702
0.676
0.666
0.644
0.626
0.632
0.640
0.650
0.678
0.706
0.708
0.732
0.698
0.692
0.688
0.690
0.702
0.718
0.696
0.708
0.708
0.730
0.736
0.728
0.708
0.700
0.688
0.660
0.656
0.662
0.662
0.636
0.628
0.632
0.636
0.682
0.672
0.698
0.728
0.718
0.692
0.656
0.628
0.610
0.586
0.588
0.568
0.562
0.556
0.572
0.586
0.600
0.640
0.686
0.738
0.748
0.740
0.700
0.690
0.682
0.672
0.638
0.626
0.620
0.612
0.612
0.630
0.642
0.658
0.658
0.652
0.644
0.684
0.688
0.670
0.670
0.678
0.680
0.666
0.676
0.692
0.716
0.738
0.736
0.702
0.724
0.740
0.696
0.720
0.744
0.748
0.732
0.698
0.656
0.638
0.626
0.622
0.618
0.624
0.650
0.810
0.808
0.786
0.822
0.810
0.750
0.738
0.728
0.738
0.728
0.712
0.686
0.666
0.640
0.636
0.630
0.662
0.676
0.722
0.810
0.818
0.792
0.744
0.688
0.670
0.662
0.672
0.678
0.710
0.748
0.748
0.768
0.808
0.760
0.772
0.722
0.702
0.706
0.706
0.686
0.714
0.726
0.712
0.726
0.728
0.712
0.712
0.690
0.670
0.682
0.670
0.684
0.736
0.750
0.738
0.700
0.692
0.702
0.708
0.712
0.688
0.680
0.702
0.714
0.706
0.714
0.714
0.716
0.730
0.764
0.778
0.770
0.766
0.770
0.742
0.722
0.718
0.728
0.758
0.758
0.784
0.770
0.706
0.712
0.716
0.722
0.720
0.690
0.696
0.714
0.690
0.652
0.638
0.642
0.636
0.636
0.634
0.644
0.654
0.642
0.674
0.688
0.708
0.702
0.694
0.690
0.672
0.666
0.664
0.656
0.650
0.642
0.636
0.618
0.606
0.612
0.636
0.658
0.682
0.692
0.708
0.698
0.712
0.708
0.700
0.690
0.686
0.672
0.662
0.682
0.710
0.694
0.716
0.728
0.714
0.718
0.734
0.724
0.732
0.730
0.716
0.730
0.730
0.746
0.716
0.704
0.650
0.654
0.624
0.618
0.614
0.620
0.458
0.830
0.662
0.644
0.656
0.656
0.648
0.652
0.642
0.636
0.640
0.636
0.634
0.632
0.630
0.640
0.654
0.646
0.670
0.682
0.668
0.666
0.678
0.672
0.652
0.652
0.656
0.650
0.638
0.654
0.678
0.672
0.686
0.704
0.690
0.690
0.496
0.846
0.618
0.598
0.584
0.576
0.602
0.640
1.040
0.396
0.386
0.730
0.692
0.716
0.676
0.658
0.636
0.620
0.612
0.594
0.600
0.590
0.592
0.592
0.592
0.594
0.596
0.598
0.584
0.598
0.582
0.590
0.588
0.582
0.604
0.626
0.630
0.612
0.590
0.580
0.570
0.558
0.540
0.530
0.524
0.530
0.500
0.506
0.502
0.496
0.494
0.498
0.490
0.486
0.478
0.486
0.476
0.474
0.474
0.476
0.476
0.484
0.492
0.480
0.482
0.478
0.486
0.480
0.484
0.472
0.484
0.458
0.490
0.474
0.474
0.472
0.470
0.478
0.482
0.500
0.506
0.506
0.502
0.510
0.510
0.514
0.518
0.524
0.524
0.532
0.530
0.530
0.532
0.530
0.534
0.532
0.540
0.548
0.548
0.544
0.546
0.548
0.542
0.536
0.538
0.544
0.540
0.538
0.536
0.540
0.534
0.532
0.536
0.538
0.532
0.532
0.536
0.532
0.540
0.536
0.544
0.546
0.548
0.554
0.558
0.554
0.560
0.566
0.560
0.566
0.568
0.568
0.562
0.562
0.568
0.574
0.574
0.600
0.610
0.600
0.604
0.618
0.602
0.622
0.622
0.608
0.602
0.616
0.602
0.604
0.618
0.620
0.616
0.624
0.622
0.618
0.640
0.644
0.638
0.678
0.686
0.652
0.648
0.638
0.606
0.600
0.590
0.594
0.586
0.582
0.628
0.696
0.688
0.764
0.752
0.810
0.784
0.742
0.750
0.738
0.684
0.644
0.628
0.612
0.612
0.624
0.624
0.614
0.674
0.670
0.704
0.734
0.736
0.760
0.768
0.756
0.774
0.762
0.732
0.738
0.726
0.706
0.712
0.736
0.736
0.746
0.774
0.746
0.752
0.750
0.708
0.696
0.704
0.700
0.692
0.730
0.742
0.730
0.764
0.754
0.716
0.712
0.706
0.694
0.698
0.710
0.710
0.734
0.750
0.724
0.738
0.738
0.700
0.688
0.712
0.706
0.690
0.702
0.698
0.664
0.680
0.688
0.664
0.670
0.660
0.500
0.812
0.640
0.630
0.638
0.650
0.666
0.708
0.774
0.788
0.780
0.734
0.682
0.636
0.610
0.600
0.594
0.620
0.714
0.920
0.874
0.828
0.880
0.906
0.910
0.838
0.738
0.678
0.656
0.616
0.610
0.562
0.566
0.562
0.558
0.580
0.602
0.606
0.710
0.742
0.822
0.832
0.768
0.780
0.768
0.720
0.744
0.850
0.790
0.778
0.824
0.836
0.812
0.914
0.916
0.904
0.898
0.864
0.848
0.824
0.798
0.868
0.868
0.858
0.918
0.862
0.882
0.800
0.828
0.812
0.788
0.800
0.756
0.746
0.716
0.706
0.708
0.716
0.722
0.744
0.766
0.790
0.788
0.744
0.744
0.734
0.730
0.732
0.744
0.764
0.740
0.766
0.768
0.718
0.716
0.698
0.662
0.654
0.634
0.622
0.616
0.622
0.624
0.642
0.678
0.724
0.718
0.738
0.718
0.706
0.708
0.708
0.686
0.708
0.736
0.716
0.738
0.744
0.728
0.744
0.766
0.744
0.740
0.726
0.706
0.678
0.672
0.692
0.718
0.710
0.712
0.698
0.690
0.706
0.692
0.684
0.674
0.664
0.662
0.658
0.646
0.608
0.608
0.614
0.638
0.708
0.760
0.730
0.702
0.696
0.696
0.706
0.726
0.738
0.738
0.750
0.774
0.786
0.774
0.744
0.732
0.720
0.710
0.696
0.700
0.692
0.700
0.740
0.808
0.812
0.758
0.716
0.706
0.722
0.764
0.774
0.802
0.784
0.802
0.788
0.758
0.728
0.702
0.698
0.724
0.738
0.762
0.732
0.710
0.732
0.748
0.772
0.776
0.768
0.758
0.758
0.750
0.736
0.756
0.776
0.750
0.780
0.774
0.738
0.760
0.782
0.754
0.762
0.756
0.748
0.754
0.734
0.716
0.702
0.694
0.688
0.722
0.752
0.754
0.798
0.840
0.806
0.812
0.780
0.764
0.738
0.716
0.690
0.682
0.698
0.704
0.704
0.680
0.664
0.652
0.650
0.672
0.710
0.750
0.742
0.746
0.730
0.728
0.734
0.722
0.746
0.762
0.762
0.784
0.790
0.772
0.772
0.748
0.732
0.720
0.698
0.702
0.712
0.714
0.744
0.780
0.770
0.800
0.784
0.752
0.740
0.708
0.686
0.680
0.686
0.698
0.708
0.706
0.710
0.714
0.708
0.668
0.672
0.654
0.638
0.644
0.632
0.634
0.636
0.626
0.624
0.616
0.600
0.606
0.602
0.608
0.610
0.622
0.648
0.660
0.662
0.686
0.698
0.676
0.684
0.674
0.656
0.666
0.668
0.680
0.666
0.662
0.688
0.684
0.664
0.680
0.674
0.672
0.698
0.762
0.784
0.776
0.742
0.692
0.666
0.650
0.632
0.622
0.614
0.628
0.650
0.660
0.806
0.824
0.894
0.892
0.852
0.866
0.800
0.768
0.740
0.702
0.680
0.670
0.674
0.664
0.710
0.768
0.768
0.810
0.840
0.806
0.792
0.782
0.768
0.750
0.752
0.762
0.750
0.780
0.802
0.762
0.782
0.768
0.750
0.766
0.768
0.736
0.736
0.732
0.774
0.778
0.728
0.688
0.672
0.628
0.630
0.608
0.598
0.594
0.600
0.596
0.600
0.622
0.662
0.654
0.674
0.686
0.684
0.656
0.656
0.630
0.606
0.606
0.606
0.604
0.638
0.720
0.786
0.780
0.794
0.780
0.728
0.680
0.658
0.628
0.618
0.616
0.218
0.404
0.630
0.618
0.600
0.592
0.602
0.588
0.594
0.594
0.598
0.602
0.606
0.600
0.598
0.572
0.578
0.562
0.558
0.558
0.546
0.544
0.540
0.538
0.538
0.532
0.544
0.558
0.560
0.558
0.578
0.604
0.602
0.604
0.618
0.650
0.628
0.624
0.638
0.636
0.668
0.648
0.642
0.668
0.664
0.646
0.636
0.624
0.624
0.636
0.646
0.656
0.668
0.658
0.658
0.662
0.654
0.660
0.684
0.700
0.762
0.766
0.744
0.758
0.768
0.722
0.726
0.720
0.694
0.710
0.698
0.698
0.694
0.690
0.706
0.674
0.656
0.656
0.640
0.634
0.656
0.680
0.706
0.672
0.656
0.656
0.670
0.682
0.688
0.734
0.760
0.758
0.798
0.802
0.784
0.796
0.786
0.772
0.774
0.760
0.756
0.738
0.710
0.706
0.720
0.716
0.712
0.740
0.782
0.772
0.806
0.820
0.784
0.756
0.760
0.760
0.722
0.730
0.732
0.742
0.744
0.778
0.812
0.784
0.792
0.788
0.756
0.768
0.760
0.752
0.766
0.756
0.732
0.732
0.730
0.722
0.704
0.732
0.704
0.716
0.740
0.756
0.726
0.722
0.744
0.732
0.750
0.704
0.700
0.690
0.694
0.714
0.718
0.742
0.744
0.734
0.752
0.764
0.752
0.752
0.740
0.706
0.716
0.714
0.704
0.728
0.754
0.744
0.782
0.796
0.770
0.752
0.714
0.682
0.652
0.636
0.632
0.624
0.642
0.698
0.884
0.828
0.794
0.738
0.738
0.738
0.714
0.692
0.682
0.676
0.670
0.688
0.680
0.690
0.684
0.700
0.704
0.668
0.668
0.684
0.716
0.740
0.708
0.724
0.740
0.738
0.704
0.718
0.714
0.708
0.736
0.746
0.760
0.730
0.752
0.754
0.746
0.756
0.774
0.742
0.748
0.746
0.744
0.706
0.718
0.712
0.690
0.688
0.698
0.712
0.736
0.720
0.740
0.734
0.702
0.716
0.724
0.704
0.728
0.726
0.710
0.712
0.694
0.692
0.672
0.684
0.686
0.684
0.680
0.684
0.686
0.692
0.690
0.690
0.698
0.692
0.690
0.706
0.724
0.734
0.712
0.708
0.706
0.702
0.714
0.726
0.716
0.708
0.688
0.664
0.680
0.700
0.712
0.714
0.698
0.676
0.666
0.644
0.628
0.614
0.616
0.614
0.650
0.668
0.726
0.758
0.714
0.686
0.664
0.646
0.644
0.636
0.624
0.626
0.634
0.660
0.666
0.670
0.658
0.648
0.646
0.644
0.628
0.608
0.610
0.598
0.596
0.586
0.588
0.600
0.602
0.614
0.622
0.668
0.710
0.724
0.734
0.706
0.678
0.660
0.636
0.614
0.616
0.680
0.680
0.698
0.832
0.772
0.844
0.910
0.904
0.850
0.762
0.766
0.760
0.768
0.794
0.768
0.778
0.712
0.690
0.670
0.664
0.670
0.698
0.756
0.768
0.790
0.756
0.758
0.730
0.700
0.670
0.662
0.658
0.626
0.626
0.632
0.648
0.652
0.650
0.652
0.642
0.636
0.624
0.620
0.608
0.592
0.594
0.590
0.616
0.684
0.718
0.720
0.728
0.728
0.736
0.700
0.700
0.722
0.724
0.678
0.678
0.668
0.672
0.654
0.654
0.652
0.658
0.666
0.654
0.634
0.644
0.654
0.682
0.702
0.742
0.740
0.730
0.680
0.664
0.642
0.640
0.662
0.790
0.838
0.786
0.830
0.836
0.792
0.824
0.842
0.814
0.756
0.724
0.706
0.692
0.700
0.712
0.690
0.714
0.784
0.834
0.812
0.756
0.730
0.718
0.720
0.690
0.676
0.696
0.700
0.710
0.758
0.812
0.814
0.774
0.730
0.716
0.696
0.700
0.680
0.698
0.748
0.814
0.796
0.870
0.828
0.784
0.782
0.774
0.750
0.736
0.718
0.688
0.676
0.668
0.672
0.700
0.754
0.670
0.694
0.700
0.686
0.682
0.658
0.632
0.626
0.618
0.602
0.600
0.568
0.572
0.564
0.570
0.580
0.610
0.656
0.722
0.774
0.736
0.708
0.690
0.670
0.644
0.616
0.598
0.594
0.590
0.596
0.596
0.618
0.642
0.664
0.668
0.666
0.682
0.666
0.648
0.644
0.644
0.626
0.628
0.644
0.654
0.648
0.660
0.656
0.642
0.638
0.634
0.624
0.628
0.630
0.646
0.638
0.636
0.644
0.636
0.632
0.634
0.630
0.622
0.622
0.628
0.628
0.636
0.646
0.660
0.660
0.666
0.674
0.656
0.648
0.644
0.628
0.624
0.618
0.606
0.606
0.614
0.620
0.640
0.660
0.668
0.652
0.678
0.704
0.684
0.656
0.646
0.674
0.754
0.800
0.766
0.786
0.810
0.854
0.904
0.906
0.898
0.888
0.860
0.834
0.800
0.810
0.800
0.776
0.786
0.798
0.816
0.794
0.766
0.756
0.746
0.754
0.774
0.774
0.822
0.834
0.848
0.838
0.812
0.792
0.750
0.716
0.688
0.654
0.636
0.626
0.616
0.630
0.654
0.666
0.664
0.660
0.650
0.640
0.638
0.622
0.616
0.614
0.596
0.600
0.594
0.608
0.640
0.666
0.688
0.696
0.686
0.726
0.798
0.798
0.818
0.774
0.796
0.782
0.724
0.704
0.700
0.668
0.676
0.690
0.712
0.706
0.718
0.718
0.692
0.692
0.694
0.672
0.682
0.682
0.676
0.678
0.682
0.688
0.682
0.704
0.716
0.694
0.704
0.700
0.714
0.716
0.678
0.656
0.648
0.642
0.652
0.662
0.662
0.684
0.718
0.722
0.730
0.732
0.758
0.766
0.746
0.756
0.752
0.748
0.776
0.810
0.836
0.852
0.880
0.846
0.844
0.820
0.768
0.778
0.796
0.814
0.808
0.750
0.738
0.742
0.772
0.802
0.808
0.802
0.788
0.710
0.696
0.672
0.660
0.644
0.650
0.656
0.638
0.638
0.646
0.646
0.642
0.652
0.652
0.650
0.652
0.648
0.636
0.642
0.642
0.630
0.632
0.628
0.608
0.622
0.612
0.604
0.600
0.600
0.590
0.590
0.590
0.580
0.580
0.578
0.572
0.562
0.570
0.568
0.572
0.570
0.570
0.562
0.560
0.560
0.554
0.550
0.544
0.538
0.530
0.530
0.534
0.534
0.538
0.536
0.554
0.552
0.554
0.558
0.560
0.552
0.552
0.550
0.550
0.554
0.562
0.560
0.556
0.552
0.556
0.550
0.562
0.568
0.576
0.568
0.582
0.582
0.582
0.588
0.594
0.588
0.596
0.592
0.590
0.594
0.594
0.590
0.586
0.590
0.592
0.588
0.576
0.586
0.582
0.580
0.578
0.584
0.600
0.594
0.598
0.674
0.722
0.676
0.690
0.680
0.656
0.648
0.640
0.620
0.630
0.630
0.614
0.614
0.608
0.604
0.594
0.596
0.614
0.610
0.610
0.626
0.638
0.636
0.638
0.632
0.626
0.614
0.608
0.602
0.604
0.606
0.592
0.584
0.584
0.584
0.582
0.596
0.622
0.610
0.628
0.648
0.654
0.672
0.688
0.644
0.686
0.722
0.666
0.674
0.674
0.642
0.628
0.624
0.604
0.602
0.602
0.614
0.610
0.620
0.640
0.632
0.628
0.634
0.618
0.632
0.626
0.608
0.610
0.620
0.598
0.614
0.626
0.622
0.624
0.630
0.620
0.634
0.628
0.612
0.614
0.602
0.594
0.590
0.582
0.572
0.572
0.570
0.564
0.560
0.556
0.558
0.564
0.580
0.574
0.570
0.580
0.578
0.576
0.584
0.576
0.576
0.576
0.584
0.578
0.576
0.584
0.582
0.584
0.584
0.602
0.594
0.608
0.606
0.594
0.622
0.616
0.598
0.608
0.602
0.594
0.590
0.604
0.604
0.600
0.602
0.602
0.596
0.604
0.616
0.610
0.616
0.616
0.610
0.604
0.606
0.596
0.598
0.608
0.618
0.626
0.630
0.628
0.616
0.612
0.620
0.618
0.608
0.608
0.626
0.646
0.640
0.642
0.630
0.636
0.630
0.628
0.608
0.592
0.592
0.584
0.576
0.580
0.572
0.590
0.612
0.618
0.632
0.630
0.626
0.638
0.628
0.626
0.274
0.354
0.646
0.636
0.622
0.626
0.612
0.618
0.612
0.600
0.602
0.594
0.568
0.574
0.572
0.576
0.584
0.602
0.622
0.608
0.622
0.644
0.618
0.630
0.656
0.634
0.616
0.628
0.622
0.616
0.620
0.612
0.604
0.608
0.606
0.594
0.596
0.592
0.582
0.584
0.586
0.596
0.612
0.622
0.626
0.628
0.622
0.628
0.632
0.614
0.614
0.610
0.610
0.594
0.610
0.596
0.596
0.602
0.598
0.612
0.630
0.630
0.630
0.640
0.628
0.620
0.614
0.610
0.598
0.602
0.608
0.592
0.594
0.602
0.596
0.588
0.570
0.588
0.584
0.596
0.610
0.622
0.612
0.612
0.616
0.604
0.596
0.604
0.616
0.612
0.626
0.622
0.612
0.624
0.628
0.630
0.632
0.634
0.618
0.636
0.618
0.602
0.614
0.626
0.628
0.648
0.642
0.660
0.666
0.654
0.664
0.660
0.644
0.652
0.630
0.630
0.616
0.610
0.606
0.596
0.600
0.592
0.604
0.590
0.600
0.598
0.592
0.586
0.568
0.576
0.562
0.556
0.558
0.542
0.550
0.552
0.550
0.552
0.566
0.556
0.558
0.570
0.556
0.560
0.564
0.564
0.560
0.564
0.576
0.568
0.576
0.586
0.574
0.574
0.584
0.572
0.568
0.568
0.546
0.556
0.556
0.546
0.548
0.544
0.546
0.546
0.552
0.558
0.552
0.578
0.564
0.576
0.572
0.568
0.566
0.578
0.564
0.564
0.574
0.556
0.564
0.564
0.568
0.558
0.552
0.550
0.548
0.548
0.546
0.548
0.540
0.534
0.532
0.532
0.526
0.524
0.526
0.528
0.528
0.548
0.570
0.582
0.566
0.570
0.582
0.574
0.576
0.584
0.572
0.572
0.568
0.570
0.564
0.566
0.562
0.556
0.556
0.544
0.536
0.536
0.546
0.550
0.560
0.618
0.630
0.606
0.586
0.582
0.570
0.558
0.552
0.554
0.560
0.558
0.566
0.566
0.568
0.562
0.554
0.550
0.542
0.540
0.544
0.546
0.544
0.536
0.532
0.536
0.548
0.546
0.548
0.560
0.576
0.574
0.592
0.592
0.598
0.582
0.590
0.588
0.598
0.594
0.604
0.624
0.626
0.646
0.680
0.680
0.666
0.642
0.620
0.610
0.604
0.614
0.626
0.626
0.616
0.624
0.648
0.650
0.668
0.664
0.694
0.696
0.664
0.668
0.668
0.630
0.628
0.628
0.618
0.612
0.612
0.642
0.674
0.734
0.780
0.800
0.850
0.816
0.824
0.842
0.758
0.754
0.708
0.698
0.692
0.676
0.720
0.756
0.726
0.752
0.736
0.762
0.784
0.814
0.824
0.802
0.810
0.768
0.758
0.708
0.696
0.712
0.744
0.736
0.700
0.694
0.700
0.692
0.718
0.730
0.726
0.720
0.706
0.712
0.726
0.724
0.720
0.712
0.700
0.678
0.674
0.668
0.688
0.690
0.664
0.670
0.686
0.694
0.686
0.688
0.680
0.680
0.668
0.652
0.646
0.646
0.642
0.666
0.694
0.718
0.710
0.692
0.680
0.668
0.646
0.634
0.616
0.602
0.596
0.602
0.618
0.674
0.758
0.794
0.802
0.744
0.736
0.734
0.736
0.714
0.714
0.712
0.706
0.694
0.702
0.728
0.714
0.718
0.716
0.724
0.724
0.702
0.678
0.678
0.698
0.686
0.690
0.708
0.704
0.688
0.684
0.698
0.706
0.696
0.698
0.706
0.702
0.664
0.656
0.660
0.660
0.664
0.676
0.682
0.708
0.700
0.728
0.730
0.732
0.688
0.678
0.656
0.646
0.650
0.684
0.680
0.692
0.678
0.664
0.652
0.656
0.644
0.644
0.642
0.642
0.638
0.638
0.648
0.688
0.718
0.730
0.750
0.764
0.766
0.752
0.728
0.700
0.686
0.662
0.652
0.656
0.688
0.744
0.780
0.760
0.720
0.712
0.698
0.662
0.664
0.648
0.648
0.656
0.700
0.742
0.760
0.756
0.794
0.806
0.770
0.786
0.774
0.728
0.716
0.702
0.686
0.678
0.684
0.710
0.728
0.716
0.678
0.678
0.676
0.696
0.708
0.728
0.738
0.726
0.708
0.690
0.668
0.660
0.652
0.638
0.640
0.630
0.622
0.622
0.622
0.634
0.642
0.672
0.674
0.670
0.676
0.674
0.654
0.646
0.642
0.656
0.662
0.668
0.732
0.776
0.762
0.712
0.698
0.684
0.688
0.678
0.662
0.666
0.672
0.702
0.708
0.716
0.706
0.694
0.694
0.692
0.694
0.712
0.690
0.684
0.666
0.654
0.650
0.644
0.624
0.632
0.660
0.674
0.686
0.696
0.706
0.706
0.656
0.638
0.622
0.602
0.600
0.596
0.608
0.612
0.622
0.626
0.622
0.610
0.596
0.594
0.588
0.588
0.596
0.604
0.642
0.676
0.660
0.670
0.680
0.668
0.650
0.638
0.634
0.640
0.638
0.660
0.692
0.698
0.674
0.684
0.708
0.690
0.686
0.720
0.710
0.692
0.708
0.738
0.730
0.730
0.698
0.694
0.694
0.674
0.682
0.696
0.700
0.728
0.756
0.760
0.762
0.766
0.736
0.718
0.720
0.708
0.688
0.692
0.708
0.702
0.730
0.714
0.696
0.710
0.714
0.708
0.726
0.718
0.702
0.710
0.700
0.678
0.662
0.652
0.674
0.692
0.702
0.734
0.790
0.786
0.752
0.780
0.744
0.700
0.694
0.678
0.672
0.684
0.684
0.678
0.690
0.706
0.678
0.666
0.646
0.644
0.632
0.632
0.628
0.630
0.648
0.676
0.712
0.726
0.742
0.742
0.756
0.778
0.778
0.750
0.748
0.720
0.708
0.722
0.702
0.696
0.712
0.720
0.736
0.720
0.710
0.712
0.702
0.692
0.700
0.706
0.708
0.718
0.734
0.724
0.744
0.746
0.748
0.732
0.732
0.718
0.704
0.704
0.696
0.664
0.660
0.646
0.640
0.668
0.658
0.690
0.738
0.760
0.752
0.752
0.714
0.710
0.706
0.712
0.718
0.742
0.746
0.734
0.722
0.736
0.740
0.740
0.758
0.752
0.736
0.734
0.726
0.708
0.706
0.724
0.762
0.748
0.716
0.720
0.708
0.710
0.700
0.682
0.684
0.688
0.704
0.734
0.750
0.734
0.726
0.730
0.722
0.718
0.710
0.704
0.682
0.666
0.658
0.660
0.680
0.714
0.748
0.766
0.788
0.780
0.768
0.740
0.700
0.698
0.688
0.682
0.676
0.686
0.722
0.756
0.766
0.764
0.742
0.706
0.678
0.666
0.664
0.674
0.688
0.696
0.728
0.710
0.710
0.704
0.690
0.666
0.638
0.628
0.624
0.616
0.618
0.608
0.614
0.622
0.640
0.644
0.662
0.668
0.690
0.698
0.688
0.682
0.668
0.638
0.634
0.602
0.596
0.602
0.658
0.736
0.734
0.732
0.690
0.674
0.654
0.644
0.648
0.630
0.632
0.636
0.630
0.622
0.624
0.624
0.636
0.646
0.654
0.674
0.664
0.662
0.668
0.662
0.658
0.660
0.666
0.670
0.664
0.662
0.656
0.650
0.642
0.640
0.658
0.654
0.656
0.664
0.652
0.650
0.650
0.636
0.620
0.614
0.608
0.602
0.598
0.598
0.614
0.630
0.644
0.660
0.668
0.656
0.638
0.622
0.608
0.606
0.612
0.620
0.644
0.702
0.718
0.724
0.726
0.714
0.694
0.680
0.658
0.628
0.618
0.612
0.632
0.654
0.684
0.718
0.734
0.732
0.744
0.744
0.732
0.740
0.728
0.706
0.696
0.684
0.666
0.656
0.652
0.646
0.652
0.664
0.660
0.670
0.676
0.674
0.684
0.688
0.688
0.694
0.710
0.720
0.708
0.706
0.680
0.648
0.622
0.606
0.594
0.592
0.602
0.650
0.734
0.720
0.798
0.838
0.806
0.830
0.818
0.760
0.726
0.696
0.668
0.654
0.654
0.664
0.688
0.682
0.696
0.714
0.692
0.678
0.686
0.686
0.676
0.692
0.716
0.718
0.720
0.730
0.724
0.720
0.714
0.700
0.682
0.684
0.704
0.706
0.682
0.668
0.654
0.654
0.636
0.636
0.638
0.648
0.654
0.668
0.698
0.718
0.702
0.716
0.724
0.702
0.712
0.720
0.730
0.718
0.708
0.722
0.724
0.704
0.702
0.710
0.728
0.710
0.694
0.686
0.696
0.696
0.690
0.706
0.728
0.710
0.708
0.718
0.716
0.698
0.702
0.706
0.712
0.694
0.704
0.696
0.696
0.682
0.688
0.700
0.720
0.718
0.734
0.734
0.724
0.702
0.700
0.686
0.694
0.686
0.698
0.722
0.716
0.722
0.696
0.682
0.668
0.668
0.678
0.668
0.638
0.616
0.616
0.594
0.588
0.578
0.582
0.588
0.604
0.624
0.634
0.666
0.696
0.678
0.648
0.632
0.620
0.598
0.590
0.570
0.568
0.564
0.562
0.574
0.592
0.598
0.592
0.586
0.582
0.588
0.586
0.594
0.602
0.604
0.604
0.614
0.632
0.662
0.676
0.672
0.680
0.694
0.674
0.658
0.656
0.666
0.664
0.666
0.690
0.700
0.672
0.664
0.672
0.662
0.638
0.636
0.642
0.650
0.650
0.658
0.680
0.666
0.642
0.634
0.632
0.636
0.614
0.614
0.612
0.622
0.618
0.646
0.766
0.762
0.710
0.724
0.810
0.842
0.834
0.796
0.770
0.742
0.724
0.716
0.700
0.696
0.678
0.676
0.686
0.688
0.686
0.690
0.680
0.676
0.676
0.666
0.660
0.662
0.652
0.654
0.664
0.668
0.656
0.660
0.666
0.654
0.648
0.660
0.658
0.652
0.654
0.654
0.660
0.658
0.654
0.660
0.648
0.648
0.636
0.640
0.636
0.656
0.694
0.744
0.792
0.776
0.774
0.760
0.732
0.736
0.712
0.700
0.680
0.674
0.674
0.670
0.676
0.674
0.662
0.660
0.664
0.666
0.660
0.664
0.684
0.670
0.666
0.654
0.626
0.620
0.608
0.602
0.606
0.660
0.748
0.752
0.804
0.804
0.784
0.786
0.784
0.752
0.736
0.716
0.696
0.676
0.668
0.674
0.674
0.696
0.704
0.708
0.694
0.696
0.712
0.720
0.716
0.724
0.728
0.702
0.694
0.690
0.676
0.670
0.670
0.674
0.664
0.682
0.684
0.692
0.680
0.678
0.668
0.666
0.656
0.658
0.668
0.668
0.682
0.686
0.688
0.672
0.672
0.670
0.666
0.666
0.688
0.686
0.674
0.672
0.672
0.660
0.654
0.648
0.652
0.660
0.658
0.654
0.656
0.648
0.648
0.640
0.634
0.628
0.618
0.626
0.654
0.644
0.656
0.652
0.650
0.656
0.658
0.646
0.646
0.632
0.620
0.618
0.616
0.624
0.626
0.632
0.636
0.650
0.654
0.660
0.686
0.714
0.722
0.720
0.702
0.682
0.660
0.646
0.632
0.612
0.602
0.594
0.594
0.604
0.616
0.648
0.708
0.696
0.702
0.712
0.706
0.692
0.684
0.666
0.652
0.648
0.658
0.650
0.656
0.668
0.676
0.678
0.694
0.682
0.662
0.644
0.620
0.618
0.622
0.626
0.638
0.672
0.680
0.692
0.710
0.716
0.708
0.712
0.708
0.688
0.670
0.658
0.650
0.634
0.636
0.622
0.610
0.612
0.622
0.630
0.628
0.646
0.654
0.678
0.704
0.674
0.696
0.694
0.666
0.670
0.652
0.642
0.618
0.610
0.610
0.600
0.612
0.632
0.640
0.668
0.684
0.694
0.676
0.676
0.680
0.674
0.666
0.658
0.644
0.632
0.628
0.634
0.614
0.624
0.618
0.626
0.638
0.684
0.668
0.706
0.760
0.738
0.760
0.772
0.724
0.714
0.694
0.668
0.668
0.662
0.666
0.646
0.680
0.694
0.696
0.696
0.716
0.734
0.710
0.706
0.674
0.736
0.820
0.732
0.690
0.680
0.666
0.650
0.632
0.630
0.618
0.612
0.604
0.598
0.592
0.596
0.596
0.610
0.614
0.602
0.618
0.636
0.648
0.702
0.784
0.766
0.726
0.722
0.734
0.740
0.768
0.738
0.740
0.744
0.726
0.702
0.706
0.718
0.714
0.716
0.728
0.756
0.732
0.740
0.740
0.736
0.726
0.692
0.680
0.654
0.622
0.620
0.618
0.626
0.628
0.620
0.634
0.640
0.642
0.642
0.652
0.656
0.656
0.652
0.668
0.678
0.676
0.674
0.698
0.708
0.700
0.700
0.722
0.728
0.698
0.702
0.698
0.690
0.676
0.650
0.642
0.638
0.670
0.696
0.706
0.728
0.750
0.768
0.690
0.670
0.644
0.616
0.578
0.574
0.582
0.614
0.682
0.878
0.858
0.818
0.780
0.828
0.812
0.786
0.802
0.800
0.772
0.756
0.742
0.698
0.694
0.690
0.672
0.670
0.670
0.676
0.674
0.688
0.708
0.704
0.708
0.712
0.708
0.702
0.690
0.686
0.674
0.674
0.678
0.686
0.678
0.688
0.698
0.684
0.684
0.684
0.674
0.666
0.668
0.666
0.650
0.646
0.656
0.654
0.672
0.684
0.672
0.666
0.672
0.674
0.646
0.648
0.660
0.714
0.752
0.676
0.712
0.922
0.770
0.734
0.698
0.702
0.708
0.672
0.672
0.650
0.636
0.626
0.612
0.604
0.606
0.598
0.594
0.590
0.594
0.592
0.588
0.584
0.584
0.580
0.586
0.606
0.630
0.632
0.648
0.638
0.668
0.682
0.696
0.678
0.652
0.642
0.634
0.614
0.614
0.606
0.592
0.610
0.622
0.648
0.670
0.666
0.642
0.638
0.634
0.646
0.658
0.648
0.648
0.646
0.652
0.644
0.654
0.658
0.652
0.658
0.666
0.646
0.628
0.628
0.626
0.608
0.624
0.632
0.638
0.638
0.638
0.612
0.620
0.632
0.612
0.606
0.584
0.582
0.570
0.560
0.542
0.540
0.530
0.534
0.532
0.530
0.536
0.542
0.560
0.570
0.572
0.562
0.558
0.550
0.550
0.562
0.558
0.562
0.570
0.568
0.564
0.566
0.570
0.566
0.570
0.582
0.586
0.596
0.590
0.590
0.592
0.576
0.564
0.562
0.552
0.548
0.550
0.566
0.590
0.598
0.592
0.210
0.358
0.614
0.612
0.608
0.602
0.590
0.572
0.570
0.566
0.552
0.550
0.552
0.556
0.562
0.574
0.594
0.622
0.630
0.638
0.640
0.642
0.632
0.618
0.620
0.608
0.594
0.590
0.586
0.572
0.572
0.564
0.558
0.556
0.550
0.550
0.548
0.552
0.540
0.552
0.550
0.554
0.548
0.558
0.558
0.560
0.562
0.562
0.558
0.556
0.558
0.556
0.548
0.556
0.548
0.548
0.548
0.562
0.554
0.558
0.558
0.558
0.556
0.558
0.554
0.554
0.556
0.558
0.560
0.570
0.570
0.568
0.556
0.564
0.578
0.584
0.596
0.602
0.594
0.590
0.582
0.580
0.578
0.576
0.570
0.572
0.572
0.568
0.566
0.568
0.566
0.564
0.564
0.568
0.560
0.566
0.574
0.562
0.574
0.580
0.572
0.566
0.568
0.574
0.584
0.578
0.598
0.584
0.574
0.576
0.572
0.562
0.558
0.562
0.554
0.554
0.556
0.574
0.590
0.600
0.598
0.590
0.606
0.600
0.590
0.586
0.582
0.570
0.568
0.560
0.550
0.540
0.540
0.540
0.550
0.552
0.576
0.606
0.602
0.610
0.684
0.678
0.694
0.680
0.644
0.636
0.628
0.618
0.616
0.644
0.638
0.618
0.612
0.614
0.624
0.610
0.642
0.642
0.634
0.638
0.648
0.630
0.630
0.646
0.650
0.666
0.726
0.728
0.772
0.792
0.776
0.780
0.716
0.716
0.694
0.670
0.684
0.718
0.690
0.718
0.714
0.700
0.722
0.696
0.710
0.718
0.690
0.700
0.698
0.682
0.686
0.690
0.672
0.670
0.696
0.688
0.658
0.652
0.638
0.636
0.634
0.638
0.632
0.644
0.654
0.664
0.670
0.680
0.676
0.670
0.674
0.668
0.656
0.658
0.658
0.658
0.654
0.664
0.674
0.664
0.668
0.662
0.644
0.660
0.676
0.666
0.652
0.638
0.616
0.600
0.598
0.594
0.622
0.670
0.764
0.784
0.810
0.818
0.790
0.738
0.714
0.680
0.660
0.648
0.650
0.638
0.624
0.676
0.798
0.724
0.704
0.692
0.662
0.640
0.646
0.672
0.716
0.730
0.742
0.750
0.724
0.772
0.736
0.744
0.736
0.758
0.758
0.788
0.744
0.732
0.716
0.698
0.690
0.684
0.672
0.678
0.676
0.654
0.654
0.652
0.648
0.634
0.632
0.638
0.644
0.656
0.656
0.652
0.652
0.658
0.644
0.650
0.666
0.640
0.654
0.658
0.662
0.670
0.662
0.648
0.658
0.654
0.660
0.664
0.650
0.650
0.642
0.648
0.636
0.652
0.654
0.648
0.668
0.668
0.650
0.652
0.636
0.632
0.632
0.630
0.614
0.620
0.620
0.618
0.626
0.636
0.630
0.632
0.646
0.628
0.632
0.634
0.620
0.618
0.620
0.602
0.608
0.612
0.610
0.604
0.616
0.616
0.612
0.612
0.622
0.620
0.608
0.622
0.624
0.610
0.616
0.624
0.616
0.626
0.630
0.624
0.634
0.626
0.618
0.624
0.626
0.622
0.618
0.620
0.612
0.620
0.614
0.620
0.646
0.636
0.656
0.656
0.636
0.626
0.634
0.632
0.622
0.632
0.640
0.636
0.630
0.630
0.628
0.618
0.616
0.612
0.608
0.610
0.610
0.606
0.602
0.592
0.600
0.596
0.614
0.680
0.684
0.714
0.728
0.682
0.716
0.710
0.684
0.688
0.690
0.676
0.708
0.766
0.760
0.734
0.724
0.706
0.676
0.666
0.660
0.676
0.682
0.686
0.708
0.732
0.736
0.730
0.728
0.730
0.716
0.672
0.668
0.662
0.650
0.644
0.638
0.642
0.634
0.630
0.642
0.656
0.642
0.642
0.644
0.642
0.632
0.628
0.630
0.632
0.648
0.664
0.698
0.702
0.696
0.708
0.714
0.722
0.694
0.664
0.630
0.610
0.584
0.596
0.602
0.638
0.648
0.660
0.702
0.746
0.738
0.764
0.740
0.710
0.690
0.702
0.690
0.662
0.656
0.646
0.636
0.636
0.628
0.652
0.694
0.752
0.724
0.696
0.688
0.716
0.726
0.684
0.682
0.652
0.668
0.668
0.656
0.650
0.666
0.664
0.674
0.668
0.658
0.634
0.646
0.636
0.632
0.630
0.632
0.626
0.626
0.614
0.594
0.598
0.600
0.600
0.614
0.620
0.620
0.620
0.634
0.638
0.630
0.638
0.640
0.628
0.632
0.626
0.608
0.608
0.600
0.592
0.582
0.580
0.568
0.584
0.600
0.598
0.612
0.638
0.632
0.628
0.634
0.664
0.666
0.632
0.624
0.612
0.592
0.588
0.582
0.588
0.576
0.580
0.588
0.586
0.594
0.600
0.598
0.470
0.514
0.804
0.592
0.596
0.604
0.594
0.598
0.584
0.578
0.574
0.570
0.566
0.566
0.568
0.558
0.560
0.550
0.550
0.568
0.558
0.564
0.578
0.598
0.588
0.614
0.636
0.638
0.676
0.662
0.630
0.640
0.628
0.612
0.602
0.588
0.586
0.572
0.564
0.566
0.562
0.566
0.560
0.560
0.558
0.566
0.558
0.556
0.552
0.550
0.548
0.542
0.540
0.540
0.538
0.538
0.538
0.536
0.532
0.528
0.524
0.518
0.516
0.522
0.530
0.546
0.554
0.548
0.562
0.588
0.630
0.628
0.610
0.614
0.614
0.616
0.600
0.588
0.582
0.584
0.572
0.566
0.562
0.560
0.560
0.564
0.568
0.594
0.608
0.624
0.642
0.622
0.620
0.624
0.614
0.610
0.610
0.628
0.594
0.608
0.608
0.626
0.660
0.658
0.616
0.776
0.818
0.816
0.810
0.766
0.732
0.692
0.660
0.648
0.644
0.672
0.708
0.684
0.692
0.688
0.660
0.682
0.694
0.678
0.702
0.692
0.662
0.684
0.682
0.664
0.672
0.654
0.658
0.658
0.648
0.662
0.678
0.668
0.680
0.672
0.652
0.658
0.642
0.628
0.632
0.610
0.624
0.626
0.614
0.622
0.618
0.598
0.622
0.640
0.656
0.638
0.640
0.630
0.626
0.640
0.640
0.646
0.632
0.640
0.636
0.626
0.640
0.646
0.634
0.638
0.654
0.674
0.670
0.662
0.666
0.666
0.650
0.646
0.648
0.654
0.628
0.628
0.646
0.672
0.662
0.642
0.644
0.644
0.656
0.638
0.650
0.640
0.632
0.616
0.630
0.636
0.650
0.684
0.668
0.668
0.700
0.718
0.676
0.696
0.678
0.656
0.662
0.648
0.638
0.650
0.640
0.622
0.624
0.610
0.596
0.596
0.596
0.612
0.640
0.662
0.712
0.734
0.706
0.710
0.692
0.660
0.660
0.670
0.698
0.712
0.724
0.784
0.812
0.770
0.738
0.724
0.698
0.670
0.652
0.636
0.610
0.620
0.646
0.698
0.714
0.694
0.718
0.760
0.736
0.706
0.744
0.712
0.730
0.754
0.732
0.690
0.692
0.664
0.648
0.636
0.634
0.626
0.622
0.618
0.604
0.612
0.622
0.620
0.610
0.608
0.608
0.602
0.600
0.624
0.628
0.650
0.662
0.660
0.646
0.638
0.634
0.626
0.624
0.596
0.594
0.584
0.592
0.592
0.602
0.628
0.628
0.642
0.664
0.666
0.652
0.658
0.652
0.656
0.672
0.630
0.628
0.606
0.594
0.586
0.570
0.576
0.572
0.574
0.578
0.572
0.572
0.578
0.590
0.590
0.602
0.632
0.630
0.628
0.632
0.616
0.600
0.576
0.562
0.556
0.540
0.546
0.550
0.568
0.586
0.602
0.594
0.610
0.638
0.634
0.642
0.658
0.626
0.632
0.624
0.616
0.632
0.606
0.614
0.616
0.612
0.620
0.620
0.602
0.604
0.592
0.580
0.576
0.572
0.576
0.578
0.592
0.586
0.576
0.584
0.582
0.568
0.566
0.566
0.566
0.566
0.566
0.566
0.564
0.570
0.568
0.568
0.558
0.558
0.556
0.554
0.544
0.544
0.552
0.560
0.568
0.580
0.606
0.614
0.634
0.620
0.642
0.654
0.642
0.648
0.640
0.636
0.664
0.684
0.668
0.686
0.664
0.676
0.664
0.656
0.656
0.666
0.664
0.694
0.724
0.726
0.704
0.686
0.654
0.656
0.654
0.654
0.642
0.652
0.654
0.682
0.688
0.670
0.656
0.658
0.660
0.662
0.648
0.640
0.642
0.634
0.654
0.662
0.662
0.688
0.706
0.676
0.678
0.672
0.662
0.640
0.634
0.632
0.646
0.654
0.660
0.684
0.692
0.692
0.672
0.676
0.682
0.692
0.710
0.702
0.688
0.690
0.670
0.674
0.692
0.706
0.742
0.742
0.704
0.714
0.722
0.686
0.664
0.672
0.698
0.706
0.682
0.668
0.678
0.708
0.716
0.714
0.706
0.670
0.670
0.672
0.678
0.670
0.666
0.664
0.638
0.632
0.620
0.628
0.650
0.666
0.654
0.662
0.658
0.676
0.670
0.678
0.678
0.674
0.666
0.678
0.696
0.686
0.708
0.706
0.676
0.692
0.692
0.668
0.664
0.670
0.672
0.710
0.706
0.674
0.662
0.696
0.758
0.790
0.764
0.758
0.704
0.708
0.754
0.808
0.850
0.812
0.844
0.846
0.846
0.820
0.782
0.776
0.766
0.766
0.752
0.778
0.798
0.814
0.814
0.812
0.808
0.800
0.782
0.798
0.782
0.772
0.800
0.842
0.842
0.808
0.808
0.800
0.768
0.772
0.798
0.834
0.806
0.788
0.730
0.706
0.694
0.672
0.674
0.690
0.736
0.732
0.766
0.734
0.738
0.710
0.716
0.732
0.746
0.742
0.772
0.776
0.746
0.748
0.744
0.740
0.732
0.712
0.710
0.736
0.736
0.786
0.826
0.816
0.776
0.798
0.800
0.744
0.732
0.720
0.682
0.678
0.654
0.642
0.648
0.664
0.674
0.698
0.758
0.758
0.780
0.746
0.712
0.704
0.720
0.690
0.670
0.662
0.660
0.690
0.702
0.672
0.664
0.672
0.686
0.682
0.708
0.698
0.736
0.760
0.738
0.726
0.718
0.718
0.690
0.692
0.682
0.686
0.730
0.728
0.762
0.778
0.744
0.778
0.784
0.742
0.736
0.710
0.688
0.682
0.676
0.694
0.722
0.752
0.752
0.744
0.730
0.716
0.712
0.694
0.696
0.692
0.700
0.722
0.722
0.688
0.668
0.664
0.658
0.660
0.676
0.670
0.684
0.706
0.700
0.686
0.734
0.746
0.756
0.770
0.770
0.766
0.754
0.720
0.696
0.696
0.688
0.694
0.732
0.748
0.736
0.710
0.688
0.690
0.696
0.708
0.704
0.688
0.668
0.658
0.640
0.642
0.650
0.650
0.686
0.714
0.686
0.690
0.674
0.678
0.688
0.708
0.702
0.700
0.702
0.678
0.670
0.672
0.680
0.684
0.666
0.656
0.660
0.680
0.732
0.714
0.690
0.678
0.658
0.634
0.620
0.606
0.610
0.658
0.702
0.794
0.862
0.864
0.780
0.770
0.772
0.752
0.736
0.718
0.706
0.684
0.676
0.702
0.728
0.714
0.722
0.684
0.686
0.690
0.704
0.694
0.710
0.738
0.766
0.766
0.764
0.730
0.710
0.692
0.668
0.658
0.652
0.642
0.632
0.618
0.632
0.670
0.682
0.712
0.746
0.698
0.712
0.740
0.712
0.678
0.690
0.696
0.668
0.660
0.680
0.730
0.784
0.780
0.718
0.712
0.712
0.696
0.694
0.696
0.694
0.712
0.706
0.702
0.702
0.710
0.690
0.698
0.696
0.668
0.656
0.646
0.654
0.654
0.660
0.658
0.686
0.682
0.676
0.704
0.748
0.760
0.734
0.720
0.738
0.724
0.710
0.718
0.738
0.744
0.724
0.726
0.718
0.690
0.684
0.688
0.690
0.708
0.698
0.704
0.712
0.696
0.714
0.720
0.716
0.720
0.694
0.706
0.698
0.676
0.686
0.686
0.680
0.684
0.692
0.690
0.686
0.694
0.690
0.684
0.662
0.656
0.644
0.626
0.628
0.616
0.616
0.636
0.668
0.686
0.686
0.730
0.764
0.728
0.752
0.766
0.766
0.748
0.754
0.740
0.696
0.686
0.664
0.644
0.644
0.650
0.688
0.728
0.758
0.800
0.756
0.756
0.752
0.730
0.730
0.714
0.682
0.664
0.656
0.640
0.632
0.624
0.614
0.620
0.646
0.672
0.726
0.730
0.704
0.702
0.676
0.672
0.672
0.688
0.676
0.694
0.670
0.662
0.646
0.630
0.610
0.600
0.596
0.600
0.628
0.636
0.648
0.656
0.660
0.668
0.646
0.638
0.660
0.646
0.640
0.636
0.646
0.648
0.648
0.648
0.624
0.612
0.594
0.594
0.582
0.576
0.574
0.576
0.576
0.572
0.566
0.566
0.560
0.554
0.556
0.564
0.596
0.592
0.582
0.576
0.584
0.578
0.582
0.588
0.596
0.612
0.622
0.626
0.632
0.644
0.654
0.636
0.618
0.632
0.634
0.586
0.604
0.594
0.592
0.578
0.576
0.574
0.568
0.576
0.564
0.564
0.556
0.548
0.546
0.538
0.544
0.540
0.544
0.552
0.576
0.592
0.592
0.596
0.598
0.592
0.604
0.594
0.600
0.588
0.584
0.572
0.572
0.570
0.568
0.576
0.610
0.676
0.688
0.658
0.656
0.636
0.614
0.600
0.588
0.574
0.576
0.568
0.564
0.562
0.566
0.570
0.582
0.588
0.592
0.602
0.612
0.608
0.606
0.604
0.596
0.578
0.580
0.572
0.564
0.568
0.578
0.590
0.600
0.610
0.682
0.698
0.708
0.740
0.704
0.676
0.678
0.652
0.634
0.624
0.614
0.608
0.618
0.628
0.626
0.618
0.610
0.618
0.624
0.626
0.626
0.614
0.608
0.594
0.594
0.590
0.582
0.586
0.592
0.582
0.614
0.632
0.658
0.638
0.644
0.624
0.626
0.624
0.620
0.614
0.620
0.608
0.606
0.612
0.600
0.616
0.634
0.638
0.620
0.628
0.630
0.622
0.624
0.640
0.630
0.630
0.628
0.620
0.612
0.622
0.626
0.628
0.658
0.656
0.634
0.656
0.672
0.648
0.662
0.644
0.646
0.636
0.618
0.626
0.610
0.610
0.626
0.634
0.622
0.644
0.670
0.654
0.662
0.644
0.632
0.630
0.630
0.620
0.626
0.626
0.626
0.616
0.618
0.616
0.592
0.608
0.606
0.600
0.606
0.604
0.608
0.606
0.610
0.614
0.614
0.620
0.650
0.666
0.654
0.646
0.660
0.652
0.626
0.620
0.628
0.622
0.612
0.606
0.618
0.624
0.612
0.608
0.600
0.602
0.612
0.600
0.594
0.594
0.594
0.588
0.578
0.584
0.590
0.592
0.590
0.594
0.626
0.638
0.644
0.700
0.716
0.688
0.680
0.680
0.668
0.652
0.642
0.646
0.652
0.654
0.646
0.672
0.682
0.664
0.692
0.704
0.694
0.662
0.642
0.634
0.658
0.678
0.664
0.680
0.690
0.666
0.666
0.672
0.668
0.662
0.666
0.680
0.670
0.668
0.642
0.636
0.626
0.648
0.690
0.708
0.734
0.748
0.706
0.684
0.662
0.656
0.646
0.642
0.660
0.644
0.656
0.676
0.660
0.640
0.642
0.648
0.640
0.628
0.630
0.636
0.636
0.648
0.660
0.632
0.644
0.640
0.614
0.614
0.602
0.584
0.582
0.572
0.562
0.560
0.554
0.550
0.542
0.540
0.550
0.554
0.552
0.562
0.566
0.570
0.564
0.568
0.574
0.582
0.572
0.570
0.572
0.570
0.568
0.574
0.566
0.568
0.562
0.574
0.578
0.584
0.588
0.602
0.604
0.596
0.602
0.612
0.596
0.594
0.606
0.604
0.604
0.594
0.594
0.598
0.604
0.610
0.642
0.662
0.650
0.624
0.610
0.610
0.648
0.704
0.664
0.626
0.634
0.638
0.642
0.648
0.646
0.640
0.634
0.620
0.622
0.644
0.718
0.746
0.748
0.778
0.810
0.820
0.756
0.752
0.762
0.754
0.712
0.734
0.780
0.834
0.720
0.692
0.666
0.698
0.702
0.748
0.694
0.706
0.722
0.730
0.756
0.772
0.790
0.780
0.742
0.696
0.684
0.666
0.664
0.698
0.776
0.720
0.694
0.708
0.738
0.792
0.884
0.876
0.850
0.812
0.724
0.736
0.824
0.948
0.904
0.882
0.850
0.828
0.822
0.812
0.806
0.812
0.726
0.742
0.832
0.948
0.872
0.842
0.848
0.816
0.822
0.826
0.740
0.742
0.780
0.816
0.742
0.720
0.702
0.678
0.676
0.666
0.646
0.638
0.630
0.640
0.654
0.678
0.668
0.652
0.628
0.632
0.620
0.636
0.650
0.660
0.676
0.768
0.768
0.736
0.742
0.734
0.764
0.808
0.800
0.800
0.780
0.752
0.744
0.734
0.732
0.684
0.662
0.666
0.718
0.932
0.940
0.876
0.874
0.866
0.858
0.842
0.816
0.756
0.788
0.800
0.874
0.868
0.840
0.782
0.722
0.696
0.684
0.716
0.796
0.734
0.728
0.728
0.730
0.788
0.782
0.816
0.846
0.828
0.782
0.718
0.690
0.690
0.716
0.748
0.810
0.866
0.874
0.848
0.764
0.740
0.694
0.678
0.674
0.692
0.738
0.726
0.734
0.748
0.778
0.800
0.798
0.748
0.752
0.756
0.790
0.828
0.738
0.714
0.734
0.814
0.854
0.818
0.742
0.738
0.758
0.758
0.782
0.786
0.852
0.870
0.852
0.790
0.776
0.792
0.846
0.846
0.858
0.814
0.794
0.724
0.692
0.690
0.688
0.704
0.696
0.770
0.826
0.746
0.724
0.704
0.696
0.696
0.698
0.684
0.670
0.654
0.644
0.628
0.626
0.624
0.622
0.638
0.758
0.838
0.820
0.746
0.722
0.684
0.672
0.682
0.726
0.776
0.794
0.742
0.708
0.676
0.650
0.640
0.638
0.648
0.666
0.656
0.692
0.740
0.772
0.770
0.758
0.736
0.716
0.722
0.728
0.722
0.720
0.696
0.738
0.774
0.862
0.842
0.800
0.782
0.720
0.712
0.744
0.796
0.788
0.776
0.722
0.724
0.758
0.796
0.760
0.802
0.792
0.776
0.772
0.832
0.860
0.780
0.748
0.760
0.782
0.796
0.810
0.776
0.764
0.738
0.770
0.832
0.886
0.852
0.778
0.740
0.712
0.712
0.724
0.766
0.814
0.852
0.822
0.738
0.710
0.690
0.658
0.662
0.656
0.670
0.806
0.958
0.934
0.930
0.886
0.800
0.734
0.710
0.692
0.676
0.674
0.700
0.782
0.830
0.816
0.768
0.708
0.676
0.668
0.672
0.740
0.850
0.926
0.928
0.888
0.868
0.818
0.772
0.750
0.726
0.700
0.696
0.700
0.674
0.682
0.702
0.710
0.718
0.720
0.676
0.672
0.652
0.646
0.626
0.634
0.634
0.670
0.690
0.744
0.862
0.922
0.920
0.906
0.866
0.822
0.778
0.726
0.732
0.758
0.770
0.718
0.690
0.706
0.714
0.680
0.688
0.730
0.808
0.846
0.832
0.766
0.764
0.768
0.784
0.812
0.848
0.858
0.848
0.790
0.766
0.770
0.794
0.764
0.806
0.906
0.878
0.772
0.772
0.758
0.732
0.736
0.778
0.854
0.884
0.866
0.838
0.784
0.782
0.736
0.744
0.814
0.920
0.882
0.828
0.850
0.856
0.826
0.750
0.736
0.748
0.786
0.862
0.868
0.868
0.842
0.836
0.830
0.844
0.834
0.792
0.814
0.800
0.746
0.730
0.714
0.744
0.838
0.872
0.516
1.056
0.726
0.700
0.702
0.740
0.858
0.918
0.836
0.884
0.898
0.876
0.842
0.870
0.874
0.866
0.832
0.842
0.858
0.806
0.770
0.806
0.844
0.866
0.838
0.810
0.820
0.830
0.838
0.818
0.864
0.854
0.844
0.818
0.832
0.850
0.824
0.818
0.834
0.842
0.796
0.794
0.798
0.804
0.788
0.814
0.762
0.784
0.828
0.854
0.830
0.840
0.850
0.840
0.808
0.754
0.750
0.730
0.704
0.714
0.752
0.806
0.742
0.736
0.722
0.742
0.808
0.780
0.796
0.798
0.794
0.754
0.772
0.778
0.774
0.780
0.788
0.768
0.734
0.744
0.778
0.792
0.746
0.758
0.768
0.768
0.744
0.762
0.776
0.768
0.766
0.798
0.812
0.784
0.742
0.756
0.798
0.810
0.762
0.774
0.800
0.852
0.794
0.766
0.764
0.786
0.842
0.860
0.850
0.880
0.892
0.886
0.836
0.762
0.744
0.744
0.736
0.710
0.706
0.698
0.726
0.732
0.792
0.848
0.856
0.842
0.758
0.750
0.736
0.760
0.786
0.788
0.834
0.904
0.928
0.910
0.856
0.794
0.762
0.762
0.762
0.776
0.744
0.764
0.800
0.852
0.892
0.846
0.824
0.806
0.804
0.772
0.798
0.838
0.846
0.816
0.806
0.742
0.714
0.698
0.708
0.736
0.742
0.712
0.686
0.674
0.662
0.666
0.722
0.958
0.976
0.976
0.914
0.870
0.796
0.744
0.712
0.712
0.736
0.770
0.798
0.812
0.814
0.768
0.724
0.730
0.764
0.730
0.710
0.704
0.694
0.720
0.794
0.764
0.792
0.866
0.878
0.858
0.832
0.820
0.844
0.852
0.806
0.842
0.880
0.812
0.850
0.844
0.822
0.862
0.868
0.850
0.816
0.810
0.812
0.756
0.782
0.834
0.876
0.846
0.874
0.858
0.802
0.822
0.846
0.854
0.800
0.806
0.792
0.742
0.724
0.712
0.720
0.736
0.764
0.706
0.688
0.686
0.672
0.648
0.642
0.630
0.618
0.596
0.580
0.576
0.562
0.562
0.558
0.556
0.558
0.560
0.566
0.568
0.582
0.584
0.578
0.574
0.574
0.572
0.582
0.632
0.692
0.708
0.666
0.656
0.660
0.678
0.698
0.720
0.700
0.698
0.718
0.720
0.694
0.664
0.662
0.696
0.786
0.772
0.748
0.782
0.738
0.698
0.710
0.738
0.808
0.838
0.810
0.738
0.710
0.712
0.736
0.878
0.918
0.874
0.824
0.876
0.900
0.920
0.892
0.858
0.826
0.788
0.750
0.780
0.880
0.978
0.956
0.944
0.868
0.852
0.878
0.886
0.876
0.816
0.750
0.728
0.760
0.768
0.772
0.794
0.840
0.796
0.756
0.756
0.770
0.802
0.790
0.732
0.730
0.772
0.836
0.856
0.800
0.812
0.820
0.830
0.800
0.838
0.844
0.800
0.800
0.824
0.828
0.798
0.798
0.842
0.854
0.848
0.814
0.764
0.732
0.712
0.686
0.680
0.698
0.786
0.866
0.872
0.890
0.856
0.836
0.776
0.720
0.712
0.712
0.708
0.698
0.730
0.828
0.766
0.756
0.802
0.820
0.790
0.798
0.752
0.754
0.770
0.808
0.838
0.816
0.736
0.718
0.714
0.736
0.774
0.852
0.852
0.868
0.844
0.806
0.788
0.804
0.786
0.762
0.748
0.806
0.744
0.778
0.796
0.772
0.752
0.728
0.694
0.692
0.750
0.800
0.720
0.692
0.658
0.644
0.636
0.628
0.608
0.622
0.606
0.628
0.680
0.754
0.700
0.672
0.672
0.686
0.712
0.736
0.742
0.732
0.734
0.696
0.706
0.706
0.690
0.682
0.708
0.758
0.760
0.724
0.738
0.752
0.782
0.798
0.774
0.736
0.742
0.784
0.768
0.742
0.758
0.814
0.838
0.796
0.796
0.822
0.830
0.788
0.810
0.844
0.876
0.858
0.868
0.860
0.800
0.804
0.830
0.834
0.802
0.832
0.860
0.844
0.806
0.832
0.874
0.836
0.794
0.792
0.796
0.778
0.750
0.728
0.750
0.820
0.820
0.756
0.716
0.706
0.704
0.716
0.724
0.724
0.718
0.704
0.716
0.738
0.810
0.832
0.760
0.762
0.746
0.728
0.724
0.744
0.718
0.686
0.686
0.704
0.794
0.798
0.814
0.932
0.916
0.804
0.774
0.770
0.786
0.826
0.840
0.850
0.882
0.906
0.900
0.856
0.876
0.850
0.796
0.782
0.780
0.738
0.718
0.712
0.702
0.684
0.678
0.678
0.666
0.654
0.644
0.626
0.612
0.602
0.598
0.598
0.616
0.682
0.778
0.778
0.706
0.642
0.640
0.628
0.624
0.630
0.650
0.674
0.654
0.656
0.682
0.698
0.726
0.678
0.666
0.652
0.648
0.674
0.720
0.684
0.682
0.680
0.724
0.740
0.712
0.686
0.682
0.662
0.658
0.662
0.668
0.672
0.656
0.652
0.636
0.640
0.642
0.696
0.762
0.732
0.710
0.724
0.762
0.790
0.744
0.706
0.674
0.662
0.654
0.650
0.658
0.728
0.820
0.774
0.836
0.878
0.894
0.900
0.888
0.852
0.800
0.758
0.736
0.734
0.718
0.674
0.664
0.664
0.662
0.672
0.778
0.946
0.950
0.948
0.912
0.840
0.776
0.760
0.772
0.784
0.762
0.784
0.740
0.742
0.788
0.742
0.772
0.792
0.862
0.886
0.838
0.780
0.770
0.766
0.756
0.716
0.692
0.662
0.656
0.664
0.662
0.676
0.716
0.914
0.906
0.910
0.898
0.848
0.764
0.714
0.684
0.664
0.652
0.670
0.734
0.864
0.856
0.836
0.870
0.862
0.836
0.748
0.728
0.716
0.740
0.724
0.720
0.762
0.808
0.814
0.766
0.776
0.798
0.826
0.806
0.778
0.788
0.814
0.830
0.814
0.838
0.832
0.816
0.766
0.780
0.806
0.822
0.816
0.834
0.846
0.770
0.756
0.724
0.734
0.786
0.758
0.778
0.806
0.808
0.758
0.760
0.770
0.778
0.738
0.740
0.750
0.764
0.740
0.766
0.824
0.830
0.800
0.726
0.716
0.722
0.724
0.704
0.698
0.692
0.716
0.764
0.752
0.718
0.716
0.714
0.704
0.684
0.668
0.654
0.648
0.652
0.644
0.666
0.756
0.876
0.876
0.870
0.846
0.782
0.754
0.732
0.720
0.716
0.706
0.678
0.674
0.690
0.740
0.778
0.796
0.820
0.808
0.810
0.780
0.808
0.822
0.800
0.732
0.696
0.682
0.702
0.848
0.904
0.834
0.806
0.724
0.688
0.672
0.664
0.656
0.662
0.758
1.038
0.900
0.840
0.774
0.744
0.760
0.770
0.790
0.798
0.814
0.838
0.828
0.772
0.788
0.802
0.766
0.728
0.712
0.708
0.716
0.754
0.814
0.794
0.750
0.736
0.726
0.756
0.804
0.818
0.750
0.756
0.790
0.816
0.818
0.806
0.758
0.758
0.780
0.812
0.814
0.798
0.778
0.728
0.710
0.690
0.696
0.764
0.874
0.850
0.828
0.748
0.720
0.706
0.706
0.732
0.750
0.734
0.728
0.758
0.796
0.756
0.768
0.798
0.824
0.784
0.758
0.780
0.802
0.816
0.800
0.858
0.892
0.856
0.826
0.864
0.878
0.842
0.838
0.856
0.846
0.812
0.844
0.852
0.812
0.766
0.736
0.754
0.804
0.828
0.804
0.752
0.740
0.738
0.708
0.692
0.684
0.684
0.688
0.690
0.686
0.684
0.682
0.668
0.670
0.660
0.664
0.650
0.646
0.636
0.634
0.628
0.654
0.652
0.646
0.672
0.700
0.728
0.710
0.696
0.674
0.658
0.670
0.726
0.822
0.816
0.802
0.818
0.826
0.818
0.774
0.772
0.764
0.758
0.720
0.710
0.688
0.696
0.754
0.732
0.722
0.754
0.802
0.818
0.778
0.782
0.784
0.780
0.744
0.734
0.762
0.806
0.764
0.748
0.746
0.722
0.738
0.736
0.718
0.722
0.734
0.726
0.704
0.692
0.680
0.660
0.656
0.658
0.658
0.656
0.664
0.698
0.704
0.688
0.700
0.760
0.762
0.804
0.800
0.780
0.748
0.714
0.692
0.688
0.674
0.682
0.694
0.694
0.682
0.704
0.708
0.690
0.696
0.700
0.734
0.732
0.736
0.716
0.690
0.672
0.672
0.674
0.664
0.680
0.700
0.680
0.684
0.706
0.708
0.696
0.672
0.658
0.640
0.648
0.648
0.656
0.654
0.664
0.670
0.660
0.650
0.640
0.634
0.632
0.650
0.654
0.662
0.656
0.646
0.632
0.632
0.634
0.640
0.650
0.660
0.662
0.654
0.650
0.642
0.634
0.650
0.666
0.676
0.688
0.688
0.672
0.656
0.662
0.674
0.686
0.714
0.710
0.692
0.688
0.674
0.654
0.674
0.700
0.708
0.702
0.678
0.660
0.644
0.630
0.622
0.626
0.644
0.656
0.648
0.646
0.632
0.632
0.658
0.682
0.674
0.652
0.640
0.634
0.626
0.620
0.624
0.618
0.624
0.634
0.648
0.666
0.658
0.676
0.684
0.678
0.674
0.656
0.644
0.642
0.646
0.650
0.656
0.654
0.640
0.630
0.630
0.624
0.624
0.620
0.628
0.660
0.670
0.654
0.650
0.664
0.670
0.676
0.666
0.656
0.646
0.638
0.630
0.626
0.616
0.626
0.636
0.638
0.636
0.642
0.634
0.636
0.644
0.656
0.662
0.654
0.642
0.634
0.620
0.610
0.606
0.602
0.606
0.606
0.604
0.606
0.614
0.620
0.626
0.634
0.636
0.634
0.634
0.628
0.630
0.634
0.636
0.628
0.622
0.612
0.602
0.598
0.588
0.584
0.578
0.576
0.572
0.566
0.566
0.570
0.596
0.638
0.630
0.622
0.626
0.658
0.662
0.650
0.636
0.630
0.616
0.602
0.592
0.582
0.572
0.576
0.588
0.596
0.630
0.670
0.700
0.728
0.728
0.690
0.662
0.638
0.616
0.604
0.598
0.588
0.594
0.614
0.650
0.656
0.634
0.644
0.688
0.732
0.708
0.694
0.698
0.694
0.668
0.666
0.648
0.632
0.624
0.612
0.604
0.594
0.610
0.638
0.672
0.674
0.660
0.672
0.692
0.682
0.666
0.658
0.654
0.644
0.634
0.626
0.620
0.634
0.666
0.680
0.660
0.662
0.670
0.682
0.668
0.654
0.648
0.638
0.636
0.636
0.642
0.664
0.668
0.666
0.678
0.674
0.672
0.662
0.656
0.646
0.640
0.636
0.636
0.632
0.626
0.620
0.614
0.600
0.596
0.606
0.616
0.618
0.620
0.628
0.636
0.632
0.620
0.618
0.608
0.600
0.602
0.606
0.612
0.610
0.604
0.604
0.602
0.608
0.610
0.616
0.610
0.604
0.598
0.590
0.582
0.570
0.560
0.562
0.552
0.566
0.582
0.594
0.604
0.606
0.640
0.662
0.668
0.658
0.638
0.626
0.614
0.598
0.590
0.582
0.576
0.574
0.566
0.572
0.564
0.566
0.566
0.586
0.592
0.594
0.596
0.600
0.604
0.606
0.594
0.596
0.592
0.584
0.582
0.584
0.588
0.588
0.592
0.594
0.596
0.608
0.600
0.600
0.598
0.594
0.600
0.600
0.600
0.602
0.606
0.612
0.628
0.628
0.620
0.616
0.616
0.622
0.636
0.646
0.680
0.728
0.730
0.694
0.668
0.656
0.646
0.638
0.626
0.630
0.644
0.644
0.634
0.632
0.626
0.616
0.614
0.602
0.604
0.596
0.596
0.598
0.598
0.606
0.608
0.602
0.602
0.598
0.592
0.592
0.580
0.578
0.584
0.584
0.588
0.578
0.580
0.586
0.606
0.610
0.606
0.602
0.598
0.602
0.598
0.592
0.592
0.578
0.582
0.586
0.590
0.592
0.614
0.664
0.664
0.656
0.676
0.682
0.658
0.640
0.628
0.620
0.620
0.616
0.612
0.610
0.614
0.616
0.614
0.610
0.608
0.620
0.632
0.622
0.622
0.622
0.622
0.620
0.612
0.602
0.594
0.584
0.580
0.588
0.588
0.594
0.590
0.592
0.594
0.590
0.592
0.584
0.582
0.582
0.576
0.582
0.598
0.614
0.634
0.676
0.708
0.680
0.660
0.652
0.650
0.644
0.634
0.622
0.620
0.618
0.612
0.612
0.632
0.672
0.680
0.660
0.646
0.640
0.636
0.632
0.638
0.622
0.620
0.614
0.604
0.594
0.594
0.598
0.616
0.616
0.618
0.614
0.606
0.596
0.588
0.582
0.584
0.592
0.594
0.598
0.608
0.624
0.622
0.620
0.644
0.670
0.660
0.646
0.634
0.632
0.630
0.628
0.626
0.624
0.638
0.646
0.646
0.648
0.646
0.636
0.624
0.626
0.632
0.632
0.638
0.648
0.642
0.634
0.630
0.624
0.626
0.624
0.614
0.610
0.604
0.598
0.604
0.614
0.624
0.632
0.622
0.614
0.612
0.602
0.614
0.646
0.662
0.672
0.674
0.664
0.664
0.644
0.636
0.620
0.606
0.604
0.598
0.600
0.620
0.626
0.620
0.616
0.618
0.634
0.624
0.620
0.614
0.608
0.602
0.608
0.616
0.612
0.608
0.608
0.610
0.606
0.616
0.628
0.630
0.624
0.618
0.618
0.626
0.628
0.618
0.614
0.620
0.630
0.624
0.622
0.612
0.612
0.620
0.622
0.618
0.618
0.618
0.616
0.618
0.640
0.646
0.628
0.626
0.614
0.608
0.606
0.594
0.590
0.586
0.586
0.598
0.592
0.590
0.602
0.622
0.632
0.638
0.656
0.654
0.640
0.640
0.632
0.622
0.614
0.604
0.598
0.598
0.592
0.596
0.616
0.642
0.646
0.638
0.634
0.626
0.638
0.654
0.656
0.642
0.634
0.626
0.614
0.606
0.600
0.602
0.606
0.604
0.606
0.608
0.620
0.632
0.630
0.626
0.616
0.608
0.600
0.594
0.596
0.598
0.596
0.594
0.608
0.630
0.636
0.636
0.636
0.634
0.628
0.618
0.610
0.612
0.614
0.616
0.616
0.608
0.608
0.608
0.606
0.602
0.594
0.592
0.588
0.582
0.580
0.584
0.602
0.620
0.620
0.630
0.624
0.616
0.618
0.622
0.628
0.620
0.616
0.618
0.626
0.634
0.636
0.628
0.622
0.618
0.614
0.618
0.610
0.618
0.638
0.640
0.654
0.664
0.666
0.652
0.650
0.650
0.670
0.678
0.672
0.656
0.644
0.630
0.622
0.616
0.618
0.632
0.628
0.622
0.622
0.630
0.636
0.638
0.644
0.678
0.686
0.672
0.666
0.654
0.652
0.648
0.646
0.652
0.650
0.654
0.654
0.652
0.644
0.642
0.624
0.624
0.616
0.608
0.602
0.604
0.612
0.610
0.608
0.614
0.626
0.626
0.650
0.696
0.674
0.656
0.650
0.648
0.640
0.630
0.614
0.610
0.600
0.596
0.600
0.610
0.616
0.608
0.610
0.620
0.616
0.628
0.618
0.614
0.618
0.628
0.638
0.640
0.632
0.624
0.612
0.612
0.606
0.604
0.602
0.612
0.620
0.622
0.620
0.618
0.630
0.642
0.644
0.638
0.624
0.620
0.618
0.610
0.612
0.606
0.604
0.616
0.616
0.618
0.614
0.618
0.616
0.612
0.614
0.618
0.626
0.622
0.616
0.624
0.636
0.638
0.632
0.628
0.628
0.634
0.646
0.640
0.636
0.632
0.628
0.616
0.612
0.620
0.624
0.622
0.620
0.612
0.608
0.610
0.612
0.608
0.600
0.598
0.598
0.608
0.624
0.632
0.630
0.632
0.664
0.678
0.674
0.664
0.664
0.658
0.644
0.636
0.634
0.628
0.634
0.636
0.624
0.618
0.616
0.612
0.618
0.614
0.624
0.640
0.648
0.638
0.624
0.614
0.610
0.600
0.596
0.596
0.590
0.596
0.612
0.630
0.642
0.640
0.644
0.642
0.642
0.644
0.638
0.620
0.612
0.602
0.604
0.598
0.604
0.616
0.612
0.610
0.614
0.644
0.640
0.640
0.680
0.732
0.742
0.692
0.680
0.706
0.706
0.686
0.664
0.658
0.660
0.666
0.660
0.650
0.654
0.652
0.684
0.730
0.692
0.696
0.728
0.726
0.692
0.680
0.670
0.650
0.636
0.638
0.648
0.678
0.670
0.654
0.652
0.662
0.688
0.698
0.680
0.662
0.652
0.638
0.634
0.626
0.608
0.602
0.598
0.608
0.664
0.690
0.678
0.666
0.676
0.664
0.670
0.748
0.806
0.748
0.688
0.668
0.662
0.678
0.754
0.906
0.818
0.886
0.866
0.840
0.744
0.700
0.676
0.680
0.702
0.734
0.714
0.720
0.708
0.682
0.682
0.712
0.740
0.756
0.760
0.754
0.746
0.712
0.694
0.676
0.668
0.692
0.712
0.696
0.674
0.674
0.662
0.658
0.646
0.642
0.648
0.650
0.642
0.630
0.626
0.616
0.614
0.618
0.662
0.720
0.740
0.708
0.682
0.656
0.650
0.678
0.728
0.782
0.774
0.764
0.702
0.664
0.646
0.626
0.636
0.666
0.666
0.654
0.698
0.748
0.786
0.712
0.678
0.666
0.648
0.642
0.638
0.672
0.722
0.754
0.722
0.718
0.728
0.754
0.756
0.722
0.688
0.682
0.674
0.682
0.698
0.708
0.820
0.814
0.766
0.700
0.674
0.644
0.644
0.674
0.724
0.776
0.786
0.734
0.716
0.722
0.722
0.690
0.682
0.702
0.724
0.750
0.774
0.734
0.698
0.692
0.686
0.664
0.662
0.716
0.856
0.808
0.844
0.896
0.816
0.806
0.800
0.770
0.730
0.694
0.672
0.660
0.670
0.710
0.734
0.836
0.822
0.826
0.810
0.788
0.716
0.688
0.670
0.674
0.678
0.786
0.760
0.782
0.816
0.786
0.744
0.698
0.670
0.642
0.626
0.616
0.608
0.614
0.646
0.688
0.686
0.664
0.646
0.666
0.672
0.660
0.654
0.676
0.762
0.734
0.702
0.714
0.706
0.694
0.666
0.658
0.656
0.714
0.844
0.892
0.880
0.854
0.776
0.740
0.712
0.680
0.658
0.640
0.618
0.610
0.596
0.594
0.630
1.020
0.804
0.902
0.796
0.796
0.788
0.788
0.816
0.808
0.754
0.762
0.734
0.718
0.700
0.678
0.660
0.650
0.632
0.624
0.632
0.796
0.808
0.844
0.826
0.868
0.800
0.796
0.794
0.784
0.760
0.728
0.716
0.694
0.680
0.664
0.654
0.646
0.636
0.636
0.632
0.628
0.636
0.662
0.752
0.880
0.846
0.824
0.750
0.710
0.694
0.700
0.714
0.700
0.724
0.752
0.754
0.732
0.712
0.704
0.682
0.660
0.652
0.680
0.738
0.722
0.734
0.704
0.726
0.764
0.746
0.746
0.744
0.714
0.708
0.708
0.692
0.678
0.678
0.676
0.676
0.686
0.688
0.686
0.716
0.742
0.734
0.702
0.692
0.696
0.680
0.672
0.684
0.720
0.744
0.726
0.738
0.768
0.764
0.736
0.728
0.730
0.708
0.710
0.694
0.694
0.698
0.696
0.686
0.672
0.654
0.656
0.670
0.662
0.662
0.694
0.790
0.792
0.722
0.712
0.716
0.726
0.704
0.714
0.722
0.744
0.746
0.766
0.770
0.750
0.756
0.756
0.736
0.744
0.756
0.732
0.736
0.732
0.712
0.696
0.668
0.672
0.704
0.698
0.714
0.738
0.722
0.728
0.716
0.710
0.706
0.682
0.666
0.642
0.630
0.624
0.632
0.724
0.812
0.796
0.752
0.778
0.760
0.740
0.710
0.680
0.674
0.636
0.634
0.630
0.640
0.650
0.682
0.736
0.718
0.712
0.730
0.768
0.792
0.822
0.840
0.842
0.812
0.832
0.838
0.794
0.816
0.854
0.812
0.818
0.880
0.858
0.790
0.740
0.752
0.844
0.882
0.852
0.874
0.808
0.840
0.854
0.816
0.836
0.846
0.834
0.796
0.782
0.790
0.792
0.838
0.884
0.840
0.780
0.730
0.688
0.682
0.668
0.688
0.708
0.752
0.748
0.746
0.712
0.692
0.686
0.682
0.668
0.680
0.696
0.744
0.756
0.740
0.740
0.756
0.766
0.734
0.742
0.744
0.724
0.756
0.790
0.774
0.724
0.708
0.714
0.710
0.696
0.668
0.658
0.642
0.630
0.640
0.646
0.656
0.680
0.754
0.754
0.760
0.798
0.790
0.766
0.756
0.742
0.724
0.708
0.690
0.686
0.682
0.668
0.672
0.684
0.710
0.746
0.766
0.746
0.722
0.710
0.704
0.678
0.676
0.690
0.706
0.686
0.674
0.674
0.676
0.694
0.682
0.672
0.676
0.682
0.698
0.696
0.682
0.684
0.690
0.676
0.662
0.656
0.678
0.710
0.704
0.742
0.706
0.688
0.686
0.694
0.668
0.644
0.628
0.608
0.604
0.582
0.582
0.576
0.566
0.562
0.560
0.554
0.542
0.540
0.540
0.524
0.524
0.528
0.526
0.520
0.520
0.532
0.550
0.570
0.572
0.564
0.572
0.584
0.590
0.606
0.608
0.620
0.626
0.622
0.636
0.618
0.604
0.608
0.600
0.594
0.594
0.594
0.596
0.596
0.614
0.626
0.612
0.620
0.636
0.626
0.624
0.620
0.620
0.628
0.614
0.608
0.610
0.656
0.748
0.700
0.692
0.742
0.784
0.766
0.728
0.718
0.702
0.680
0.660
0.654
0.644
0.638
0.658
0.712
0.728
0.680
0.670
0.678
0.688
0.684
0.684
0.684
0.678
0.674
0.662
0.666
0.666
0.666
0.690
0.742
0.768
0.768
0.716
0.702
0.680
0.652
0.646
0.638
0.634
0.644
0.670
0.668
0.658
0.646
0.630
0.616
0.608
0.596
0.596
0.614
0.622
0.624
0.658
0.680
0.658
0.676
0.658
0.646
0.638
0.636
0.638
0.648
0.670
0.660
0.668
0.686
0.654
0.650
0.656
0.636
0.652
0.700
0.772
0.738
0.760
0.770
0.728
0.708
0.692
0.676
0.660
0.648
0.638
0.632
0.638
0.660
0.724
0.754
0.740
0.766
0.790
0.746
0.712
0.696
0.698
0.700
0.704
0.682
0.662
0.656
0.662
0.664
0.674
0.696
0.710
0.732
0.758
0.772
0.746
0.734
0.702
0.674
0.658
0.648
0.624
0.626
0.616
0.618
0.620
0.618
0.640
0.668
0.660
0.718
0.708
0.752
0.800
0.756
0.762
0.766
0.742
0.694
0.694
0.688
0.678
0.686
0.708
0.690
0.686
0.708
0.726
0.704
0.730
0.752
0.752
0.750
0.752
0.758
0.722
0.716
0.698
0.682
0.660
0.668
0.666
0.660
0.644
0.648
0.652
0.670
0.672
0.652
0.662
0.646
0.648
0.644
0.636
0.628
0.616
0.602
0.594
0.590
0.586
0.568
0.574
0.566
0.564
0.562
0.562
0.562
0.576
0.582
0.576
0.582
0.592
0.586
0.596
0.592
0.600
0.604
0.610
0.620
0.600
0.606
0.590
0.592
0.590
0.584
0.576
0.576
0.568
0.568
0.570
0.572
0.572
0.576
0.580
0.578
0.578
0.578
0.584
0.572
0.572
0.568
0.576
0.570
0.566
0.562
0.558
0.558
0.562
0.558
0.570
0.566
0.568
0.572
0.580
0.578
0.576
0.572
0.572
0.568
0.564
0.574
0.574
0.578
0.582
0.572
0.570
0.564
0.558
0.564
0.556
0.552
0.564
0.578
0.590
0.616
0.612
0.630
0.622
0.578
0.656
0.636
0.612
0.614
0.610
0.602
0.606
0.594
0.598
0.602
0.590
0.596
0.578
0.578
0.582
0.588
0.582
0.578
0.588
0.594
0.600
0.610
0.612
0.616
0.612
0.610
0.606
0.614
0.612
0.614
0.626
0.664
0.660
0.662
0.646
0.638
0.640
0.646
0.670
0.706
0.700
0.666
0.638
0.632
0.634
0.658
0.670
0.704
0.750
0.738
0.780
0.782
0.752
0.718
0.692
0.660
0.652
0.660
0.668
0.696
0.764
0.748
0.778
0.792
0.756
0.738
0.696
0.696
0.706
0.712
0.702
0.682
0.660
0.658
0.654
0.648
0.636
0.632
0.652
0.680
0.728
0.726
0.706
0.706
0.694
0.676
0.664
0.672
0.698
0.712
0.696
0.716
0.694
0.686
0.702
0.672
0.650
0.634
0.636
0.632
0.632
0.626
0.620
0.622
0.634
0.670
0.708
0.680
0.702
0.702
0.692
0.710
0.692
0.658
0.668
0.694
0.724
0.712
0.748
0.798
0.768
0.742
0.744
0.736
0.734
0.704
0.744
0.828
0.766
0.838
0.882
0.802
0.822
0.824
0.768
0.788
0.802
0.750
0.754
0.716
0.690
0.706
0.704
0.706
0.720
0.776
0.826
0.830
0.768
0.718
0.706
0.702
0.706
0.716
0.748
0.802
0.774
0.838
0.842
0.844
0.830
0.850
0.796
0.752
0.764
0.772
0.752
0.778
0.740
0.752
0.804
0.822
0.778
0.746
0.764
0.772
0.742
0.758
0.748
0.758
0.740
0.708
0.688
0.676
0.674
0.660
0.700
0.718
0.800
0.806
0.774
0.728
0.718
0.752
0.732
0.750
0.726
0.728
0.808
0.800
0.772
0.776
0.774
0.720
0.710
0.700
0.692
0.708
0.724
0.810
0.852
0.826
0.752
0.732
0.688
0.674
0.658
0.664
0.698
0.742
0.956
0.890
0.824
0.770
0.740
0.720
0.668
0.644
0.624
0.608
0.602
0.620
0.670
0.706
0.666
0.652
0.640
0.634
0.620
0.620
0.628
0.668
0.772
0.770
0.748
0.716
0.690
0.666
0.666
0.668
0.680
0.700
0.832
0.854
0.846
0.836
0.768
0.782
0.790
0.774
0.804
0.812
0.770
0.782
0.748
0.770
0.766
0.770
0.746
0.750
0.734
0.722
0.728
0.712
0.708
0.710
0.708
0.686
0.668
0.668
0.666
0.660
0.688
0.792
0.746
0.730
0.764
0.724
0.712
0.722
0.706
0.688
0.662
0.648
0.618
0.608
0.592
0.602
0.618
0.722
0.746
0.770
0.802
0.898
0.852
0.792
0.764
0.698
0.674
0.650
0.638
0.634
0.666
0.680
0.688
0.688
0.684
0.676
0.688
0.718
0.722
0.698
0.670
0.650
0.650
0.644
0.624
0.632
0.620
0.648
0.696
0.864
0.910
0.904
0.864
0.788
0.766
0.728
0.722
0.726
0.724
0.730
0.726
0.706
0.680
0.660
0.676
0.680
0.696
0.676
0.690
0.732
0.732
0.688
0.698
0.692
0.718
0.732
0.734
0.718
0.682
0.680
0.674
0.664
0.672
0.684
0.692
0.666
0.650
0.644
0.654
0.760
0.984
0.872
0.806
0.886
0.948
0.910
0.896
0.874
0.798
0.798
0.822
0.804
0.852
0.840
0.818
0.876
0.840
0.764
0.726
0.694
0.678
0.706
0.846
0.792
0.804
0.808
0.816
0.808
0.726
0.704
0.676
0.646
0.636
0.632
0.624
0.638
0.644
0.650
0.728
0.760
0.754
0.814
0.828
0.810
0.834
0.782
0.724
0.686
0.676
0.706
0.766
0.738
0.708
0.708
0.718
0.720
0.744
0.778
0.738
0.728
0.692
0.680
0.678
0.668
0.658
0.666
0.722
0.802
0.766
0.726
0.710
0.702
0.708
0.736
0.756
0.714
0.716
0.718
0.720
0.706
0.722
0.722
0.720
0.724
0.740
0.730
0.686
0.676
0.652
0.668
0.742
0.750
0.756
0.832
0.806
0.816
0.862
0.812
0.836
0.820
0.766
0.766
0.710
0.692
0.686
0.688
0.716
0.796
0.798
0.748
0.740
0.728
0.708
0.736
0.782
0.788
0.722
0.702
0.722
0.784
0.728
0.706
0.738
0.744
0.700
0.688
0.696
0.750
0.784
0.788
0.780
0.772
0.768
0.816
0.820
0.776
0.742
0.700
0.656
0.632
0.618
0.614
0.648
0.770
0.908
0.858
0.790
0.820
0.882
0.876
0.852
0.806
0.742
0.712
0.682
0.658
0.662
0.796
0.956
0.776
0.820
0.860
0.814
0.868
0.856
0.750
0.760
0.748
0.742
0.726
0.722
0.754
0.728
0.744
0.744
0.734
0.692
0.690
0.678
0.686
0.658
0.644
0.648
0.660
0.688
0.706
0.714
0.698
0.702
0.692
0.694
0.686
0.698
0.716
0.732
0.726
0.714
0.702
0.690
0.690
0.696
0.712
0.698
0.738
0.740
0.738
0.722
0.706
0.688
0.692
0.690
0.698
0.720
0.738
0.730
0.758
0.792
0.778
0.754
0.692
0.662
0.636
0.630
0.628
0.664
0.674
0.748
0.810
0.770
0.812
0.820
0.800
0.774
0.694
0.680
0.634
0.614
0.604
0.606
0.646
0.804
0.788
0.778
0.758
0.752
0.760
0.722
0.688
0.670
0.666
0.684
0.702
0.660
0.658
0.644
0.664
0.660
0.642
0.650
0.704
0.720
0.692
0.728
0.780
0.734
0.704
0.670
0.630
0.606
0.588
0.588
0.616
0.650
0.648
0.654
0.634
0.622
0.612
0.596
0.588
0.566
0.552
0.556
0.558
0.586
0.628
0.702
0.816
0.774
0.716
0.692
0.674
0.644
0.644
0.640
0.636
0.624
0.618
0.608
0.620
0.626
0.634
0.650
0.658
0.664
0.660
0.658
0.636
0.624
0.620
0.652
0.674
0.726
0.824
0.754
0.798
0.802
0.742
0.758
0.784
0.730
0.710
0.736
0.712
0.694
0.704
0.712
0.684
0.716
0.758
0.812
0.806
0.740
0.694
0.696
0.712
0.766
0.792
0.730
0.754
0.756
0.710
0.716
0.698
0.680
0.716
0.724
0.770
0.824
0.812
0.812
0.756
0.734
0.742
0.720
0.694
0.712
0.738
0.754
0.814
0.782
0.822
0.864
0.806
0.738
0.708
0.744
0.800
0.774
0.714
0.682
0.672
0.704
0.382
0.348
0.766
0.770
0.756
0.810
0.834
0.814
0.752
0.702
0.652
0.632
0.614
0.630
0.646
0.684
0.756
0.710
0.738
0.734
0.750
0.772
0.738
0.706
0.664
0.640
0.624
0.612
0.602
0.596
0.586
0.606
0.618
0.686
0.796
0.852
0.822
0.810
0.752
0.694
0.654
0.646
0.660
0.766
0.706
0.678
0.658
0.654
0.676
0.746
0.750
0.692
0.670
0.650
0.644
0.664
0.726
0.710
0.708
0.740
0.768
0.766
0.746
0.738
0.712
0.704
0.680
0.658
0.638
0.640
0.666
0.696
0.744
0.776
0.702
0.670
0.648
0.632
0.606
0.610
0.598
0.604
0.610
0.640
0.638
0.620
0.600
0.600
0.602
0.620
0.592
0.598
0.580
0.576
0.572
0.560
0.566
0.552
0.546
0.542
0.538
0.530
0.538
0.532
0.522
0.522
0.522
0.532
0.558
0.626
0.666
0.648
0.632
0.602
0.588
0.586
0.572
0.568
0.580
0.616
0.656
0.648
0.630
0.650
0.708
0.714
0.686
0.676
0.664
0.666
0.640
0.638
0.614
0.598
0.596
0.584
0.594
0.610
0.680
0.754
0.760
0.770
0.742
0.742
0.718
0.696
0.656
0.652
0.642
0.630
0.612
0.608
0.610
0.618
0.638
0.642
0.656
0.676
0.684
0.678
0.666
0.696
0.716
0.704
0.704
0.708
0.692
0.692
0.704
0.696
0.682
0.666
0.646
0.660
0.672
0.692
0.700
0.690
0.692
0.670
0.670
0.672
0.658
0.660
0.658
0.660
0.692
0.708
0.712
0.676
0.654
0.642
0.656
0.664
0.690
0.712
0.722
0.734
0.712
0.714
0.702
0.694
0.692
0.694
0.682
0.674
0.676
0.664
0.674
0.680
0.684
0.702
0.696
0.694
0.682
0.666
0.670
0.662
0.650
0.654
0.652
0.656
0.662
0.664
0.676
0.654
0.648
0.636
0.624
0.620
0.616
0.618
0.640
0.648
0.652
0.642
0.628
0.616
0.608
0.604
0.612
0.626
0.660
0.706
0.696
0.718
0.716
0.692
0.698
0.692
0.672
0.646
0.640
0.656
0.654
0.646
0.638
0.628
0.630
0.634
0.630
0.626
0.640
0.634
0.620
0.626
0.644
0.662
0.682
0.676
0.670
0.658
0.638
0.626
0.614
0.618
0.614
0.624
0.646
0.648
0.640
0.644
0.650
0.656
0.654
0.634
0.624
0.614
0.610
0.604
0.600
0.602
0.598
0.606
0.612
0.624
0.656
0.668
0.682
0.698
0.702
0.652
0.634
0.628
0.622
0.640
0.668
0.678
0.658
0.634
0.630
0.656
0.720
0.732
0.734
0.718
0.702
0.676
0.658
0.640
0.626
0.624
0.622
0.646
0.672
0.686
0.712
0.704
0.680
0.676
0.668
0.654
0.642
0.648
0.642
0.642
0.652
0.660
0.666
0.678
0.672
0.654
0.656
0.648
0.646
0.644
0.632
0.632
0.624
0.618
0.622
0.624
0.624
0.608
0.616
0.606
0.604
0.604
0.610
0.628
0.626
0.616
0.600
0.594
0.584
0.582
0.592
0.594
0.606
0.618
0.622
0.642
0.656
0.634
0.612
0.602
0.590
0.582
0.582
0.578
0.582
0.594
0.596
0.588
0.606
0.646
0.672
0.670
0.680
0.694
0.704
0.698
0.694
0.674
0.636
0.630
0.616
0.602
0.592
0.596
0.600
0.586
0.582
0.578
0.594
0.650
0.692
0.670
0.730
0.772
0.790
0.736
0.744
0.738
0.716
0.702
0.724
0.718
0.692
0.662
0.630
0.600
0.600
0.582
0.582
0.590
0.592
0.620
0.648
0.676
0.706
0.708
0.702
0.704
0.696
0.654
0.642
0.624
0.612
0.604
0.610
0.604
0.618
0.680
0.758
0.718
0.682
0.688
0.696
0.700
0.676
0.680
0.666
0.660
0.650
0.638
0.624
0.606
0.600
0.604
0.626
0.654
0.652
0.640
0.630
0.644
0.656
0.672
0.666
0.642
0.618
0.604
0.588
0.578
0.568
0.568
0.572
0.586
0.620
0.660
0.728
0.788
0.772
0.746
0.746
0.690
0.674
0.654
0.634
0.636
0.626
0.634
0.634
0.666
0.684
0.650
0.632
0.620
0.644
0.662
0.650
0.640
0.640
0.638
0.642
0.624
0.620
0.644
0.660
0.648
0.658
0.660
0.662
0.650
0.632
0.624
0.614
0.604
0.610
0.632
0.652
0.648
0.648
0.648
0.664
0.674
0.658
0.656
0.674
0.700
0.704
0.702
0.682
0.648
0.642
0.620
0.606
0.604
0.604
0.628
0.648
0.666
0.696
0.694
0.676
0.674
0.664
0.646
0.644
0.634
0.626
0.632
0.630
0.632
0.630
0.640
0.630
0.620
0.630
0.632
0.650
0.664
0.668
0.658
0.658
0.658
0.646
0.644
0.646
0.648
0.636
0.644
0.642
0.634
0.638
0.638
0.644
0.634
0.634
0.620
0.610
0.628
0.628
0.634
0.640
0.624
0.626
0.622
0.636
0.640
0.628
0.610
0.610
0.610
0.618
0.620
0.612
0.632
0.674
0.682
0.738
0.752
0.736
0.738
0.730
0.700
0.714
0.716
0.680
0.694
0.690
0.682
0.678
0.678
0.672
0.674
0.676
0.670
0.668
0.656
0.648
0.640
0.630
0.628
0.624
0.612
0.608
0.600
0.604
0.616
0.634
0.648
0.642
0.640
0.626
0.634
0.626
0.628
0.616
0.622
0.624
0.630
0.638
0.646
0.650
0.654
0.646
0.636
0.640
0.624
0.622
0.620
0.618
0.620
0.604
0.600
0.596
0.602
0.612
0.618
0.632
0.644
0.642
0.640
0.634
0.620
0.604
0.594
0.578
0.570
0.562
0.562
0.570
0.584
0.596
0.614
0.630
0.636
0.646
0.652
0.642
0.652
0.668
0.678
0.676
0.648
0.648
0.656
0.642
0.682
0.692
0.672
0.668
0.662
0.638
0.624
0.624
0.630
0.642
0.658
0.642
0.652
0.656
0.644
0.644
0.640
0.632
0.646
0.650
0.642
0.648
0.648
0.638
0.652
0.648
0.654
0.642
0.648
0.652
0.662
0.678
0.676
0.674
0.692
0.702
0.686
0.694
0.694
0.672
0.672
0.662
0.652
0.658
0.648
0.638
0.636
0.636
0.644
0.644
0.638
0.628
0.614
0.616
0.608
0.620
0.632
0.656
0.678
0.710
0.718
0.700
0.716
0.714
0.694
0.680
0.668
0.650
0.638
0.644
0.658
0.664
0.692
0.696
0.688
0.702
0.692
0.682
0.692
0.680
0.660
0.656
0.650
0.666
0.666
0.682
0.682
0.674
0.682
0.690
0.690
0.686
0.682
0.686
0.672
0.676
0.664
0.652
0.646
0.644
0.628
0.616
0.620
0.616
0.622
0.642
0.650
0.656
0.666
0.666
0.644
0.648
0.638
0.630
0.628
0.628
0.634
0.624
0.630
0.632
0.624
0.626
0.624
0.626
0.620
0.626
0.632
0.642
0.638
0.646
0.644
0.644
0.660
0.640
0.628
0.632
0.626
0.626
0.634
0.624
0.610
0.616
0.610
0.608
0.610
0.610
0.606
0.614
0.620
0.620
0.616
0.628
0.622
0.626
0.628
0.628
0.636
0.644
0.656
0.668
0.654
0.668
0.680
0.676
0.704
0.722
0.704
0.708
0.720
0.710
0.666
0.654
0.644
0.650
0.670
0.684
0.676
0.686
0.726
0.710
0.672
0.670
0.654
0.638
0.654
0.652
0.672
0.682
0.672
0.684
0.674
0.664
0.674
0.666
0.660
0.660
0.662
0.664
0.642
0.648
0.650
0.660
0.660
0.678
0.690
0.682
0.684
0.686
0.678
0.698
0.702
0.710
0.720
0.722
0.756
0.736
0.726
0.696
0.670
0.676
0.670
0.670
0.672
0.688
0.698
0.680
0.674
0.672
0.672
0.658
0.658
0.668
0.650
0.656
0.674
0.694
0.682
0.690
0.698
0.680
0.686
0.686
0.670
0.658
0.654
0.668
0.670
0.698
0.722
0.694
0.676
0.662
0.656
0.658
0.656
0.680
0.704
0.698
0.728
0.708
0.672
0.646
0.626
0.612
0.628
0.658
0.690
0.730
0.710
0.760
0.756
0.730
0.740
0.730
0.702
0.684
0.672
0.662
0.668
0.680
0.692
0.688
0.704
0.712
0.696
0.708
0.712
0.688
0.696
0.692
0.684
0.682
0.674
0.652
0.652
0.638
0.620
0.610
0.608
0.606
0.620
0.626
0.666
0.676
0.700
0.704
0.668
0.666
0.660
0.650
0.642
0.644
0.642
0.648
0.648
0.668
0.692
0.686
0.702
0.708
0.686
0.682
0.664
0.640
0.640
0.632
0.626
0.628
0.636
0.656
0.672
0.690
0.708
0.692
0.710
0.704
0.686
0.702
0.696
0.684
0.700
0.694
0.666
0.676
0.672
0.672
0.678
0.688
0.676
0.662
0.660
0.660
0.642
0.636
0.632
0.628
0.636
0.646
0.644
0.644
0.640
0.636
0.636
0.634
0.628
0.620
0.610
0.596
0.598
0.598
0.610
0.648
0.676
0.688
0.712
0.732
0.728
0.734
0.748
0.726
0.712
0.718
0.728
0.696
0.694
0.690
0.676
0.672
0.682
0.720
0.718
0.726
0.732
0.722
0.716
0.714
0.712
0.692
0.706
0.708
0.688
0.696
0.686
0.678
0.674
0.672
0.668
0.656
0.652
0.648
0.634
0.622
0.616
0.626
0.642
0.670
0.720
0.718
0.730
0.738
0.718
0.708
0.706
0.692
0.662
0.656
0.672
0.666
0.668
0.688
0.714
0.710
0.720
0.724
0.694
0.688
0.694
0.694
0.682
0.680
0.682
0.664
0.666
0.676
0.704
0.706
0.730
0.730
0.724
0.702
0.700
0.708
0.698
0.716
0.716
0.716
0.738
0.746
0.736
0.718
0.710
0.692
0.670
0.668
0.656
0.656
0.656
0.648
0.644
0.638
0.644
0.650
0.658
0.660
0.654
0.650
0.666
0.686
0.680
0.670
0.664
0.652
0.640
0.654
0.694
0.710
0.710
0.702
0.682
0.672
0.678
0.694
0.686
0.706
0.724
0.702
0.722
0.728
0.714
0.698
0.696
0.704
0.676
0.680
0.676
0.668
0.658
0.658
0.654
0.648
0.654
0.660
0.676
0.682
0.688
0.708
0.702
0.708
0.698
0.692
0.672
0.686
0.684
0.678
0.690
0.680
0.664
0.656
0.656
0.666
0.656
0.656
0.668
0.684
0.676
0.678
0.698
0.700
0.698
0.720
0.734
0.720
0.736
0.730
0.686
0.680
0.668
0.670
0.668
0.672
0.688
0.692
0.684
0.692
0.688
0.678
0.686
0.690
0.688
0.680
0.676
0.674
0.668
0.682
0.716
0.716
0.724
0.732
0.708
0.684
0.676
0.674
0.652
0.646
0.656
0.666
0.680
0.708
0.706
0.700
0.706
0.700
0.684
0.680
0.672
0.676
0.662
0.666
0.668
0.672
0.672
0.686
0.698
0.692
0.692
0.682
0.670
0.658
0.660
0.668
0.670
0.666
0.680
0.676
0.656
0.642
0.630
0.618
0.636
0.658
0.706
0.752
0.752
0.720
0.726
0.720
0.702
0.720
0.758
0.742
0.728
0.706
0.692
0.666
0.652
0.640
0.640
0.652
0.738
0.748
0.722
0.746
0.756
0.714
0.708
0.702
0.670
0.666
0.670
0.670
0.666
0.672
0.656
0.640
0.640
0.662
0.660
0.672
0.688
0.714
0.712
0.730
0.738
0.706
0.690
0.678
0.684
0.676
0.682
0.686
0.682
0.680
0.684
0.688
0.662
0.642
0.640
0.686
0.776
0.792
0.776
0.754
0.728
0.706
0.688
0.668
0.658
0.642
0.618
0.602
0.594
0.580
0.586
0.634
0.714
0.874
0.954
0.920
0.890
0.874
0.852
0.812
0.772
0.772
0.764
0.694
0.702
0.694
0.682
0.678
0.704
0.730
0.750
0.764
0.778
0.762
0.712
0.702
0.688
0.672
0.680
0.690
0.710
0.704
0.718
0.720
0.718
0.710
0.720
0.722
0.686
0.694
0.682
0.660
0.658
0.652
0.680
0.684
0.660
0.678
0.724
0.770
0.724
0.712
0.690
0.684
0.668
0.650
0.646
0.638
0.640
0.668
0.672
0.694
0.692
0.688
0.676
0.676
0.680
0.670
0.680
0.684
0.680
0.682
0.690
0.722
0.748
0.784
0.760
0.722
0.730
0.724
0.716
0.714
0.718
0.710
0.684
0.676
0.662
0.650
0.646
0.640
0.644
0.672
0.720
0.710
0.742
0.754
0.740
0.718
0.744
0.738
0.710
0.714
0.708
0.710
0.692
0.720
0.734
0.714
0.718
0.750
0.744
0.722
0.734
0.714
0.684
0.690
0.688
0.676
0.676
0.672
0.672
0.662
0.682
0.708
0.732
0.724
0.742
0.754
0.726
0.706
0.700
0.686
0.672
0.668
0.670
0.674
0.660
0.638
0.622
0.616
0.606
0.598
0.598
0.598
0.604
0.616
0.654
0.650
0.634
0.632
0.626
0.620
0.616
0.616
0.614
0.614
0.600
0.594
0.582
0.574
0.568
0.572
0.572
0.572
0.576
0.562
0.566
0.564
0.562
0.562
0.560
0.558
0.560
0.564
0.558
0.560
0.562
0.566
0.570
0.572
0.572
0.572
0.574
0.566
0.574
0.608
0.726
0.742
0.746
0.748
0.744
0.720
0.700
0.660
0.628
0.604
0.576
0.566
0.552
0.546
0.544
0.580
0.682
0.790
0.702
0.688
0.716
0.722
0.674
0.640
0.628
0.642
0.672
0.684
0.680
0.674
0.666
0.654
0.634
0.616
0.602
0.596
0.588
0.588
0.604
0.632
0.712
0.756
0.712
0.722
0.736
0.710
0.680
0.650
0.636
0.638
0.640
0.640
0.636
0.638
0.636
0.630
0.644
0.680
0.676
0.676
0.694
0.690
0.692
0.688
0.694
0.672
0.688
0.680
0.680
0.682
0.682
0.670
0.644
0.674
0.718
0.752
0.728
0.746
0.730
0.710
0.678
0.668
0.658
0.676
0.700
0.702
0.706
0.682
0.660
0.656
0.698
0.764
0.736
0.700
0.700
0.690
0.686
0.696
0.674
0.694
0.730
0.758
0.740
0.736
0.720
0.684
0.650
0.644
0.640
0.654
0.678
0.666
0.638
0.636
0.630
0.620
0.614
0.610
0.620
0.618
0.630
0.636
0.638
0.668
0.690
0.682
0.648
0.640
0.654
0.752
0.786
0.818
0.794
0.790
0.770
0.742
0.722
0.720
0.698
0.684
0.680
0.704
0.770
0.774
0.768
0.726
0.702
0.690
0.682
0.676
0.676
0.686
0.700
0.744
0.750
0.740
0.746
0.728
0.734
0.708
0.678
0.648
0.624
0.614
0.606
0.618
0.610
0.638
0.714
0.768
0.786
0.820
0.800
0.770
0.724
0.686
0.668
0.664
0.676
0.678
0.650
0.630
0.646
0.704
0.816
0.814
0.786
0.748
0.726
0.702
0.676
0.670
0.656
0.652
0.664
0.696
0.710
0.670
0.644
0.626
0.608
0.602
0.588
0.596
0.606
0.600
0.602
0.600
0.598
0.602
0.616
0.638
0.658
0.662
0.700
0.772
0.762
0.742
0.716
0.688
0.660
0.636
0.614
0.604
0.610
0.664
0.728
0.728
0.734
0.706
0.676
0.638
0.628
0.622
0.642
0.672
0.686
0.684
0.674
0.648
0.636
0.624
0.622
0.624
0.622
0.630
0.646
0.664
0.660
0.638
0.636
0.642
0.650
0.654
0.640
0.630
0.618
0.618
0.630
0.688
0.712
0.686
0.668
0.660
0.666
0.652
0.658
0.672
0.700
0.718
0.704
0.690
0.654
0.634
0.622
0.606
0.598
0.594
0.598
0.656
0.656
0.674
0.696
0.706
0.706
0.694
0.688
0.680
0.658
0.646
0.636
0.636
0.648
0.668
0.702
0.716
0.704
0.704
0.726
0.718
0.736
0.732
0.734
0.696
0.672
0.660
0.646
0.626
0.628
0.634
0.662
0.646
0.654
0.684
0.670
0.664
0.646
0.658
0.646
0.636
0.628
0.616
0.612
0.604
0.602
0.602
0.592
0.602
0.592
0.592
0.604
0.612
0.642
0.644
0.624
0.614
0.602
0.594
0.588
0.598
0.592
0.584
0.582
0.580
0.584
0.622
0.658
0.634
0.620
0.610
0.604
0.618
0.628
0.616
0.610
0.594
0.580
0.564
0.558
0.558
0.554
0.544
0.542
0.536
0.534
0.538
0.614
0.646
0.654
0.636
0.634
0.642
0.648
0.654
0.656
0.650
0.630
0.628
0.622
0.624
0.612
0.602
0.596
0.618
0.700
0.700
0.722
0.720
0.684
0.668
0.656
0.644
0.638
0.624
0.618
0.632
0.648
0.644
0.632
0.612
0.604
0.614
0.602
0.614
0.624
0.640
0.656
0.648
0.628
0.628
0.614
0.618
0.624
0.674
0.720
0.740
0.726
0.704
0.684
0.694
0.696
0.700
0.686
0.662
0.652
0.648
0.662
0.646
0.644
0.638
0.636
0.646
0.668
0.664
0.656
0.658
0.678
0.674
0.664
0.666
0.670
0.664
0.670
0.676
0.662
0.644
0.642
0.634
0.642
0.656
0.680
0.672
0.668
0.648
0.644
0.638
0.648
0.634
0.616
0.616
0.622
0.642
0.654
0.630
0.616
0.610
0.598
0.588
0.574
0.566
0.546
0.542
0.542
0.532
0.526
0.526
0.518
0.510
0.514
0.502
0.504
0.492
0.488
0.482
0.482
0.472
0.468
0.470
0.468
0.462
0.460
0.466
0.468
0.478
0.474
0.482
0.494
0.504
0.496
0.510
0.508
0.518
0.512
0.526
0.522
0.524
0.520
0.526
0.526
0.526
0.526
0.534
0.530
0.528
0.528
0.526
0.514
0.518
0.510
0.510
0.504
0.506
0.506
0.502
0.506
0.506
0.516
0.506
0.516
0.512
0.508
0.508
0.504
0.494
0.498
0.490
0.496
0.250
0.238
0.470
0.464
0.470
0.460
0.468
0.464
0.466
0.466
0.466
0.466
0.468
0.472
0.470
0.472
0.470
0.474
0.464
0.472
0.468
0.464
0.466
0.470
0.470
0.474
0.480
0.484
0.490
0.496
0.502
0.508
0.510
0.518
0.516
0.518
0.518
0.520
0.518
0.522
0.518
0.518
0.516
0.522
0.518
0.526
0.524
0.520
0.518
0.518
0.518
0.510
0.508
0.506
0.504
0.500
0.506
0.510
0.518
0.518
0.524
0.552
0.554
0.558
0.568
0.562
0.568
0.570
0.570
0.572
0.570
0.568
0.568
0.576
0.580
0.574
0.586
0.588
0.594
0.582
0.570
0.562
0.546
0.540
0.528
0.522
0.514
0.508
0.498
0.500
0.498
0.528
0.542
0.544
0.538
0.546
0.568
0.606
0.594
0.594
0.598
0.588
0.588
0.574
0.570
0.564
0.562
0.536
0.528
0.498
0.492
0.484
0.468
0.462
0.466
0.478
0.536
0.612
0.814
0.784
0.756
0.722
0.682
0.618
0.602
0.584
0.598
0.598
0.590
0.584
0.592
0.608
0.900
0.752
0.664
0.596
0.566
0.562
0.582
0.608
0.624
0.610
0.606
0.610
0.592
0.584
0.578
0.578
0.574
0.580
0.588
0.590
0.606
0.604
0.602
0.594
0.584
0.576
0.564
0.550
0.548
0.544
0.550
0.552
0.560
0.564
0.572
0.574
0.568
0.572
0.568
0.574
0.566
0.564
0.558
0.556
0.562
0.568
0.578
0.578
0.570
0.568
0.566
0.552
0.552
0.556
0.560
0.564
0.572
0.578
0.590
0.594
0.580
0.560
0.546
0.534
0.544
0.552
0.564
0.586
0.572
0.594
0.594
0.616
0.628
0.616
0.616
0.604
0.600
0.602
0.606
0.604
0.602
0.592
0.578
0.568
0.570
0.572
0.572
0.568
0.562
0.572
0.564
0.572
0.572
0.570
0.580
0.584
0.584
0.576
0.572
0.568
0.570
0.566
0.570
0.578
0.574
0.578
0.576
0.574
0.578
0.574
0.578
0.580
0.584
0.586
0.590
0.582
0.582
0.578
0.578
0.574
0.570
0.568
0.560
0.558
0.554
0.550
0.544
0.538
0.532
0.528
0.524
0.538
0.540
0.562
0.570
0.576
0.588
0.590
0.602
0.590
0.604
0.604
0.602
0.600
0.590
0.586
0.582
0.580
0.588
0.594
0.586
0.586
0.570
0.572
0.566
0.568
0.570
0.576
0.580
0.574
0.570
0.568
0.578
0.576
0.578
0.584
0.582
0.576
0.572
0.564
0.562
0.558
0.556
0.554
0.558
0.562
0.568
0.576
0.582
0.600
0.610
0.614
0.612
0.610
0.604
0.594
0.588
0.584
0.580
0.580
0.600
0.612
0.606
0.620
0.644
0.638
0.646
0.632
0.618
0.610
0.604
0.610
0.604
0.600
0.604
0.596
0.602
0.600
0.594
0.592
0.582
0.574
0.566
0.554
0.552
0.552
0.560
0.564
0.570
0.576
0.586
0.580
0.580
0.584
0.594
0.596
0.590
0.590
0.598
0.600
0.610
0.610
0.616
0.630
0.616
0.622
0.632
0.622
0.632
0.628
0.620
0.620
0.618
0.622
0.616
0.614
0.604
0.596
0.586
0.588
0.598
0.612
0.602
0.606
0.600
0.592
0.598
0.608
0.596
0.594
0.586
0.584
0.582
0.590
0.596
0.602
0.602
0.608
0.614
0.628
0.630
0.638
0.636
0.654
0.668
0.652
0.646
0.642
0.624
0.618
0.614
0.604
0.598
0.586
0.580
0.582
0.576
0.570
0.564
0.558
0.554
0.552
0.542
0.542
0.546
0.554
0.560
0.572
0.562
0.566
0.584
0.580
0.582
0.590
0.594
0.600
0.604
0.608
0.602
0.600
0.594
0.596
0.590
0.588
0.592
0.590
0.592
0.594
0.590
0.592
0.590
0.594
0.594
0.602
0.606
0.610
0.616
0.622
0.622
0.622
0.622
0.618
0.606
0.602
0.592
0.592
0.594
0.590
0.586
0.580
0.578
0.580
0.582
0.588
0.596
0.588
0.586
0.596
0.594
0.586
0.592
0.592
0.594
0.612
0.610
0.600
0.596
0.588
0.580
0.572
0.568
0.564
0.572
0.590
0.606
0.626
0.624
0.642
0.636
0.632
0.630
0.610
0.598
0.588
0.578
0.584
0.574
0.562
0.554
0.558
0.556
0.556
0.560
0.554
0.562
0.564
0.554
0.564
0.558
0.572
0.578
0.592
0.588
0.596
0.602
0.606
0.614
0.614
0.602
0.594
0.590
0.590
0.578
0.572
0.558
0.552
0.548
0.542
0.544
0.552
0.562
0.576
0.574
0.578
0.566
0.562
0.556
0.566
0.570
0.576
0.588
0.590
0.594
0.592
0.598
0.588
0.588
0.592
0.596
0.590
0.584
0.568
0.562
0.558
0.566
0.574
0.578
0.586
0.584
0.592
0.600
0.598
0.602
0.600
0.596
0.600
0.598
0.598
0.598
0.602
0.596
0.592
0.588
0.578
0.580
0.582
0.590
0.582
0.582
0.576
0.570
0.566
0.570
0.568
0.568
0.574
0.580
0.594
0.606
0.626
0.624
0.632
0.608
0.602
0.582
0.570
0.556
0.546
0.554
0.578
0.616
0.672
0.686
0.636
0.622
0.616
0.694
0.712
0.684
0.654
0.638
0.620
0.620
0.604
0.608
0.612
0.624
0.634
0.634
0.626
0.626
0.620
0.618
0.624
0.622
0.620
0.618
0.604
0.608
0.596
0.598
0.594
0.588
0.590
0.594
0.602
0.608
0.640
0.642
0.644
0.668
0.674
0.642
0.650
0.642
0.622
0.616
0.620
0.602
0.608
0.368
0.216
0.586
0.594
0.590
0.586
0.590
0.598
0.594
0.590
0.592
0.594
0.594
0.596
0.598
0.592
0.580
0.582
0.580
0.578
0.568
0.570
0.568
0.558
0.562
0.558
0.556
0.552
0.548
0.552
0.550
0.558
0.564
0.556
0.564
0.568
0.578
0.594
0.596
0.600
0.316
0.274
0.588
0.574
0.558
0.544
0.552
0.544
0.538
0.538
0.538
0.536
0.528
0.528
0.522
0.518
0.520
0.520
0.514
0.514
0.508
0.512
0.508
0.512
0.512
0.516
0.520
0.524
0.526
0.536
0.540
0.542
0.538
0.542
0.542
0.538
0.540
0.542
0.538
0.532
0.532
0.536
0.536
0.540
0.548
0.548
0.542
0.542
0.540
0.540
0.534
0.548
0.544
0.548
0.548
0.560
0.578
0.590
0.584
0.578
0.578
0.574
0.572
0.564
0.564
0.560
0.562
0.560
0.554
0.548
0.550
0.548
0.548
0.542
0.546
0.544
0.544
0.544
0.554
0.562
0.566
0.566
0.568
0.574
0.562
0.574
0.570
0.578
0.586
0.578
0.576
0.576
0.562
0.572
0.566
0.566
0.572
0.574
0.566
0.566
0.566
0.562
0.556
0.558
0.548
0.548
0.558
0.560
0.562
0.554
0.570
0.578
0.578
0.584
0.578
0.576
0.566
0.566
0.564
0.562
0.574
0.568
0.568
0.562
0.564
0.562
0.568
0.576
0.590
0.604
0.598
0.598
0.610
0.600
0.596
0.586
0.574
0.576
0.602
0.626
0.616
0.608
0.634
0.636
0.634
0.632
0.620
0.606
0.594
0.584
0.580
0.584
0.592
0.582
0.580
0.598
0.624
0.648
0.648
0.624
0.608
0.618
0.618
0.634
0.634
0.642
0.642
0.640
0.636
0.630
0.622
0.612
0.604
0.606
0.630
0.664
0.664
0.638
0.620
0.614
0.604
0.594
0.596
0.594
0.596
0.596
0.598
0.596
0.604
0.618
0.652
0.708
0.704
0.678
0.650
0.628
0.612
0.606
0.606
0.612
0.636
0.642
0.658
0.640
0.642
0.624
0.622
0.630
0.632
0.618
0.612
0.614
0.610
0.604
0.616
0.616
0.614
0.596
0.584
0.578
0.570
0.568
0.562
0.570
0.586
0.594
0.612
0.628
0.636
0.634
0.628
0.624
0.626
0.614
0.604
0.594
0.594
0.604
0.608
0.596
0.598
0.602
0.602
0.600
0.616
0.628
0.648
0.656
0.676
0.702
0.722
0.700
0.676
0.676
0.678
0.682
0.668
0.644
0.632
0.618
0.606
0.604
0.616
0.620
0.620
0.608
0.596
0.594
0.600
0.658
0.754
0.744
0.688
0.670
0.646
0.620
0.606
0.598
0.600
0.596
0.594
0.600
0.612
0.626
0.640
0.666
0.694
0.694
0.654
0.648
0.644
0.648
0.646
0.636
0.642
0.660
0.678
0.680
0.690
0.704
0.662
0.652
0.642
0.652
0.654
0.648
0.640
0.624
0.624
0.622
0.634
0.636
0.644
0.658
0.692
0.688
0.690
0.710
0.702
0.670
0.648
0.640
0.626
0.616
0.604
0.590
0.580
0.576
0.572
0.580
0.602
0.624
0.622
0.634
0.674
0.720
0.742
0.716
0.722
0.712
0.698
0.674
0.688
0.712
0.726
0.692
0.692
0.700
0.716
0.678
0.660
0.658
0.654
0.668
0.682
0.716
0.742
0.720
0.684
0.704
0.720
0.700
0.706
0.724
0.738
0.718
0.718
0.712
0.710
0.688
0.686
0.688
0.704
0.696
0.726
0.740
0.744
0.716
0.722
0.742
0.718
0.698
0.700
0.678
0.652
0.666
0.684
0.700
0.724
0.768
0.764
0.752
0.754
0.748
0.702
0.692
0.700
0.694
0.658
0.650
0.654
0.686
0.708
0.730
0.712
0.682
0.676
0.674
0.674
0.686
0.682
0.702
0.744
0.770
0.758
0.728
0.720
0.692
0.668
0.648
0.634
0.622
0.610
0.598
0.590
0.580
0.568
0.578
0.580
0.584
0.580
0.588
0.614
0.680
0.728
0.738
0.734
0.720
0.710
0.700
0.700
0.700
0.672
0.680
0.688
0.718
0.704
0.688
0.690
0.696
0.708
0.696
0.686
0.692
0.688
0.694
0.678
0.668
0.678
0.670
0.652
0.640
0.630
0.644
0.658
0.678
0.716
0.752
0.744
0.746
0.742
0.724
0.700
0.696
0.692
0.696
0.680
0.708
0.736
0.744
0.752
0.764
0.756
0.720
0.720
0.712
0.684
0.656
0.666
0.678
0.708
0.702
0.740
0.806
0.764
0.778
0.768
0.742
0.732
0.728
0.730
0.716
0.712
0.730
0.732
0.750
0.756
0.754
0.750
0.750
0.714
0.690
0.678
0.656
0.654
0.660
0.676
0.668
0.678
0.686
0.690
0.692
0.696
0.704
0.696
0.688
0.700
0.716
0.706
0.714
0.720
0.714
0.698
0.696
0.694
0.696
0.692
0.706
0.724
0.714
0.718
0.722
0.726
0.698
0.700
0.708
0.714
0.728
0.748
0.766
0.730
0.722
0.718
0.712
0.698
0.716
0.730
0.718
0.692
0.690
0.696
0.706
0.706
0.726
0.726
0.718
0.706
0.726
0.748
0.728
0.718
0.714
0.730
0.704
0.686
0.680
0.680
0.676
0.688
0.726
0.742
0.718
0.718
0.722
0.704
0.680
0.678
0.680
0.680
0.680
0.690
0.716
0.708
0.700
0.706
0.712
0.700
0.676
0.676
0.672
0.668
0.660
0.654
0.654
0.666
0.696
0.732
0.718
0.688
0.678
0.668
0.664
0.652
0.652
0.670
0.684
0.694
0.688
0.718
0.708
0.716
0.692
0.688
0.678
0.686
0.674
0.688
0.686
0.688
0.684
0.698
0.702
0.698
0.680
0.686
0.676
0.684
0.666
0.664
0.668
0.670
0.662
0.656
0.666
0.670
0.656
0.670
0.700
0.720
0.700
0.688
0.674
0.662
0.658
0.664
0.692
0.714
0.714
0.738
0.746
0.746
0.752
0.750
0.736
0.716
0.716
0.704
0.700
0.682
0.688
0.710
0.728
0.710
0.712
0.694
0.664
0.644
0.634
0.632
0.642
0.668
0.676
0.658
0.658
0.666
0.684
0.688
0.690
0.696
0.718
0.704
0.690
0.680
0.670
0.662
0.648
0.648
0.660
0.684
0.674
0.680
0.668
0.684
0.668
0.666
0.678
0.674
0.664
0.646
0.630
0.610
0.598
0.590
0.586
0.588
0.592
0.594
0.608
0.640
0.656
0.648
0.648
0.634
0.636
0.636
0.632
0.634
0.638
0.660
0.688
0.678
0.692
0.738
0.762
0.738
0.726
0.714
0.702
0.686
0.706
0.784
0.794
0.746
0.748
0.738
0.728
0.714
0.734
0.760
0.764
0.756
0.766
0.768
0.742
0.714
0.710
0.750
0.736
0.748
0.762
0.758
0.734
0.738
0.748
0.722
0.690
0.678
0.684
0.702
0.702
0.692
0.710
0.794
0.806
0.742
0.732
0.728
0.714
0.692
0.676
0.696
0.720
0.742
0.732
0.746
0.748
0.716
0.692
0.686
0.678
0.690
0.678
0.674
0.686
0.714
0.712
0.690
0.686
0.698
0.690
0.688
0.698
0.738
0.754
0.726
0.734
0.732
0.708
0.700
0.706
0.698
0.686
0.676
0.680
0.696
0.690
0.680
0.680
0.682
0.676
0.674
0.690
0.696
0.694
0.680
0.690
0.682
0.674
0.664
0.664
0.680
0.686
0.674
0.676
0.702
0.704
0.686
0.676
0.672
0.678
0.666
0.660
0.664
0.672
0.670
0.670
0.676
0.702
0.700
0.676
0.672
0.668
0.670
0.664
0.660
0.662
0.672
0.678
0.680
0.708
0.722
0.704
0.688
0.678
0.670
0.660
0.650
0.656
0.668
0.686
0.682
0.712
0.738
0.728
0.704
0.708
0.700
0.688
0.672
0.676
0.704
0.704
0.708
0.760
0.778
0.760
0.736
0.724
0.706
0.692
0.678
0.692
0.710
0.712
0.698
0.708
0.708
0.684
0.664
0.672
0.690
0.702
0.700
0.684
0.694
0.698
0.690
0.682
0.688
0.700
0.690
0.702
0.730
0.726
0.692
0.688
0.686
0.686
0.684
0.680
0.710
0.726
0.712
0.710
0.716
0.710
0.684
0.674
0.668
0.674
0.674
0.684
0.696
0.730
0.714
0.744
0.754
0.732
0.706
0.704
0.674
0.648
0.636
0.622
0.614
0.610
0.602
0.608
0.610
0.616
0.670
0.724
0.772
0.768
0.800
0.758
0.710
0.686
0.676
0.676
0.676
0.694
0.744
0.782
0.744
0.748
0.742
0.742
0.722
0.738
0.742
0.730
0.714
0.706
0.702
0.690
0.674
0.682
0.694
0.704
0.676
0.676
0.720
0.726
0.718
0.718
0.716
0.706
0.682
0.680
0.684
0.686
0.682
0.696
0.716
0.718
0.696
0.700
0.694
0.688
0.686
0.704
0.736
0.748
0.728
0.742
0.750
0.712
0.702
0.692
0.698
0.694
0.690
0.718
0.744
0.734
0.738
0.746
0.728
0.692
0.682
0.668
0.672
0.676
0.684
0.716
0.710
0.704
0.678
0.674
0.686
0.694
0.712
0.752
0.760
0.732
0.716
0.706
0.698
0.672
0.678
0.696
0.712
0.700
0.694
0.708
0.728
0.730
0.698
0.694
0.684
0.678
0.666
0.676
0.702
0.714
0.706
0.712
0.718
0.716
0.710
0.720
0.716
0.716
0.700
0.704
0.710
0.700
0.684
0.686
0.710
0.730
0.710
0.690
0.696
0.714
0.714
0.700
0.722
0.736
0.718
0.706
0.710
0.710
0.698
0.686
0.680
0.700
0.738
0.734
0.756
0.786
0.798
0.792
0.792
0.782
0.746
0.734
0.744
0.742
0.726
0.730
0.730
0.720
0.712
0.730
0.768
0.786
0.770
0.780
0.780
0.716
0.684
0.674
0.682
0.676
0.652
0.642
0.664
0.706
0.718
0.726
0.758
0.778
0.734
0.722
0.718
0.706
0.682
0.694
0.720
0.740
0.708
0.694
0.698
0.704
0.692
0.674
0.672
0.676
0.670
0.668
0.676
0.672
0.670
0.662
0.670
0.674
0.676
0.664
0.664
0.672
0.672
0.662
0.660
0.658
0.660
0.644
0.628
0.620
0.616
0.618
0.618
0.624
0.618
0.614
0.610
0.600
0.600
0.598
0.596
0.586
0.586
0.570
0.566
0.566
0.560
0.556
0.552
0.548
0.548
0.544
0.550
0.552
0.568
0.582
0.576
0.574
0.578
0.582
0.584
0.580
0.570
0.570
0.552
0.548
0.548
0.542
0.548
0.574
0.618
0.618
0.608
0.630
0.628
0.632
0.636
0.650
0.652
0.632
0.648
0.672
0.682
0.668
0.644
0.646
0.644
0.624
0.620
0.616
0.626
0.622
0.620
0.630
0.650
0.660
0.640
0.650
0.668
0.650
0.648
0.684
0.702
0.670
0.660
0.676
0.688
0.666
0.656
0.666
0.682
0.690
0.710
0.782
0.794
0.764
0.728
0.732
0.700
0.672
0.676
0.680
0.692
0.664
0.662
0.668
0.672
0.654
0.654
0.678
0.718
0.690
0.676
0.674
0.670
0.656
0.660
0.656
0.656
0.650
0.650
0.660
0.662
0.658
0.660
0.676
0.670
0.654
0.662
0.652
0.652
0.642
0.646
0.662
0.682
0.674
0.686
0.692
0.674
0.658
0.666
0.656
0.648
0.640
0.626
0.620
0.626
0.624
0.624
0.626
0.642
0.634
0.626
0.630
0.638
0.642
0.638
0.658
0.678
0.672
0.670
0.678
0.684
0.684
0.686
0.718
0.756
0.732
0.738
0.750
0.712
0.690
0.700
0.714
0.710
0.722
0.734
0.742
0.730
0.740
0.724
0.716
0.672
0.644
0.828
0.978
0.810
0.724
0.702
0.684
0.658
0.652
0.644
0.630
0.626
0.626
0.620
0.608
0.606
0.596
0.594
0.594
0.598
0.600
0.598
0.608
0.608
0.602
0.606
0.616
0.628
0.634
0.656
0.682
0.682
0.668
0.682
0.672
0.654
0.640
0.654
0.672
0.670
0.656
0.654
0.662
0.640
0.640
0.652
0.662
0.668
0.696
0.720
0.720
0.702
0.688
0.674
0.656
0.640
0.648
0.688
0.724
0.730
0.754
0.798
0.842
0.836
0.814
0.794
0.720
0.690
0.672
0.674
0.674
0.676
0.668
0.666
0.646
0.644
0.650
0.656
0.684
0.746
0.776
0.752
0.730
0.694
0.668
0.660
0.648
0.646
0.654
0.650
0.658
0.656
0.642
0.658
0.674
0.676
0.670
0.638
0.622
0.614
0.608
0.634
0.722
0.780
0.726
0.722
0.720
0.718
0.686
0.682
0.696
0.690
0.722
0.794
0.802
0.792
0.820
0.836
0.780
0.780
0.748
0.720
0.694
0.696
0.692
0.680
0.698
0.706
0.714
0.702
0.718
0.750
0.714
0.726
0.752
0.758
0.766
0.768
0.764
0.752
0.730
0.722
0.718
0.718
0.714
0.706
0.692
0.694
0.678
0.668
0.682
0.710
0.704
0.684
0.690
0.688
0.666
0.666
0.666
0.668
0.668
0.658
0.670
0.698
0.688
0.670
0.668
0.702
0.694
0.692
0.680
0.666
0.652
0.640
0.628
0.614
0.610
0.620
0.664
0.724
0.764
0.764
0.748
0.748
0.708
0.678
0.654
0.642
0.642
0.652
0.678
0.714
0.730
0.768
0.762
0.738
0.710
0.688
0.684
0.690
0.688
0.732
0.784
0.858
0.852
0.780
0.726
0.708
0.698
0.694
0.674
0.658
0.648
0.654
0.668
0.696
0.680
0.670
0.664
0.678
0.674
0.668
0.654
0.656
0.654
0.648
0.656
0.652
0.648
0.642
0.632
0.630
0.612
0.606
0.602
0.620
0.710
0.768
0.744
0.746
0.712
0.710
0.696
0.670
0.658
0.648
0.654
0.658
0.648
0.644
0.654
0.658
0.696
0.768
0.782
0.794
0.774
0.766
0.744
0.706
0.682
0.662
0.646
0.642
0.634
0.636
0.652
0.664
0.670
0.654
0.656
0.664
0.722
0.734
0.730
0.704
0.696
0.684
0.668
0.682
0.676
0.676
0.670
0.656
0.648
0.642
0.640
0.656
0.700
0.732
0.746
0.734
0.702
0.674
0.660
0.654
0.658
0.666
0.666
0.662
0.656
0.652
0.640
0.632
0.628
0.642
0.720
0.740
0.714
0.708
0.724
0.768
0.792
0.762
0.722
0.708
0.674
0.656
0.640
0.636
0.640
0.632
0.640
0.652
0.660
0.650
0.662
0.740
0.788
0.774
0.762
0.770
0.736
0.712
0.682
0.670
0.670
0.692
0.686
0.708
0.736
0.756
0.738
0.750
0.742
0.700
0.690
0.688
0.678
0.666
0.662
0.694
0.688
0.674
0.672
0.702
0.706
0.690
0.684
0.684
0.698
0.696
0.704
0.706
0.710
0.702
0.704
0.710
0.708
0.692
0.698
0.688
0.680
0.686
0.686
0.688
0.666
0.672
0.668
0.668
0.668
0.678
0.670
0.666
0.654
0.652
0.648
0.634
0.630
0.638
0.646
0.676
0.788
0.810
0.820
0.750
0.730
0.720
0.692
0.672
0.656
0.650
0.650
0.650
0.662
0.690
0.698
0.696
0.708
0.720
0.724
0.772
0.788
0.756
0.726
0.700
0.670
0.654
0.644
0.654
0.682
0.702
0.726
0.698
0.686
0.680
0.674
0.676
0.686
0.734
0.710
0.702
0.264
0.432
0.744
0.704
0.684
0.676
0.660
0.652
0.640
0.632
0.632
0.622
0.622
0.624
0.626
0.642
0.648
0.664
0.676
0.712
0.738
0.720
0.724
0.718
0.730
0.726
0.718
0.728
0.730
0.708
0.700
0.682
0.668
0.660
0.660
0.668
0.706
0.814
0.824
0.768
0.772
0.776
0.758
0.716
0.706
0.690
0.684
0.670
0.656
0.636
0.626
0.628
0.650
0.702
0.740
0.770
0.784
0.764
0.746
0.710
0.676
0.666
0.660
0.672
0.682
0.726
0.754
0.750
0.784
0.794
0.752
0.748
0.730
0.708
0.684
0.692
0.694
0.686
0.686
0.696
0.702
0.700
0.694
0.682
0.684
0.696
0.680
0.686
0.708
0.722
0.742
0.766
0.730
0.686
0.666
0.662
0.664
0.674
0.670
0.674
0.708
0.712
0.706
0.712
0.708
0.692
0.676
0.686
0.694
0.682
0.680
0.690
0.708
0.718
0.698
0.694
0.694
0.704
0.712
0.694
0.686
0.682
0.670
0.670
0.676
0.682
0.726
0.760
0.782
0.780
0.774
0.774
0.770
0.746
0.732
0.720
0.704
0.708
0.714
0.706
0.714
0.716
0.710
0.710
0.714
0.710
0.696
0.698
0.680
0.666
0.658
0.644
0.638
0.648
0.652
0.680
0.716
0.710
0.694
0.710
0.714
0.686
0.682
0.682
0.684
0.692
0.736
0.732
0.704
0.688
0.684
0.676
0.672
0.658
0.658
0.652
0.644
0.632
0.640
0.648
0.654
0.674
0.696
0.714
0.726
0.708
0.714
0.722
0.708
0.724
0.746
0.742
0.734
0.742
0.752
0.726
0.724
0.708
0.706
0.684
0.682
0.678
0.672
0.670
0.676
0.698
0.702
0.686
0.672
0.674
0.652
0.646
0.646
0.674
0.726
0.742
0.710
0.704
0.702
0.694
0.676
0.688
0.688
0.704
0.718
0.740
0.754
0.746
0.744
0.732
0.704
0.696
0.686
0.674
0.686
0.694
0.692
0.700
0.690
0.702
0.708
0.694
0.712
0.706
0.696
0.684
0.676
0.682
0.678
0.676
0.688
0.692
0.676
0.672
0.658
0.652
0.656
0.668
0.690
0.714
0.678
0.668
0.650
0.644
0.640
0.640
0.644
0.642
0.638
0.632
0.632
0.632
0.632
0.630
0.628
0.638
0.652
0.658
0.652
0.636
0.646
0.664
0.670
0.654
0.642
0.638
0.636
0.638
0.650
0.668
0.666
0.682
0.712
0.716
0.706
0.684
0.672
0.656
0.648
0.644
0.636
0.638
0.644
0.746
0.800
0.776
0.766
0.732
0.714
0.690
0.680
0.662
0.670
0.668
0.704
0.738
0.750
0.728
0.700
0.670
0.652
0.642
0.656
0.690
0.670
0.666
0.676
0.696
0.708
0.726
0.714
0.686
0.680
0.692
0.726
0.750
0.706
0.698
0.710
0.706
0.704
0.676
0.682
0.660
0.652
0.644
0.638
0.636
0.642
0.656
0.666
0.648
0.662
0.686
0.698
0.708
0.692
0.684
0.666
0.664
0.670
0.696
0.736
0.708
0.690
0.700
0.722
0.716
0.732
0.752
0.726
0.704
0.696
0.682
0.674
0.676
0.674
0.674
0.666
0.678
0.664
0.656
0.648
0.670
0.750
0.674
0.652
0.662
0.658
0.658
0.654
0.654
0.662
0.656
0.656
0.654
0.650
0.650
0.638
0.636
0.636
0.642
0.638
0.640
0.626
0.634
0.632
0.646
0.652
0.678
0.658
0.654
0.638
0.624
0.608
0.602
0.602
0.612
0.670
0.728
0.720
0.720
0.738
0.750
0.738
0.714
0.682
0.652
0.630
0.622
0.610
0.604
0.638
0.684
0.684
0.690
0.750
0.778
0.828
0.904
0.866
0.840
0.804
0.778
0.736
0.708
0.688
0.676
0.674
0.676
0.674
0.670
0.678
0.692
0.696
0.694
0.674
0.668
0.674
0.676
0.676
0.710
0.718
0.710
0.704
0.680
0.666
0.662
0.668
0.656
0.636
0.634
0.612
0.624
0.660
0.724
0.782
0.706
0.732
0.698
0.686
0.652
0.646
0.640
0.646
0.646
0.634
0.622
0.622
0.648
0.668
0.678
0.678
0.666
0.670
0.672
0.648
0.650
0.662
0.684
0.714
0.724
0.732
0.734
0.726
0.716
0.692
0.684
0.686
0.688
0.682
0.702
0.680
0.678
0.708
0.724
0.706
0.730
0.750
0.714
0.700
0.710
0.724
0.688
0.704
0.730
0.706
0.722
0.752
0.780
0.776
0.752
0.696
0.684
0.666
0.662
0.658
0.696
0.742
0.742
0.746
0.770
0.722
0.700
0.692
0.698
0.714
0.702
0.668
0.654
0.640
0.634
0.642
0.650
0.680
0.754
0.776
0.824
0.830
0.802
0.794
0.778
0.746
0.704
0.678
0.648
0.636
0.650
0.654
0.666
0.684
0.672
0.666
0.666
0.680
0.680
0.650
0.648
0.652
0.666
0.668
0.708
0.744
0.740
0.750
0.756
0.754
0.724
0.704
0.682
0.682
0.672
0.692
0.680
0.696
0.714
0.712
0.738
0.734
0.716
0.718
0.704
0.664
0.650
0.646
0.656
0.690
0.746
0.726
0.688
0.676
0.682
0.684
0.692
0.678
0.652
0.656
0.644
0.638
0.648
0.648
0.664
0.684
0.682
0.664
0.654
0.644
0.630
0.632
0.634
0.630
0.650
0.648
0.644
0.644
0.644
0.634
0.630
0.624
0.620
0.620
0.646
0.652
0.634
0.604
0.600
0.576
0.580
0.572
0.584
0.620
0.656
0.696
0.694
0.658
0.666
0.680
0.712
0.732
0.724
0.686
0.688
0.664
0.644
0.670
0.704
0.790
0.786
0.752
0.688
0.672
0.640
0.626
0.604
0.592
0.586
0.580
0.574
0.580
0.612
0.646
0.644
0.678
0.754
0.774
0.712
0.680
0.686
0.660
0.644
0.638
0.630
0.628
0.642
0.672
0.706
0.724
0.722
0.722
0.718
0.684
0.680
0.666
0.688
0.710
0.726
0.728
0.700
0.660
0.650
0.632
0.626
0.624
0.658
0.686
0.710
0.832
0.860
0.826
0.794
0.732
0.694
0.684
0.664
0.646
0.650
0.658
0.684
0.696
0.732
0.774
0.788
0.764
0.708
0.698
0.682
0.674
0.676
0.680
0.720
0.744
0.702
0.728
0.754
0.740
0.720
0.724
0.704
0.682
0.692
0.686
0.686
0.670
0.678
0.672
0.672
0.680
0.656
0.672
0.686
0.702
0.678
0.698
0.728
0.732
0.686
0.684
0.658
0.642
0.640
0.646
0.644
0.666
0.684
0.712
0.708
0.682
0.702
0.676
0.654
0.650
0.652
0.678
0.706
0.698
0.688
0.660
0.642
0.620
0.608
0.620
0.670
0.732
0.708
0.698
0.680
0.664
0.662
0.664
0.684
0.688
0.684
0.684
0.648
0.634
0.626
0.616
0.614
0.610
0.600
0.598
0.592
0.588
0.586
0.594
0.656
0.680
0.656
0.678
0.666
0.648
0.634
0.612
0.616
0.612
0.614
0.632
0.644
0.656
0.684
0.720
0.720
0.700
0.708
0.700
0.700
0.678
0.684
0.686
0.686
0.686
0.710
0.730
0.692
0.690
0.702
0.700
0.696
0.680
0.646
0.632
0.624
0.620
0.638
0.652
0.652
0.634
0.614
0.608
0.618
0.646
0.658
0.668
0.658
0.624
0.618
0.598
0.590
0.594
0.610
0.696
0.756
0.726
0.686
0.686
0.692
0.702
0.674
0.676
0.670
0.662
0.632
0.620
0.606
0.590
0.590
0.602
0.638
0.654
0.626
0.636
0.630
0.622
0.608
0.610
0.622
0.674
0.676
0.670
0.682
0.700
0.704
0.688
0.664
0.644
0.622
0.612
0.604
0.626
0.692
0.744
0.764
0.756
0.692
0.696
0.694
0.710
0.722
0.758
0.754
0.694
0.688
0.674
0.652
0.632
0.620
0.614
0.614
0.632
0.658
0.720
0.744
0.686
0.676
0.660
0.654
0.666
0.684
0.696
0.666
0.644
0.628
0.614
0.612
0.602
0.612
0.610
0.610
0.600
0.598
0.596
0.602
0.604
0.608
0.610
0.608
0.594
0.592
0.590
0.582
0.576
0.584
0.596
0.608
0.634
0.666
0.686
0.670
0.638
0.628
0.610
0.598
0.592
0.596
0.606
0.616
0.630
0.650
0.686
0.698
0.682
0.656
0.638
0.622
0.604
0.614
0.632
0.656
0.696
0.730
0.738
0.712
0.704
0.694
0.684
0.666
0.684
0.664
0.660
0.654
0.650
0.634
0.622
0.626
0.616
0.616
0.626
0.604
0.606
0.596
0.590
0.590
0.588
0.596
0.596
0.616
0.620
0.624
0.624
0.618
0.608
0.602
0.590
0.578
0.576
0.568
0.580
0.614
0.640
0.670
0.668
0.680
0.678
0.660
0.648
0.628
0.616
0.610
0.616
0.626
0.624
0.624
0.610
0.600
0.600
0.586
0.584
0.578
0.564
0.560
0.562
0.574
0.630
0.720
0.738
0.686
0.678
0.642
0.640
0.632
0.620
0.626
0.640
0.656
0.656
0.638
0.622
0.608
0.594
0.608
0.638
0.678
0.674
0.648
0.670
0.708
0.714
0.684
0.660
0.638
0.616
0.602
0.600
0.616
0.646
0.682
0.722
0.708
0.712
0.682
0.684
0.668
0.658
0.640
0.632
0.632
0.648
0.656
0.658
0.644
0.630
0.632
0.646
0.670
0.692
0.668
0.642
0.638
0.634
0.630
0.612
0.616
0.628
0.656
0.698
0.684
0.646
0.632
0.200
0.418
0.622
0.608
0.602
0.592
0.578
0.570
0.564
0.558
0.552
0.552
0.550
0.550
0.548
0.550
0.546
0.542
0.536
0.520
0.528
0.518
0.520
0.522
0.524
0.540
0.570
0.610
0.608
0.620
0.622
0.618
0.602
0.598
0.594
0.590
0.600
0.606
0.604
0.600
0.596
0.612
0.626
0.622
0.612
0.606
0.610
0.624
0.636
0.642
0.648
0.646
0.622
0.612
0.614
0.622
0.604
0.592
0.588
0.594
0.606
0.634
0.658
0.658
0.642
0.626
0.600
0.580
0.574
0.564
0.568
0.596
0.676
0.702
0.700
0.706
0.700
0.652
0.634
0.600
0.578
0.574
0.570
0.562
0.564
0.548
0.552
0.552
0.552
0.552
0.554
0.562
0.558
0.564
0.552
0.552
0.548
0.548
0.558
0.590
0.600
0.602
0.644
0.666
0.678
0.700
0.718
0.670
0.666
0.662
0.664
0.684
0.644
0.634
0.634
0.654
0.714
0.740
0.686
0.646
0.654
0.652
0.674
0.710
0.718
0.714
0.696
0.688
0.644
0.634
0.618
0.608
0.596
0.594
0.610
0.654
0.678
0.764
0.784
0.710
0.700
0.678
0.670
0.664
0.666
0.666
0.644
0.628
0.618
0.612
0.600
0.592
0.618
0.666
0.744
0.776
0.762
0.692
0.656
0.632
0.626
0.630
0.650
0.640
0.662
0.706
0.800
0.808
0.788
0.750
0.694
0.640
0.628
0.610
0.600
0.598
0.624
0.700
0.718
0.692
0.704
0.728
0.688
0.690
0.680
0.690
0.684
0.666
0.644
0.640
0.636
0.640
0.656
0.670
0.664
0.642
0.628
0.618
0.636
0.642
0.630
0.652
0.672
0.708
0.696
0.670
0.694
0.704
0.692
0.708
0.710
0.704
0.682
0.636
0.640
0.628
0.626
0.620
0.618
0.624
0.684
0.764
0.748
0.712
0.666
0.660
0.634
0.626
0.608
0.608
0.624
0.634
0.668
0.724
0.716
0.696
0.678
0.680
0.664
0.686
0.660
0.650
0.652
0.660
0.656
0.634
0.624
0.616
0.624
0.672
0.726
0.738
0.720
0.696
0.676
0.662
0.638
0.630
0.610
0.604
0.586
0.594
0.608
0.732
0.794
0.788
0.718
0.698
0.690
0.694
0.708
0.688
0.666
0.638
0.634
0.640
0.658
0.674
0.682
0.672
0.678
0.692
0.720
0.744
0.746
0.688
0.656
0.644
0.640
0.628
0.662
0.756
0.828
0.832
0.818
0.774
0.718
0.662
0.650
0.640
0.646
0.638
0.638
0.662
0.726
0.730
0.780
0.770
0.740
0.752
0.742
0.730
0.702
0.674
0.674
0.664
0.666
0.676
0.652
0.674
0.682
0.684
0.722
0.748
0.776
0.718
0.692
0.680
0.678
0.656
0.644
0.642
0.660
0.694
0.710
0.720
0.706
0.690
0.668
0.640
0.652
0.642
0.660
0.682
0.694
0.690
0.652
0.634
0.628
0.612
0.620
0.624
0.684
0.722
0.716
0.704
0.660
0.654
0.628
0.626
0.618
0.620
0.642
0.706
0.744
0.778
0.788
0.796
0.744
0.718
0.666
0.656
0.648
0.648
0.636
0.634
0.652
0.716
0.762
0.760
0.702
0.702
0.702
0.684
0.668
0.662
0.638
0.634
0.606
0.594
0.592
0.582
0.574
0.582
0.600
0.636
0.626
0.616
0.610
0.616
0.634
0.638
0.636
0.632
0.612
0.596
0.586
0.566
0.580
0.618
0.668
0.676
0.724
0.750
0.704
0.690
0.680
0.664
0.660
0.628
0.622
0.616
0.620
0.680
0.748
0.770
0.780
0.726
0.720
0.706
0.672
0.666
0.658
0.658
0.664
0.670
0.686
0.672
0.648
0.642
0.668
0.722
0.770
0.720
0.698
0.686
0.690
0.688
0.686
0.678
0.678
0.668
0.666
0.662
0.658
0.664
0.678
0.690
0.670
0.680
0.672
0.698
0.700
0.680
0.678
0.654
0.664
0.668
0.680
0.682
0.680
0.670
0.638
0.632
0.630
0.608
0.610
0.618
0.644
0.696
0.752
0.750
0.728
0.706
0.662
0.644
0.634
0.632
0.626
0.656
0.676
0.716
0.706
0.696
0.692
0.692
0.694
0.700
0.704
0.692
0.670
0.652
0.636
0.628
0.612
0.612
0.596
0.592
0.610
0.684
0.738
0.758
0.724
0.704
0.674
0.638
0.630
0.608
0.600
0.606
0.644
0.674
0.678
0.668
0.686
0.686
0.676
0.658
0.648
0.640
0.656
0.664
0.636
0.626
0.604
0.598
0.584
0.586
0.576
0.590
0.578
0.584
0.580
0.584
0.582
0.588
0.588
0.580
0.578
0.584
0.580
0.574
0.576
0.580
0.586
0.590
0.584
0.576
0.584
0.588
0.606
0.628
0.662
0.684
0.696
0.690
0.680
0.660
0.656
0.648
0.630
0.618
0.634
0.682
0.758
0.766
0.808
0.772
0.728
0.740
0.760
0.720
0.704
0.702
0.694
0.664
0.686
0.712
0.730
0.694
0.714
0.744
0.748
0.690
0.690
0.664
0.650
0.640
0.628
0.642
0.700
0.674
0.684
0.696
0.716
0.726
0.734
0.722
0.676
0.672
0.694
0.756
0.782
0.780
0.758
0.730
0.706
0.686
0.648
0.654
0.682
0.772
0.824
0.812
0.740
0.760
0.760
0.746
0.700
0.684
0.676
0.676
0.648
0.648
0.658
0.678
0.702
0.720
0.740
0.754
0.730
0.706
0.700
0.694
0.692
0.742
0.752
0.712
0.706
0.684
0.678
0.706
0.698
0.718
0.736
0.712
0.736
0.728
0.692
0.696
0.716
0.720
0.726
0.716
0.734
0.728
0.688
0.654
0.646
0.658
0.690
0.722
0.722
0.720
0.692
0.678
0.682
0.658
0.652
0.654
0.680
0.712
0.724
0.692
0.662
0.662
0.674
0.708
0.718
0.674
0.670
0.680
0.696
0.718
0.724
0.688
0.672
0.660
0.648
0.640
0.638
0.662
0.694
0.696
0.736
0.754
0.744
0.704
0.664
0.648
0.638
0.644
0.644
0.640
0.646
0.680
0.714
0.732
0.738
0.710
0.672
0.654
0.646
0.638
0.630
0.648
0.692
0.708
0.708
0.726
0.686
0.688
0.696
0.700
0.690
0.662
0.656
0.642
0.632
0.646
0.658
0.674
0.694
0.716
0.720
0.736
0.696
0.682
0.682
0.688
0.694
0.686
0.692
0.688
0.686
0.686
0.708
0.742
0.764
0.792
0.784
0.736
0.714
0.694
0.672
0.670
0.682
0.712
0.716
0.746
0.768
0.774
0.762
0.776
0.750
0.698
0.692
0.684
0.682
0.686
0.688
0.676
0.664
0.648
0.626
0.618
0.616
0.632
0.690
0.700
0.742
0.748
0.756
0.724
0.720
0.704
0.678
0.684
0.682
0.682
0.662
0.684
0.704
0.738
0.688
0.680
0.670
0.668
0.676
0.668
0.650
0.640
0.636
0.632
0.660
0.700
0.710
0.748
0.754
0.748
0.708
0.704
0.694
0.676
0.658
0.666
0.666
0.650
0.656
0.682
0.724
0.758
0.758
0.740
0.726
0.718
0.710
0.724
0.736
0.744
0.728
0.692
0.700
0.700
0.696
0.712
0.708
0.692
0.710
0.704
0.700
0.690
0.698
0.690
0.684
0.682
0.680
0.672
0.668
0.664
0.676
0.678
0.688
0.710
0.716
0.704
0.690
0.676
0.648
0.646
0.638
0.646
0.652
0.654
0.668
0.676
0.686
0.698
0.672
0.648
0.642
0.644
0.636
0.638
0.638
0.624
0.620
0.628
0.664
0.724
0.752
0.746
0.732
0.700
0.698
0.706
0.692
0.680
0.676
0.664
0.640
0.642
0.630
0.624
0.644
0.690
0.704
0.720
0.728
0.724
0.746
0.746
0.710
0.700
0.684
0.664
0.654
0.644
0.640
0.630
0.628
0.624
0.624
0.610
0.608
0.614
0.650
0.696
0.712
0.712
0.696
0.694
0.680
0.668
0.682
0.688
0.702
0.732
0.708
0.706
0.658
0.640
0.616
0.602
0.602
0.590
0.578
0.586
0.578
0.578
0.566
0.558
0.544
0.540
0.538
0.536
0.526
0.530
0.524
0.526
0.524
0.520
0.516
0.512
0.518
0.514
0.522
0.534
0.554
0.564
0.568
0.574
0.572
0.574
0.572
0.566
0.572
0.590
0.602
0.604
0.600
0.600
0.594
0.592
0.594
0.606
0.620
0.618
0.612
0.604
0.596
0.592
0.594
0.610
0.616
0.622
0.638
0.672
0.670
0.634
0.632
0.640
0.636
0.626
0.640
0.620
0.618
0.610
0.604
0.590
0.592
0.588
0.588
0.600
0.622
0.638
0.604
0.586
0.582
0.570
0.554
0.558
0.536
0.538
0.532
0.538
0.564
0.614
0.610
0.598
0.582
0.588
0.596
0.598
0.600
0.610
0.620
0.606
0.608
0.590
0.588
0.572
0.568
0.576
0.576
0.592
0.602
0.610
0.610
0.608
0.614
0.620
0.636
0.630
0.628
0.622
0.628
0.620
0.622
0.608
0.608
0.600
0.588
0.584
0.592
0.610
0.634
0.646
0.648
0.648
0.642
0.628
0.612
0.602
0.596
0.600
0.610
0.614
0.628
0.624
0.622
0.620
0.630
0.620
0.614
0.598
0.590
0.584
0.602
0.624
0.618
0.628
0.636
0.606
0.596
0.596
0.594
0.618
0.640
0.626
0.630
0.618
0.608
0.602
0.590
0.588
0.572
0.568
0.556
0.550
0.550
0.546
0.542
0.540
0.536
0.530
0.530
0.538
0.560
0.576
0.566
0.578
0.586
0.592
0.620
0.608
0.604
0.636
0.666
0.666
0.638
0.624
0.608
0.582
0.588
0.702
0.850
0.794
0.802
0.814
0.772
0.732
0.692
0.674
0.674
0.702
0.726
0.750
0.796
0.774
0.822
0.814
0.754
0.752
0.762
0.730
0.680
0.640
0.632
0.618
0.630
0.632
0.710
0.750
0.724
0.664
0.666
0.652
0.614
0.218
0.386
0.598
0.584
0.578
0.604
0.628
0.692
0.680
0.694
0.712
0.736
0.722
0.676
0.676
0.644
0.646
0.652
0.688
0.752
0.772
0.762
0.682
0.672
0.634
0.622
0.616
0.612
0.616
0.608
0.620
0.646
0.680
0.726
0.726
0.692
0.648
0.638
0.626
0.632
0.644
0.638
0.646
0.700
0.836
0.814
0.746
0.780
0.778
0.774
0.730
0.676
0.664
0.658
0.702
0.714
0.728
0.678
0.680
0.666
0.664
0.654
0.634
0.632
0.630
0.662
0.702
0.656
0.632
0.660
0.644
0.662
0.652
0.676
0.684
0.728
0.750
0.752
0.704
0.702
0.680
0.672
0.670
0.668
0.646
0.640
0.646
0.698
0.730
0.728
0.750
0.756
0.788
0.716
0.680
0.676
0.676
0.696
0.722
0.684
0.690
0.700
0.754
0.806
0.788
0.752
0.698
0.650
0.638
0.628
0.646
0.696
0.716
0.772
0.792
0.774
0.748
0.686
0.664
0.632
0.614
0.624
0.672
0.786
0.786
0.700
0.682
0.652
0.648
0.658
0.650
0.668
0.712
0.682
0.666
0.680
0.712
0.688
0.654
0.652
0.634
0.650
0.698
0.740
0.730
0.748
0.748
0.734
0.712
0.708
0.674
0.680
0.660
0.656
0.660
0.684
0.698
0.682
0.706
0.700
0.738
0.740
0.720
0.730
0.724
0.694
0.720
0.714
0.696
0.724
0.742
0.740
0.694
0.676
0.666
0.674
0.702
0.714
0.684
0.654
0.640
0.648
0.700
0.770
0.734
0.700
0.680
0.644
0.644
0.642
0.664
0.712
0.756
0.746
0.712
0.694
0.656
0.644
0.646
0.670
0.738
0.778
0.780
0.760
0.696
0.668
0.656
0.620
0.610
0.602
0.608
0.656
0.822
0.898
0.806
0.736
0.696
0.668
0.680
0.714
0.744
0.702
0.668
0.668
0.684
0.730
0.738
0.708
0.668
0.660
0.684
0.688
0.676
0.700
0.712
0.680
0.650
0.644
0.656
0.678
0.694
0.694
0.680
0.658
0.650
0.648
0.662
0.670
0.640
0.628
0.622
0.634
0.644
0.642
0.622
0.614
0.626
0.644
0.660
0.694
0.720
0.740
0.720
0.730
0.710
0.694
0.720
0.716
0.688
0.670
0.656
0.652
0.654
0.634
0.658
0.698
0.732
0.704
0.708
0.696
0.680
0.660
0.632
0.614
0.600
0.588
0.584
0.598
0.658
0.762
0.750
0.684
0.698
0.698
0.670
0.688
0.678
0.646
0.626
0.630
0.622
0.630
0.656
0.678
0.670
0.678
0.694
0.762
0.828
0.802
0.708
0.696
0.686
0.682
0.686
0.686
0.682
0.658
0.666
0.688
0.712
0.708
0.734
0.726
0.766
0.814
0.836
0.806
0.756
0.726
0.674
0.654
0.640
0.648
0.660
0.642
0.642
0.680
0.768
0.826
0.814
0.766
0.736
0.700
0.668
0.626
0.622
0.608
0.602
0.654
0.718
0.726
0.674
0.664
0.672
0.652
0.672
0.726
0.764
0.754
0.710
0.676
0.650
0.612
0.604
0.596
0.590
0.632
0.806
0.846
0.818
0.782
0.712
0.686
0.668
0.680
0.660
0.668
0.678
0.674
0.680
0.710
0.692
0.688
0.692
0.678
0.684
0.696
0.682
0.708
0.726
0.696
0.706
0.686
0.656
0.646
0.654
0.678
0.664
0.658
0.648
0.658
0.690
0.708
0.700
0.708
0.694
0.670
0.644
0.630
0.638
0.638
0.656
0.700
0.748
0.794
0.738
0.766
0.766
0.766
0.710
0.698
0.684
0.684
0.692
0.724
0.698
0.680
0.716
0.710
0.716
0.724
0.740
0.706
0.684
0.702
0.712
0.698
0.724
0.732
0.756
0.764
0.736
0.708
0.660
0.648
0.636
0.650
0.656
0.650
0.650
0.640
0.668
0.706
0.716
0.736
0.798
0.794
0.770
0.730
0.680
0.666
0.652
0.668
0.708
0.742
0.754
0.762
0.718
0.688
0.682
0.704
0.726
0.702
0.712
0.706
0.682
0.688
0.696
0.690
0.720
0.704
0.660
0.646
0.636
0.630
0.624
0.616
0.610
0.596
0.596
0.590
0.620
0.676
0.714
0.674
0.646
0.696
0.702
0.706
0.668
0.674
0.688
0.712
0.704
0.680
0.666
0.666
0.684
0.712
0.728
0.690
0.698
0.702
0.724
0.728
0.684
0.676
0.682
0.680
0.670
0.686
0.698
0.718
0.698
0.698
0.674
0.698
0.758
0.728
0.726
0.768
0.780
0.786
0.764
0.768
0.734
0.698
0.696
0.724
0.758
0.728
0.688
0.692
0.692
0.654
0.666
0.638
0.646
0.636
0.618
0.604
0.614
0.592
0.592
0.584
0.572
0.554
0.550
0.556
0.544
0.544
0.546
0.544
0.538
0.538
0.532
0.530
0.528
0.528
0.532
0.526
0.528
0.526
0.534
0.536
0.536
0.528
0.532
0.524
0.520
0.522
0.530
0.520
0.520
0.530
0.524
0.536
0.544
0.548
0.536
0.542
0.536
0.530
0.534
0.534
0.530
0.526
0.534
0.520
0.528
0.532
0.522
0.532
0.530
0.532
0.528
0.524
0.538
0.530
0.528
0.534
0.532
0.528
0.528
0.534
0.520
0.530
0.518
0.516
0.514
0.510
0.510
0.512
0.508
0.508
0.508
0.512
0.510
0.518
0.518
0.516
0.514
0.514
0.520
0.528
0.522
0.534
0.528
0.540
0.546
0.548
0.554
0.524
0.530
0.520
0.522
0.510
0.508
0.506
0.508
0.504
0.514
0.516
0.518
0.518
0.518
0.518
0.508
0.512
0.504
0.520
0.514
0.520
0.524
0.540
0.540
0.534
0.536
0.538
0.540
0.548
0.552
0.562
0.562
0.570
0.580
0.570
0.570
0.570
0.574
0.566
0.568
0.572
0.580
0.572
0.572
0.570
0.574
0.580
0.582
0.578
0.564
0.566
0.562
0.564
0.562
0.568
0.568
0.572
0.574
0.586
0.596
0.600
0.628
0.610
0.618
0.616
0.602
0.610
0.602
0.590
0.588
0.592
0.616
0.648
0.664
0.666
0.624
0.606
0.604
0.592
0.590
0.592
0.598
0.590
0.588
0.588
0.582
0.592
0.586
0.578
0.558
0.556
0.564
0.596
0.624
0.638
0.634
0.644
0.662
0.652
0.668
0.644
0.630
0.644
0.638
0.638
0.594
0.290
0.298
0.570
0.570
0.572
0.604
0.614
0.616
0.602
0.596
0.610
0.630
0.626
0.626
0.622
0.618
0.618
0.634
0.658
0.660
0.646
0.622
0.602
0.578
0.562
0.560
0.580
0.588
0.600
0.614
0.620
0.644
0.680
0.718
0.702
0.724
0.716
0.660
0.618
0.588
0.586
0.592
0.618
0.618
0.638
0.640
0.670
0.662
0.678
0.636
0.628
0.638
0.630
0.624
0.620
0.628
0.634
0.658
0.676
0.674
0.674
0.662
0.656
0.650
0.638
0.636
0.628
0.608
0.612
0.594
0.608
0.626
0.626
0.650
0.646
0.634
0.630
0.628
0.634
0.620
0.616
0.622
0.632
0.622
0.626
0.630
0.648
0.624
0.620
0.612
0.612
0.608
0.626
0.624
0.646
0.630
0.608
0.606
0.596
0.596
0.588
0.586
0.578
0.572
0.578
0.600
0.636
0.674
0.666
0.670
0.646
0.684
0.686
0.664
0.628
0.620
0.614
0.596
0.610
0.614
0.634
0.648
0.678
0.708
0.706
0.744
0.716
0.674
0.662
0.624
0.622
0.610
0.608
0.624
0.622
0.636
0.660
0.644
0.652
0.644
0.644
0.638
0.630
0.618
0.632
0.620
0.602
0.606
0.594
0.588
0.588
0.590
0.606
0.608
0.604
0.612
0.622
0.624
0.630
0.650
0.646
0.638
0.640
0.608
0.612
0.606
0.604
0.618
0.640
0.658
0.664
0.686
0.696
0.672
0.674
0.668
0.648
0.652
0.656
0.644
0.652
0.652
0.638
0.628
0.614
0.612
0.620
0.622
0.618
0.608
0.606
0.600
0.606
0.610
0.608
0.622
0.624
0.618
0.632
0.634
0.632
0.636
0.640
0.642
0.628
0.634
0.636
0.648
0.636
0.650
0.638
0.622
0.636
0.634
0.640
0.642
0.650
0.664
0.652
0.658
0.656
0.654
0.628
0.642
0.630
0.626
0.624
0.626
0.614
0.614
0.622
0.626
0.630
0.632
0.634
0.614
0.610
0.598
0.594
0.612
0.610
0.608
0.602
0.612
0.624
0.654
0.678
0.660
0.662
0.662
0.640
0.638
0.634
0.622
0.616
0.620
0.608
0.590
0.578
0.580
0.584
0.590
0.606
0.624
0.610
0.624
0.608
0.610
0.606
0.600
0.604
0.606
0.610
0.624
0.612
0.632
0.690
0.696
0.692
0.648
0.624
0.600
0.582
0.576
0.574
0.584
0.594
0.614
0.648
0.660
0.694
0.714
0.702
0.660
0.640
0.618
0.610
0.592
0.582
0.586
0.584
0.594
0.634
0.672
0.686
0.704
0.684
0.664
0.644
0.628
0.632
0.632
0.636
0.632
0.626
0.626
0.624
0.616
0.598
0.590
0.582
0.570
0.568
0.564
0.580
0.588
0.594
0.616
0.624
0.630
0.622
0.618
0.618
0.600
0.596
0.578
0.572
0.580
0.592
0.642
0.724
0.764
0.756
0.770
0.766
0.718
0.690
0.662
0.646
0.612
0.604
0.584
0.590
0.598
0.628
0.684
0.708
0.716
0.706
0.690
0.680
0.656
0.634
0.620
0.616
0.626
0.634
0.646
0.652
0.636
0.636
0.638
0.644
0.654
0.656
0.664
0.640
0.630
0.620
0.608
0.604
0.622
0.660
0.674
0.692
0.688
0.668
0.672
0.670
0.650
0.658
0.656
0.662
0.672
0.666
0.668
0.684
0.662
0.656
0.652
0.656
0.654
0.638
0.638
0.640
0.626
0.630
0.620
0.614
0.614
0.606
0.608
0.606
0.602
0.614
0.622
0.622
0.640
0.650
0.636
0.646
0.642
0.630
0.622
0.622
0.624
0.618
0.626
0.628
0.620
0.634
0.630
0.648
0.658
0.666
0.660
0.658
0.654
0.640
0.630
0.628
0.614
0.598
0.588
0.580
0.592
0.606
0.638
0.666
0.700
0.686
0.690
0.666
0.668
0.664
0.664
0.648
0.618
0.608
0.602
0.606
0.608
0.620
0.634
0.658
0.700
0.722
0.738
0.698
0.684
0.656
0.636
0.614
0.608
0.624
0.652
0.672
0.664
0.642
0.640
0.648
0.634
0.620
0.610
0.604
0.598
0.600
0.596
0.612
0.622
0.630
0.610
0.606
0.602
0.606
0.618
0.620
0.634
0.640
0.630
0.620
0.602
0.596
0.600
0.592
0.606
0.602
0.626
0.624
0.606
0.624
0.826
0.808
0.730
0.702
0.692
0.656
0.644
0.650
0.658
0.654
0.664
0.650
0.658
0.660
0.676
0.702
0.720
0.724
0.714
0.680
0.640
0.638
0.634
0.634
0.634
0.644
0.646
0.646
0.644
0.660
0.668
0.658
0.674
0.660
0.660
0.656
0.640
0.622
0.618
0.622
0.634
0.658
0.684
0.672
0.660
0.638
0.630
0.620
0.620
0.620
0.632
0.680
0.750
0.752
0.688
0.684
0.666
0.656
0.634
0.640
0.640
0.654
0.680
0.696
0.686
0.664
0.642
0.614
0.606
0.600
0.600
0.608
0.624
0.658
0.734
0.774
0.764
0.746
0.720
0.666
0.646
0.626
0.610
0.608
0.606
0.614
0.632
0.670
0.710
0.694
0.656
0.646
0.628
0.626
0.642
0.658
0.648
0.674
0.718
0.744
0.710
0.708
0.712
0.718
0.696
0.688
0.664
0.646
0.634
0.624
0.610
0.606
0.600
0.614
0.646
0.650
0.658
0.684
0.730
0.738
0.722
0.690
0.652
0.634
0.614
0.600
0.584
0.582
0.584
0.612
0.660
0.668
0.652
0.628
0.604
0.608
0.606
0.610
0.614
0.604
0.602
0.604
0.580
0.574
0.562
0.558
0.552
0.554
0.560
0.554
0.562
0.560
0.562
0.562
0.550
0.554
0.554
0.554
0.560
0.566
0.554
0.548
0.548
0.548
0.552
0.604
0.780
0.818
0.724
0.674
0.638
0.626
0.628
0.624
0.662
0.682
0.666
0.674
0.682
0.680
0.678
0.652
0.632
0.652
0.684
0.688
0.674
0.648
0.634
0.612
0.600
0.606
0.620
0.648
0.694
0.660
0.674
0.676
0.664
0.672
0.656
0.664
0.676
0.670
0.676
0.678
0.646
0.636
0.628
0.608
0.606
0.608
0.618
0.642
0.684
0.688
0.688
0.650
0.628
0.620
0.592
0.584
0.580
0.582
0.618
0.666
0.694
0.710
0.658
0.634
0.622
0.628
0.626
0.666
0.696
0.752
0.750
0.702
0.678
0.656
0.648
0.654
0.640
0.630
0.620
0.634
0.642
0.656
0.666
0.668
0.678
0.684
0.700
0.706
0.676
0.666
0.660
0.646
0.628
0.622
0.600
0.600
0.600
0.612
0.618
0.662
0.682
0.710
0.780
0.786
0.764
0.720
0.692
0.654
0.634
0.628
0.614
0.612
0.630
0.626
0.634
0.638
0.666
0.684
0.676
0.670
0.656
0.650
0.654
0.660
0.664
0.662
0.690
0.712
0.698
0.670
0.654
0.644
0.646
0.650
0.648
0.642
0.642
0.650
0.640
0.640
0.646
0.646
0.644
0.640
0.626
0.610
0.604
0.598
0.608
0.656
0.730
0.718
0.688
0.650
0.648
0.628
0.620
0.612
0.618
0.646
0.640
0.658
0.660
0.688
0.704
0.658
0.632
0.604
0.592
0.586
0.586
0.610
0.610
0.620
0.684
0.812
0.820
0.748
0.736
0.722
0.694
0.688
0.670
0.668
0.674
0.696
0.670
0.654
0.634
0.620
0.602
0.606
0.606
0.616
0.626
0.624
0.636
0.628
0.620
0.610
0.616
0.608
0.602
0.592
0.602
0.598
0.618
0.660
0.680
0.654
0.652
0.656
0.652
0.634
0.634
0.600
0.584
0.586
0.582
0.594
0.598
0.618
0.578
0.600
0.612
0.636
0.644
0.640
0.626
0.644
0.630
0.636
0.626
0.616
0.610
0.608
0.588
0.592
0.602
0.606
0.616
0.604
0.600
0.600
0.584
0.582
0.574
0.580
0.574
0.582
0.592
0.586
0.582
0.584
0.580
0.574
0.576
0.572
0.560
0.554
0.554
0.544
0.548
0.548
0.542
0.544
0.520
0.524
0.528
0.546
0.584
0.602
0.574
0.602
0.590
0.586
0.590
0.338
0.242
0.576
0.564
0.566
0.562
0.558
0.552
0.550
0.556
0.562
0.568
0.560
0.556
0.554
0.558
0.556
0.552
0.546
0.546
0.538
0.538
0.542
0.552
0.560
0.564
0.570
0.580
0.578
0.568
0.554
0.554
0.552
0.554
0.550
0.564
0.544
0.544
0.554
0.542
0.550
0.542
0.540
0.538
0.538
0.534
0.530
0.530
0.516
0.518
0.514
0.522
0.510
0.518
0.512
0.514
0.510
0.514
0.508
0.510
0.504
0.508
0.512
0.516
0.516
0.528
0.536
0.536
0.536
0.550
0.550
0.544
0.556
0.562
0.560
0.558
0.558
0.564
0.566
0.556
0.560
0.568
0.558
0.558
0.558
0.562
0.554
0.550
0.554
0.554
0.556
0.560
0.568
0.564
0.558
0.564
0.570
0.564
0.566
0.570
0.562
0.556
0.556
0.560
0.558
0.550
0.558
0.552
0.564
0.554
0.558
0.582
0.574
0.584
0.592
0.590
0.584
0.578
0.564
0.558
0.558
0.532
0.536
0.532
0.540
0.536
0.538
0.540
0.540
0.550
0.550
0.548
0.548
0.562
0.576
0.580
0.576
0.584
0.588
0.582
0.586
0.586
0.584
0.582
0.584
0.590
0.592
0.590
0.602
0.602
0.612
0.592
0.594
0.590
0.582
0.588
0.590
0.584
0.586
0.584
0.578
0.586
0.584
0.588
0.600
0.608
0.588
0.590
0.582
0.576
0.574
0.570
0.572
0.572
0.582
0.604
0.594
0.590
0.602
0.588
0.598
0.660
0.668
0.680
0.708
0.720
0.718
0.660
0.650
0.634
0.604
0.598
0.590
0.600
0.630
0.700
0.740
0.748
0.748
0.722
0.712
0.680
0.654
0.630
0.622
0.624
0.626
0.632
0.656
0.678
0.688
0.672
0.680
0.676
0.682
0.698
0.698
0.680
0.644
0.664
0.652
0.660
0.676
0.664
0.710
0.714
0.706
0.674
0.694
0.698
0.696
0.688
0.662
0.704
0.702
0.694
0.674
0.662
0.684
0.698
0.726
0.750
0.772
0.782
0.786
0.778
0.794
0.752
0.720
0.710
0.694
0.680
0.672
0.672
0.708
0.736
0.702
0.690
0.712
0.696
0.656
0.636
0.634
0.636
0.638
0.652
0.642
0.620
0.624
0.618
0.604
0.588
0.592
0.620
0.642
0.652
0.676
0.656
0.634
0.640
0.636
0.630
0.622
0.618
0.624
0.600
0.610
0.622
0.646
0.638
0.656
0.658
0.686
0.642
0.660
0.674
0.674
0.662
0.684
0.674
0.652
0.664
0.660
0.698
0.692
0.722
0.736
0.742
0.732
0.720
0.680
0.666
0.662
0.664
0.670
0.688
0.698
0.724
0.708
0.718
0.708
0.658
0.674
0.660
0.630
0.626
0.614
0.606
0.602
0.674
0.672
0.654
0.640
0.624
0.630
0.628
0.616
0.612
0.614
0.604
0.600
0.594
0.596
0.600
0.600
0.626
0.648
0.672
0.734
0.794
0.770
0.744
0.758
0.766
0.728
0.738
0.746
0.724
0.704
0.710
0.718
0.696
0.688
0.680
0.680
0.676
0.732
0.758
0.752
0.762
0.742
0.714
0.706
0.696
0.672
0.674
0.678
0.676
0.684
0.708
0.710
0.720
0.722
0.696
0.668
0.672
0.662
0.656
0.660
0.686
0.724
0.718
0.730
0.764
0.784
0.790
0.792
0.772
0.766
0.738
0.670
0.668
0.648
0.630
0.638
0.658
0.670
0.672
0.726
0.754
0.732
0.700
0.690
0.682
0.668
0.666
0.642
0.632
0.638
0.660
0.680
0.700
0.714
0.716
0.698
0.694
0.674
0.652
0.656
0.660
0.674
0.662
0.656
0.666
0.668
0.660
0.670
0.666
0.660
0.648
0.648
0.650
0.666
0.660
0.676
0.690
0.694
0.674
0.674
0.670
0.666
0.668
0.676
0.690
0.698
0.680
0.678
0.678
0.666
0.658
0.664
0.678
0.692
0.690
0.704
0.714
0.702
0.682
0.684
0.654
0.628
0.620
0.608
0.608
0.610
0.616
0.612
0.604
0.600
0.596
0.598
0.602
0.604
0.624
0.652
0.674
0.684
0.668
0.668
0.662
0.652
0.646
0.638
0.640
0.658
0.678
0.686
0.706
0.716
0.720
0.716
0.718
0.726
0.688
0.648
0.648
0.664
0.656
0.734
0.902
0.760
0.704
0.698
0.670
0.638
0.628
0.614
0.602
0.588
0.584
0.584
0.580
0.580
0.576
0.570
0.566
0.550
0.562
0.592
0.504
0.396
0.380
0.600
0.572
0.576
0.568
0.556
0.558
0.550
0.536
0.544
0.534
0.538
0.524
0.522
0.518
0.514
0.506
0.500
0.502
0.496
0.494
0.492
0.488
0.492
0.498
0.506
0.506
0.506
0.504
0.506
0.510
0.516
0.518
0.522
0.524
0.528
0.532
0.540
0.540
0.540
0.534
0.540
0.542
0.544
0.544
0.546
0.542
0.540
0.542
0.548
0.560
0.556
0.560
0.566
0.574
0.574
0.570
0.576
0.580
0.570
0.572
0.570
0.570
0.566
0.564
0.562
0.568
0.570
0.574
0.592
0.594
0.600
0.598
0.612
0.614
0.606
0.598
0.606
0.604
0.600
0.596
0.604
0.608
0.602
0.604
0.610
0.606
0.610
0.612
0.620
0.614
0.606
0.614
0.616
0.612
0.610
0.614
0.610
0.604
0.602
0.614
0.612
0.612
0.616
0.608
0.606
0.598
0.602
0.606
0.602
0.602
0.610
0.614
0.612
0.608
0.620
0.618
0.614
0.616
0.628
0.614
0.612
0.618
0.628
0.624
0.632
0.644
0.640
0.638
0.636
0.618
0.614
0.596
0.590
0.584
0.568
0.574
0.570
0.564
0.570
0.560
0.572
0.576
0.578
0.592
0.602
0.606
0.604
0.596
0.606
0.594
0.584
0.580
0.566
0.564
0.566
0.568
0.558
0.572
0.558
0.570
0.576
0.578
0.588
0.598
0.592
0.614
0.602
0.590
0.594
0.598
0.580
0.598
0.588
0.578
0.582
0.580
0.576
0.576
0.580
0.570
0.578
0.580
0.566
0.574
0.576
0.576
0.578
0.572
0.566
0.566
0.562
0.574
0.564
0.578
0.572
0.570
0.566
0.564
0.566
0.574
0.560
0.562
0.568
0.558
0.558
0.548
0.554
0.536
0.550
0.548
0.552
0.556
0.560
0.554
0.558
0.562
0.560
0.562
0.564
0.550
0.554
0.550
0.546
0.534
0.540
0.536
0.534
0.526
0.528
0.530
0.514
0.526
0.508
0.510
0.520
0.514
0.514
0.524
0.514
0.516
0.522
0.574
0.470
0.514
0.520
0.514
0.502
0.514
0.506
0.500
0.498
0.492
0.492
0.482
0.480
0.486
0.474
0.474
0.452
0.482
0.480
0.456
0.470
0.462
0.460
0.922
0.452
0.472
0.434
0.470
0.452
0.454
0.446
0.460
0.442
0.232
0.216
0.446
0.474
0.386
0.436
0.428
0.428
0.430
0.426
0.436
0.412
0.410
0.424
0.418
0.412
0.414
0.412
0.416
0.418
0.422
0.418
0.418
0.424
0.428
0.416
0.424
0.422
0.430
0.426
0.432
0.426
0.430
0.438
0.434
0.434
0.438
0.438
0.442
0.446
0.442
0.450
0.452
0.450
0.454
0.458
0.458
0.460
0.462
0.462
0.466
0.464
0.466
0.464
0.468
0.466
0.466
0.464
0.464
0.470
0.466
0.468
0.470
0.470
0.466
0.468
0.466
0.466
0.460
0.466
0.470
0.466
0.468
0.466
0.470
0.468
0.470
0.466
0.468
0.462
0.928
0.460
0.458
0.468
0.464
0.466
0.470
0.466
0.468
0.474
0.474
0.482
0.484
0.484
0.486
0.482
0.486
0.480
0.482
0.472
0.478
0.474
0.470
0.466
0.476
0.482
0.480
0.486
0.486
0.486
0.488
0.484
0.484
0.490
0.484
0.480
0.480
0.490
0.494
0.488
0.488
0.490
0.492
0.494
0.500
0.496
0.500
0.498
0.504
0.504
0.508
0.516
0.516
0.518
0.518
0.512
0.518
0.510
0.510
0.508
0.510
0.500
0.504
0.506
0.512
0.510
0.518
0.516
0.518
0.514
0.520
0.528
0.532
0.518
0.526
0.528
0.528
0.528
0.540
0.538
0.538
0.548
0.548
0.540
0.538
0.540
0.542
0.548
0.542
0.542
0.540
0.544
0.542
0.566
0.576
0.570
0.596
0.610
0.592
0.580
0.570
0.564
0.556
0.554
0.558
0.560
0.570
0.598
0.606
0.596
0.620
0.608
0.598
0.608
0.602
0.600
0.604
0.608
0.604
0.640
0.652
0.624
0.634
0.628
0.608
0.620
0.622
0.610
0.608
0.614
0.610
0.604
0.626
0.632
0.620
0.618
0.656
0.648
0.616
0.634
0.626
0.606
0.606
0.612
0.606
0.598
0.606
0.604
0.594
0.596
0.600
0.598
0.606
0.626
0.620
0.616
0.628
0.640
0.614
0.604
0.608
0.600
0.604
0.606
0.624
0.618
0.624
0.632
0.634
0.624
0.616
0.598
0.606
0.614
0.624
0.632
0.632
0.632
0.664
0.652
0.640
0.664
0.652
0.646
0.688
0.696
0.720
0.782
0.732
0.686
0.668
0.642
0.636
0.652
0.652
0.668
0.672
0.668
0.690
0.680
0.694
0.660
0.636
0.636
0.646
0.654
0.668
0.670
0.672
0.668
0.668
0.632
0.634
0.640
0.658
0.660
0.674
0.678
0.682
0.676
0.648
0.650
0.634
0.642
0.652
0.646
0.648
0.650
0.676
0.672
0.672
0.674
0.678
0.670
0.666
0.654
0.642
0.648
0.666
0.658
0.662
0.688
0.682
0.672
0.712
0.698
0.684
0.696
0.698
0.664
0.660
0.686
0.690
0.692
0.712
0.708
0.702
0.710
0.706
0.696
0.704
0.726
0.712
0.714
0.710
0.692
0.696
0.708
0.730
0.720
0.732
0.718
0.690
0.694
0.698
0.692
0.694
0.702
0.684
0.670
0.672
0.664
0.666
0.668
0.650
0.652
0.658
0.652
0.654
0.662
0.680
0.676
0.684
0.688
0.658
0.660
0.650
0.642
0.632
0.638
0.646
0.648
0.652
0.656
0.662
0.652
0.646
0.648
0.644
0.654
0.650
0.654
0.676
0.674
0.672
0.670
0.676
0.656
0.648
0.652
0.662
0.654
0.660
0.658
0.654
0.646
0.642
0.646
0.638
0.628
0.630
0.648
0.656
0.650
0.666
0.670
0.674
0.674
0.672
0.680
0.672
0.674
0.694
0.690
0.690
0.698
0.714
0.696
0.704
0.706
0.704
0.678
0.688
0.692
0.698
0.704
0.704
0.710
0.690
0.690
0.684
0.670
0.668
0.678
0.670
0.676
0.682
0.676
0.676
0.684
0.664
0.654
0.664
0.660
0.654
0.664
0.658
0.654
0.662
0.670
0.674
0.680
0.684
0.692
0.676
0.678
0.678
0.682
0.662
0.646
0.640
0.634
0.626
0.622
0.616
0.620
0.624
0.620
0.652
0.704
0.676
0.684
0.688
0.678
0.670
0.668
0.668
0.652
0.658
0.662
0.684
0.678
0.680
0.688
0.692
0.686
0.692
0.698
0.680
0.692
0.692
0.678
0.666
0.668
0.676
0.686
0.700
0.700
0.678
0.670
0.668
0.660
0.658
0.666
0.686
0.692
0.702
0.700
0.698
0.688
0.684
0.676
0.670
0.652
0.650
0.664
0.672
0.668
0.686
0.698
0.684
0.680
0.678
0.684
0.666
0.658
0.656
0.662
0.648
0.656
0.670
0.694
0.678
0.686
0.688
0.678
0.666
0.650
0.642
0.658
0.678
0.678
0.710
0.720
0.700
0.708
0.718
0.702
0.720
0.710
0.686
0.686
0.678
0.660
0.664
0.668
0.668
0.674
0.680
0.694
0.684
0.666
0.644
0.638
0.624
0.612
0.610
0.620
0.618
0.626
0.664
0.656
0.648
0.644
0.638
0.638
0.644
0.648
0.648
0.656
0.662
0.646
0.644
0.648
0.650
0.636
0.642
0.646
0.652
0.648
0.660
0.668
0.670
0.662
0.670
0.664
0.662
0.658
0.678
0.710
0.694
0.692
0.692
0.686
0.662
0.652
0.654
0.656
0.656
0.660
0.674
0.666
0.656
0.662
0.680
0.666
0.682
0.700
0.698
0.674
0.680
0.678
0.674
0.662
0.662
0.670
0.664
0.676
0.688
0.708
0.700
0.718
0.728
0.712
0.704
0.708
0.710
0.682
0.676
0.680
0.672
0.662
0.674
0.696
0.690
0.690
0.700
0.714
0.700
0.714
0.708
0.688
0.678
0.680
0.680
0.662
0.670
0.676
0.686
0.688
0.708
0.730
0.714
0.710
0.700
0.682
0.684
0.690
0.662
0.660
0.660
0.680
0.688
0.706
0.720
0.698
0.694
0.686
0.684
0.660
0.674
0.676
0.664
0.674
0.684
0.682
0.678
0.686
0.672
0.666
0.656
0.658
0.644
0.642
0.652
0.656
0.658
0.680
0.710
0.710
0.728
0.720
0.694
0.690
0.682
0.666
0.668
0.666
0.678
0.670
0.684
0.708
0.706
0.692
0.694
0.678
0.660
0.664
0.664
0.682
0.708
0.712
0.718
0.722
0.694
0.690
0.684
0.672
0.660
0.666
0.666
0.672
0.672
0.682
0.704
0.704
0.696
0.702
0.706
0.688
0.682
0.678
0.678
0.662
0.650
0.652
0.658
0.636
0.646
0.654
0.652
0.646
0.664
0.688
0.662
0.670
0.652
0.644
0.644
0.642
0.632
0.636
0.630
0.636
0.630
0.620
0.620
0.624
0.606
0.606
0.604
0.582
0.580
0.574
0.572
0.566
0.570
0.580
0.586
0.602
0.598
0.604
0.606
0.610
0.606
0.602
0.602
0.600
0.598
0.602
0.594
0.596
0.590
0.594
0.608
0.626
0.638
0.652
0.656
0.638
0.644
0.664
0.696
0.700
0.708
0.708
0.692
0.668
0.640
0.630
0.634
0.636
0.632
0.642
0.662
0.692
0.684
0.702
0.702
0.682
0.688
0.670
0.650
0.646
0.650
0.642
0.646
0.656
0.670
0.668
0.680
0.690
0.702
0.684
0.686
0.680
0.662
0.654
0.660
0.654
0.664
0.678
0.674
0.684
0.660
0.634
0.626
0.614
0.608
0.616
0.626
0.632
0.650
0.676
0.662
0.652
0.654
0.652
0.634
0.642
0.652
0.658
0.662
0.674
0.706
0.694
0.708
0.710
0.686
0.680
0.672
0.672
0.654
0.654
0.656
0.662
0.682
0.692
0.684
0.698
0.674
0.674
0.672
0.644
0.642
0.640
0.630
0.622
0.624
0.646
0.676
0.658
0.678
0.684
0.678
0.658
0.650
0.628
0.616
0.606
0.610
0.624
0.624
0.622
0.638
0.636
0.632
0.634
0.640
0.624
0.628
0.628
0.620
0.618
0.608
0.592
0.592
0.592
0.600
0.620
0.640
0.634
0.636
0.636
0.632
0.628
0.624
0.630
0.632
0.634
0.638
0.656
0.656
0.690
0.718
0.690
0.688
0.686
0.670
0.656
0.668
0.670
0.682
0.670
0.674
0.684
0.704
0.688
0.692
0.702
0.700
0.726
0.756
0.766
0.722
0.762
0.798
0.776
0.762
0.740
0.688
0.690
0.684
0.670
0.694
0.686
0.662
0.670
0.660
0.668
0.684
0.692
0.672
0.678
0.678
0.670
0.664
0.670
0.684
0.682
0.686
0.696
0.690
0.682
0.684
0.682
0.672
0.686
0.702
0.694
0.704
0.700
0.678
0.676
0.672
0.656
0.656
0.646
0.642
0.624
0.624
0.624
0.648
0.670
0.718
0.762
0.762
0.766
0.780
0.762
0.718
0.708
0.702
0.670
0.654
0.660
0.670
0.682
0.684
0.708
0.730
0.710
0.700
0.698
0.714
0.684
0.678
0.680
0.682
0.664
0.678
0.676
0.684
0.678
0.700
0.722
0.726
0.700
0.708
0.712
0.706
0.698
0.710
0.728
0.718
0.698
0.700
0.698
0.682
0.688
0.704
0.700
0.692
0.706
0.718
0.692
0.688
0.684
0.678
0.652
0.652
0.666
0.666
0.664
0.674
0.692
0.676
0.684
0.694
0.692
0.682
0.688
0.712
0.682
0.696
0.686
0.666
0.678
0.668
0.682
0.694
0.688
0.682
0.688
0.690
0.682
0.692
0.712
0.732
0.716
0.736
0.730
0.706
0.696
0.692
0.696
0.682
0.702
0.712
0.714
0.704
0.720
0.730
0.714
0.708
0.702
0.700
0.682
0.690
0.696
0.706
0.692
0.710
0.742
0.738
0.742
0.738
0.736
0.704
0.702
0.690
0.690
0.674
0.676
0.690
0.708
0.700
0.714
0.734
0.754
0.728
0.738
0.756
0.738
0.710
0.702
0.702
0.678
0.678
0.676
0.684
0.664
0.664
0.662
0.670
0.682
0.692
0.708
0.684
0.692
0.688
0.664
0.662
0.670
0.686
0.690
0.656
0.662
0.638
0.640
0.646
0.644
0.658
0.690
0.696
0.692
0.720
0.712
0.696
0.702
0.708
0.698
0.674
0.674
0.672
0.682
0.676
0.690
0.716
0.720
0.686
0.666
0.676
0.646
0.648
0.640
0.636
0.632
0.632
0.636
0.640
0.650
0.664
0.664
0.664
0.662
0.650
0.644
0.628
0.618
0.612
0.614
0.628
0.644
0.650
0.654
0.660
0.676
0.664
0.662
0.666
0.676
0.666
0.676
0.688
0.680
0.656
0.660
0.670
0.682
0.664
0.660
0.674
0.674
0.658
0.656
0.656
0.646
0.650
0.640
0.632
0.622
0.620
0.604
0.612
0.600
0.604
0.604
0.600
0.602
0.606
0.610
0.608
0.606
0.606
0.598
0.590
0.586
0.594
0.602
0.606
0.620
0.630
0.626
0.642
0.654
0.678
0.672
0.678
0.694
0.702
0.682
0.686
0.688
0.682
0.662
0.670
0.664
0.678
0.650
0.648
0.636
0.628
0.624
0.646
0.658
0.668
0.656
0.640
0.628
0.642
0.638
0.636
0.648
0.672
0.682
0.658
0.656
0.650
0.658
0.640
0.644
0.662
0.696
0.692
0.676
0.688
0.698
0.700
0.686
0.702
0.710
0.688
0.668
0.678
0.678
0.692
0.680
0.708
0.736
0.726
0.700
0.706
0.716
0.716
0.692
0.694
0.686
0.698
0.690
0.684
0.692
0.708
0.722
0.696
0.710
0.726
0.714
0.694
0.696
0.712
0.718
0.690
0.702
0.704
0.726
0.708
0.704
0.702
0.702
0.678
0.666
0.670
0.690
0.680
0.680
0.700
0.716
0.692
0.700
0.698
0.686
0.674
0.680
0.684
0.668
0.662
0.656
0.658
0.652
0.654
0.664
0.680
0.678
0.670
0.676
0.686
0.686
0.666
0.668
0.678
0.684
0.666
0.670
0.676
0.680
0.664
0.672
0.684
0.694
0.676
0.676
0.676
0.684
0.658
0.656
0.664
0.656
0.642
0.646
0.646
0.640
0.632
0.638
0.640
0.644
0.626
0.632
0.632
0.644
0.650
0.650
0.660
0.676
0.660
0.662
0.682
0.696
0.700
0.704
0.712
0.688
0.686
0.684
0.672
0.662
0.660
0.656
0.652
0.650
0.644
0.662
0.686
0.702
0.680
0.692
0.694
0.690
0.674
0.678
0.682
0.674
0.662
0.664
0.670
0.664
0.660
0.670
0.680
0.676
0.676
0.678
0.682
0.674
0.660
0.662
0.666
0.662
0.656
0.662
0.674
0.670
0.658
0.662
0.682
0.680
0.670
0.674
0.688
0.674
0.666
0.666
0.676
0.662
0.660
0.660
0.644
0.626
0.614
0.606
0.620
0.652
0.688
0.700
0.700
0.668
0.678
0.678
0.670
0.664
0.680
0.702
0.718
0.696
0.704
0.702
0.708
0.678
0.678
0.674
0.664
0.646
0.654
0.664
0.688
0.694
0.686
0.696
0.712
0.710
0.702
0.686
0.672
0.652
0.640
0.646
0.650
0.664
0.676
0.660
0.672
0.682
0.688
0.672
0.670
0.666
0.670
0.676
0.658
0.684
0.694
0.686
0.694
0.702
0.690
0.686
0.686
0.674
0.656
0.664
0.662
0.660
0.670
0.676
0.686
0.672
0.678
0.674
0.670
0.654
0.654
0.656
0.658
0.648
0.660
0.658
0.654
0.650
0.652
0.648
0.642
0.632
0.638
0.650
0.648
0.644
0.646
0.660
0.650
0.650
0.650
0.654
0.642
0.648
0.660
0.676
0.654
0.644
0.634
0.618
0.616
0.614
0.606
0.614
0.612
0.610
0.614
0.612
0.614
0.612
0.608
0.606
0.606
0.604
0.600
0.608
0.602
0.606
0.620
0.630
0.632
0.628
0.614
0.614
0.614
0.614
0.620
0.610
0.612
0.608
0.598
0.592
0.590
0.592
0.598
0.614
0.646
0.660
0.650
0.664
0.666
0.662
0.656
0.662
0.672
0.664
0.678
0.672
0.662
0.662
0.674
0.668
0.644
0.656
0.662
0.658
0.646
0.664
0.668
0.684
0.674
0.686
0.684
0.672
0.674
0.690
0.700
0.684
0.698
0.690
0.696
0.672
0.680
0.678
0.680
0.658
0.660
0.660
0.662
0.658
0.670
0.688
0.700
0.698
0.708
0.702
0.672
0.678
0.672
0.646
0.640
0.642
0.644
0.634
0.642
0.644
0.642
0.640
0.646
0.658
0.704
0.698
0.712
0.710
0.688
0.666
0.668
0.664
0.676
0.674
0.694
0.692
0.702
0.684
0.692
0.690
0.684
0.670
0.674
0.676
0.676
0.660
0.666
0.662
0.660
0.646
0.650
0.654
0.660
0.644
0.648
0.658
0.680
0.692
0.690
0.686
0.680
0.660
0.650
0.654
0.662
0.674
0.664
0.680
0.698
0.714
0.702
0.698
0.694
0.678
0.646
0.644
0.642
0.652
0.658
0.668
0.664
0.672
0.660
0.662
0.680
0.698
0.666
0.666
0.664
0.664
0.640
0.642
0.642
0.646
0.634
0.630
0.630
0.642
0.630
0.634
0.646
0.658
0.646
0.648
0.658
0.682
0.680
0.690
0.700
0.722
0.704
0.698
0.704
0.696
0.668
0.682
0.676
0.672
0.658
0.662
0.666
0.674
0.656
0.668
0.682
0.678
0.664
0.676
0.694
0.694
0.688
0.700
0.714
0.706
0.706
0.708
0.696
0.672
0.668
0.676
0.684
0.668
0.678
0.686
0.678
0.664
0.668
0.664
0.672
0.674
0.670
0.682
0.698
0.690
0.672
0.674
0.682
0.680
0.676
0.696
0.704
0.702
0.680
0.688
0.690
0.676
0.668
0.676
0.678
0.666
0.668
0.672
0.680
0.666
0.678
0.692
0.680
0.666
0.670
0.670
0.668
0.666
0.662
0.652
0.636
0.638
0.642
0.658
0.664
0.690
0.718
0.734
0.708
0.718
0.710
0.700
0.670
0.670
0.662
0.664
0.652
0.660
0.660
0.676
0.670
0.678
0.690
0.692
0.680
0.670
0.682
0.714
0.712
0.710
0.732
0.734
0.702
0.700
0.690
0.682
0.656
0.660
0.650
0.648
0.640
0.646
0.648
0.662
0.658
0.656
0.664
0.680
0.660
0.674
0.682
0.668
0.658
0.668
0.676
0.676
0.668
0.680
0.674
0.660
0.662
0.658
0.648
0.644
0.658
0.668
0.658
0.672
0.678
0.666
0.666
0.674
0.676
0.670
0.676
0.676
0.662
0.652
0.652
0.640
0.630
0.626
0.638
0.662
0.662
0.660
0.666
0.670
0.658
0.678
0.676
0.676
0.674
0.686
0.694
0.670
0.678
0.686
0.676
0.674
0.676
0.670
0.650
0.660
0.676
0.690
0.674
0.680
0.686
0.682
0.662
0.662
0.662
0.666
0.654
0.662
0.672
0.664
0.636
0.632
0.638
0.646
0.652
0.650
0.666
0.674
0.654
0.664
0.668
0.652
0.626
0.622
0.616
0.614
0.616
0.636
0.670
0.688
0.658
0.666
0.660
0.656
0.642
0.640
0.638
0.622
0.614
0.620
0.628
0.640
0.648
0.664
0.694
0.718
0.702
0.704
0.698
0.672
0.656
0.656
0.658
0.640
0.630
0.628
0.632
0.648
0.642
0.638
0.632
0.634
0.642
0.640
0.632
0.638
0.646
0.650
0.638
0.640
0.650
0.660
0.668
0.664
0.668
0.672
0.680
0.674
0.670
0.666
0.684
0.692
0.704
0.680
0.702
0.698
0.700
0.688
0.696
0.706
0.718
0.698
0.696
0.688
0.670
0.660
0.664
0.660
0.646
0.648
0.652
0.654
0.648
0.652
0.656
0.638
0.636
0.640
0.656
0.646
0.654
0.668
0.682
0.666
0.680
0.678
0.662
0.656
0.662
0.668
0.660
0.660
0.666
0.680
0.668
0.668
0.672
0.678
0.674
0.660
0.666
0.666
0.666
0.662
0.670
0.678
0.652
0.664
0.664
0.658
0.644
0.650
0.658
0.650
0.666
0.680
0.674
0.664
0.654
0.648
0.646
0.646
0.642
0.628
0.626
0.622
0.612
0.614
0.612
0.612
0.614
0.608
0.602
0.608
0.610
0.622
0.626
0.628
0.620
0.622
0.628
0.636
0.634
0.644
0.664
0.666
0.652
0.656
0.666
0.664
0.650
0.650
0.662
0.658
0.646
0.656
0.654
0.656
0.652
0.662
0.672
0.684
0.656
0.670
0.680
0.690
0.670
0.676
0.672
0.672
0.658
0.640
0.640
0.628
0.614
0.618
0.630
0.640
0.660
0.686
0.666
0.678
0.690
0.672
0.676
0.664
0.638
0.624
0.616
0.608
0.610
0.608
0.620
0.646
0.646
0.650
0.662
0.652
0.654
0.660
0.658
0.658
0.670
0.670
0.650
0.650
0.636
0.624
0.618
0.620
0.636
0.642
0.644
0.660
0.672
0.662
0.652
0.650
0.652
0.644
0.632
0.636
0.630
0.622
0.622
0.626
0.632
0.624
0.626
0.640
0.638
0.628
0.618
0.610
0.608
0.608
0.600
0.604
0.594
0.590
0.598
0.602
0.602
0.602
0.600
0.598
0.594
0.594
0.600
0.602
0.606
0.614
0.638
0.634
0.642
0.656
0.660
0.648
0.642
0.642
0.640
0.630
0.628
0.636
0.646
0.642
0.646
0.640
0.628
0.630
0.630
0.634
0.634
0.642
0.646
0.674
0.664
0.676
0.680
0.660
0.654
0.662
0.656
0.658
0.636
0.628
0.626
0.618
0.628
0.626
0.624
0.616
0.614
0.606
0.602
0.588
0.578
0.580
0.576
0.588
0.588
0.590
0.580
0.582
0.576
0.574
0.570
0.572
0.572
0.582
0.580
0.576
0.582
0.576
0.578
0.570
0.562
0.550
0.550
0.538
0.546
0.552
0.558
0.572
0.616
0.610
0.594
0.588
0.592
0.582
0.594
0.582
0.586
0.580
0.576
0.578
0.572
0.568
0.572
0.556
0.552
0.550
0.552
0.544
0.546
0.544
0.536
0.528
0.528
0.534
0.522
0.520
0.518
0.520
0.534
0.536
0.544
0.546
0.544
0.546
0.546
0.536
0.526
0.528
0.526
0.536
0.542
0.544
0.540
0.542
0.548
0.548
0.556
0.552
0.556
0.552
0.554
0.546
0.546
0.540
0.536
0.536
0.532
0.538
0.550
0.564
0.558
0.572
0.566
0.572
0.574
0.574
0.580
0.576
0.574
0.576
0.572
0.570
0.568
0.580
0.592
0.592
0.586
0.582
0.580
0.572
0.572
0.582
0.604
0.644
0.626
0.634
0.648
0.636
0.614
0.608
0.600
0.594
0.590
0.578
0.576
0.570
0.562
0.554
0.560
0.556
0.562
0.558
0.568
0.570
0.560
0.562
0.556
0.560
0.564
0.566
0.558
0.560
0.560
0.552
0.554
0.554
0.552
0.556
0.562
0.568
0.578
0.584
0.582
0.596
0.600
0.618
0.606
0.600
0.618
0.616
0.612
0.606
0.604
0.600
0.600
0.596
0.614
0.626
0.632
0.636
0.654
0.662
0.634
0.622
0.620
0.600
0.588
0.594
0.612
0.614
0.630
0.648
0.664
0.650
0.650
0.650
0.632
0.630
0.626
0.622
0.610
0.612
0.600
0.600
0.606
0.604
0.616
0.638
0.640
0.648
0.692
0.690
0.680
0.684
0.640
0.628
0.626
0.646
0.694
0.644
0.638
0.624
0.614
0.608
0.616
0.606
0.598
0.600
0.614
0.616
0.610
0.620
0.616
0.632
0.622
0.636
0.626
0.618
0.620
0.626
0.622
0.612
0.618
0.610
0.596
0.588
0.580
0.576
0.584
0.600
0.628
0.632
0.642
0.660
0.668
0.648
0.634
0.626
0.626
0.622
0.634
0.666
0.670
0.668
0.706
0.702
0.672
0.684
0.670
0.648
0.642
0.644
0.630
0.622
0.626
0.634
0.624
0.638
0.646
0.650
0.618
0.632
0.626
0.626
0.618
0.632
0.616
0.616
0.616
0.610
0.600
0.604
0.604
0.598
0.596
0.598
0.612
0.602
0.598
0.616
0.610
0.596
0.588
0.596
0.606
0.616
0.590
0.604
0.602
0.604
0.598
0.600
0.606
0.616
0.608
0.628
0.636
0.658
0.630
0.624
0.630
0.620
0.618
0.618
0.624
0.616
0.626
0.606
0.596
0.594
0.554
0.322
0.264
0.568
0.554
0.542
0.548
0.542
0.532
0.532
0.528
0.530
0.526
0.532
0.526
0.524
0.522
0.520
0.516
0.516
0.516
0.526
0.538
0.534
0.554
0.562
0.584
0.566
0.562
0.568
0.564
0.560
0.576
0.574
0.212
0.352
0.570
0.562
0.568
0.554
0.560
0.554
0.546
0.544
0.544
0.550
0.536
0.536
0.538
0.528
0.540
0.540
0.546
0.564
0.550
0.552
0.548
0.550
0.556
0.556
0.564
0.560
0.572
0.566
0.566
0.552
0.556
0.552
0.552
0.548
0.542
0.544
0.546
0.536
0.548
0.556
0.564
0.554
0.560
0.562
0.560
0.556
0.556
0.554
0.552
0.548
0.550
0.548
0.558
0.568
0.598
0.650
0.682
0.684
0.646
0.612
0.612
0.604
0.596
0.594
0.594
0.596
0.588
0.584
0.586
0.580
0.572
0.568
0.570
0.562
0.558
0.558
0.550
0.554
0.552
0.550
0.548
0.546
0.560
0.566
0.588
0.682
0.718
0.686
0.704
0.704
0.650
0.632
0.620
0.608
0.598
0.586
0.580
0.568
0.570
0.572
0.596
0.602
0.600
0.602
0.604
0.594
0.590
0.588
0.582
0.576
0.572
0.570
0.568
0.564
0.568
0.572
0.572
0.570
0.574
0.566
0.564
0.568
0.574
0.582
0.562
0.564
0.556
0.552
0.554
0.540
0.544
0.534
0.536
0.532
0.530
0.528
0.526
0.518
0.518
0.518
0.526
0.550
0.550
0.562
0.572
0.578
0.564
0.570
0.570
0.572
0.570
0.562
0.546
0.544
0.542
0.530
0.532
0.534
0.538
0.544
0.538
0.546
0.554
0.556
0.548
0.550
0.556
0.562
0.556
0.560
0.566
0.566
0.564
0.562
0.572
0.572
0.572
0.580
0.580
0.580
0.574
0.578
0.584
0.572
0.564
0.562
0.568
0.564
0.566
0.580
0.608
0.600
0.596
0.608
0.602
0.596
0.600
0.598
0.584
0.588
0.598
0.594
0.586
0.590
0.592
0.588
0.580
0.570
0.556
0.558
0.554
0.542
0.552
0.544
0.554
0.552
0.552
0.554
0.548
0.542
0.538
0.532
0.532
0.532
0.540
0.542
0.550
0.558
0.566
0.558
0.566
0.576
0.586
0.586
0.586
0.596
0.602
0.604
0.606
0.614
0.612
0.598
0.600
0.600
0.596
0.598
0.598
0.608
0.612
0.604
0.610
0.620
0.616
0.612
0.608
0.596
0.590
0.578
0.580
0.578
0.588
0.588
0.600
0.620
0.630
0.630
0.636
0.630
0.620
0.616
0.618
0.624
0.608
0.610
0.594
0.586
0.592
0.582
0.576
0.570
0.570
0.576
0.588
0.600
0.604
0.604
0.608
0.618
0.616
0.616
0.618
0.622
0.616
0.612
0.608
0.610
0.612
0.602
0.612
0.604
0.596
0.588
0.610
0.646
0.662
0.710
0.692
0.696
0.704
0.672
0.658
0.632
0.616
0.614
0.610
0.604
0.604
0.612
0.650
0.648
0.636
0.618
0.612
0.624
0.624
0.616
0.616
0.602
0.596
0.586
0.578
0.574
0.572
0.578
0.574
0.580
0.580
0.578
0.576
0.568
0.574
0.570
0.574
0.582
0.576
0.586
0.590
0.596
0.584
0.586
0.580
0.578
0.580
0.596
0.598
0.590
0.602
0.616
0.596
0.606
0.608
0.608
0.596
0.606
0.624
0.616
0.600
0.588
0.592
0.624
0.646
0.650
0.646
0.656
0.662
0.668
0.662
0.660
0.652
0.636
0.642
0.636
0.628
0.606
0.610
0.602
0.586
0.596
0.602
0.604
0.610
0.622
0.640
0.642
0.640
0.618
0.626
0.628
0.616
0.626
0.622
0.612
0.604
0.606
0.606
0.598
0.602
0.600
0.596
0.588
0.584
0.584
0.582
0.576
0.580
0.590
0.578
0.584
0.586
0.584
0.586
0.586
0.578
0.578
0.582
0.584
0.588
0.600
0.596
0.592
0.586
0.592
0.586
0.588
0.594
0.584
0.580
0.582
0.578
0.574
0.574
0.576
0.568
0.566
0.574
0.572
0.574
0.584
0.598
0.592
0.592
0.596
0.608
0.600
0.588
0.580
0.582
0.580
0.578
0.570
0.560
0.550
0.550
0.562
0.600
0.636
0.610
0.604
0.612
0.614
0.602
0.588
0.598
0.604
0.640
0.644
0.654
0.630
0.634
0.644
0.638
0.624
0.624
0.620
0.616
0.606
0.610
0.594
0.594
0.586
0.586
0.594
0.602
0.626
0.634
0.626
0.634
0.644
0.636
0.658
0.660
0.642
0.646
0.630
0.624
0.610
0.608
0.608
0.622
0.626
0.636
0.660
0.660
0.642
0.630
0.630
0.632
0.618
0.626
0.640
0.662
0.660
0.654
0.662
0.670
0.664
0.650
0.648
0.646
0.642
0.640
0.644
0.644
0.646
0.632
0.654
0.672
0.666
0.652
0.644
0.642
0.634
0.622
0.614
0.608
0.604
0.600
0.596
0.588
0.588
0.578
0.584
0.594
0.620
0.630
0.650
0.688
0.718
0.714
0.702
0.688
0.682
0.654
0.644
0.636
0.630
0.628
0.618
0.620
0.622
0.616
0.610
0.602
0.594
0.598
0.608
0.622
0.624
0.608
0.602
0.590
0.584
0.592
0.608
0.632
0.660
0.668
0.690
0.724
0.692
0.666
0.654
0.658
0.650
0.632
0.630
0.628
0.622
0.608
0.612
0.618
0.638
0.674
0.698
0.706
0.696
0.682
0.660
0.666
0.680
0.690
0.690
0.684
0.680
0.680
0.660
0.662
0.660
0.648
0.640
0.646
0.642
0.652
0.658
0.668
0.678
0.696
0.686
0.686
0.674
0.664
0.636
0.628
0.622
0.626
0.630
0.628
0.638
0.634
0.632
0.654
0.656
0.656
0.644
0.646
0.642
0.640
0.634
0.634
0.636
0.632
0.624
0.626
0.622
0.618
0.620
0.628
0.634
0.638
0.642
0.646
0.642
0.640
0.640
0.638
0.634
0.620
0.632
0.638
0.646
0.638
0.646
0.652
0.658
0.644
0.656
0.652
0.638
0.634
0.638
0.636
0.630
0.630
0.630
0.626
0.618
0.608
0.606
0.602
0.598
0.598
0.604
0.612
0.604
0.608
0.598
0.590
0.588
0.588
0.588
0.588
0.604
0.612
0.608
0.630
0.682
0.788
0.714
0.692
0.672
0.668
0.648
0.612
0.612
0.606
0.600
0.628
0.606
0.626
0.640
0.634
0.628
0.624
0.592
0.600
0.592
0.580
0.594
0.596
0.594
0.594
0.598
0.598
0.586
0.594
0.588
0.588
0.588
0.578
0.580
0.578
0.302
0.270
0.572
0.582
0.584
0.580
0.584
0.586
0.588
0.596
0.616
0.648
0.632
0.636
0.642
0.638
0.628
0.634
0.656
0.652
0.636
0.636
0.632
0.622
0.616
0.614
0.616
0.614
0.608
0.606
0.604
0.598
0.592
0.596
0.590
0.588
0.586
0.578
0.570
0.562
0.558
0.560
0.568
0.588
0.596
0.598
0.606
0.608
0.604
0.616
0.620
0.622
0.632
0.640
0.630
0.636
0.642
0.628
0.636
0.644
0.636
0.624
0.622
0.624
0.618
0.628
0.646
0.652
0.636
0.650
0.654
0.642
0.650
0.648
0.638
0.624
0.630
0.634
0.630
0.618
0.622
0.622
0.618
0.610
0.620
0.630
0.628
0.624
0.626
0.626
0.628
0.618
0.608
0.608
0.596
0.592
0.594
0.604
0.604
0.596
0.598
0.606
0.600
0.598
0.600
0.604
0.596
0.590
0.586
0.588
0.590
0.588
0.598
0.614
0.620
0.618
0.626
0.626
0.622
0.612
0.612
0.616
0.612
0.614
0.610
0.602
0.590
0.582
0.582
0.582
0.582
0.586
0.588
0.594
0.600
0.602
0.602
0.606
0.602
0.594
0.586
0.584
0.578
0.578
0.568
0.568
0.570
0.566
0.570
0.574
0.584
0.584
0.580
0.584
0.590
0.594
0.590
0.596
0.594
0.594
0.596
0.586
0.592
0.604
0.610
0.610
0.612
0.626
0.618
0.604
0.606
0.600
0.604
0.596
0.600
0.610
0.618
0.618
0.616
0.616
0.612
0.594
0.590
0.584
0.578
0.574
0.576
0.580
0.588
0.584
0.584
0.590
0.602
0.600
0.598
0.608
0.630
0.632
0.644
0.630
0.642
0.632
0.626
0.618
0.618
0.614
0.612
0.602
0.618
0.612
0.610
0.606
0.618
0.618
0.614
0.606
0.620
0.618
0.618
0.612
0.620
0.628
0.624
0.618
0.622
0.616
0.612
0.608
0.616
0.628
0.632
0.648
0.652
0.656
0.648
0.642
0.644
0.640
0.634
0.632
0.632
0.632
0.630
0.638
0.646
0.634
0.630
0.628
0.620
0.614
0.612
0.622
0.624
0.622
0.616
0.624
0.626
0.620
0.622
0.626
0.614
0.610
0.608
0.604
0.582
0.578
0.572
0.576
0.584
0.620
0.652
0.632
0.638
0.658
0.648
0.644
0.642
0.630
0.620
0.622
0.630
0.610
0.612
0.600
0.598
0.600
0.606
0.606
0.622
0.632
0.620
0.628
0.626
0.640
0.632
0.634
0.636
0.622
0.616
0.602
0.584
0.586
0.580
0.576
0.588
0.598
0.598
0.596
0.602
0.614
0.620
0.618
0.618
0.612
0.600
0.600
0.596
0.596
0.602
0.604
0.594
0.606
0.610
0.610
0.610
0.612
0.586
0.568
0.284
0.282
0.566
0.562
0.566
0.596
0.612
0.614
0.626
0.634
0.604
0.590
0.582
0.578
0.572
0.570
0.564
0.566
0.572
0.568
0.582
0.582
0.580
0.584
0.564
0.584
0.356
0.216
0.570
0.558
0.552
0.550
0.554
0.564
0.566
0.572
0.576
0.586
0.590
0.586
0.594
0.588
0.586
0.592
0.600
0.600
0.596
0.604
0.602
0.602
0.616
0.640
0.634
0.634
0.640
0.650
0.640
0.632
0.622
0.614
0.598
0.604
0.598
0.594
0.606
0.612
0.620
0.616
0.622
0.628
0.624
0.620
0.630
0.630
0.628
0.630
0.636
0.642
0.640
0.642
0.660
0.662
0.650
0.658
0.684
0.668
0.678
0.652
0.636
0.628
0.616
0.612
0.602
0.594
0.588
0.588
0.586
0.590
0.610
0.678
0.692
0.712
0.740
0.708
0.704
0.708
0.678
0.664
0.642
0.628
0.632
0.658
0.696
0.702
0.676
0.658
0.660
0.652
0.654
0.670
0.694
0.678
0.686
0.698
0.700
0.690
0.654
0.652
0.642
0.630
0.632
0.632
0.630
0.640
0.660
0.674
0.700
0.710
0.704
0.730
0.734
0.710
0.678
0.672
0.666
0.660
0.670
0.662
0.658
0.664
0.664
0.664
0.690
0.742
0.736
0.686
0.692
0.678
0.686
0.658
0.664
0.656
0.640
0.640
0.650
0.646
0.650
0.668
0.678
0.658
0.664
0.660
0.664
0.654
0.656
0.676
0.718
0.726
0.690
0.686
0.662
0.654
0.660
0.666
0.668
0.676
0.672
0.656
0.640
0.624
0.610
0.604
0.592
0.592
0.602
0.624
0.648
0.688
0.730
0.736
0.754
0.718
0.692
0.692
0.656
0.650
0.654
0.640
0.648
0.656
0.660
0.668
0.660
0.654
0.672
0.732
0.744
0.720
0.680
0.662
0.646
0.636
0.628
0.616
0.624
0.620
0.628
0.626
0.630
0.628
0.620
0.626
0.636
0.632
0.628
0.632
0.632
0.638
0.650
0.682
0.710
0.704
0.686
0.658
0.656
0.646
0.636
0.632
0.644
0.668
0.700
0.698
0.678
0.680
0.676
0.670
0.662
0.648
0.636
0.640
0.650
0.652
0.676
0.684
0.670
0.666
0.666
0.678
0.666
0.668
0.668
0.670
0.662
0.702
0.740
0.730
0.712
0.732
0.744
0.708
0.700
0.712
0.694
0.678
0.680
0.684
0.664
0.656
0.654
0.646
0.636
0.640
0.674
0.734
0.760
0.698
0.680
0.674
0.690
0.674
0.688
0.676
0.668
0.660
0.666
0.668
0.680
0.684
0.692
0.714
0.718
0.680
0.684
0.672
0.668
0.656
0.654
0.666
0.660
0.646
0.662
0.690
0.704
0.694
0.698
0.696
0.680
0.654
0.654
0.658
0.662
0.652
0.644
0.654
0.666
0.650
0.650
0.656
0.700
0.734
0.742
0.734
0.716
0.696
0.674
0.650
0.640
0.632
0.646
0.694
0.726
0.682
0.684
0.712
0.778
0.800
0.796
0.768
0.734
0.716
0.696
0.670
0.658
0.664
0.708
0.794
0.766
0.756
0.782
0.782
0.768
0.754
0.724
0.692
0.666
0.662
0.648
0.656
0.720
0.844
0.858
0.818
0.742
0.700
0.676
0.670
0.686
0.708
0.716
0.698
0.662
0.664
0.666
0.690
0.710
0.710
0.702
0.668
0.668
0.660
0.648
0.650
0.666
0.686
0.704
0.708
0.702
0.714
0.708
0.678
0.672
0.672
0.658
0.636
0.638
0.636
0.656
0.748
0.796
0.784
0.802
0.790
0.746
0.740
0.732
0.734
0.714
0.734
0.746
0.760
0.720
0.746
0.754
0.730
0.722
0.734
0.754
0.718
0.692
0.688
0.708
0.706
0.700
0.722
0.762
0.754
0.756
0.748
0.724
0.700
0.702
0.722
0.736
0.714
0.720
0.734
0.718
0.704
0.710
0.710
0.676
0.676
0.684
0.682
0.668
0.680
0.700
0.712
0.710
0.734
0.736
0.716
0.732
0.756
0.726
0.708
0.708
0.706
0.680
0.690
0.690
0.670
0.666
0.674
0.692
0.698
0.704
0.724
0.748
0.728
0.750
0.748
0.706
0.684
0.688
0.718
0.780
0.798
0.788
0.760
0.736
0.726
0.708
0.702
0.664
0.660
0.648
0.652
0.656
0.676
0.758
0.800
0.760
0.720
0.686
0.676
0.652
0.658
0.688
0.718
0.742
0.758
0.724
0.750
0.764
0.772
0.738
0.756
0.752
0.750
0.692
0.698
0.724
0.774
0.762
0.738
0.700
0.708
0.714
0.736
0.756
0.716
0.714
0.738
0.808
0.842
0.842
0.826
0.790
0.750
0.722
0.696
0.686
0.678
0.652
0.644
0.644
0.660
0.808
0.886
0.876
0.856
0.786
0.734
0.722
0.698
0.688
0.674
0.684
0.692
0.682
0.672
0.682
0.738
0.758
0.810
0.818
0.736
0.738
0.742
0.738
0.726
0.690
0.696
0.690
0.674
0.670
0.678
0.728
0.790
0.798
0.782
0.722
0.704
0.698
0.704
0.716
0.718
0.688
0.724
0.732
0.726
0.718
0.740
0.738
0.740
0.704
0.712
0.688
0.672
0.666
0.660
0.648
0.660
0.676
0.702
0.680
0.706
0.716
0.746
0.716
0.732
0.738
0.726
0.694
0.706
0.718
0.728
0.722
0.748
0.762
0.740
0.770
0.764
0.738
0.764
0.764
0.732
0.762
0.780
0.740
0.768
0.782
0.740
0.742
0.742
0.772
0.746
0.714
0.706
0.696
0.698
0.702
0.718
0.730
0.736
0.686
0.670
0.674
0.676
0.718
0.780
0.766
0.740
0.698
0.700
0.698
0.670
0.680
0.698
0.748
0.768
0.724
0.714
0.704
0.712
0.708
0.732
0.738
0.730
0.728
0.702
0.686
0.672
0.678
0.684
0.716
0.710
0.680
0.690
0.802
0.796
0.808
0.786
0.766
0.704
0.694
0.680
0.672
0.652
0.654
0.680
0.720
0.770
0.750
0.738
0.718
0.706
0.710
0.686
0.694
0.704
0.708
0.712
0.712
0.724
0.736
0.720
0.704
0.716
0.750
0.776
0.780
0.758
0.746
0.714
0.694
0.674
0.656
0.650
0.628
0.630
0.658
0.812
0.868
0.828
0.806
0.714
0.694
0.678
0.682
0.686
0.710
0.728
0.696
0.712
0.800
0.856
0.836
0.818
0.762
0.720
0.694
0.676
0.668
0.672
0.698
0.710
0.740
0.768
0.788
0.790
0.784
0.774
0.756
0.714
0.714
0.716
0.686
0.706
0.742
0.734
0.698
0.714
0.704
0.710
0.770
0.846
0.834
0.762
0.726
0.714
0.704
0.688
0.696
0.704
0.706
0.690
0.694
0.722
0.732
0.758
0.778
0.766
0.766
0.776
0.780
0.746
0.742
0.734
0.732
0.712
0.706
0.718
0.744
0.762
0.746
0.758
0.754
0.746
0.714
0.708
0.706
0.714
0.716
0.742
0.772
0.732
0.740
0.744
0.738
0.694
0.694
0.692
0.694
0.702
0.730
0.764
0.724
0.748
0.748
0.722
0.742
0.758
0.736
0.748
0.740
0.736
0.724
0.730
0.730
0.752
0.720
0.748
0.748
0.720
0.718
0.704
0.680
0.684
0.712
0.714
0.706
0.746
0.822
0.768
0.726
0.710
0.686
0.660
0.642
0.624
0.612
0.612
0.620
0.780
0.830
0.816
0.730
0.714
0.688
0.710
0.714
0.696
0.690
0.682
0.694
0.682
0.698
0.706
0.700
0.730
0.710
0.738
0.756
0.720
0.722
0.724
0.734
0.730
0.752
0.738
0.710
0.742
0.814
0.778
0.734
0.710
0.700
0.692
0.672
0.664
0.692
0.758
0.760
0.802
0.814
0.766
0.794
0.818
0.806
0.734
0.714
0.672
0.644
0.646
0.644
0.658
0.688
0.688
0.694
0.678
0.704
0.726
0.710
0.720
0.794
0.888
0.772
0.758
0.722
0.708
0.704
0.706
0.696
0.690
0.696
0.698
0.714
0.750
0.760
0.882
0.878
0.790
0.808
0.848
0.830
0.754
0.758
0.746
0.732
0.700
0.696
0.712
0.746
0.798
0.774
0.772
0.718
0.702
0.718
0.784
0.810
0.784
0.716
0.712
0.700
0.722
0.770
0.786
0.758
0.738
0.700
0.668
0.648
0.636
0.644
0.656
0.682
0.706
0.712
0.788
0.818
0.782
0.786
0.746
0.744
0.754
0.742
0.706
0.690
0.664
0.656
0.650
0.644
0.656
0.676
0.686
0.672
0.690
0.816
0.748
0.706
0.692
0.670
0.656
0.654
0.724
0.788
0.732
0.704
0.688
0.690
0.698
0.706
0.708
0.716
0.708
0.704
0.696
0.702
0.698
0.714
0.740
0.780
0.770
0.750
0.752
0.726
0.698
0.704
0.726
0.816
0.746
0.714
0.692
0.670
0.666
0.684
0.702
0.682
0.664
0.644
0.628
0.634
0.642
0.656
0.684
0.678
0.650
0.644
0.634
0.632
0.632
0.620
0.636
0.668
0.714
0.704
0.680
0.666
0.638
0.620
0.606
0.612
0.614
0.634
0.652
0.646
0.640
0.652
0.670
0.690
0.696
0.716
0.762
0.770
0.812
0.764
0.724
0.732
0.728
0.706
0.676
0.662
0.644
0.614
0.610
0.594
0.590
0.594
0.612
0.640
0.652
0.694
0.792
0.752
0.744
0.768
0.768
0.728
0.708
0.744
0.728
0.688
0.682
0.670
0.650
0.638
0.618
0.616
0.612
0.622
0.638
0.648
0.650
0.646
0.644
0.626
0.626
0.650
0.692
0.762
0.720
0.728
0.730
0.760
0.784
0.742
0.696
0.674
0.654
0.646
0.650
0.672
0.672
0.666
0.672
0.662
0.650
0.660
0.720
0.732
0.696
0.678
0.682
0.658
0.670
0.668
0.668
0.666
0.660
0.642
0.646
0.648
0.658
0.670
0.690
0.718
0.734
0.736
0.722
0.700
0.676
0.654
0.628
0.618
0.622
0.638
0.714
0.708
0.686
0.664
0.650
0.650
0.632
0.624
0.622
0.608
0.620
0.660
0.728
0.698
0.716
0.718
0.680
0.664
0.648
0.654
0.684
0.704
0.700
0.700
0.688
0.666
0.638
0.630
0.622
0.604
0.606
0.598
0.598
0.596
0.602
0.622
0.626
0.636
0.652
0.658
0.666
0.650
0.640
0.616
0.612
0.612
0.614
0.624
0.640
0.646
0.654
0.682
0.676
0.688
0.696
0.684
0.660
0.640
0.634
0.608
0.606
0.606
0.616
0.664
0.758
0.768
0.754
0.728
0.716
0.698
0.686
0.672
0.684
0.720
0.728
0.756
0.744
0.714
0.672
0.668
0.658
0.654
0.654
0.648
0.632
0.628
0.622
0.620
0.658
0.766
0.808
0.808
0.798
0.754
0.738
0.708
0.706
0.670
0.676
0.694
0.726
0.682
0.688
0.704
0.724
0.712
0.722
0.702
0.714
0.712
0.720
0.700
0.700
0.698
0.714
0.724
0.718
0.712
0.694
0.670
0.668
0.640
0.630
0.622
0.622
0.658
0.766
0.758
0.724
0.704
0.708
0.724
0.738
0.744
0.730
0.696
0.690
0.668
0.646
0.642
0.634
0.630
0.644
0.692
0.712
0.726
0.710
0.720
0.724
0.708
0.688
0.690
0.682
0.692
0.692
0.702
0.690
0.684
0.686
0.720
0.776
0.788
0.740
0.726
0.726
0.692
0.694
0.694
0.682
0.668
0.666
0.708
0.772
0.728
0.738
0.710
0.702
0.720
0.708
0.700
0.714
0.718
0.704
0.700
0.680
0.668
0.658
0.648
0.652
0.640
0.662
0.662
0.722
0.682
0.674
0.652
0.646
0.648
0.654
0.646
0.644
0.652
0.644
0.656
0.676
0.688
0.680
0.666
0.648
0.640
0.628
0.632
0.616
0.608
0.602
0.602
0.600
0.588
0.594
0.620
0.620
0.606
0.596
0.610
0.614
0.684
0.720
0.750
0.770
0.800
0.806
0.734
0.714
0.692
0.672
0.646
0.634
0.632
0.642
0.668
0.652
0.654
0.658
0.686
0.684
0.686
0.680
0.670
0.662
0.660
0.648
0.662
0.664
0.678
0.658
0.654
0.668
0.722
0.744
0.746
0.698
0.678
0.678
0.694
0.712
0.704
0.730
0.712
0.726
0.730
0.702
0.704
0.674
0.678
0.700
0.724
0.706
0.680
0.676
0.658
0.652
0.666
0.660
0.676
0.694
0.680
0.694
0.680
0.664
0.662
0.676
0.706
0.706
0.744
0.782
0.738
0.734
0.746
0.716
0.674
0.676
0.702
0.708
0.692
0.708
0.736
0.722
0.724
0.740
0.722
0.686
0.684
0.694
0.710
0.704
0.732
0.746
0.738
0.714
0.712
0.716
0.688
0.700
0.682
0.662
0.662
0.652
0.660
0.684
0.694
0.672
0.654
0.642
0.630
0.620
0.618
0.622
0.628
0.646
0.690
0.736
0.720
0.716
0.682
0.658
0.660
0.650
0.646
0.652
0.644
0.630
0.638
0.644
0.642
0.662
0.734
0.730
0.748
0.774
0.748
0.716
0.708
0.700
0.676
0.692
0.688
0.690
0.704
0.674
0.668
0.664
0.692
0.702
0.710
0.730
0.738
0.724
0.720
0.694
0.674
0.668
0.678
0.686
0.680
0.674
0.692
0.696
0.688
0.700
0.710
0.704
0.726
0.722
0.710
0.706
0.692
0.664
0.658
0.656
0.640
0.640
0.644
0.656
0.670
0.686
0.692
0.698
0.708
0.708
0.696
0.676
0.688
0.664
0.648
0.644
0.652
0.686
0.716
0.674
0.662
0.672
0.660
0.656
0.648
0.642
0.646
0.642
0.632
0.656
0.668
0.684
0.692
0.690
0.674
0.662
0.642
0.636
0.628
0.620
0.610
0.606
0.608
0.626
0.660
0.700
0.662
0.674
0.698
0.758
0.756
0.730
0.698
0.698
0.702
0.700
0.656
0.630
0.620
0.610
0.602
0.592
0.584
0.586
0.584
0.582
0.580
0.586
0.570
0.568
0.568
0.584
0.606
0.664
0.672
0.648
0.630
0.622
0.610
0.600
0.598
0.596
0.594
0.592
0.594
0.594
0.596
0.628
0.676
0.688
0.688
0.684
0.676
0.652
0.654
0.636
0.622
0.616
0.618
0.612
0.606
0.610
0.606
0.606
0.602
0.612
0.624
0.608
0.620
0.628
0.614
0.604
0.602
0.592
0.590
0.584
0.588
0.578
0.574
0.588
0.582
0.584
0.586
0.592
0.596
0.592
0.600
0.592
0.588
0.586
0.578
0.574
0.564
0.564
0.576
0.586
0.598
0.604
0.614
0.606
0.620
0.624
0.622
0.642
0.656
0.640
0.646
0.644
0.616
0.620
0.616
0.606
0.598
0.590
0.600
0.594
0.596
0.608
0.616
0.614
0.628
0.640
0.620
0.624
0.622
0.608
0.604
0.608
0.604
0.606
0.598
0.602
0.590
0.588
0.594
0.604
0.604
0.602
0.604
0.600
0.596
0.596
0.604
0.598
0.592
0.592
0.584
0.596
0.600
0.626
0.658
0.692
0.692
0.728
0.692
0.672
0.636
0.624
0.614
0.612
0.604
0.596
0.600
0.606
0.612
0.600
0.612
0.620
0.618
0.622
0.646
0.662
0.638
0.646
0.638
0.628
0.614
0.620
0.618
0.608
0.620
0.626
0.624
0.624
0.634
0.640
0.628
0.630
0.630
0.612
0.618
0.622
0.608
0.610
0.606
0.602
0.596
0.582
0.578
0.580
0.588
0.596
0.608
0.618
0.618
0.608
0.618
0.630
0.624
0.636
0.626
0.616
0.600
0.590
0.596
0.588
0.584
0.584
0.594
0.610
0.632
0.616
0.622
0.620
0.606
0.612
0.616
0.602
0.596
0.606
0.606
0.598
0.584
0.590
0.586
0.580
0.586
0.586
0.584
0.578
0.562
0.562
0.568
0.566
0.566
0.570
0.578
0.572
0.582
0.588
0.590
0.578
0.588
0.600
0.592
0.586
0.586
0.590
0.592
0.588
0.590
0.590
0.588
0.578
0.572
0.564
0.566
0.578
0.584
0.590
0.604
0.598
0.588
0.598
0.608
0.614
0.600
0.592
0.586
0.582
0.578
0.574
0.580
0.588
0.598
0.586
0.582
0.586
0.586
0.584
0.584
0.592
0.598
0.608
0.616
0.622
0.616
0.616
0.612
0.616
0.612
0.608
0.610
0.612
0.612
0.614
0.618
0.610
0.602
0.600
0.608
0.610
0.612
0.602
0.596
0.600
0.594
0.586
0.584
0.586
0.608
0.620
0.630
0.620
0.612
0.626
0.648
0.668
0.674
0.668
0.660
0.640
0.622
0.614
0.614
0.618
0.642
0.650
0.660
0.682
0.676
0.682
0.676
0.650
0.636
0.628
0.616
0.614
0.624
0.628
0.630
0.644
0.672
0.656
0.640
0.628
0.636
0.662
0.694
0.694
0.648
0.658
0.674
0.656
0.646
0.664
0.666
0.654
0.680
0.674
0.654
0.672
0.662
0.660
0.654
0.660
0.668
0.662
0.664
0.678
0.702
0.688
0.690
0.682
0.662
0.638
0.638
0.630
0.622
0.612
0.612
0.630
0.648
0.650
0.682
0.694
0.686
0.722
0.696
0.688
0.682
0.654
0.650
0.660
0.638
0.646
0.644
0.642
0.628
0.636
0.628
0.646
0.642
0.634
0.626
0.632
0.612
0.616
0.612
0.604
0.600
0.590
0.578
0.584
0.594
0.602
0.624
0.628
0.612
0.598
0.606
0.628
0.680
0.762
0.734
0.720
0.712
0.706
0.682
0.680
0.670
0.668
0.676
0.672
0.690
0.706
0.716
0.708
0.700
0.682
0.662
0.652
0.656
0.654
0.664
0.690
0.710
0.688
0.690
0.692
0.660
0.656
0.654
0.648
0.644
0.650
0.652
0.654
0.654
0.668
0.680
0.684
0.686
0.680
0.666
0.666
0.658
0.642
0.646
0.646
0.652
0.646
0.656
0.656
0.648
0.654
0.658
0.646
0.640
0.640
0.632
0.638
0.644
0.668
0.694
0.702
0.718
0.726
0.726
0.698
0.692
0.686
0.660
0.658
0.654
0.648
0.640
0.646
0.648
0.652
0.650
0.668
0.664
0.668
0.656
0.656
0.656
0.644
0.652
0.652
0.654
0.648
0.656
0.656
0.660
0.658
0.660
0.656
0.642
0.644
0.654
0.656
0.640
0.654
0.640
0.626
0.610
0.612
0.620
0.634
0.652
0.678
0.666
0.640
0.640
0.650
0.656
0.654
0.646
0.634
0.626
0.614
0.620
0.628
0.626
0.652
0.660
0.672
0.702
0.718
0.726
0.708
0.672
0.654
0.638
0.626
0.616
0.622
0.626
0.650
0.674
0.684
0.694
0.706
0.690
0.678
0.664
0.644
0.634
0.628
0.622
0.610
0.622
0.628
0.648
0.652
0.664
0.678
0.662
0.666
0.656
0.640
0.634
0.636
0.628
0.626
0.628
0.622
0.622
0.622
0.610
0.620
0.616
0.630
0.636
0.630
0.632
0.632
0.628
0.642
0.630
0.632
0.630
0.620
0.612
0.608
0.610
0.618
0.624
0.624
0.634
0.634
0.642
0.636
0.640
0.640
0.632
0.626
0.628
0.620
0.620
0.618
0.620
0.630
0.628
0.624
0.628
0.628
0.630
0.634
0.634
0.642
0.634
0.638
0.642
0.634
0.626
0.628
0.620
0.620
0.620
0.620
0.624
0.628
0.628
0.640
0.646
0.642
0.632
0.622
0.614
0.604
0.604
0.610
0.618
0.628
0.638
0.628
0.616
0.620
0.622
0.624
0.614
0.608
0.606
0.596
0.602
0.596
0.588
0.590
0.580
0.574
0.566
0.568
0.568
0.572
0.578
0.576
0.582
0.586
0.590
0.590
0.596
0.602
0.602
0.608
0.626
0.644
0.658
0.646
0.650
0.652
0.636
0.632
0.624
0.616
0.616
0.614
0.604
0.600
0.598
0.594
0.598
0.602
0.598
0.594
0.602
0.630
0.642
0.632
0.630
0.642
0.644
0.630
0.624
0.624
0.618
0.608
0.606
0.604
0.612
0.612
0.616
0.626
0.638
0.652
0.644
0.642
0.642
0.634
0.628
0.628
0.624
0.614
0.608
0.606
0.606
0.608
0.608
0.616
0.618
0.620
0.618
0.620
0.624
0.616
0.618
0.618
0.620
0.618
0.618
0.624
0.628
0.622
0.620
0.618
0.612
0.610
0.590
0.586
0.580
0.580
0.586
0.600
0.622
0.676
0.680
0.676
0.686
0.678
0.652
0.650
0.636
0.624
0.612
0.612
0.614
0.612
0.616
0.626
0.632
0.632
0.628
0.632
0.642
0.630
0.626
0.624
0.628
0.628
0.622
0.628
0.634
0.632
0.628
0.636
0.648
0.644
0.644
0.640
0.644
0.630
0.626
0.624
0.622
0.606
0.606
0.604
0.610
0.608
0.616
0.640
0.660
0.648
0.660
0.666
0.668
0.654
0.654
0.646
0.638
0.622
0.628
0.626
0.630
0.622
0.614
0.612
0.606
0.592
0.604
0.602
0.600
0.626
0.642
0.642
0.616
0.624
0.618
0.620
0.636
0.624
0.626
0.630
0.622
0.624
0.628
0.638
0.632
0.626
0.604
0.602
0.604
0.598
0.594
0.594
0.600
0.616
0.614
0.622
0.622
0.632
0.634
0.626
0.632
0.630
0.622
0.602
0.584
0.578
0.576
0.586
0.602
0.666
0.710
0.726
0.696
0.702
0.706
0.688
0.656
0.652
0.636
0.630
0.624
0.610
0.614
0.616
0.622
0.624
0.614
0.618
0.630
0.636
0.632
0.646
0.642
0.648
0.636
0.642
0.634
0.624
0.630
0.628
0.622
0.610
0.624
0.624
0.636
0.642
0.640
0.642
0.638
0.632
0.636
0.620
0.610
0.606
0.602
0.608
0.604
0.606
0.624
0.636
0.628
0.630
0.632
0.636
0.628
0.630
0.634
0.638
0.628
0.632
0.624
0.594
0.608
0.596
0.594
0.610
0.638
0.642
0.650
0.654
0.648
0.654
0.678
0.696
0.686
0.682
0.676
0.670
0.662
0.646
0.644
0.642
0.638
0.634
0.650
0.648
0.636
0.612
0.616
0.614
0.614
0.600
0.596
0.594
0.604
0.586
0.584
0.580
0.568
0.568
0.560
0.550
0.550
0.550
0.550
0.556
0.562
0.584
0.622
0.640
0.624
0.610
0.594
0.594
0.600
0.602
0.604
0.592
0.590
0.590
0.598
0.600
0.612
0.626
0.646
0.650
0.644
0.620
0.608
0.590
0.586
0.580
0.574
0.572
0.570
0.576
0.592
0.596
0.594
0.612
0.602
0.620
0.616
0.612
0.602
0.592
0.594
0.592
0.586
0.590
0.582
0.588
0.588
0.600
0.616
0.616
0.622
0.620
0.618
0.614
0.614
0.616
0.620
0.624
0.622
0.614
0.620
0.634
0.630
0.638
0.626
0.614
0.602
0.596
0.612
0.644
0.658
0.666
0.662
0.638
0.622
0.606
0.598
0.598
0.614
0.652
0.672
0.648
0.658
0.668
0.652
0.644
0.644
0.644
0.634
0.634
0.632
0.622
0.614
0.614
0.626
0.622
0.642
0.660
0.658
0.668
0.674
0.678
0.654
0.642
0.632
0.634
0.618
0.624
0.654
0.686
0.680
0.696
0.700
0.684
0.670
0.664
0.658
0.640
0.646
0.636
0.642
0.636
0.634
0.650
0.638
0.662
0.692
0.696
0.674
0.690
0.672
0.676
0.684
0.678
0.658
0.650
0.634
0.618
0.610
0.610
0.632
0.662
0.678
0.694
0.702
0.686
0.692
0.684
0.676
0.672
0.662
0.656
0.660
0.670
0.670
0.658
0.664
0.656
0.658
0.658
0.652
0.640
0.636
0.634
0.634
0.630
0.636
0.652
0.654
0.648
0.652
0.654
0.636
0.636
0.628
0.616
0.602
0.610
0.624
0.646
0.674
0.686
0.676
0.698
0.704
0.680
0.666
0.660
0.652
0.626
0.622
0.618
0.628
0.652
0.648
0.664
0.700
0.726
0.710
0.722
0.708
0.696
0.658
0.658
0.656
0.674
0.676
0.664
0.670
0.670
0.670
0.658
0.656
0.660
0.660
0.660
0.652
0.662
0.676
0.680
0.656
0.642
0.632
0.634
0.636
0.634
0.640
0.648
0.662
0.690
0.704
0.706
0.712
0.706
0.664
0.674
0.660
0.664
0.656
0.676
0.686
0.676
0.676
0.684
0.674
0.634
0.634
0.624
0.604
0.610
0.606
0.608
0.616
0.618
0.614
0.622
0.626
0.630
0.622
0.618
0.620
0.614
0.592
0.594
0.594
0.612
0.626
0.670
0.730
0.768
0.712
0.726
0.740
0.724
0.688
0.686
0.674
0.664
0.644
0.650
0.652
0.666
0.652
0.666
0.674
0.680
0.672
0.684
0.686
0.672
0.664
0.678
0.678
0.666
0.664
0.664
0.660
0.644
0.652
0.666
0.676
0.652
0.660
0.656
0.632
0.646
0.634
0.642
0.640
0.650
0.648
0.640
0.626
0.620
0.626
0.622
0.618
0.612
0.620
0.616
0.602
0.608
0.604
0.604
0.628
0.658
0.666
0.668
0.648
0.658
0.658
0.654
0.654
0.658
0.654
0.646
0.626
0.616
0.620
0.638
0.648
0.650
0.660
0.670
0.676
0.674
0.694
0.688
0.688
0.672
0.650
0.640
0.640
0.660
0.670
0.712
0.708
0.694
0.674
0.668
0.674
0.676
0.646
0.638
0.618
0.618
0.610
0.646
0.658
0.656
0.670
0.684
0.676
0.680
0.674
0.658
0.646
0.644
0.632
0.624
0.624
0.626
0.624
0.620
0.612
0.616
0.624
0.648
0.646
0.658
0.658
0.664
0.644
0.644
0.642
0.630
0.626
0.628
0.622
0.618
0.610
0.604
0.594
0.588
0.594
0.596
0.610
0.618
0.628
0.626
0.626
0.638
0.642
0.632
0.628
0.626
0.620
0.622
0.616
0.608
0.604
0.602
0.610
0.610
0.618
0.622
0.626
0.614
0.616
0.612
0.618
0.614
0.620
0.628
0.632
0.638
0.626
0.626
0.630
0.628
0.620
0.634
0.646
0.644
0.634
0.630
0.630
0.634
0.638
0.632
0.644
0.640
0.644
0.640
0.638
0.628
0.608
0.612
0.590
0.578
0.576
0.574
0.586
0.596
0.602
0.620
0.606
0.610
0.596
0.596
0.588
0.584
0.584
0.574
0.566
0.560
0.550
0.552
0.544
0.536
0.534
0.534
0.536
0.536
0.526
0.532
0.540
0.544
0.540
0.532
0.540
0.532
0.534
0.532
0.528
0.536
0.538
0.528
0.536
0.542
0.552
0.560
0.554
0.558
0.544
0.554
0.542
0.540
0.534
0.538
0.528
0.536
0.534
0.540
0.546
0.532
0.544
0.534
0.544
0.540
0.544
0.546
0.552
0.556
0.544
0.558
0.542
0.548
0.542
0.542
0.536
0.542
0.550
0.552
0.558
0.556
0.554
0.556
0.548
0.550
0.542
0.546
0.542
0.548
0.550
0.546
0.548
0.554
0.552
0.556
0.552
0.552
0.542
0.546
0.556
0.562
0.568
0.564
0.562
0.560
0.554
0.546
0.538
0.538
0.530
0.522
0.520
0.524
0.522
0.524
0.538
0.552
0.542
0.564
0.580
0.590
0.592
0.594
0.596
0.576
0.578
0.562
0.550
0.540
0.540
0.564
0.556
0.580
0.606
0.598
0.580
0.598
0.628
0.632
0.624
0.606
0.602
0.598
0.592
0.574
0.576
0.558
0.552
0.540
0.528
0.526
0.552
0.646
0.692
0.634
0.596
0.578
0.606
0.624
0.632
0.646
0.658
0.628
0.614
0.600
0.594
0.588
0.586
0.582
0.586
0.588
0.586
0.576
0.568
0.574
0.572
0.568
0.572
0.570
0.568
0.564
0.558
0.568
0.574
0.590
0.602
0.594
0.582
0.582
0.580
0.580
0.588
0.586
0.572
0.574
0.562
0.558
0.560
0.562
0.554
0.572
0.606
0.636
0.626
0.628
0.624
0.636
0.648
0.656
0.632
0.616
0.612
0.606
0.608
0.594
0.590
0.594
0.602
0.600
0.622
0.654
0.712
0.718
0.692
0.702
0.706
0.672
0.644
0.638
0.604
0.598
0.626
0.630
0.612
0.614
0.602
0.592
0.582
0.582
0.604
0.644
0.604
0.614
0.662
0.588
0.198
0.684
0.642
0.614
0.604
0.592
0.572
0.560
0.554
0.544
0.546
0.544
0.542
0.552
0.556
0.570
0.584
0.586
0.592
0.598
0.600
0.598
0.602
0.592
0.574
0.574
0.570
0.572
0.572
0.570
0.560
0.550
0.548
0.558
0.572
0.600
0.622
0.620
0.612
0.598
0.596
0.602
0.596
0.602
0.624
0.626
0.600
0.612
0.588
0.582
0.568
0.558
0.550
0.546
0.538
0.530
0.526
0.522
0.514
0.506
0.504
0.500
0.500
0.498
0.498
0.508
0.498
0.502
0.500
0.552
0.592
0.594
0.616
0.658
0.644
0.594
0.592
0.576
0.572
0.564
0.566
0.560
0.558
0.550
0.554
0.550
0.548
0.546
0.542
0.540
0.530
0.540
0.534
0.540
0.544
0.542
0.534
0.538
0.536
0.538
0.544
0.544
0.558
0.570
0.568
0.562
0.558
0.562
0.564
0.570
0.576
0.564
0.554
0.556
0.550
0.542
0.542
0.540
0.546
0.554
0.550
0.546
0.552
0.546
0.546
0.542
0.554
0.562
0.554
0.550
0.546
0.548
0.548
0.548
0.538
0.542
0.536
0.538
0.542
0.542
0.552
0.552
0.576
0.576
0.578
0.586
0.584
0.588
0.574
0.572
0.576
0.568
0.570
0.560
0.556
0.552
0.550
0.548
0.554
0.548
0.554
0.558
0.560
0.568
0.586
0.610
0.622
0.626
0.618
0.602
0.594
0.582
0.568
0.568
0.562
0.586
0.608
0.622
0.650
0.644
0.658
0.664
0.642
0.620
0.608
0.602
0.608
0.606
0.600
0.616
0.612
0.618
0.588
0.586
0.572
0.568
0.632
0.850
0.798
0.756
0.776
0.740
0.738
0.726
0.704
0.706
0.670
0.654
0.646
0.648
0.644
0.628
0.616
0.612
0.606
0.610
0.608
0.634
0.640
0.628
0.652
0.642
0.620
0.616
0.612
0.610
0.630
0.642
0.622
0.640
0.648
0.630
0.632
0.600
0.600
0.588
0.576
0.568
0.558
0.552
0.544
0.542
0.536
0.532
0.532
0.538
0.536
0.556
0.610
0.642
0.648
0.618
0.618
0.616
0.598
0.604
0.606
0.602
0.600
0.584
0.582
0.582
0.574
0.586
0.584
0.606
0.598
0.612
0.634
0.626
0.632
0.630
0.612
0.616
0.594
0.598
0.598
0.580
0.592
0.590
0.614
0.620
0.606
0.604
0.600
0.590
0.576
0.568
0.574
0.580
0.586
0.576
0.570
0.576
0.568
0.590
0.590
0.572
0.582
0.564
0.558
0.554
0.550
0.552
0.546
0.548
0.554
0.558
0.562
0.564
0.560
0.558
0.548
0.544
0.534
0.536
0.534
0.540
0.552
0.558
0.568
0.562
0.558
0.560
0.558
0.552
0.556
0.556
0.548
0.554
0.564
0.570
0.586
0.586
0.578
0.578
0.586
0.590
0.588
0.574
0.576
0.566
0.552
0.552
0.548
0.544
0.548
0.554
0.560
0.554
0.568
0.552
0.556
0.562
0.548
0.554
0.542
0.546
0.548
0.548
0.552
0.560
0.558
0.568
0.564
0.568
0.580
0.576
0.588
0.588
0.582
0.594
0.586
0.586
0.588
0.584
0.586
0.600
0.618
0.612
0.618
0.624
0.610
0.604
0.602
0.594
0.592
0.590
0.596
0.606
0.600
0.606
0.616
0.620
0.620
0.622
0.628
0.616
0.612
0.616
0.622
0.624
0.608
0.600
0.602
0.604
0.606
0.610
0.622
0.628
0.618
0.626
0.628
0.618
0.612
0.612
0.630
0.658
0.648
0.620
0.610
0.608
0.592
0.590
0.582
0.588
0.586
0.600
0.616
0.666
0.672
0.698
0.720
0.712
0.724
0.736
0.738
0.722
0.724
0.746
0.738
0.736
0.764
0.740
0.734
0.768
0.760
0.728
0.752
0.744
0.712
0.706
0.726
0.710
0.716
0.736
0.740
0.726
0.728
0.728
0.698
0.690
0.688
0.676
0.692
0.728
0.724
0.712
0.718
0.706
0.698
0.676
0.652
0.634
0.630
0.628
0.644
0.668
0.680
0.694
0.698
0.688
0.688
0.692
0.692
0.684
0.692
0.682
0.676
0.692
0.728
0.736
0.712
0.694
0.678
0.662
0.660
0.664
0.664
0.686
0.690
0.666
0.648
0.646
0.638
0.624
0.614
0.610
0.604
0.612
0.598
0.602
0.622
0.622
0.630
0.634
0.636
0.626
0.628
0.622
0.622
0.612
0.622
0.626
0.624
0.632
0.640
0.646
0.638
0.638
0.650
0.650
0.650
0.660
0.678
0.676
0.668
0.668
0.660
0.642
0.636
0.632
0.632
0.624
0.626
0.634
0.634
0.638
0.652
0.658
0.662
0.664
0.660
0.658
0.646
0.644
0.644
0.644
0.640
0.656
0.650
0.654
0.648
0.644
0.642
0.626
0.624
0.618
0.628
0.618
0.618
0.620
0.614
0.616
0.614
0.620
0.612
0.610
0.610
0.604
0.596
0.598
0.592
0.588
0.578
0.578
0.578
0.582
0.586
0.594
0.620
0.654
0.658
0.652
0.662
0.670
0.658
0.646
0.626
0.620
0.612
0.604
0.600
0.594
0.596
0.600
0.608
0.632
0.640
0.636
0.630
0.632
0.632
0.624
0.622
0.622
0.616
0.612
0.614
0.620
0.624
0.614
0.616
0.618
0.612
0.614
0.616
0.620
0.628
0.636
0.632
0.634
0.626
0.630
0.624
0.622
0.618
0.610
0.612
0.614
0.610
0.614
0.620
0.614
0.622
0.620
0.628
0.624
0.624
0.624
0.620
0.610
0.612
0.602
0.608
0.606
0.610
0.614
0.620
0.616
0.622
0.618
0.612
0.598
0.598
0.586
0.578
0.578
0.576
0.570
0.568
0.574
0.580
0.574
0.574
0.578
0.584
0.580
0.580
0.586
0.586
0.588
0.582
0.584
0.578
0.574
0.570
0.566
0.566
0.566
0.566
0.588
0.596
0.608
0.618
0.620
0.630
0.636
0.636
0.628
0.612
0.618
0.600
0.592
0.584
0.588
0.592
0.604
0.620
0.638
0.624
0.622
0.618
0.624
0.628
0.616
0.618
0.624
0.622
0.630
0.650
0.674
0.684
0.688
0.694
0.680
0.678
0.670
0.660
0.658
0.666
0.668
0.678
0.676
0.666
0.666
0.666
0.684
0.676
0.680
0.678
0.674
0.674
0.668
0.664
0.652
0.652
0.658
0.648
0.652
0.662
0.660
0.664
0.668
0.658
0.652
0.650
0.648
0.638
0.636
0.644
0.656
0.646
0.648
0.650
0.642
0.640
0.648
0.650
0.642
0.652
0.660
0.652
0.660
0.672
0.678
0.670
0.666
0.664
0.650
0.652
0.654
0.650
0.644
0.652
0.658
0.660
0.674
0.670
0.666
0.676
0.668
0.666
0.660
0.658
0.660
0.656
0.654
0.648
0.654
0.642
0.644
0.646
0.638
0.636
0.636
0.642
0.638
0.652
0.662
0.668
0.662
0.664
0.662
0.642
0.636
0.632
0.634
0.630
0.640
0.648
0.650
0.654
0.632
0.626
0.618
0.622
0.620
0.628
0.624
0.626
0.616
0.612
0.612
0.606
0.604
0.600
0.600
0.596
0.592
0.594
0.594
0.606
0.612
0.604
0.590
0.580
0.584
0.588
0.600
0.638
0.686
0.698
0.676
0.666
0.660
0.636
0.630
0.618
0.606
0.592
0.584
0.570
0.568
0.570
0.580
0.584
0.630
0.664
0.688
0.736
0.780
0.748
0.762
0.740
0.706
0.698
0.684
0.666
0.646
0.638
0.638
0.656
0.652
0.658
0.680
0.652
0.642
0.640
0.630
0.618
0.620
0.624
0.638
0.654
0.690
0.732
0.736
0.748
0.768
0.760
0.728
0.712
0.696
0.674
0.670
0.662
0.670
0.658
0.664
0.686
0.704
0.690
0.700
0.706
0.684
0.670
0.656
0.648
0.636
0.642
0.648
0.652
0.644
0.652
0.664
0.664
0.660
0.672
0.672
0.674
0.686
0.686
0.690
0.678
0.694
0.696
0.672
0.674
0.660
0.654
0.644
0.654
0.660
0.674
0.672
0.692
0.700
0.682
0.678
0.672
0.664
0.644
0.642
0.640
0.646
0.642
0.652
0.664
0.682
0.690
0.702
0.704
0.684
0.678
0.668
0.644
0.620
0.614
0.604
0.616
0.622
0.628
0.638
0.632
0.636
0.646
0.646
0.650
0.650
0.628
0.624
0.614
0.610
0.612
0.620
0.616
0.628
0.632
0.624
0.628
0.626
0.632
0.628
0.636
0.650
0.648
0.650
0.638
0.614
0.612
0.604
0.610
0.620
0.644
0.692
0.710
0.706
0.698
0.668
0.650
0.636
0.630
0.614
0.616
0.618
0.622
0.628
0.628
0.640
0.662
0.658
0.668
0.672
0.652
0.646
0.638
0.630
0.634
0.640
0.644
0.662
0.646
0.636
0.632
0.626
0.614
0.606
0.592
0.590
0.586
0.602
0.610
0.626
0.666
0.672
0.660
0.652
0.642
0.630
0.620
0.606
0.596
0.584
0.582
0.578
0.580
0.602
0.628
0.646
0.650
0.712
0.692
0.708
0.704
0.664
0.662
0.648
0.634
0.632
0.636
0.648
0.660
0.670
0.660
0.654
0.648
0.642
0.634
0.636
0.636
0.656
0.642
0.648
0.690
0.720
0.708
0.716
0.722
0.706
0.684
0.686
0.684
0.672
0.680
0.708
0.762
0.734
0.760
0.758
0.708
0.700
0.692
0.680
0.670
0.670
0.684
0.696
0.694
0.712
0.718
0.720
0.716
0.722
0.724
0.702
0.712
0.716
0.698
0.686
0.690
0.682
0.672
0.674
0.676
0.674
0.678
0.688
0.702
0.688
0.686
0.694
0.684
0.670
0.672
0.652
0.640
0.644
0.646
0.638
0.630
0.614
0.616
0.614
0.624
0.634
0.638
0.628
0.634
0.628
0.634
0.650
0.642
0.662
0.678
0.698
0.690
0.702
0.698
0.700
0.676
0.690
0.684
0.672
0.684
0.688
0.698
0.686
0.698
0.704
0.718
0.702
0.710
0.708
0.688
0.674
0.676
0.678
0.664
0.662
0.670
0.674
0.670
0.676
0.702
0.706
0.684
0.680
0.680
0.668
0.650
0.650
0.638
0.638
0.654
0.680
0.668
0.684
0.682
0.682
0.668
0.672
0.666
0.658
0.640
0.626
0.612
0.602
0.594
0.584
0.584
0.584
0.586
0.586
0.586
0.582
0.588
0.580
0.578
0.580
0.590
0.606
0.610
0.602
0.600
0.602
0.614
0.622
0.622
0.614
0.618
0.628
0.638
0.660
0.668
0.666
0.688
0.696
0.712
0.694
0.724
0.718
0.724
0.742
0.730
0.706
0.686
0.686
0.696
0.700
0.674
0.682
0.682
0.688
0.672
0.682
0.684
0.684
0.650
0.666
0.656
0.650
0.642
0.632
0.624
0.616
0.614
0.614
0.624
0.636
0.654
0.654
0.642
0.648
0.658
0.672
0.676
0.666
0.670
0.674
0.684
0.682
0.678
0.708
0.728
0.748
0.716
0.736
0.728
0.718
0.684
0.688
0.686
0.688
0.680
0.702
0.712
0.726
0.720
0.724
0.728
0.694
0.686
0.682
0.678
0.664
0.648
0.654
0.658
0.670
0.678
0.662
0.680
0.674
0.674
0.646
0.646
0.642
0.652
0.684
0.686
0.684
0.696
0.756
0.798
0.844
0.824
0.816
0.788
0.734
0.722
0.712
0.704
0.692
0.680
0.686
0.692
0.700
0.676
0.692
0.694
0.700
0.680
0.686
0.690
0.680
0.656
0.658
0.660
0.656
0.654
0.642
0.654
0.660
0.668
0.656
0.678
0.680
0.692
0.686
0.678
0.682
0.698
0.692
0.672
0.682
0.682
0.682
0.662
0.664
0.666
0.660
0.644
0.642
0.652
0.660
0.660
0.646
0.640
0.644
0.652
0.664
0.658
0.668
0.668
0.674
0.650
0.636
0.632
0.630
0.624
0.610
0.594
0.588
0.578
0.568
0.568
0.570
0.602
0.652
0.664
0.718
0.754
0.752
0.740
0.732
0.728
0.714
0.700
0.680
0.684
0.690
0.688
0.674
0.676
0.676
0.684
0.668
0.664
0.670
0.680
0.668
0.658
0.662
0.668
0.668
0.658
0.660
0.664
0.662
0.650
0.650
0.650
0.650
0.644
0.632
0.636
0.636
0.650
0.654
0.670
0.680
0.696
0.678
0.686
0.682
0.682
0.658
0.668
0.662
0.644
0.636
0.634
0.646
0.660
0.666
0.654
0.648
0.642
0.646
0.668
0.666
0.670
0.690
0.696
0.716
0.692
0.692
0.712
0.728
0.706
0.722
0.690
0.670
0.662
0.640
0.644
0.636
0.642
0.636
0.636
0.646
0.632
0.624
0.632
0.632
0.624
0.622
0.620
0.622
0.612
0.602
0.602
0.596
0.604
0.598
0.606
0.618
0.634
0.642
0.656
0.664
0.684
0.662
0.646
0.640
0.642
0.636
0.644
0.648
0.642
0.630
0.620
0.618
0.616
0.602
0.598
0.604
0.624
0.634
0.620
0.618
0.630
0.624
0.650
0.668
0.662
0.698
0.714
0.698
0.704
0.716
0.720
0.710
0.716
0.712
0.700
0.686
0.690
0.680
0.674
0.682
0.680
0.718
0.746
0.750
0.724
0.736
0.736
0.718
0.720
0.716
0.724
0.692
0.704
0.704
0.696
0.692
0.712
0.730
0.718
0.718
0.716
0.688
0.684
0.662
0.632
0.620
0.616
0.608
0.608
0.616
0.678
0.770
0.738
0.774
0.782
0.738
0.752
0.726
0.688
0.694
0.686
0.692
0.682
0.714
0.714
0.712
0.714
0.710
0.688
0.674
0.658
0.638
0.648
0.640
0.630
0.638
0.656
0.660
0.660
0.642
0.652
0.634
0.630
0.620
0.624
0.612
0.614
0.602
0.598
0.580
0.570
0.576
0.588
0.612
0.634
0.626
0.618
0.616
0.602
0.594
0.598
0.600
0.596
0.594
0.600
0.596
0.592
0.580
0.572
0.570
0.572
0.582
0.588
0.626
0.676
0.666
0.668
0.652
0.652
0.644
0.660
0.634
0.630
0.624
0.614
0.608
0.606
0.594
0.590
0.578
0.608
0.594
0.600
0.598
0.602
0.618
0.618
0.614
0.610
0.608
0.602
0.600
0.592
0.582
0.576
0.576
0.598
0.610
0.602
0.582
0.576
0.560
0.554
0.542
0.540
0.540
0.540
0.546
0.562
0.570
0.576
0.582
0.582
0.588
0.596
0.600
0.610
0.616
0.616
0.616
0.600
0.584
0.580
0.584
0.582
0.590
0.600
0.608
0.622
0.624
0.630
0.624
0.630
0.638
0.632
0.630
0.652
0.660
0.650
0.648
0.648
0.642
0.650
0.654
0.648
0.650
0.640
0.622
0.620
0.594
0.594
0.582
0.580
0.586
0.592
0.610
0.610
0.610
0.620
0.618
0.620
0.624
0.600
0.606
0.598
0.608
0.610
0.610
0.604
0.600
0.596
0.602
0.592
0.596
0.602
0.610
0.614
0.618
0.634
0.622
0.632
0.604
0.618
0.618
0.624
0.618
0.614
0.614
0.606
0.618
0.626
0.628
0.638
0.636
0.638
0.618
0.608
0.616
0.606
0.604
0.606
0.596
0.606
0.606
0.598
0.606
0.616
0.616
0.614
0.610
0.622
0.612
0.612
0.622
0.646
0.684
0.710
0.680
0.694
0.670
0.664
0.662
0.648
0.640
0.656
0.650
0.646
0.654
0.646
0.646
0.648
0.644
0.632
0.616
0.610
0.606
0.610
0.616
0.636
0.646
0.640
0.644
0.636
0.634
0.634
0.632
0.636
0.632
0.640
0.642
0.654
0.650
0.660
0.672
0.654
0.652
0.636
0.638
0.640
0.648
0.672
0.660
0.674
0.670
0.656
0.652
0.644
0.654
0.648
0.632
0.628
0.628
0.638
0.662
0.662
0.662
0.676
0.676
0.660
0.658
0.646
0.644
0.654
0.664
0.658
0.676
0.678
0.668
0.656
0.658
0.674
0.652
0.666
0.666
0.664
0.680
0.660
0.662
0.648
0.644
0.638
0.638
0.648
0.648
0.656
0.676
0.660
0.666
0.674
0.660
0.650
0.640
0.638
0.642
0.650
0.650
0.668
0.680
0.680
0.696
0.702
0.686
0.694
0.688
0.648
0.650
0.648
0.644
0.652
0.664
0.670
0.680
0.690
0.710
0.696
0.710
0.710
0.690
0.694
0.696
0.698
0.688
0.700
0.720
0.716
0.722
0.750
0.782
0.746
0.752
0.738
0.700
0.706
0.712
0.702
0.716
0.740
0.724
0.720
0.730
0.732
0.708
0.708
0.710
0.688
0.678
0.688
0.682
0.660
0.640
0.624
0.608
0.606
0.610
0.632
0.650
0.666
0.656
0.656
0.648
0.642
0.644
0.650
0.656
0.670
0.652
0.650
0.642
0.636
0.628
0.636
0.644
0.658
0.668
0.668
0.666
0.678
0.664
0.654
0.646
0.648
0.650
0.654
0.660
0.664
0.678
0.678
0.672
0.664
0.656
0.646
0.660
0.664
0.662
0.662
0.666
0.660
0.648
0.632
0.612
0.608
0.592
0.602
0.618
0.650
0.664
0.676
0.686
0.692
0.666
0.658
0.660
0.674
0.664
0.686
0.682
0.678
0.676
0.662
0.658
0.638
0.632
0.624
0.610
0.610
0.590
0.592
0.596
0.584
0.604
0.606
0.614
0.618
0.624
0.618
0.622
0.612
0.598
0.590
0.584
0.582
0.582
0.592
0.588
0.586
0.584
0.578
0.574
0.566
0.566
0.554
0.558
0.548
0.550
0.550
0.552
0.568
0.580
0.590
0.582
0.574
0.584
0.610
0.632
0.686
0.706
0.700
0.670
0.644
0.634
0.610
0.602
0.600
0.608
0.632
0.648
0.654
0.664
0.670
0.674
0.670
0.682
0.686
0.688
0.692
0.710
0.706
0.690
0.668
0.632
0.618
0.598
0.582
0.570
0.576
0.584
0.592
0.592
0.606
0.612
0.650
0.650
0.668
0.666
0.652
0.658
0.668
0.674
0.664
0.662
0.660
0.668
0.674
0.664
0.688
0.694
0.726
0.722
0.712
0.722
0.752
0.738
0.714
0.728
0.718
0.704
0.688
0.698
0.740
0.752
0.762
0.786
0.790
0.752
0.760
0.750
0.736
0.720
0.660
0.636
0.628
0.614
0.610
0.600
0.598
0.602
0.610
0.622
0.652
0.710
0.726
0.686
0.678
0.664
0.664
0.658
0.638
0.630
0.612
0.606
0.602
0.598
0.596
0.590
0.594
0.588
0.590
0.604
0.642
0.702
0.768
0.782
0.780
0.766
0.754
0.756
0.744
0.738
0.762
0.772
0.742
0.774
0.778
0.762
0.764
0.784
0.782
0.726
0.726
0.692
0.668
0.644
0.618
0.618
0.620
0.648
0.668
0.708
0.722
0.702
0.714
0.720
0.712
0.686
0.638
0.628
0.602
0.580
0.572
0.564
0.554
0.558
0.580
0.616
0.680
0.718
0.714
0.726
0.742
0.720
0.688
0.686
0.706
0.706
0.754
0.778
0.820
0.786
0.734
0.738
0.748
0.750
0.726
0.676
0.664
0.676
0.726
0.744
0.772
0.772
0.808
0.820
0.800
0.778
0.774
0.700
0.668
0.654
0.630
0.620
0.620
0.610
0.610
0.604
0.610
0.620
0.632
0.632
0.622
0.612
0.602
0.584
0.584
0.576
0.570
0.580
0.586
0.602
0.692
0.776
0.826
0.758
0.770
0.766
0.780
0.786
0.712
0.690
0.676
0.694
0.712
0.720
0.712
0.678
0.690
0.704
0.732
0.752
0.736
0.772
0.766
0.784
0.738
0.722
0.726
0.734
0.744
0.748
0.690
0.712
0.700
0.692
0.668
0.652
0.644
0.642
0.622
0.626
0.642
0.670
0.728
0.768
0.744
0.700
0.712
0.728
0.768
0.802
0.810
0.778
0.792
0.782
0.790
0.764
0.786
0.764
0.734
0.700
0.684
0.656
0.614
0.600
0.588
0.574
0.578
0.594
0.602
0.626
0.630
0.614
0.614
0.612
0.616
0.628
0.620
0.614
0.610
0.612
0.592
0.592
0.600
0.604
0.616
0.638
0.656
0.630
0.632
0.634
0.614
0.618
0.624
0.644
0.632
0.614
0.602
0.584
0.570
0.570
0.560
0.572
0.582
0.580
0.578
0.580
0.592
0.594
0.610
0.602
0.592
0.592
0.596
0.580
0.584
0.592
0.586
0.592
0.598
0.598
0.590
0.582
0.580
0.572
0.562
0.556
0.560
0.566
0.574
0.608
0.642
0.654
0.648
0.614
0.590
0.588
0.600
0.618
0.608
0.612
0.602
0.588
0.598
0.582
0.578
0.580
0.572
0.580
0.582
0.590
0.584
0.594
0.612
0.616
0.606
0.592
0.594
0.596
0.590
0.592
0.606
0.594
0.618
0.606
0.610
0.606
0.598
0.600
0.604
0.616
0.618
0.618
0.616
0.612
0.594
0.596
0.588
0.586
0.578
0.584
0.596
0.642
0.694
0.688
0.652
0.646
0.628
0.608
0.608
0.604
0.616
0.622
0.608
0.602
0.606
0.646
0.694
0.686
0.694
0.680
0.664
0.628
0.610
0.606
0.594
0.600
0.594
0.608
0.642
0.668
0.648
0.638
0.624
0.610
0.604
0.616
0.612
0.622
0.606
0.592
0.580
0.582
0.608
0.616
0.638
0.678
0.654
0.670
0.662
0.630
0.616
0.590
0.576
0.562
0.564
0.574
0.596
0.612
0.624
0.602
0.608
0.608
0.596
0.590
0.574
0.568
0.560
0.568
0.562
0.556
0.570
0.546
0.548
0.544
0.550
0.544
0.546
0.544
0.542
0.540
0.538
0.534
0.516
0.518
0.510
0.516
0.516
0.526
0.510
0.514
0.526
0.554
0.600
0.594
0.546
0.544
0.546
0.554
0.576
0.584
0.594
0.582
0.558
0.548
0.540
0.534
0.536
0.542
0.520
0.520
0.528
0.526
0.540
0.542
0.534
0.524
0.526
0.532
0.538
0.544
0.542
0.540
0.542
0.548
0.560
0.560
0.566
0.568
0.564
0.552
0.538
0.538
0.548
0.564
0.558
0.560
0.572
0.554
0.560
0.540
0.544
0.538
0.526
0.530
0.536
0.530
0.534
0.552
0.554
0.556
0.558
0.562
0.562
0.574
0.578
0.564
0.578
0.568
0.570
0.574
0.570
0.576
0.572
0.552
0.548
0.542
0.538
0.538
0.540
0.530
0.530
0.530
0.530
0.542
0.556
0.558
0.558
0.556
0.582
0.592
0.582
0.604
0.638
0.624
0.590
0.588
0.588
0.582
0.558
0.552
0.546
0.528
0.522
0.524
0.522
0.544
0.620
0.686
0.718
0.758
0.714
0.720
0.710
0.684
0.666
0.646
0.634
0.626
0.602
0.612
0.602
0.590
0.592
0.620
0.632
0.638
0.644
0.658
0.664
0.662
0.658
0.646
0.638
0.638
0.632
0.628
0.628
0.628
0.606
0.598
0.586
0.576
0.564
0.586
0.620
0.606
0.610
0.606
0.606
0.614
0.666
0.738
0.750
0.768
0.694
0.660
0.624
0.592
0.572
0.556
0.556
0.550
0.584
0.616
0.648
0.664
0.702
0.726
0.728
0.726
0.722
0.686
0.668
0.664
0.640
0.640
0.640
0.650
0.680
0.676
0.646
0.646
0.640
0.640
0.640
0.628
0.606
0.600
0.608
0.614
0.628
0.654
0.636
0.630
0.610
0.598
0.590
0.582
0.580
0.584
0.588
0.586
0.596
0.588
0.582
0.592
0.622
0.630
0.614
0.596
0.596
0.580
0.574
0.566
0.562
0.554
0.554
0.558
0.562
0.564
0.564
0.550
0.538
0.534
0.518
0.518
0.492
0.696
0.612
0.650
0.740
0.758
0.736
0.726
0.710
0.684
0.644
0.614
0.598
0.592
0.584
0.574
0.570
0.560
0.556
0.566
0.570
0.574
0.566
0.562
0.564
0.610
0.650
0.640
0.622
0.620
0.616
0.624
0.612
0.602
0.586
0.572
0.566
0.560
0.564
0.566
0.580
0.596
0.620
0.628
0.636
0.644
0.636
0.636
0.628
0.608
0.592
0.594
0.580
0.572
0.560
0.550
0.546
0.556
0.574
0.608
0.640
0.650
0.668
0.680
0.668
0.658
0.628
0.616
0.600
0.572
0.568
0.560
0.538
0.548
0.542
0.566
0.584
0.636
0.668
0.662
0.670
0.648
0.620
0.614
0.612
0.596
0.574
0.558
0.542
0.534
0.518
0.522
0.514
0.516
0.512
0.518
0.518
0.514
0.510
0.508
0.512
0.522
0.526
0.518
0.516
0.520
0.510
0.520
0.516
0.508
0.520
0.506
0.500
0.500
0.504
0.492
0.490
0.480
0.480
0.480
0.474
0.480
0.486
0.496
0.498
0.500
0.494
0.492
0.488
0.492
0.492
0.494
0.492
0.500
0.492
0.482
0.472
0.482
0.474
0.472
0.470
0.476
0.476
0.476
0.474
0.470
0.470
0.474
0.470
0.474
0.474
0.476
0.472
0.474
0.480
0.484
0.486
0.488
0.492
0.490
0.486
0.488
0.510
0.524
0.538
0.538
0.540
0.542
0.536
0.534
0.540
0.544
0.544
0.554
0.558
0.564
0.570
0.582
0.596
0.582
0.580
0.574
0.570
0.560
0.560
0.558
0.570
0.596
0.592
0.578
0.594
0.600
0.598
0.580
0.574
0.556
0.548
0.546
0.546
0.566
0.574
0.584
0.582
0.588
0.612
0.648
0.644
0.614
0.598
0.590
0.578
0.576
0.574
0.570
0.574
0.574
0.600
0.610
0.610
0.596
0.574
0.562
0.548
0.562
0.578
0.590
0.638
0.648
0.680
0.680
0.654
0.618
0.592
0.572
0.562
0.554
0.576
0.582
0.604
0.648
0.670
0.654
0.638
0.620
0.612
0.610
0.594
0.590
0.594
0.586
0.584
0.592
0.614
0.616
0.634
0.630
0.650
0.638
0.656
0.666
0.650
0.658
0.660
0.660
0.640
0.642
0.654
0.636
0.618
0.592
0.574
0.566
0.558
0.562
0.596
0.648
0.648
0.642
0.680
0.684
0.654
0.642
0.626
0.614
0.608
0.592
0.598
0.598
0.584
0.592
0.596
0.600
0.624
0.646
0.646
0.634
0.614
0.588
0.566
0.558
0.554
0.562
0.586
0.622
0.706
0.836
0.816
0.786
0.724
0.666
0.622
0.588
0.582
0.590
0.612
0.634
0.636
0.684
0.782
0.754
0.736
0.734
0.736
0.714
0.682
0.638
0.630
0.626
0.602
0.604
0.596
0.616
0.678
0.668
0.672
0.694
0.698
0.688
0.660
0.618
0.606
0.592
0.590
0.586
0.574
0.574
0.576
0.600
0.630
0.672
0.664
0.646
0.632
0.666
0.644
0.640
0.628
0.622
0.618
0.632
0.624
0.600
0.590
0.572
0.552
0.544
0.534
0.538
0.542
0.562
0.618
0.756
0.734
0.712
0.664
0.648
0.636
0.622
0.618
0.610
0.610
0.610
0.602
0.600
0.606
0.620
0.606
0.612
0.618
0.622
0.630
0.620
0.626
0.624
0.600
0.584
0.582
0.582
0.600
0.600
0.588
0.584
0.576
0.582
0.596
0.618
0.610
0.592
0.606
0.636
0.656
0.636
0.620
0.584
0.562
0.560
0.558
0.566
0.580
0.606
0.678
0.738
0.730
0.696
0.684
0.708
0.726
0.702
0.672
0.650
0.630
0.616
0.588
0.576
0.568
0.566
0.558
0.570
0.588
0.622
0.674
0.688
0.684
0.666
0.652
0.630
0.622
0.614
0.598
0.630
0.658
0.676
0.660
0.660
0.694
0.718
0.688
0.656
0.634
0.606
0.586
0.580
0.586
0.634
0.654
0.686
0.750
0.776
0.776
0.768
0.708
0.672
0.648
0.630
0.614
0.618
0.620
0.630
0.632
0.646
0.686
0.720
0.706
0.666
0.654
0.638
0.626
0.608
0.600
0.582
0.580
0.568
0.572
0.594
0.686
0.778
0.674
0.654
0.626
0.602
0.590
0.588
0.570
0.574
0.560
0.556
0.560
0.550
0.548
0.544
0.542
0.540
0.538
0.536
0.534
0.532
0.532
0.512
0.520
0.508
0.522
0.522
0.528
0.530
0.530
0.524
0.522
0.522
0.528
0.526
0.530
0.532
0.530
0.532
0.524
0.530
0.524
0.524
0.520
0.516
0.520
0.518
0.518
0.514
0.520
0.516
0.516
0.512
0.510
0.520
0.522
0.526
0.524
0.518
0.518
0.508
0.510
0.516
0.528
0.538
0.546
0.542
0.540
0.540
0.536
0.532
0.524
0.514
0.512
0.506
0.506
0.516
0.524
0.520
0.518
0.538
0.544
0.534
0.536
0.526
0.514
0.510
0.504
0.494
0.486
0.482
0.484
0.498
0.566
0.766
0.784
0.794
0.750
0.734
0.678
0.624
0.588
0.570
0.554
0.548
0.548
0.542
0.542
0.538
0.542
0.544
0.550
0.542
0.542
0.544
0.542
0.546
0.548
0.548
0.546
0.556
0.558
0.558
0.560
0.576
0.572
0.566
0.560
0.552
0.548
0.542
0.550
0.574
0.586
0.592
0.578
0.574
0.564
0.536
0.520
0.518
0.496
0.506
0.494
0.498
0.504
0.512
0.518
0.542
0.536
0.556
0.560
0.552
0.566
0.570
0.576
0.576
0.572
0.572
0.566
0.560
0.550
0.550
0.544
0.542
0.548
0.556
0.572
0.582
0.564
0.578
0.588
0.582
0.586
0.604
0.604
0.604
0.588
0.588
0.594
0.598
0.612
0.606
0.604
0.596
0.592
0.602
0.598
0.596
0.590
0.582
0.578
0.576
0.590
0.600
0.604
0.598
0.588
0.586
0.576
0.578
0.576
0.572
0.582
0.580
0.578
0.570
0.576
0.592
0.592
0.596
0.584
0.580
0.564
0.550
0.546
0.538
0.546
0.548
0.560
0.564
0.562
0.568
0.580
0.590
0.608
0.612
0.618
0.606
0.600
0.580
0.560
0.558
0.536
0.534
0.522
0.518
0.520
0.548
0.594
0.676
0.756
0.744
0.738
0.704
0.654
0.622
0.580
0.566
0.558
0.548
0.540
0.550
0.562
0.572
0.566
0.574
0.582
0.594
0.590
0.596
0.572
0.580
0.568
0.558
0.546
0.530
0.524
0.528
0.514
0.518
0.520
0.516
0.508
0.504
0.488
0.492
0.494
0.478
0.508
0.468
0.478
0.478
0.466
0.468
0.460
0.460
0.466
0.470
0.470
0.488
0.514
0.560
0.572
0.564
0.556
0.528
0.520
0.528
0.518
0.524
0.514
0.518
0.508
0.506
0.494
0.490
0.482
0.484
0.486
0.496
0.496
0.520
0.516
0.516
0.510
0.514
0.520
0.530
0.542
0.546
0.552
0.572
0.566
0.572
0.588
0.580
0.574
0.582
0.578
0.580
0.570
0.562
0.552
0.550
0.554
0.532
0.558
0.554
0.554
0.562
0.554
0.548
0.542
0.540
0.542
0.622
0.640
0.624
0.608
0.582
0.580
0.576
0.576
0.574
0.582
0.596
0.602
0.600
0.582
0.570
0.562
0.558
0.566
0.570
0.630
0.674
0.678
0.632
0.614
0.592
0.586
0.598
0.618
0.642
0.614
0.608
0.592
0.590
0.586
0.582
0.592
0.606
0.632
0.644
0.684
0.680
0.668
0.646
0.634
0.614
0.602
0.606
0.604
0.606
0.616
0.622
0.624
0.622
0.618
0.632
0.652
0.676
0.688
0.656
0.654
0.640
0.632
0.626
0.632
0.638
0.646
0.636
0.640
0.638
0.630
0.636
0.654
0.664
0.656
0.652
0.656
0.660
0.658
0.654
0.652
0.642
0.624
0.622
0.618
0.606
0.596
0.590
0.588
0.590
0.596
0.608
0.620
0.628
0.620
0.604
0.600
0.584
0.574
0.568
0.568
0.576
0.580
0.572
0.560
0.562
0.576
0.602
0.618
0.640
0.646
0.630
0.652
0.642
0.626
0.612
0.604
0.592
0.584
0.576
0.578
0.580
0.580
0.572
0.562
0.556
0.556
0.554
0.576
0.628
0.674
0.676
0.698
0.710
0.696
0.658
0.644
0.628
0.604
0.586
0.572
0.572
0.592
0.636
0.646
0.624
0.604
0.616
0.630
0.644
0.646
0.620
0.616
0.590
0.574
0.566
0.554
0.548
0.544
0.558
0.594
0.650
0.672
0.686
0.692
0.682
0.668
0.638
0.614
0.602
0.602
0.600
0.592
0.608
0.622
0.598
0.590
0.610
0.606
0.602
0.610
0.636
0.612
0.604
0.610
0.610
0.616
0.620
0.634
0.626
0.624
0.638
0.648
0.640
0.616
0.588
0.578
0.590
0.584
0.580
0.574
0.576
0.576
0.582
0.588
0.576
0.584
0.602
0.614
0.646
0.654
0.644
0.650
0.648
0.626
0.636
0.612
0.598
0.606
0.628
0.620
0.610
0.616
0.614
0.596
0.578
0.558
0.548
0.550
0.558
0.558
0.568
0.570
0.568
0.572
0.568
0.578
0.576
0.580
0.582
0.576
0.580
0.578
0.584
0.574
0.582
0.592
0.594
0.616
0.608
0.618
0.622
0.598
0.608
0.614
0.620
0.624
0.618
0.634
0.616
0.622
0.616
0.606
0.608
0.604
0.592
0.594
0.592
0.602
0.602
0.598
0.618
0.626
0.624
0.626
0.604
0.600
0.590
0.582
0.578
0.582
0.592
0.572
0.564
0.580
0.604
0.644
0.696
0.716
0.670
0.648
0.650
0.646
0.626
0.610
0.614
0.612
0.610
0.608
0.604
0.600
0.588
0.590
0.592
0.554
0.568
0.574
0.576
0.590
0.604
0.612
0.626
0.638
0.626
0.636
0.640
0.622
0.634
0.616
0.608
0.616
0.630
0.642
0.644
0.634
0.624
0.614
0.604
0.600
0.582
0.574
0.574
0.566
0.566
0.570
0.586
0.608
0.622
0.662
0.650
0.658
0.656
0.634
0.634
0.628
0.618
0.610
0.612
0.608
0.614
0.610
0.604
0.600
0.596
0.592
0.586
0.594
0.594
0.592
0.612
0.614
0.610
0.608
0.610
0.616
0.632
0.628
0.622
0.624
0.600
0.584
0.584
0.578
0.582
0.588
0.610
0.612
0.622
0.624
0.624
0.622
0.616
0.618
0.604
0.596
0.590
0.572
0.568
0.554
0.560
0.582
0.622
0.634
0.652
0.686
0.672
0.650
0.630
0.622
0.640
0.648
0.636
0.648
0.644
0.626
0.626
0.618
0.598
0.602
0.586
0.580
0.584
0.596
0.610
0.612
0.608
0.602
0.604
0.622
0.620
0.612
0.612
0.582
0.584
0.580
0.584
0.596
0.616
0.650
0.646
0.614
0.610
0.602
0.562
0.566
0.550
0.548
0.566
0.634
0.682
0.682
0.698
0.700
0.692
0.674
0.656
0.648
0.638
0.654
0.642
0.612
0.624
0.630
0.618
0.636
0.668
0.668
0.690
0.702
0.684
0.644
0.636
0.642
0.654
0.662
0.640
0.634
0.632
0.638
0.634
0.612
0.618
0.604
0.604
0.590
0.592
0.588
0.596
0.602
0.616
0.618
0.642
0.664
0.646
0.632
0.628
0.620
0.614
0.606
0.602
0.602
0.604
0.602
0.594
0.594
0.602
0.608
0.606
0.596
0.592
0.586
0.586
0.596
0.610
0.616
0.616
0.600
0.594
0.586
0.584
0.582
0.574
0.576
0.600
0.624
0.656
0.684
0.686
0.678
0.670
0.654
0.650
0.624
0.614
0.592
0.592
0.586
0.580
0.590
0.600
0.602
0.622
0.642
0.634
0.648
0.648
0.664
0.658
0.658
0.646
0.646
0.620
0.616
0.592
0.584
0.572
0.570
0.570
0.584
0.622
0.662
0.708
0.690
0.670
0.662
0.638
0.634
0.632
0.630
0.634
0.648
0.670
0.688
0.686
0.690
0.680
0.650
0.648
0.636
0.628
0.634
0.652
0.688
0.686
0.688
0.668
0.662
0.658
0.650
0.640
0.640
0.636
0.636
0.636
0.640
0.654
0.672
0.666
0.684
0.678
0.664
0.646
0.634
0.624
0.612
0.610
0.612
0.616
0.622
0.620
0.620
0.604
0.612
0.618
0.630
0.644
0.664
0.644
0.652
0.660
0.670
0.688
0.684
0.682
0.672
0.640
0.628
0.614
0.598
0.598
0.592
0.590
0.586
0.572
0.570
0.576
0.614
0.680
0.722
0.722
0.694
0.662
0.642
0.652
0.652
0.638
0.620
0.610
0.616
0.630
0.662
0.692
0.734
0.760
0.754
0.702
0.674
0.654
0.636
0.638
0.648
0.644
0.636
0.638
0.648
0.648
0.654
0.650
0.662
0.688
0.696
0.692
0.692
0.686
0.676
0.660
0.658
0.654
0.664
0.668
0.660
0.670
0.638
0.638
0.626
0.640
0.668
0.692
0.686
0.684
0.662
0.658
0.634
0.630
0.620
0.616
0.614
0.614
0.610
0.604
0.600
0.604
0.594
0.620
0.646
0.654
0.648
0.636
0.626
0.612
0.618
0.624
0.620
0.618
0.618
0.630
0.654
0.656
0.638
0.634
0.624
0.622
0.626
0.640
0.632
0.644
0.650
0.624
0.622
0.644
0.656
0.692
0.742
0.780
0.764
0.770
0.754
0.748
0.718
0.700
0.680
0.652
0.640
0.634
0.638
0.640
0.632
0.638
0.636
0.636
0.640
0.650
0.654
0.660
0.662
0.668
0.654
0.664
0.662
0.674
0.672
0.658
0.646
0.638
0.630
0.626
0.620
0.622
0.644
0.664
0.696
0.682
0.690
0.698
0.666
0.652
0.636
0.626
0.612
0.602
0.590
0.584
0.584
0.578
0.588
0.618
0.646
0.680
0.674
0.698
0.720
0.724
0.702
0.690
0.688
0.680
0.666
0.650
0.630
0.622
0.622
0.618
0.626
0.622
0.634
0.646
0.662
0.652
0.638
0.634
0.622
0.614
0.600
0.594
0.586
0.584
0.592
0.606
0.630
0.626
0.634
0.642
0.644
0.638
0.634
0.624
0.612
0.604
0.602
0.594
0.606
0.602
0.596
0.606
0.600
0.622
0.668
0.686
0.736
0.720
0.734
0.760
0.748
0.708
0.704
0.678
0.652
0.640
0.624
0.616
0.604
0.606
0.618
0.618
0.614
0.620
0.622
0.626
0.626
0.622
0.612
0.606
0.596
0.588
0.584
0.582
0.578
0.590
0.614
0.628
0.622
0.638
0.678
0.682
0.714
0.666
0.630
0.688
0.638
0.642
0.634
0.616
0.620
0.604
0.600
0.590
0.582
0.576
0.572
0.564
0.554
0.550
0.540
0.538
0.540
0.532
0.538
0.538
0.548
0.562
0.564
0.596
0.624
0.828
0.760
0.758
0.750
0.744
0.706
0.680
0.648
0.620
0.602
0.594
0.582
0.584
0.586
0.616
0.638
0.648
0.650
0.662
0.666
0.670
0.654
0.632
0.642
0.638
0.638
0.630
0.618
0.614
0.610
0.606
0.604
0.608
0.612
0.622
0.614
0.608
0.622
0.626
0.630
0.636
0.646
0.668
0.668
0.658
0.662
0.644
0.632
0.622
0.620
0.610
0.602
0.606
0.606
0.606
0.610
0.620
0.620
0.608
0.618
0.610
0.608
0.602
0.604
0.600
0.590
0.582
0.576
0.574
0.578
0.592
0.612
0.602
0.606
0.604
0.610
0.620
0.614
0.618
0.620
0.614
0.620
0.626
0.624
0.626
0.618
0.626
0.618
0.606
0.596
0.580
0.574
0.564
0.562
0.570
0.590
0.608
0.626
0.640
0.660
0.668
0.664
0.664
0.656
0.644
0.638
0.626
0.616
0.590
0.582
0.578
0.568
0.576
0.580
0.590
0.596
0.610
0.630
0.672
0.684
0.688
0.684
0.680
0.678
0.662
0.650
0.642
0.624
0.624
0.616
0.606
0.618
0.632
0.648
0.646
0.620
0.620
0.620
0.612
0.614
0.628
0.648
0.654
0.644
0.634
0.634
0.622
0.612
0.612
0.608
0.608
0.606
0.610
0.622
0.634
0.638
0.640
0.652
0.646
0.640
0.654
0.664
0.674
0.670
0.674
0.670
0.662
0.650
0.648
0.636
0.630
0.624
0.626
0.626
0.624
0.628
0.630
0.628
0.624
0.624
0.632
0.644
0.648
0.656
0.672
0.670
0.660
0.656
0.648
0.642
0.636
0.634
0.634
0.628
0.638
0.650
0.654
0.646
0.656
0.650
0.640
0.636
0.632
0.628
0.622
0.624
0.626
0.624
0.624
0.648
0.650
0.644
0.632
0.632
0.626
0.614
0.606
0.612
0.620
0.622
0.622
0.632
0.630
0.628
0.626
0.626
0.628
0.622
0.622
0.616
0.606
0.602
0.600
0.606
0.602
0.594
0.598
0.598
0.604
0.600
0.606
0.606
0.608
0.590
0.586
0.580
0.570
0.568
0.568
0.562
0.556
0.552
0.550
0.530
0.546
0.600
0.850
0.894
0.868
0.882
0.894
0.892
0.870
0.858
0.830
0.792
0.768
0.740
0.724
0.726
0.722
0.720
0.728
0.724
0.710
0.716
0.708
0.686
0.664
0.644
0.642
0.630
0.612
0.606
0.604
0.594
0.588
0.588
0.600
0.624
0.642
0.668
0.672
0.712
0.732
0.738
0.704
0.678
0.654
0.646
0.632
0.636
0.642
0.664
0.652
0.662
0.666
0.672
0.682
0.656
0.644
0.636
0.630
0.614
0.632
0.628
0.634
0.640
0.638
0.640
0.632
0.630
0.628
0.622
0.610
0.608
0.604
0.614
0.628
0.634
0.652
0.652
0.628
0.634
0.628
0.624
0.622
0.618
0.618
0.618
0.622
0.632
0.626
0.650
0.646
0.646
0.634
0.636
0.632
0.648
0.668
0.672
0.654
0.656
0.638
0.628
0.618
0.604
0.610
0.602
0.608
0.596
0.594
0.596
0.584
0.590
0.588
0.600
0.614
0.614
0.618
0.620
0.618
0.618
0.618
0.616
0.624
0.626
0.628
0.612
0.610
0.608
0.598
0.596
0.600
0.608
0.620
0.640
0.644
0.628
0.632
0.616
0.618
0.606
0.606
0.604
0.608
0.616
0.614
0.610
0.606
0.606
0.606
0.590
0.586
0.576
0.570
0.568
0.564
0.570
0.588
0.636
0.676
0.690
0.668
0.664
0.650
0.636
0.634
0.634
0.630
0.624
0.630
0.638
0.636
0.626
0.626
0.620
0.634
0.632
0.640
0.654
0.660
0.652
0.656
0.656
0.660
0.654
0.642
0.618
0.612
0.606
0.620
0.628
0.662
0.686
0.678
0.692
0.688
0.664
0.652
0.652
0.636
0.622
0.606
0.592
0.582
0.574
0.568
0.572
0.568
0.574
0.578
0.582
0.584
0.574
0.570
0.578
0.596
0.608
0.610
0.658
0.658
0.664
0.656
0.644
0.646
0.644
0.632
0.620
0.600
0.586
0.578
0.576
0.580
0.584
0.608
0.640
0.652
0.668
0.688
0.688
0.680
0.676
0.664
0.646
0.628
0.616
0.618
0.616
0.606
0.616
0.630
0.658
0.672
0.650
0.624
0.622
0.604
0.600
0.602
0.600
0.602
0.592
0.604
0.604
0.608
0.618
0.616
0.630
0.658
0.676
0.648
0.640
0.632
0.618
0.612
0.586
0.590
0.576
0.584
0.590
0.602
0.614
0.624
0.640
0.662
0.672
0.670
0.646
0.642
0.636
0.632
0.624
0.624
0.624
0.610
0.608
0.614
0.614
0.626
0.676
0.696
0.690
0.676
0.680
0.670
0.654
0.638
0.618
0.602
0.596
0.584
0.578
0.574
0.568
0.564
0.562
0.568
0.584
0.618
0.658
0.670
0.678
0.654
0.644
0.636
0.622
0.608
0.602
0.600
0.604
0.598
0.610
0.634
0.662
0.654
0.644
0.650
0.666
0.638
0.634
0.630
0.634
0.618
0.624
0.620
0.616
0.616
0.622
0.618
0.604
0.598
0.592
0.592
0.608
0.618
0.632
0.632
0.614
0.614
0.610
0.614
0.622
0.622
0.618
0.624
0.626
0.626
0.618
0.618
0.620
0.610
0.612
0.608
0.604
0.600
0.594
0.600
0.616
0.622
0.626
0.628
0.636
0.636
0.628
0.616
0.608
0.594
0.588
0.582
0.580
0.582
0.598
0.652
0.694
0.702
0.700
0.674
0.646
0.628
0.610
0.600
0.598
0.590
0.596
0.588
0.600
0.604
0.602
0.650
0.746
0.726
0.784
0.814
0.816
0.826
0.810
0.752
0.722
0.694
0.678
0.686
0.680
0.674
0.660
0.664
0.654
0.634
0.626
0.634
0.644
0.652
0.648
0.648
0.642
0.632
0.630
0.618
0.614
0.606
0.604
0.622
0.680
0.708
0.708
0.730
0.752
0.728
0.698
0.690
0.690
0.688
0.682
0.698
0.704
0.698
0.762
0.808
0.832
0.744
0.694
0.698
0.702
0.666
0.662
0.692
0.740
0.706
0.682
0.682
0.666
0.646
0.630
0.626
0.612
0.590
0.586
0.580
0.570
0.586
0.618
0.632
0.666
0.676
0.654
0.668
0.662
0.648
0.634
0.626
0.618
0.608
0.594
0.600
0.600
0.592
0.594
0.602
0.606
0.612
0.612
0.602
0.600
0.602
0.602
0.592
0.598
0.600
0.592
0.594
0.596
0.588
0.590
0.594
0.590
0.594
0.584
0.588
0.582
0.582
0.582
0.584
0.578
0.584
0.594
0.602
0.606
0.612
0.634
0.642
0.622
0.632
0.626
0.636
0.634
0.624
0.620
0.596
0.594
0.586
0.578
0.594
0.594
0.610
0.656
0.698
0.686
0.670
0.670
0.688
0.680
0.650
0.632
0.618
0.614
0.626
0.632
0.620
0.624
0.620
0.650
0.662
0.656
0.656
0.648
0.620
0.614
0.610
0.610
0.608
0.608
0.608
0.610
0.632
0.644
0.654
0.646
0.638
0.618
0.606
0.600
0.590
0.594
0.602
0.600
0.584
0.592
0.604
0.612
0.612
0.596
0.594
0.598
0.596
0.600
0.628
0.668
0.698
0.648
0.630
0.610
0.588
0.594
0.586
0.580
0.578
0.588
0.620
0.646
0.684
0.686
0.628
0.618
0.592
0.582
0.580
0.576
0.580
0.610
0.628
0.622
0.626
0.630
0.664
0.694
0.710
0.688
0.678
0.664
0.654
0.624
0.620
0.610
0.598
0.600
0.624
0.694
0.784
0.794
0.730
0.680
0.678
0.676
0.682
0.676
0.674
0.650
0.646
0.668
0.696
0.680
0.678
0.654
0.646
0.638
0.642
0.658
0.672
0.666
0.652
0.636
0.620
0.602
0.586
0.578
0.592
0.616
0.722
0.750
0.678
0.648
0.652
0.642
0.662
0.668
0.656
0.638
0.610
0.606
0.580
0.572
0.574
0.596
0.648
0.704
0.706
0.682
0.652
0.640
0.626
0.608
0.604
0.608
0.630
0.654
0.672
0.658
0.638
0.612
0.600
0.598
0.604
0.590
0.586
0.590
0.604
0.630
0.618
0.596
0.582
0.578
0.572
0.570
0.578
0.578
0.622
0.612
0.578
0.578
0.566
0.558
0.550
0.554
0.594
0.622
0.608
0.594
0.612
0.586
0.578
0.574
0.568
0.572
0.564
0.564
0.568
0.558
0.560
0.556
0.572
0.588
0.618
0.618
0.630
0.648
0.644
0.624
0.612
0.596
0.588
0.584
0.572
0.570
0.580
0.620
0.782
0.798
0.774
0.712
0.668
0.638
0.636
0.638
0.660
0.634
0.618
0.610
0.598
0.602
0.616
0.652
0.698
0.696
0.666
0.638
0.632
0.628
0.624
0.610
0.610
0.614
0.636
0.652
0.632
0.640
0.638
0.632
0.642
0.654
0.648
0.626
0.626
0.612
0.614
0.622
0.634
0.636
0.628
0.614
0.608
0.598
0.594
0.596
0.592
0.578
0.590
0.600
0.620
0.608
0.606
0.610
0.622
0.616
0.614
0.612
0.606
0.602
0.614
0.640
0.642
0.636
0.618
0.602
0.596
0.590
0.592
0.582
0.580
0.604
0.632
0.692
0.708
0.672
0.676
0.662
0.644
0.618
0.610
0.596
0.596
0.596
0.626
0.660
0.658
0.640
0.624
0.616
0.618
0.620
0.658
0.670
0.650
0.630
0.630
0.612
0.612
0.610
0.626
0.656
0.678
0.652
0.496
0.814
0.612
0.602
0.592
0.592
0.608
0.642
0.666
0.698
0.726
0.760
0.740
0.692
0.696
0.682
0.674
0.664
0.652
0.616
0.610
0.604
0.596
0.604
0.612
0.598
0.608
0.620
0.648
0.670
0.664
0.676
0.678
0.656
0.640
0.616
0.590
0.598
0.580
0.598
0.634
0.686
0.724
0.714
0.648
0.656
0.648
0.626
0.630
0.638
0.654
0.652
0.622
0.612
0.600
0.590
0.590
0.588
0.594
0.598
0.606
0.600
0.598
0.638
0.650
0.612
0.602
0.598
0.594
0.586
0.574
0.572
0.560
0.554
0.546
0.542
0.548
0.570
0.562
0.556
0.260
0.298
0.624
0.652
0.616
0.586
0.578
0.596
0.600
0.618
0.618
0.622
0.630
0.618
0.614
0.598
0.594
0.600
0.620
0.598
0.590
0.576
0.574
0.566
0.570
0.594
0.606
0.598
0.606
0.626
0.674
0.792
0.766
0.752
0.700
0.674
0.644
0.628
0.626
0.638
0.682
0.712
0.708
0.696
0.650
0.622
0.598
0.588
0.582
0.598
0.708
0.684
0.664
0.738
0.742
0.716
0.722
0.764
0.790
0.774
0.734
0.698
0.658
0.624
0.604
0.596
0.600
0.632
0.754
0.854
0.850
0.800
0.726
0.706
0.680
0.658
0.664
0.680
0.680
0.694
0.712
0.712
0.744
0.756
0.762
0.712
0.698
0.694
0.696
0.670
0.672
0.662
0.664
0.666
0.658
0.644
0.646
0.656
0.676
0.694
0.732
0.744
0.728
0.712
0.716
0.712
0.686
0.684
0.664
0.664
0.634
0.634
0.624
0.632
0.656
0.704
0.744
0.752
0.760
0.742
0.742
0.728
0.688
0.662
0.646
0.640
0.630
0.634
0.644
0.656
0.674
0.716
0.740
0.688
0.664
0.648
0.634
0.626
0.618
0.632
0.662
0.690
0.670
0.656
0.664
0.650
0.622
0.610
0.596
0.610
0.630
0.648
0.698
0.740
0.740
0.716
0.674
0.648
0.644
0.678
0.744
0.724
0.688
0.650
0.634
0.622
0.628
0.644
0.728
0.796
0.842
0.816
0.828
0.770
0.798
0.810
0.736
0.700
0.672
0.642
0.632
0.614
0.614
0.630
0.682
0.732
0.744
0.742
0.754
0.724
0.704
0.688
0.702
0.724
0.758
0.740
0.748
0.754
0.738
0.722
0.692
0.680
0.670
0.706
0.816
0.714
0.702
0.700
0.688
0.660
0.638
0.622
0.622
0.620
0.614
0.654
0.718
0.690
0.694
0.740
0.728
0.728
0.676
0.650
0.630
0.612
0.612
0.610
0.624
0.638
0.638
0.656
0.656
0.662
0.682
0.672
0.660
0.664
0.692
0.748
0.726
0.680
0.664
0.654
0.648
0.636
0.642
0.660
0.730
0.750
0.718
0.660
0.638
0.642
0.670
0.776
0.724
0.704
0.714
0.700
0.662
0.658
0.672
0.664
0.664
0.644
0.636
0.628
0.624
0.636
0.656
0.670
0.684
0.682
0.678
0.662
0.636
0.636
0.648
0.676
0.748
0.808
0.786
0.732
0.702
0.668
0.644
0.628
0.642
0.654
0.672
0.666
0.674
0.684
0.668
0.660
0.680
0.682
0.656
0.678
0.728
0.492
0.270
0.760
0.738
0.696
0.676
0.680
0.698
0.704
0.698
0.658
0.642
0.618
0.640
0.668
0.678
0.696
0.688
0.682
0.658
0.652
0.652
0.654
0.622
0.602
0.600
0.598
0.608
0.608
0.634
0.666
0.666
0.668
0.658
0.642
0.624
0.624
0.606
0.602
0.598
0.584
0.590
0.592
0.618
0.674
0.668
0.696
0.704
0.704
0.688
0.676
0.644
0.618
0.624
0.638
0.704
0.756
0.780
0.798
0.770
0.772
0.786
0.762
0.716
0.682
0.628
0.602
0.596
0.586
0.566
0.574
0.582
0.612
0.744
0.804
0.732
0.722
0.814
0.826
0.784
0.758
0.712
0.678
0.684
0.710
0.710
0.736
0.778
0.810
0.792
0.726
0.682
0.644
0.628
0.632
0.668
0.798
0.826
0.776
0.742
0.760
0.768
0.770
0.754
0.732
0.714
0.690
0.666
0.652
0.646
0.638
0.628
0.628
0.654
0.706
0.826
0.858
0.776
0.734
0.760
0.766
0.746
0.692
0.672
0.656
0.656
0.654
0.644
0.628
0.620
0.626
0.716
0.796
0.846
0.834
0.794
0.746
0.706
0.662
0.628
0.614
0.600
0.604
0.638
0.932
0.866
0.786
0.724
0.688
0.692
0.744
0.790
0.726
0.696
0.716
0.734
0.738
0.738
0.732
0.730
0.686
0.670
0.650
0.664
0.692
0.722
0.688
0.656
0.650
0.662
0.664
0.710
0.742
0.740
0.734
0.740
0.752
0.734
0.708
0.710
0.710
0.716
0.708
0.694
0.698
0.694
0.680
0.660
0.656
0.650
0.682
0.744
0.808
0.790
0.760
0.746
0.720
0.700
0.706
0.702
0.696
0.710
0.706
0.708
0.702
0.702
0.676
0.658
0.640
0.634
0.646
0.652
0.648
0.658
0.692
0.758
0.804
0.790
0.746
0.702
0.674
0.652
0.652
0.656
0.652
0.674
0.688
0.672
0.654
0.644
0.682
0.764
0.756
0.742
0.712
0.680
0.656
0.636
0.626
0.620
0.628
0.650
0.660
0.722
0.766
0.792
0.756
0.788
0.800
0.776
0.738
0.730
0.708
0.694
0.678
0.666
0.658
0.664
0.684
0.724
0.752
0.732
0.700
0.672
0.670
0.666
0.656
0.632
0.626
0.636
0.676
0.732
0.718
0.724
0.756
0.788
0.780
0.752
0.718
0.668
0.644
0.632
0.626
0.658
0.752
0.790
0.716
0.702
0.714
0.704
0.688
0.652
0.632
0.606
0.602
0.608
0.672
0.740
0.706
0.686
0.658
0.624
0.612
0.606
0.606
0.620
0.634
0.624
0.624
0.632
0.636
0.642
0.648
0.654
0.638
0.616
0.590
0.576
0.568
0.552
0.552
0.546
0.550
0.598
0.678
0.746
0.738
0.746
0.748
0.728
0.674
0.646
0.614
0.596
0.580
0.588
0.594
0.580
0.572
0.562
0.546
0.544
0.542
0.542
0.548
0.590
0.676
0.778
0.762
0.734
0.690
0.668
0.656
0.682
0.670
0.632
0.610
0.614
0.612
0.604
0.592
0.584
0.586
0.576
0.574
0.578
0.592
0.576
0.566
0.562
0.562
0.560
0.558
0.542
0.542
0.536
0.534
0.534
0.534
0.534
0.546
0.576
0.610
0.670
0.768
0.838
0.856
0.854
0.808
0.746
0.722
0.684
0.664
0.662
0.642
0.638
0.686
0.808
0.798
0.730
0.688
0.710
0.712
0.714
0.728
0.728
0.674
0.646
0.646
0.650
0.668
0.658
0.660
0.652
0.630
0.618
0.604
0.596
0.564
0.548
0.532
0.530
0.506
0.508
0.510
0.530
0.650
0.752
0.776
0.758
0.694
0.662
0.644
0.610
0.592
0.578
0.558
0.540
0.528
0.524
0.506
0.506
0.506
0.516
0.536
0.584
0.580
0.562
0.556
0.538
0.288
0.236
0.520
0.516
0.518
0.528
0.514
0.514
0.504
0.496
0.488
0.484
0.476
0.470
0.478
0.470
0.470
0.468
0.464
0.470
0.462
0.470
0.468
0.468
0.472
0.488
0.494
0.508
0.502
0.498
0.500
0.498
0.498
0.500
0.510
0.528
0.542
0.546
0.532
0.530
0.536
0.544
0.546
0.548
0.538
0.544
0.526
0.538
0.532
0.542
0.538
0.536
0.542
0.580
0.676
0.726
0.714
0.696
0.678
0.678
0.656
0.624
0.590
0.580
0.594
0.656
0.740
0.786
0.802
0.788
0.728
0.670
0.646
0.638
0.666
0.694
0.714
0.704
0.708
0.680
0.682
0.702
0.714
0.724
0.714
0.708
0.698
0.676
0.660
0.646
0.658
0.658
0.664
0.708
0.740
0.766
0.774
0.766
0.726
0.698
0.676
0.668
0.674
0.700
0.722
0.768
0.746
0.730
0.694
0.688
0.672
0.658
0.642
0.628
0.622
0.646
0.664
0.652
0.640
0.652
0.668
0.660
0.662
0.652
0.632
0.604
0.592
0.606
0.674
0.750
0.752
0.740
0.716
0.716
0.718
0.690
0.662
0.622
0.586
0.578
0.574
0.576
0.584
0.598
0.644
0.738
0.768
0.740
0.706
0.646
0.628
0.616
0.608
0.606
0.630
0.662
0.694
0.708
0.672
0.660
0.662
0.686
0.720
0.722
0.738
0.738
0.718
0.706
0.676
0.644
0.634
0.638
0.652
0.672
0.698
0.694
0.666
0.638
0.638
0.648
0.658
0.682
0.696
0.692
0.706
0.682
0.674
0.662
0.664
0.644
0.644
0.642
0.654
0.660
0.668
0.660
0.642
0.632
0.622
0.618
0.626
0.642
0.646
0.636
0.624
0.614
0.604
0.604
0.590
0.586
0.582
0.596
0.618
0.622
0.634
0.678
0.696
0.668
0.658
0.650
0.632
0.624
0.616
0.620
0.640
0.662
0.668
0.648
0.632
0.628
0.630
0.634
0.640
0.640
0.622
0.626
0.616
0.628
0.664
0.674
0.672
0.650
0.624
0.610
0.584
0.572
0.564
0.558
0.566
0.624
0.776
0.758
0.748
0.730
0.672
0.632
0.618
0.606
0.596
0.590
0.588
0.586
0.588
0.576
0.580
0.584
0.582
0.574
0.584
0.586
0.584
0.606
0.592
0.586
0.576
0.568
0.564
0.552
0.548
0.544
0.540
0.542
0.542
0.538
0.538
0.530
0.524
0.522
0.514
0.506
0.492
0.496
0.482
0.486
0.488
0.586
1.044
0.822
0.772
0.792
0.786
0.786
0.838
0.804
0.738
0.712
0.678
0.680
0.664
0.632
0.614
0.620
0.636
0.694
0.722
0.740
0.724
0.704
0.678
0.664
0.698
0.696
0.668
0.666
0.724
0.730
0.756
0.810
0.794
0.818
0.796
0.744
0.744
0.708
0.720
0.714
0.742
0.792
0.784
0.756
0.678
0.670
0.642
0.638
0.638
0.646
0.658
0.668
0.650
0.632
0.626
0.632
0.654
0.680
0.740
0.810
0.776
0.772
0.778
0.768
0.716
0.684
0.652
0.648
0.646
0.668
0.698
0.706
0.720
0.726
0.680
0.652
0.624
0.610
0.584
0.586
0.578
0.576
0.574
0.582
0.572
0.572
0.576
0.572
0.568
0.564
0.560
0.562
0.546
0.554
0.550
0.554
0.550
0.570
0.588
0.630
0.658
0.642
0.624
0.604
0.576
0.578
0.548
0.540
0.536
0.518
0.520
0.520
0.522
0.526
0.552
0.576
0.606
0.598
0.602
0.620
0.598
0.584
0.584
0.572
0.574
0.560
0.548
0.532
0.536
0.532
0.528
0.530
0.538
0.538
0.554
0.566
0.578
0.570
0.574
0.598
0.604
0.602
0.616
0.602
0.588
0.586
0.586
0.574
0.578
0.578
0.580
0.600
0.692
0.736
0.744
0.800
0.780
0.746
0.696
0.646
0.626
0.612
0.612
0.628
0.662
0.692
0.722
0.726
0.732
0.726
0.688
0.670
0.652
0.640
0.620
0.604
0.584
0.584
0.568
0.564
0.572
0.606
0.654
0.670
0.672
0.672
0.658
0.642
0.640
0.630
0.630
0.634
0.642
0.648
0.648
0.666
0.652
0.648
0.658
0.650
0.636
0.612
0.622
0.630
0.630
0.606
0.616
0.600
0.582
0.590
0.572
0.566
0.576
0.580
0.600
0.632
0.652
0.704
0.698
0.660
0.646
0.624
0.598
0.580
0.578
0.582
0.618
0.648
0.660
0.664
0.672
0.724
0.718
0.702
0.676
0.648
0.626
0.604
0.586
0.574
0.562
0.552
0.556
0.558
0.570
0.630
0.630
0.632
0.640
0.654
0.642
0.600
0.604
0.598
0.606
0.598
0.586
0.582
0.570
0.572
0.556
0.568
0.582
0.598
0.650
0.662
0.654
0.812
0.786
0.798
0.722
0.694
0.694
0.686
0.660
0.662
0.660
0.706
0.692
0.670
0.666
0.700
0.720
0.680
0.726
0.752
0.718
0.702
0.714
0.716
0.668
0.664
0.658
0.638
0.654
0.654
0.674
0.658
0.658
0.642
0.654
0.652
0.654
0.678
0.704
0.688
0.686
0.686
0.678
0.682
0.690
0.690
0.664
0.644
0.642
0.664
0.664
0.704
0.740
0.728
0.688
0.668
0.678
0.692
0.714
0.702
0.664
0.670
0.674
0.712
0.702
0.702
0.730
0.734
0.694
0.714
0.708
0.684
0.694
0.700
0.704
0.710
0.688
0.658
0.664
0.650
0.640
0.632
0.614
0.628
0.628
0.664
0.678
0.686
0.712
0.710
0.682
0.658
0.638
0.634
0.630
0.638
0.654
0.694
0.696
0.718
0.738
0.716
0.692
0.688
0.682
0.660
0.666
0.672
0.686
0.664
0.660
0.644
0.632
0.628
0.668
0.706
0.746
0.712
0.672
0.644
0.636
0.620
0.610
0.620
0.636
0.702
0.770
0.820
0.758
0.746
0.700
0.672
0.676
0.684
0.688
0.692
0.666
0.678
0.654
0.650
0.646
0.650
0.658
0.680
0.690
0.680
0.658
0.656
0.650
0.660
0.676
0.708
0.728
0.730
0.706
0.680
0.666
0.652
0.646
0.640
0.648
0.660
0.652
0.646
0.646
0.646
0.644
0.672
0.706
0.760
0.800
0.840
0.802
0.798
0.766
0.728
0.728
0.710
0.708
0.744
0.814
0.798
0.740
0.702
0.702
0.698
0.684
0.702
0.734
0.740
0.754
0.756
0.742
0.738
0.720
0.694
0.706
0.704
0.714
0.748
0.736
0.698
0.672
0.668
0.666
0.678
0.654
0.642
0.630
0.632
0.622
0.624
0.614
0.608
0.624
0.632
0.636
0.642
0.662
0.666
0.692
0.708
0.676
0.676
0.678
0.682
0.670
0.694
0.708
0.718
0.696
0.716
0.728
0.716
0.720
0.708
0.706
0.680
0.688
0.684
0.698
0.750
0.734
0.670
0.654
0.650
0.646
0.642
0.644
0.626
0.632
0.650
0.698
0.704
0.726
0.752
0.792
0.756
0.732
0.686
0.676
0.660
0.652
0.650
0.656
0.702
0.708
0.742
0.776
0.796
0.782
0.764
0.742
0.710
0.668
0.664
0.656
0.670
0.704
0.716
0.688
0.684
0.698
0.726
0.762
0.764
0.692
0.658
0.646
0.644
0.648
0.658
0.650
0.664
0.670
0.668
0.668
0.690
0.842
0.880
0.806
0.754
0.696
0.680
0.672
0.670
0.692
0.710
0.744
0.734
0.728
0.706
0.716
0.688
0.664
0.670
0.678
0.690
0.718
0.740
0.694
0.668
0.674
0.710
0.738
0.758
0.752
0.728
0.700
0.682
0.668
0.652
0.630
0.622
0.614
0.606
0.602
0.636
0.714
0.804
0.840
0.858
0.872
0.806
0.780
0.738
0.698
0.670
0.636
0.622
0.630
0.654
0.806
0.934
0.896
0.860
0.880
0.834
0.824
0.794
0.738
0.684
0.658
0.650
0.680
0.818
0.842
0.774
0.734
0.742
0.752
0.768
0.724
0.716
0.726
0.734
0.726
0.680
0.682
0.684
0.710
0.762
0.806
0.810
0.798
0.780
0.764
0.766
0.750
0.730
0.760
0.768
0.832
0.768
0.822
0.804
0.806
0.836
0.790
0.808
0.750
0.732
0.718
0.714
0.740
0.770
0.740
0.772
0.796
0.774
0.776
0.728
0.692
0.704
0.760
0.790
0.762
0.718
0.720
0.700
0.690
0.662
0.664
0.674
0.710
0.700
0.670
0.682
0.688
0.754
0.798
0.796
0.776
0.712
0.704
0.688
0.684
0.686
0.690
0.662
0.650
0.654
0.684
0.748
0.762
0.730
0.766
0.822
0.808
0.782
0.744
0.710
0.662
0.646
0.642
0.662
0.688
0.864
0.882
0.824
0.806
0.772
0.746
0.734
0.714
0.716
0.764
0.800
0.806
0.764
0.708
0.642
0.646
0.632
0.610
0.596
0.586
0.598
0.608
0.612
0.624
0.612
0.606
0.592
0.580
0.568
0.560
0.546
0.532
0.530
0.534
0.548
0.586
0.628
0.634
0.646
0.676
0.650
0.646
0.624
0.604
0.592
0.592
0.578
0.568
0.560
0.552
0.556
0.560
0.566
0.552
0.560
0.566
0.554
0.556
0.566
0.568
0.564
0.566
0.568
0.562
0.558
0.554
0.562
0.562
0.572
0.562
0.562
0.566
0.562
0.562
0.554
0.572
0.546
0.568
0.564
0.580
0.590
0.596
0.594
0.586
0.576
0.576
0.568
0.562
0.580
0.580
0.580
0.596
0.590
0.578
0.590
0.588
0.574
0.588
0.578
0.580
0.582
0.594
0.594
0.600
0.608
0.598
0.606
0.602
0.602
0.604
0.600
0.594
0.588
0.586
0.576
0.568
0.578
0.552
0.562
0.510
0.624
0.580
0.566
0.568
0.554
0.570
0.556
0.564
0.558
0.544
0.548
0.538
0.534
0.534
0.530
0.526
0.530
0.522
0.528
0.542
0.542
0.542
0.548
0.552
0.566
0.580
0.594
0.594
0.602
0.600
0.594
0.596
0.590
0.586
0.588
0.584
0.582
0.588
0.600
0.602
0.594
0.598
0.602
0.600
0.594
0.602
0.576
0.592
0.578
0.572
0.580
0.582
0.590
0.606
0.606
0.620
0.634
0.632
0.622
0.622
0.622
0.618
0.634
0.640
0.632
0.630
0.638
0.646
0.642
0.636
0.628
0.624
0.618
0.624
0.624
0.628
0.640
0.652
0.666
0.708
0.714
0.702
0.696
0.686
0.676
0.654
0.646
0.616
0.602
0.590
0.588
0.612
0.648
0.684
0.732
0.732
0.722
0.708
0.684
0.678
0.658
0.648
0.634
0.632
0.628
0.630
0.632
0.610
0.626
0.626
0.614
0.610
0.610
0.608
0.614
0.622
0.632
0.638
0.680
0.680
0.688
0.664
0.656
0.648
0.640
0.650
0.662
0.690
0.700
0.710
0.722
0.710
0.726
0.724
0.694
0.706
0.700
0.672
0.690
0.684
0.666
0.690
0.718
0.690
0.708
0.712
0.684
0.690
0.700
0.678
0.686
0.682
0.654
0.660
0.644
0.630
0.634
0.660
0.700
0.742
0.750
0.744
0.762
0.748
0.760
0.724
0.718
0.708
0.686
0.692
0.690
0.670
0.690
0.668
0.656
0.650
0.654
0.648
0.660
0.662
0.674
0.676
0.680
0.688
0.682
0.686
0.662
0.662
0.642
0.654
0.654
0.648
0.646
0.650
0.656
0.658
0.692
0.692
0.672
0.680
0.678
0.666
0.682
0.702
0.680
0.690
0.684
0.662
0.666
0.662
0.654
0.672
0.680
0.664
0.670
0.676
0.674
0.686
0.696
0.682
0.704
0.706
0.676
0.696
0.704
0.680
0.690
0.696
0.702
0.720
0.720
0.714
0.722
0.720
0.710
0.694
0.702
0.702
0.678
0.694
0.690
0.694
0.706
0.724
0.716
0.728
0.726
0.708
0.710
0.702
0.680
0.654
0.630
0.620
0.616
0.616
0.622
0.640
0.662
0.694
0.724
0.750
0.726
0.756
0.752
0.712
0.722
0.718
0.688
0.688
0.678
0.676
0.686
0.708
0.732
0.720
0.748
0.754
0.718
0.734
0.724
0.694
0.714
0.722
0.712
0.724
0.704
0.692
0.716
0.738
0.708
0.742
0.754
0.728
0.732
0.710
0.678
0.674
0.668
0.676
0.674
0.682
0.716
0.712
0.708
0.708
0.708
0.684
0.684
0.684
0.668
0.664
0.668
0.674
0.656
0.646
0.646
0.658
0.638
0.634
0.634
0.624
0.640
0.650
0.656
0.676
0.678
0.672
0.662
0.666
0.674
0.670
0.684
0.680
0.692
0.688
0.698
0.662
0.650
0.652
0.664
0.670
0.672
0.688
0.706
0.684
0.670
0.688
0.684
0.664
0.670
0.670
0.640
0.636
0.636
0.628
0.630
0.644
0.644
0.668
0.662
0.664
0.662
0.646
0.648
0.642
0.636
0.636
0.632
0.638
0.642
0.644
0.650
0.660
0.652
0.662
0.668
0.658
0.658
0.654
0.636
0.634
0.626
0.618
0.618
0.618
0.612
0.620
0.612
0.614
0.624
0.622
0.620
0.636
0.652
0.650
0.650
0.640
0.634
0.630
0.636
0.636
0.638
0.646
0.636
0.638
0.640
0.634
0.636
0.650
0.660
0.668
0.658
0.652
0.656
0.654
0.642
0.648
0.660
0.658
0.674
0.684
0.690
0.692
0.700
0.696
0.696
0.710
0.704
0.680
0.682
0.670
0.676
0.668
0.670
0.668
0.666
0.664
0.656
0.658
0.670
0.664
0.666
0.662
0.656
0.648
0.640
0.636
0.634
0.640
0.642
0.646
0.650
0.664
0.668
0.690
0.690
0.706
0.708
0.688
0.688
0.676
0.660
0.654
0.648
0.648
0.646
0.638
0.642
0.660
0.650
0.648
0.652
0.658
0.666
0.672
0.672
0.690
0.700
0.678
0.678
0.674
0.670
0.652
0.650
0.636
0.640
0.632
0.632
0.646
0.678
0.688
0.698
0.708
0.696
0.712
0.714
0.684
0.700
0.720
0.702
0.700
0.678
0.652
0.642
0.630
0.640
0.646
0.654
0.664
0.666
0.674
0.672
0.670
0.648
0.646
0.632
0.620
0.624
0.616
0.618
0.622
0.624
0.630
0.634
0.644
0.644
0.626
0.630
0.620
0.604
0.584
0.592
0.598
0.600
0.590
0.594
0.596
0.600
0.588
0.582
0.580
0.572
0.564
0.558
0.554
0.554
0.542
0.546
0.542
0.542
0.540
0.546
0.544
0.548
0.548
0.556
0.564
0.566
0.606
0.608
0.602
0.602
0.608
0.600
0.604
0.610
0.596
0.590
0.584
0.576
0.566
0.562
0.552
0.554
0.532
0.540
0.524
0.524
0.528
0.544
0.584
0.686
0.656
0.644
0.632
0.604
0.618
0.638
0.624
0.622
0.628
0.612
0.602
0.586
0.582
0.560
0.566
0.556
0.552
0.552
0.558
0.568
0.568
0.576
0.592
0.604
