# Supplementary material for: Stress among on-duty firefighters: an ambulatory assessment study
Source: PeerJ. 2018 Dec 11;6:e5967. doi: 10.7717/peerj.5967 (PMC6294048; doi:10.7717/peerj.5967)
Supplement: Supplemental Information 1 [file peerj-06-5967-s001.zip › RAW_DATA/FF8_1.rr]

7.704
0.636
0.640
0.632
0.634
0.652
0.726
0.654
0.722
0.668
0.706
0.706
0.712
0.676
0.702
0.684
0.664
0.682
0.680
0.662
0.678
0.674
0.654
0.670
0.666
0.662
0.666
0.674
0.660
0.674
0.656
0.664
0.660
0.652
0.650
0.652
0.662
0.654
0.646
0.636
0.640
0.636
0.626
0.632
0.646
0.640
0.618
0.618
0.674
0.730
0.724
0.754
0.706
0.780
0.694
0.726
0.702
0.708
0.684
0.692
0.680
0.692
0.684
0.702
0.712
0.710
0.682
0.732
0.686
0.714
0.766
0.660
0.706
0.708
0.678
0.690
0.698
0.674
0.708
0.682
0.686
0.708
0.674
0.690
0.686
0.674
0.680
0.670
0.684
0.668
0.662
0.674
0.686
0.684
0.680
0.686
0.680
0.736
0.674
0.742
0.710
0.756
0.694
0.788
0.764
0.836
0.786
0.780
0.688
0.750
0.708
0.692
0.692
0.664
0.644
0.638
0.624
0.616
0.618
0.608
0.640
0.644
0.656
0.674
0.748
0.662
0.784
0.742
0.688
0.814
0.696
0.764
0.674
0.714
0.694
0.778
0.680
0.850
0.692
0.866
0.758
0.704
0.732
0.712
0.764
0.670
0.716
0.694
0.704
0.696
0.678
0.678
0.670
0.668
0.670
0.686
0.702
0.590
0.654
0.674
0.770
0.666
0.730
0.704
0.690
0.678
0.672
0.652
0.658
0.664
0.674
0.734
0.730
0.674
0.698
0.780
0.656
0.674
0.658
0.652
0.630
0.636
0.642
0.672
0.736
0.724
0.686
0.820
0.684
0.788
0.686
0.764
0.642
0.654
0.656
0.664
0.644
0.634
0.648
0.648
0.652
0.670
0.696
0.686
0.742
0.686
0.700
0.696
0.698
0.678
0.676
0.680
0.662
0.682
0.674
0.690
0.738
0.684
0.776
0.740
0.740
0.704
0.810
0.702
0.822
0.684
0.798
0.680
0.764
0.670
0.700
0.696
0.792
0.746
0.698
0.784
0.694
0.860
0.786
0.724
0.720
0.688
0.686
0.664
0.666
0.672
0.742
0.694
0.828
0.760
0.808
0.782
0.696
0.784
0.638
0.674
0.642
0.652
0.640
0.638
0.634
0.656
0.672
0.678
0.664
0.686
0.648
0.664
0.646
0.658
0.676
0.668
0.680
0.702
0.684
0.662
0.668
0.662
0.664
0.656
0.656
0.646
0.678
0.700
0.740
0.646
0.644
0.642
0.662
0.658
0.656
0.638
0.654
0.644
0.654
0.650
0.668
0.680
0.696
0.756
0.788
0.818
0.798
0.710
0.706
0.714
0.772
0.770
0.792
0.932
0.930
0.960
0.926
0.864
0.860
0.824
0.788
0.824
0.828
0.946
0.996
0.908
0.918
0.912
0.890
0.796
0.788
0.760
0.720
0.746
0.750
0.808
0.802
0.880
0.836
0.828
0.840
0.806
0.788
0.738
0.718
0.706
0.716
0.782
0.776
0.764
0.832
0.838
0.820
0.818
0.784
0.788
0.766
0.746
0.736
0.688
0.720
0.720
0.706
0.738
0.750
0.700
0.734
0.702
0.720
0.732
0.700
0.732
0.792
0.688
0.782
0.710
0.802
0.696
0.724
0.698
0.712
0.772
0.708
0.772
0.768
0.678
0.818
0.802
0.732
0.766
0.786
0.758
0.922
0.912
0.850
0.858
0.820
0.798
0.774
0.800
0.714
0.788
0.712
0.720
0.696
0.700
0.774
0.838
0.986
0.982
0.922
0.874
0.824
0.758
0.722
0.694
0.702
0.728
0.778
0.990
0.986
0.930
0.896
0.864
0.784
0.736
0.762
0.800
0.836
0.854
0.850
0.832
0.784
0.762
0.782
0.862
0.900
0.850
0.854
0.866
0.842
0.758
0.768
0.822
0.924
0.902
1.070
1.074
1.046
0.976
0.954
0.890
0.882
0.872
0.884
0.956
0.974
0.954
0.926
0.886
0.898
0.900
0.868
0.854
0.822
0.838
0.914
0.938
1.004
0.980
0.928
0.840
0.840
0.830
0.826
0.830
0.992
1.030
1.034
0.944
0.916
0.900
0.870
0.822
0.782
0.730
0.760
0.782
0.826
0.908
0.894
0.922
0.916
0.932
0.940
0.922
0.898
0.858
0.858
0.866
0.878
0.952
0.922
0.956
0.972
0.960
0.976
0.930
0.944
0.950
1.004
0.978
0.994
0.980
0.958
0.958
0.920
0.924
0.976
0.982
0.928
0.910
0.858
0.780
0.770
0.776
0.796
0.854
0.914
0.844
0.882
0.810
0.838
0.868
0.878
0.858
0.818
0.808
0.808
0.798
0.752
0.742
0.750
0.760
0.782
0.958
1.010
0.978
0.890
0.874
0.836
0.798
0.762
0.740
0.744
0.732
0.732
0.730
0.790
0.834
0.840
0.822
0.812
0.812
0.798
0.766
0.714
0.708
0.710
0.826
0.966
0.918
0.934
0.898
0.852
0.848
0.794
0.782
0.772
0.724
0.768
0.800
0.860
0.872
0.870
0.884
0.894
0.832
0.786
0.770
0.764
0.736
0.752
0.808
0.868
0.892
0.876
0.812
0.834
0.862
0.850
0.824
0.792
0.740
0.716
0.684
0.704
0.728
0.762
0.834
0.938
0.894
0.908
0.964
0.992
0.960
0.932
0.886
0.836
0.746
0.750
0.776
0.926
0.980
1.032
1.046
1.004
0.934
0.886
0.792
0.744
0.732
0.752
0.808
0.980
0.964
0.974
0.890
0.878
0.902
0.918
0.898
0.864
0.808
0.752
0.756
0.772
0.776
0.806
0.892
0.930
0.906
0.898
0.882
0.866
0.796
0.744
0.730
0.712
0.692
0.726
0.780
0.928
0.942
0.918
1.000
0.960
0.894
0.910
0.896
0.878
0.826
0.778
0.766
0.774
0.806
0.880
0.910
0.902
0.900
0.868
0.816
0.766
0.764
0.740
0.746
0.808
0.854
0.914
0.896
0.890
0.914
0.864
0.896
0.862
0.870
0.890
0.880
0.920
0.908
0.918
0.922
0.916
0.902
0.888
0.874
0.894
0.916
0.926
0.942
0.944
0.908
0.884
0.886
0.888
0.866
0.920
0.964
0.964
0.932
0.922
0.910
0.920
0.942
0.946
0.932
0.934
0.920
0.920
0.934
0.944
0.968
0.934
0.830
0.822
0.738
0.726
0.710
0.710
0.706
0.698
0.716
0.764
0.762
0.768
0.782
0.752
0.776
0.722
0.744
0.742
0.734
0.716
0.718
0.716
0.692
0.714
0.720
0.740
0.766
0.778
0.782
0.748
0.738
0.720
0.720
0.702
0.682
0.688
0.706
0.694
0.758
0.796
0.820
0.800
0.796
0.808
0.802
0.796
0.762
0.716
0.714
0.722
0.780
0.936
0.956
0.936
0.898
0.876
0.812
0.760
0.710
0.702
0.712
0.850
0.912
0.960
0.918
0.958
0.922
0.940
0.924
0.878
0.846
0.826
0.820
0.874
0.894
0.840
0.858
0.874
0.876
0.886
0.876
0.880
0.876
0.844
0.826
0.810
0.796
0.742
0.718
0.770
0.732
0.696
0.852
0.916
0.916
0.902
0.886
0.880
0.880
0.872
0.854
0.864
0.852
0.854
0.842
0.852
0.846
0.816
0.854
0.880
0.908
0.960
0.950
0.890
0.840
0.844
0.858
0.868
0.908
0.994
1.026
1.012
0.972
0.944
0.952
0.912
0.906
0.964
0.972
0.934
0.960
0.926
0.910
0.866
0.800
0.758
0.748
0.774
0.802
0.802
0.796
0.768
0.784
0.808
0.826
0.836
0.956
0.986
0.942
0.900
0.904
0.894
0.894
0.908
0.914
0.914
0.906
0.898
0.862
0.832
0.868
0.992
1.000
0.964
0.900
0.852
0.812
0.790
0.802
0.868
0.932
1.006
1.000
0.982
0.942
0.906
0.868
0.820
0.802
0.800
0.790
0.782
0.812
0.996
1.070
1.042
0.996
0.976
0.946
0.924
0.890
0.896
0.872
0.914
0.900
0.946
1.020
1.008
0.906
0.878
0.842
0.786
0.854
0.838
0.782
0.788
0.790
0.858
0.944
0.932
0.894
0.920
0.910
0.878
0.850
0.822
0.838
0.892
0.930
1.008
0.948
0.962
0.946
0.912
0.928
0.938
0.912
0.894
0.914
0.932
0.924
0.922
0.948
0.948
0.938
0.942
0.940
0.926
0.922
0.930
0.916
0.934
0.942
0.908
0.928
0.920
0.916
0.962
0.912
0.896
0.888
0.846
0.852
0.864
0.876
0.964
1.050
1.062
1.086
1.020
1.014
0.946
0.846
0.746
0.718
0.696
0.678
0.666
0.684
0.692
0.702
0.700
0.706
0.728
0.722
0.720
0.734
0.730
0.710
0.724
0.818
0.838
0.784
0.838
0.898
0.898
0.852
0.886
0.898
0.896
0.944
0.970
0.980
0.994
0.996
0.986
0.964
0.994
1.000
0.986
1.012
1.008
0.984
0.978
0.940
0.930
0.866
0.916
0.896
0.884
0.880
0.892
0.916
0.892
0.860
0.870
0.930
0.956
0.948
0.928
0.912
0.906
0.862
0.868
0.878
0.906
0.924
0.902
0.844
0.832
0.824
0.804
0.804
0.800
0.840
0.874
0.864
0.892
0.888
0.900
0.890
0.916
0.916
0.908
0.892
0.864
0.840
0.804
0.766
0.750
0.744
0.804
0.960
0.888
0.850
0.842
0.818
0.790
0.720
0.736
0.788
0.820
0.848
0.904
0.930
0.894
0.894
0.890
0.852
0.832
0.818
0.798
0.776
0.786
0.802
0.822
0.830
0.842
0.864
0.806
0.778
0.742
0.728
0.742
0.792
0.812
0.918
0.874
0.910
0.920
0.920
0.876
0.878
0.872
0.844
0.840
0.824
0.844
0.888
0.898
0.870
0.890
0.904
0.876
0.894
0.878
0.886
0.900
0.990
1.030
1.030
0.984
0.990
0.960
0.946
0.914
0.926
0.950
0.926
0.958
0.950
0.932
0.946
0.930
0.936
0.922
0.886
0.914
0.930
0.944
0.930
0.846
0.800
0.794
0.814
0.832
0.802
0.772
0.774
0.838
0.890
0.924
0.934
0.950
0.948
0.920
0.880
0.894
0.904
0.926
0.938
0.912
0.942
0.992
1.016
0.958
0.966
0.996
1.008
0.964
0.954
0.992
0.992
1.000
1.050
1.054
1.018
1.014
1.008
0.976
1.002
0.990
0.994
1.034
1.050
1.002
0.992
0.970
0.942
0.916
0.946
0.978
0.930
0.890
0.914
0.938
0.942
0.944
0.908
0.886
0.850
0.906
0.916
0.956
0.970
0.946
0.904
0.802
0.792
0.796
0.808
0.746
0.812
0.850
0.912
0.960
0.912
0.944
0.978
0.984
0.956
0.968
0.950
0.932
0.906
0.878
0.896
0.910
0.878
0.912
0.968
0.998
0.968
0.956
0.962
0.950
0.904
0.934
0.986
0.988
0.950
0.948
0.938
0.898
0.936
0.968
0.986
0.988
0.984
0.964
0.948
0.964
0.968
0.944
0.936
0.882
0.832
0.864
0.880
0.878
0.934
0.918
0.918
0.922
0.864
0.822
0.810
0.828
0.820
0.890
0.900
0.938
0.910
0.856
0.798
0.766
0.758
0.764
0.800
0.864
0.986
1.038
1.000
0.988
0.980
0.934
0.916
0.896
0.866
0.956
1.036
1.032
1.024
0.998
0.964
0.950
0.920
0.872
0.864
0.876
0.882
0.972
1.046
0.972
0.966
0.982
0.950
0.922
0.872
0.868
0.858
0.838
0.880
1.044
1.056
1.016
0.946
0.842
0.806
0.768
0.758
0.730
0.718
0.712
0.696
0.686
0.700
0.738
0.802
0.832
0.778
0.778
0.772
0.756
0.740
0.714
0.726
0.756
0.838
0.992
1.022
0.962
0.932
0.890
0.884
0.880
0.854
0.866
0.924
0.916
0.946
0.956
0.952
0.922
0.870
0.864
0.864
0.866
0.896
0.934
0.946
0.938
0.930
0.880
0.848
0.814
0.784
0.764
0.776
0.794
0.812
0.882
0.926
0.940
0.918
0.870
0.870
0.854
0.838
0.808
0.834
0.824
0.792
0.824
0.860
0.852
0.874
0.856
0.874
0.890
0.900
0.926
0.936
0.940
0.942
0.902
0.898
0.920
0.880
0.846
0.904
0.990
1.018
1.040
1.016
0.974
0.960
0.946
0.926
0.904
0.874
0.898
0.934
0.946
0.900
0.872
0.828
0.772
0.754
0.744
0.732
0.760
0.790
0.800
0.804
0.768
0.816
0.808
0.782
0.760
0.750
0.744
0.732
0.750
0.746
0.722
0.728
0.720
0.716
0.720
0.724
0.724
0.718
0.706
0.708
0.708
0.696
0.724
0.772
0.800
0.820
0.842
0.856
0.816
0.820
0.820
0.790
0.810
0.840
0.876
0.870
0.908
0.904
0.902
0.886
0.862
0.848
0.874
0.908
0.916
0.988
1.000
0.960
0.980
0.988
0.980
0.982
0.968
0.964
0.970
0.928
0.908
0.930
0.916
0.946
0.952
0.926
0.900
0.858
0.838
0.818
0.826
0.862
0.916
0.960
0.984
0.908
0.932
0.924
0.892
0.852
0.816
0.804
0.816
0.830
0.836
0.900
0.952
0.934
0.950
0.930
0.864
0.864
0.846
0.816
0.840
0.898
1.018
1.022
0.974
0.912
0.914
0.890
0.852
0.868
0.916
0.920
0.924
0.976
0.958
0.916
0.860
0.794
0.770
0.774
0.816
0.864
0.872
0.856
0.808
0.822
0.838
0.826
0.856
0.962
1.000
0.994
0.952
0.908
0.864
0.764
0.772
0.804
0.832
0.934
0.992
0.958
0.950
0.972
0.982
0.968
0.936
0.900
0.878
0.882
0.884
0.908
0.946
0.996
1.002
0.996
0.978
0.984
0.980
0.972
0.994
0.990
1.002
1.008
0.990
1.008
0.964
0.970
0.970
0.992
1.002
0.976
0.994
0.998
0.958
0.974
0.970
0.954
0.952
0.938
0.940
0.934
0.930
0.914
0.918
0.904
0.918
0.932
0.906
0.898
0.886
0.870
0.880
0.886
0.876
0.858
0.890
0.926
0.906
0.868
0.804
0.804
0.790
0.768
0.786
0.798
0.792
0.842
0.914
0.956
0.888
0.840
0.826
0.822
0.822
0.824
0.846
0.868
0.874
0.866
0.882
0.874
0.848
0.848
0.856
0.882
0.914
0.948
0.952
0.932
0.940
0.930
0.914
0.914
0.890
0.882
0.898
0.898
0.928
0.928
0.898
0.898
0.870
0.854
0.842
0.802
0.770
0.770
0.760
0.762
0.800
0.818
0.842
0.860
0.878
0.886
0.878
0.850
0.842
0.824
0.790
0.828
0.850
0.852
0.914
0.932
0.896
0.914
0.882
0.892
0.888
0.878
0.880
0.874
0.898
0.914
0.902
0.908
0.886
0.850
0.814
0.790
0.766
0.766
0.800
0.806
0.816
0.852
0.878
0.886
0.860
0.790
0.768
0.762
0.750
0.748
0.772
0.822
0.884
0.942
0.944
0.938
0.934
0.908
0.862
0.812
0.784
0.782
0.782
0.796
0.866
0.966
0.998
1.016
0.954
0.954
0.938
0.902
0.900
0.860
0.836
0.844
0.870
0.896
0.954
0.972
0.990
0.966
0.978
0.962
0.950
0.962
0.964
0.990
1.000
0.996
0.964
0.904
0.892
0.898
0.890
0.906
0.908
0.896
0.912
0.860
0.852
0.894
0.972
1.018
0.946
0.946
0.904
0.872
0.808
0.760
0.732
0.702
0.734
0.820
0.932
0.966
0.974
0.976
0.966
0.928
0.914
0.882
0.832
0.794
0.776
0.816
0.900
1.070
1.084
1.064
1.018
0.982
0.976
0.894
0.896
0.882
0.882
0.912
0.974
0.946
0.962
0.956
0.880
0.874
0.818
0.776
0.736
0.722
0.708
0.692
0.696
0.702
0.724
0.768
0.764
0.780
0.794
0.798
0.784
0.780
0.782
0.766
0.794
0.844
0.834
0.802
0.840
0.870
0.888
0.896
0.888
0.858
0.822
0.808
0.820
0.840
0.860
0.900
0.940
0.912
0.854
0.818
0.802
0.796
0.766
0.740
0.734
0.760
0.786
0.818
0.784
0.810
0.860
0.922
0.968
0.950
0.902
0.914
0.888
0.880
0.892
0.908
0.878
0.904
0.950
0.980
0.964
0.918
0.912
0.872
0.860
0.888
0.896
0.908
0.914
0.922
0.930
0.914
0.934
0.882
0.890
0.908
0.860
0.842
0.842
0.836
0.854
0.888
0.890
0.906
0.908
0.892
0.896
0.908
0.894
0.890
0.882
0.894
0.910
0.942
0.982
0.962
0.938
0.992
0.984
0.932
0.928
0.894
0.870
0.872
0.912
0.972
1.014
1.004
1.020
1.014
0.960
0.940
0.910
0.892
0.844
0.830
0.848
0.846
0.858
0.876
0.840
0.790
0.774
0.748
0.742
0.738
0.754
0.824
0.922
0.934
0.924
0.924
0.908
0.910
0.882
0.872
0.876
0.858
0.864
0.908
0.954
0.984
0.958
0.932
0.934
0.910
0.860
0.812
0.780
0.820
0.856
0.940
0.932
0.924
0.892
0.862
0.906
0.886
0.798
0.772
0.752
0.732
0.706
0.716
0.766
0.840
0.908
0.948
0.892
0.836
0.804
0.756
0.744
0.724
0.722
0.746
0.774
0.826
0.878
0.902
0.906
0.902
0.850
0.854
0.830
0.796
0.820
0.812
0.874
0.852
0.900
0.906
0.896
0.868
0.862
0.844
0.842
0.820
0.806
0.744
0.722
0.704
0.698
0.702
0.692
0.722
0.790
0.882
0.898
0.894
0.842
0.842
0.838
0.804
0.788
0.778
0.776
0.792
0.828
0.834
0.874
0.918
0.918
0.914
0.894
0.892
0.872
0.854
0.834
0.802
0.806
0.838
0.888
0.866
0.884
0.892
0.874
0.868
0.846
0.828
0.794
0.794
0.804
0.848
0.902
0.982
0.980
0.956
0.936
0.896
0.884
0.862
0.884
0.912
0.994
1.000
0.968
0.932
0.906
0.888
0.858
0.850
0.838
0.826
0.820
0.812
0.818
0.834
0.832
0.858
0.894
0.876
0.890
0.874
0.878
0.852
0.864
0.858
0.848
0.854
0.850
0.836
0.846
0.862
0.822
0.812
0.806
0.812
0.806
0.832
0.860
0.868
0.892
0.882
0.864
0.862
0.844
0.854
0.866
0.834
0.836
0.832
0.836
0.860
0.898
0.904
0.932
0.972
0.966
0.932
0.894
0.852
0.814
0.808
0.850
0.900
0.852
0.856
0.832
0.828
0.810
0.806
0.800
0.780
0.780
0.766
0.744
0.738
0.730
0.724
0.748
0.774
0.788
0.794
0.808
0.802
0.776
0.752
0.794
0.836
0.822
0.814
0.822
0.812
0.786
0.790
0.794
0.808
0.832
0.844
0.822
0.780
0.770
0.766
0.766
0.730
0.714
0.728
0.754
0.808
0.810
0.844
0.900
0.884
0.890
0.880
0.852
0.810
0.804
0.820
0.884
0.944
1.002
1.026
1.002
0.964
0.954
0.896
0.866
0.822
0.858
0.936
1.006
1.078
1.076
1.002
0.964
0.922
0.880
0.870
0.860
0.904
0.950
0.984
0.978
1.014
0.988
0.926
0.910
0.888
0.862
0.886
0.890
0.968
0.958
1.024
0.990
0.944
0.980
0.916
0.948
0.946
0.938
0.904
0.928
0.946
0.978
0.982
0.946
0.966
0.942
0.910
0.872
0.868
0.872
0.866
0.948
0.962
0.908
0.872
0.842
0.834
0.830
0.790
0.748
0.752
0.758
0.746
0.738
0.714
0.722
0.712
0.708
0.700
0.712
0.712
0.688
0.696
0.720
0.778
0.820
0.822
0.888
0.844
0.820
0.802
0.778
0.746
0.762
0.724
0.724
0.722
0.740
0.716
0.738
0.728
0.734
0.734
0.720
0.730
0.732
0.716
0.726
0.708
0.700
0.702
0.690
0.678
0.684
0.692
0.672
0.694
0.698
0.684
0.674
0.690
0.694
0.678
0.696
0.688
0.680
0.674
0.680
0.680
0.666
0.670
0.676
0.678
0.694
0.768
0.758
0.808
0.816
0.836
0.836
0.806
0.812
0.786
0.786
0.778
0.734
0.746
0.760
0.758
0.778
0.794
0.760
0.778
0.770
0.746
0.754
0.742
0.730
0.758
0.800
0.806
0.886
0.872
0.926
0.902
0.888
0.868
0.828
0.820
0.790
0.814
0.814
0.834
0.870
0.860
0.896
0.860
0.850
0.850
0.814
0.846
0.850
0.868
0.898
0.874
0.912
0.864
0.870
0.860
0.818
0.854
0.844
0.870
0.914
0.910
0.936
0.930
0.898
0.898
0.844
0.878
0.900
0.896
0.956
0.970
0.988
0.990
0.976
0.968
0.894
0.908
0.912
0.940
0.994
0.952
0.978
0.966
0.912
0.888
0.866
0.870
0.872
0.866
0.854
0.870
0.892
0.886
0.882
0.848
0.848
0.866
0.860
0.864
0.898
0.924
0.898
0.948
0.946
0.908
0.932
0.858
0.852
0.884
0.866
0.916
0.996
1.004
1.040
1.018
0.986
0.948
0.868
0.842
0.756
0.766
0.808
1.024
1.014
1.010
0.956
0.984
0.964
0.928
0.936
0.896
0.898
0.888
0.872
0.928
0.988
0.922
0.980
0.958
0.950
0.930
0.880
0.890
0.878
0.926
0.982
0.984
1.012
1.016
1.028
1.030
0.910
0.872
0.874
0.842
0.786
0.776
0.836
1.000
0.982
0.980
1.042
1.048
0.996
0.934
0.920
0.912
0.860
0.888
0.928
0.894
0.926
0.894
0.896
0.878
0.846
0.852
0.854
0.852
0.898
0.920
0.936
0.950
0.922
0.932
0.930
0.892
0.890
0.858
0.844
0.872
0.888
0.910
0.942
0.916
0.942
0.930
0.898
0.918
0.906
0.896
0.876
0.848
0.902
0.898
0.916
0.896
0.878
0.890
0.848
0.852
0.834
0.826
0.844
0.858
0.830
0.854
0.838
0.848
0.852
0.820
0.826
0.828
0.882
0.908
0.878
0.922
0.878
0.854
0.842
0.808
0.818
0.836
0.822
0.868
0.910
0.886
0.908
0.902
0.854
0.866
0.856
0.820
0.846
0.868
0.860
0.898
0.882
0.880
0.900
0.882
0.870
0.880
0.864
0.862
0.886
0.846
0.908
0.938
0.958
0.902
0.902
0.820
0.818
0.790
0.738
0.830
0.942
1.000
0.942
0.904
0.884
0.856
0.812
0.804
0.736
0.720
0.748
0.790
0.814
0.886
0.940
0.898
0.888
0.836
0.866
0.844
0.834
0.832
0.838
0.802
0.804
0.822
0.816
0.810
0.796
0.778
0.740
0.740
0.686
0.706
0.720
0.772
0.814
0.882
0.940
0.944
0.954
0.944
0.912
0.916
0.906
0.872
0.892
0.880
0.908
0.934
0.938
0.974
0.922
0.944
0.946
0.882
0.904
0.864
0.882
0.908
0.868
0.876
0.876
0.844
0.808
0.794
0.750
0.770
0.770
0.732
0.718
0.674
0.654
0.676
0.720
0.786
0.814
0.862
0.906
0.862
0.868
0.828
0.800
0.758
0.704
0.712
0.712
0.734
0.764
0.776
0.830
0.880
0.900
0.858
0.856
0.818
0.802
0.806
0.780
0.838
0.842
0.932
0.918
1.026
1.008
0.996
0.966
0.920
0.884
0.828
0.836
0.806
0.920
1.024
1.092
0.994
0.962
0.998
0.926
0.868
0.878
0.842
0.824
0.780
0.778
0.952
0.954
0.934
0.900
0.842
0.816
0.780
0.732
0.704
0.688
0.688
0.750
0.798
0.934
0.970
0.908
0.836
0.788
0.766
0.690
0.674
0.682
0.710
0.784
0.784
0.818
0.886
0.982
0.962
0.960
0.896
0.870
0.824
0.808
0.790
0.798
0.798
0.774
0.770
0.744
0.734
0.734
0.774
0.856
0.870
0.838
0.892
0.888
0.870
0.884
0.882
0.868
0.800
0.808
0.788
0.794
0.826
0.858
0.914
0.948
0.922
0.958
0.902
0.910
0.876
0.852
0.828
0.798
0.778
0.716
0.746
0.756
0.804
0.828
0.874
0.862
0.820
0.794
0.766
0.734
0.732
0.722
0.738
0.756
0.824
0.784
0.804
0.822
0.788
0.758
0.770
0.750
0.762
0.778
0.770
0.802
0.846
0.836
0.854
0.868
0.800
0.784
0.730
0.730
0.726
0.726
0.708
0.742
0.738
0.688
0.704
0.696
0.692
0.678
0.670
0.664
0.658
0.640
0.634
0.630
0.626
0.618
0.610
0.618
0.600
0.596
0.592
0.588
0.588
0.580
0.568
0.600
0.634
0.680
0.708
0.728
0.750
0.770
0.766
0.772
0.770
0.772
0.764
0.742
0.728
0.716
0.658
0.662
0.658
0.648
0.638
0.646
0.652
0.648
0.672
0.676
0.658
0.682
0.672
0.670
0.674
0.660
0.660
0.664
0.654
0.662
0.680
0.686
0.712
0.762
0.686
0.720
0.714
0.716
0.702
0.682
0.690
0.680
0.682
0.688
0.686
0.678
0.702
0.688
0.752
0.676
0.702
0.708
0.692
0.702
0.700
0.682
0.722
0.722
0.744
0.774
0.710
0.734
0.718
0.708
0.692
0.680
0.664
0.658
0.642
0.654
0.666
0.656
0.686
0.694
0.680
0.698
0.686
0.680
0.684
0.686
0.670
0.670
0.670
0.664
0.654
0.670
0.652
0.664
0.678
0.676
0.678
0.690
0.688
0.696
0.694
0.690
0.670
0.674
0.764
0.726
0.726
0.790
0.810
0.814
0.816
0.764
0.738
0.720
0.646
0.630
0.616
0.600
0.598
0.592
0.598
0.622
0.604
0.630
0.768
0.828
1.004
0.946
0.906
0.886
0.882
0.820
0.752
0.672
0.654
0.650
0.658
0.658
0.792
0.790
0.822
0.880
0.842
0.828
0.774
0.722
0.720
0.726
0.716
0.838
0.832
0.776
0.878
0.898
0.868
0.860
0.816
0.806
0.810
0.776
0.774
0.772
0.754
0.760
0.770
0.788
0.854
0.864
0.826
0.824
0.806
0.786
0.778
0.770
0.772
0.762
0.702
0.786
0.846
0.882
0.848
0.886
0.890
0.882
0.850
0.804
0.804
0.786
0.788
0.808
0.778
0.842
0.888
0.834
0.842
0.856
0.858
0.818
0.800
0.796
0.822
0.838
0.840
0.810
0.790
0.802
0.786
0.746
0.806
0.898
0.854
0.852
0.864
0.802
0.786
0.818
0.870
0.928
0.936
0.898
0.856
0.862
0.828
0.772
0.768
0.746
0.790
0.848
0.844
0.856
0.802
0.814
0.804
0.768
0.782
0.776
0.874
0.886
0.862
0.904
0.890
0.862
0.890
0.964
0.942
0.944
0.948
0.952
0.928
0.846
0.840
0.766
0.764
0.772
0.738
0.774
0.756
0.772
0.790
0.828
0.798
0.794
0.742
0.734
0.716
0.698
0.708
0.712
0.694
0.676
0.734
0.832
0.820
0.756
0.770
0.772
0.756
0.720
0.698
0.696
0.684
0.680
0.656
0.682
0.716
0.758
0.728
0.682
0.684
0.696
0.714
0.712
0.720
0.702
0.696
0.714
0.714
0.712
0.716
0.716
0.688
0.694
0.730
0.818
0.882
0.908
0.968
0.978
0.972
0.954
0.928
0.894
0.896
0.886
0.900
0.910
0.962
0.956
0.932
0.920
0.878
0.870
0.856
0.838
0.822
0.832
0.854
0.878
0.894
0.842
0.874
0.890
0.838
0.838
0.826
0.824
0.810
0.856
0.896
0.902
0.914
0.914
0.898
0.868
0.864
0.862
0.844
0.884
0.928
0.902
0.918
0.930
0.926
0.940
0.928
0.908
0.900
0.910
0.914
0.928
0.950
0.944
0.892
0.894
0.906
0.894
0.974
0.982
0.950
0.966
0.944
0.860
0.828
0.802
0.766
0.704
0.710
0.750
0.856
0.948
0.904
0.954
0.948
0.930
0.902
0.868
0.838
0.786
0.790
0.826
0.824
0.852
0.862
0.830
0.862
0.828
0.836
0.836
0.836
0.882
0.916
0.956
0.968
0.930
0.928
0.920
0.896
0.888
0.870
0.852
0.876
0.850
0.882
0.898
0.860
0.836
0.816
0.742
0.746
0.784
0.826
0.842
0.892
0.926
0.898
0.850
0.800
0.744
0.724
0.718
0.738
0.778
0.842
0.908
0.944
0.964
0.934
0.886
0.866
0.836
0.808
0.802
0.830
0.832
0.840
0.792
0.816
0.836
0.840
0.830
0.840
0.806
0.778
0.814
0.828
0.798
0.840
0.884
0.896
0.880
0.886
0.884
0.840
0.806
0.778
0.782
0.810
0.802
0.796
0.768
0.762
0.750
0.746
0.756
0.738
0.748
0.732
0.730
0.710
0.712
0.714
0.700
0.698
0.696
0.700
0.696
0.700
0.690
0.688
0.698
0.688
0.690
0.674
0.670
0.658
0.654
0.648
0.640
0.640
0.638
0.634
0.634
0.636
0.636
0.678
0.694
0.730
0.726
0.698
0.694
0.690
0.692
0.678
0.668
0.680
0.684
0.702
0.776
0.802
0.842
0.858
0.820
0.804
0.772
0.730
0.750
0.808
0.846
0.904
0.846
0.904
0.906
0.886
0.870
0.836
0.746
0.698
0.690
0.708
0.748
0.794
0.794
0.766
0.796
0.794
0.740
0.762
0.762
0.732
0.794
0.804
0.908
1.004
0.938
0.938
0.940
0.894
0.854
0.820
0.778
0.766
0.802
0.880
0.858
0.908
0.930
0.866
0.852
0.826
0.778
0.746
0.718
0.722
0.756
0.808
0.954
0.988
1.048
1.000
0.928
0.944
0.922
0.934
0.924
0.888
0.890
0.948
0.968
0.952
0.876
0.878
0.852
0.808
0.772
0.756
0.722
0.726
0.750
0.920
1.010
1.048
1.022
1.000
1.000
0.926
0.888
0.802
0.796
0.838
0.976
0.986
0.904
0.932
0.972
0.976
0.946
0.920
0.924
0.954
0.922
0.922
0.900
0.832
0.838
0.878
0.924
0.910
0.868
0.900
0.846
0.804
0.766
0.762
0.820
0.848
0.880
0.862
0.850
0.874
0.866
0.876
0.908
0.842
0.588
0.882
0.760
0.744
0.702
0.690
0.692
0.710
0.716
0.728
0.782
0.780
0.818
0.808
0.794
0.836
0.840
0.800
0.804
0.798
0.824
0.828
0.816
0.766
0.764
0.752
0.786
0.818
0.826
0.868
0.794
0.752
0.738
0.724
0.712
0.678
0.672
0.700
0.742
0.796
0.792
0.890
0.880
0.838
0.882
0.838
0.860
0.838
0.842
0.862
0.848
0.908
0.900
0.950
0.964
0.964
0.940
0.914
0.868
0.744
0.724
0.740
0.840
0.846
1.090
1.008
0.956
0.982
0.994
0.962
0.888
0.844
0.746
0.714
0.706
0.696
0.694
0.698
0.740
0.946
0.908
0.820
0.804
0.734
0.714
0.698
0.718
0.712
0.728
0.768
0.776
0.736
0.770
0.752
0.770
0.802
0.788
0.754
0.754
0.778
0.786
0.756
0.750
0.746
0.720
0.742
0.816
0.852
0.820
0.928
0.958
0.960
0.936
0.916
0.874
0.904
0.902
0.924
0.968
0.928
1.068
1.078
1.056
1.010
0.914
0.822
0.748
0.740
0.724
0.744
0.850
0.944
0.978
0.950
0.984
0.922
0.914
0.904
0.842
0.880
0.888
0.916
0.964
0.960
0.968
0.926
0.910
0.864
0.840
0.854
0.838
0.874
0.938
0.870
0.848
0.824
0.786
0.752
0.728
0.736
0.716
0.702
0.706
0.714
0.716
0.742
0.808
0.786
0.848
0.828
0.896
0.874
0.846
0.886
0.884
0.834
0.824
0.810
0.796
0.810
0.822
0.860
0.824
0.878
0.824
0.880
0.892
0.880
0.866
0.840
0.786
0.776
0.798
0.772
0.796
0.848
0.870
0.912
0.926
0.886
0.864
0.808
0.792
0.806
0.844
0.844
0.842
0.824
0.858
0.900
0.920
0.928
0.920
0.916
0.898
0.954
0.958
1.092
1.062
1.088
1.080
1.060
1.032
1.032
0.970
0.990
0.992
1.014
0.986
0.922
0.890
0.846
0.828
0.828
0.866
0.994
1.028
1.024
1.026
0.996
0.970
0.946
0.944
0.956
0.966
0.994
0.976
0.958
0.960
0.914
0.924
0.914
0.882
0.904
0.894
0.940
0.960
0.956
0.962
0.920
0.916
0.896
0.898
0.954
1.006
1.018
0.976
0.942
0.924
0.908
0.888
0.888
0.850
0.902
1.010
0.972
0.938
0.910
0.880
0.870
0.830
0.836
0.868
0.866
0.896
0.928
0.914
0.888
0.864
0.874
0.884
0.902
0.896
0.934
0.896
0.930
0.962
0.916
0.904
0.930
0.958
0.944
0.972
0.966
0.954
0.950
0.912
0.910
0.858
0.848
0.806
0.784
0.810
0.804
0.856
0.860
0.878
0.874
0.840
0.802
0.788
0.780
0.728
0.734
0.744
0.740
0.736
0.696
0.692
0.696
0.692
0.682
0.688
0.680
0.668
0.690
0.676
0.690
0.700
0.706
0.740
0.736
0.760
0.756
0.762
0.778
0.778
0.780
0.782
0.792
0.808
0.804
0.848
0.866
0.840
0.862
0.810
0.814
0.802
0.778
0.804
0.804
0.808
0.846
0.866
0.854
0.852
0.846
0.850
0.868
0.882
0.850
0.870
0.812
0.800
0.794
0.848
0.858
0.888
0.914
0.940
0.902
0.902
0.892
0.864
0.868
0.896
0.916
0.978
1.064
1.054
1.080
1.044
1.030
1.002
0.948
0.890
0.816
0.766
0.732
0.742
0.750
0.862
0.854
0.940
0.960
0.970
0.914
0.922
0.896
0.848
0.806
0.834
0.894
0.988
1.028
0.996
0.932
0.916
0.842
0.792
0.816
0.832
0.908
1.016
1.000
0.964
0.890
0.850
0.804
0.760
0.742
0.732
0.734
0.728
0.740
0.750
0.782
0.810
0.812
0.784
0.790
0.752
0.684
0.702
0.778
0.764
0.782
0.798
0.796
0.780
0.778
0.750
0.758
0.744
0.734
0.712
0.712
0.686
0.686
0.660
0.662
0.678
0.692
0.748
0.726
0.744
0.748
0.752
0.744
0.716
0.722
0.708
0.696
0.662
0.666
0.656
0.662
0.652
0.636
0.634
0.632
0.628
0.612
0.618
0.608
0.622
0.630
0.652
0.658
0.740
0.716
0.750
0.764
0.760
0.802
0.782
0.788
0.788
0.780
0.750
0.752
0.756
0.744
0.730
0.734
0.722
0.706
0.668
0.668
0.698
0.708
0.770
0.712
0.780
0.716
0.796
0.682
0.718
0.728
0.778
0.738
0.738
0.724
0.702
0.694
0.692
0.692
0.680
0.708
0.810
0.874
0.916
0.834
0.846
0.864
0.864
0.830
0.810
0.788
0.768
0.740
0.818
0.822
0.942
0.908
0.894
0.874
0.884
0.850
0.866
0.806
0.776
0.728
0.712
0.736
0.762
0.832
0.868
0.898
0.880
0.904
0.886
0.896
0.856
0.826
0.830
0.798
0.736
0.742
0.752
0.756
0.828
0.852
0.996
0.956
0.884
0.908
0.906
0.854
0.882
0.904
0.890
0.926
0.944
0.908
0.932
0.948
0.918
0.950
0.902
0.932
0.884
0.918
0.948
0.938
0.908
0.814
0.822
0.852
0.848
0.880
0.950
0.986
0.980
0.962
0.946
0.898
0.846
0.796
0.834
1.062
1.052
0.966
0.912
0.942
0.904
0.882
0.880
0.874
0.902
0.984
1.020
0.986
1.012
0.976
0.934
0.862
0.756
0.724
0.766
1.072
1.184
1.122
1.012
0.896
0.938
0.962
0.964
0.942
0.884
0.934
0.974
0.964
0.928
0.858
0.850
0.838
0.814
0.748
0.766
0.848
0.906
0.984
0.950
0.900
0.878
0.814
0.792
0.824
0.856
0.834
0.868
0.872
0.882
0.880
0.884
0.908
0.898
0.892
0.868
0.812
0.778
0.770
0.804
0.826
0.820
0.842
0.878
0.880
0.872
0.858
0.790
0.736
0.716
0.744
0.772
0.792
0.776
0.944
1.032
1.010
0.890
0.918
0.914
0.860
0.798
0.754
0.744
0.812
0.826
0.934
1.104
1.074
1.014
0.992
0.926
0.872
0.868
0.846
0.844
0.858
0.876
0.860
0.866
0.920
0.990
1.004
0.968
0.908
0.824
0.778
0.800
0.832
0.788
0.818
0.914
0.984
0.986
0.968
0.944
0.920
0.912
0.884
0.870
0.850
0.866
1.004
1.134
1.026
1.000
0.978
0.926
0.954
0.906
0.918
0.960
0.968
0.988
0.954
0.864
0.864
0.844
0.842
0.832
0.788
0.834
0.882
1.132
1.076
1.042
0.936
0.938
0.930
0.896
0.926
0.944
0.926
0.948
0.938
0.976
0.986
0.938
0.922
0.926
0.920
0.896
0.932
0.886
0.908
0.986
0.990
0.996
1.018
0.986
0.934
0.864
0.826
0.802
0.772
0.698
0.682
0.686
0.682
0.724
0.740
0.758
0.786
0.808
0.790
0.790
0.792
0.724
0.722
0.748
0.780
0.898
0.976
0.932
0.922
0.894
0.904
0.898
0.868
0.888
0.928
0.880
0.882
0.886
0.836
0.802
0.782
0.786
0.804
0.814
0.782
0.810
0.790
0.758
0.774
0.784
0.902
0.982
0.964
0.906
0.878
0.812
0.782
0.746
0.774
0.808
0.828
0.892
0.882
0.818
0.794
0.780
0.814
0.904
0.968
0.978
0.976
0.926
0.848
0.818
0.774
0.754
0.744
0.690
0.672
0.704
1.010
1.032
1.050
1.018
0.944
0.914
0.884
0.868
0.822
0.796
0.810
0.798
0.792
0.772
0.772
0.756
0.728
0.716
0.716
0.760
0.802
0.824
0.804
0.836
0.876
0.926
0.880
0.878
0.874
0.842
0.836
0.844
0.852
0.798
0.796
0.850
0.900
0.936
0.966
0.946
0.936
0.936
0.900
0.858
0.832
0.832
0.814
0.828
0.932
0.984
0.892
1.006
1.068
1.034
0.962
0.868
0.830
0.784
0.780
0.874
1.026
0.980
1.072
1.042
0.956
0.928
0.906
0.854
0.782
0.770
0.762
0.802
0.854
0.788
0.812
0.812
0.788
0.774
0.774
0.750
0.724
0.714
0.702
0.688
0.690
0.698
0.686
0.708
0.714
0.690
0.712
0.750
0.746
0.726
0.752
0.740
0.742
0.732
0.720
0.714
0.700
0.680
0.710
0.718
0.744
0.742
0.742
0.724
0.708
0.676
0.670
0.674
0.708
0.812
0.912
0.964
0.968
0.918
0.896
0.910
0.882
0.876
0.864
0.810
0.802
0.870
0.936
1.004
0.968
0.962
0.914
0.930
0.926
0.844
0.836
0.842
0.856
0.958
0.982
1.032
1.026
1.042
1.016
0.988
0.972
0.950
0.934
0.966
1.000
1.022
1.066
1.010
1.048
0.976
0.994
0.976
0.976
1.020
1.030
1.046
1.058
1.022
1.038
1.008
0.968
0.952
0.922
0.964
1.040
1.030
0.956
0.982
0.996
0.938
0.968
0.894
0.906
0.922
0.946
0.978
0.986
0.976
0.978
0.976
0.984
1.008
1.002
1.024
1.032
1.030
0.974
1.010
0.940
0.962
0.948
0.920
0.944
0.946
0.966
0.996
0.992
1.004
0.988
0.986
0.992
0.982
1.040
1.068
1.066
1.078
1.038
0.956
0.944
0.924
0.854
0.864
0.846
0.906
0.980
1.024
1.070
1.054
1.028
0.982
0.948
0.902
0.890
0.882
0.874
0.896
0.896
0.964
0.990
0.926
0.892
0.880
0.848
0.804
0.790
0.846
0.886
0.902
0.906
0.920
0.924
0.908
0.896
0.884
0.884
0.862
0.822
0.840
0.852
0.864
0.880
0.984
0.962
0.964
0.980
0.954
0.912
0.922
0.880
0.906
0.910
0.926
0.972
1.010
1.040
1.056
1.034
1.038
1.020
0.980
0.966
0.886
0.832
0.774
0.748
0.720
0.780
0.898
0.928
0.950
0.922
0.888
0.852
0.808
0.754
0.736
0.750
0.794
0.962
1.006
0.994
0.904
0.906
0.868
0.814
0.796
0.806
0.790
0.892
0.984
0.970
0.964
0.948
0.906
0.838
0.804
0.794
0.804
0.858
0.946
1.042
0.940
0.994
1.006
1.036
0.966
0.968
0.944
0.872
0.854
0.846
0.846
0.828
0.798
0.844
0.862
0.856
0.840
0.840
0.820
0.794
0.816
0.858
0.904
0.956
0.998
0.992
0.992
0.984
0.944
0.862
0.794
0.790
0.804
0.850
1.002
1.072
1.034
0.994
1.016
0.986
0.958
0.888
0.896
0.858
0.824
0.852
0.950
0.904
0.904
0.906
0.944
0.950
0.956
0.964
0.964
0.898
0.932
1.010
1.042
1.010
1.016
0.968
0.938
0.854
0.864
0.888
0.868
0.944
1.020
1.040
0.990
0.918
0.898
0.902
0.882
0.870
0.894
0.912
0.944
0.892
0.924
1.002
1.002
1.008
0.992
0.992
1.006
1.036
1.054
1.054
1.064
1.012
1.042
1.022
1.030
1.046
0.994
1.014
1.000
0.960
0.978
0.980
1.016
1.028
1.036
1.078
1.088
1.086
1.106
1.110
1.094
1.122
1.130
1.136
1.160
1.118
1.148
1.116
1.044
1.056
1.060
1.004
0.952
0.944
0.936
0.918
0.902
0.854
0.834
0.864
0.830
0.972
1.100
1.080
1.066
1.074
1.100
1.102
1.068
1.014
1.004
0.986
0.990
1.046
1.072
1.062
1.096
1.102
1.094
1.098
1.066
1.076
1.068
1.068
1.044
1.056
1.086
1.080
1.148
1.158
1.104
1.114
1.034
1.058
1.006
0.920
0.892
0.852
0.862
0.920
0.988
1.004
1.038
1.046
1.030
1.008
1.004
1.006
0.990
0.966
1.006
1.032
1.004
1.030
0.974
1.008
0.952
0.982
0.974
1.020
1.030
1.002
1.008
1.010
0.994
0.996
0.978
0.958
0.984
1.010
1.020
0.948
0.914
0.902
0.892
0.864
0.818
0.804
0.836
0.890
0.934
0.974
0.994
1.008
0.988
0.984
0.962
1.012
1.020
1.052
1.018
1.020
1.024
0.992
0.970
0.896
0.858
0.852
0.834
0.884
0.914
0.876
0.882
0.882
0.898
0.888
0.834
0.844
0.848
0.842
0.884
0.930
0.918
0.938
0.952
0.930
0.920
0.894
0.878
0.828
0.794
0.800
0.814
0.814
0.824
0.870
0.894
0.950
0.980
0.950
1.000
0.960
0.952
0.974
0.940
0.992
0.954
1.000
0.988
0.944
0.970
0.936
0.942
0.928
0.854
0.858
0.830
0.794
0.804
0.794
0.800
0.808
0.782
0.782
0.838
0.862
0.894
0.860
0.824
0.810
0.814
0.788
0.812
0.848
0.876
0.898
0.918
0.916
0.882
0.880
0.882
0.878
0.914
0.932
0.900
0.934
0.902
0.890
0.890
0.880
0.916
0.956
0.936
0.976
0.998
1.000
1.016
1.022
1.002
1.032
1.032
1.006
1.056
1.018
1.014
1.044
1.010
1.010
1.002
1.002
0.966
0.932
0.950
0.898
0.896
0.862
0.858
0.836
0.796
0.860
0.884
0.840
0.846
0.862
0.878
0.864
0.874
0.892
0.898
0.918
0.992
1.010
1.008
1.050
0.990
1.024
0.982
0.998
1.018
1.006
1.066
1.048
1.088
1.100
1.078
1.104
1.072
1.060
1.056
1.036
1.014
1.032
1.050
1.034
1.022
1.040
0.988
0.942
0.944
0.972
0.966
1.010
1.014
1.014
1.006
0.996
1.004
0.998
0.986
0.988
1.020
1.006
1.034
1.044
0.994
1.008
0.992
0.956
0.996
0.968
0.946
1.050
1.058
1.024
1.042
1.026
0.994
0.996
1.000
1.008
1.020
1.038
1.040
1.056
1.028
0.980
0.990
0.992
0.980
1.000
1.010
1.014
1.078
1.068
1.058
1.036
0.996
0.988
0.980
0.962
0.992
1.008
0.988
1.024
1.004
0.964
0.930
0.924
0.874
0.900
0.932
0.974
0.974
0.990
0.978
0.948
0.930
0.922
0.924
0.946
0.944
0.906
0.928
0.922
0.878
0.850
0.888
0.938
0.946
0.960
0.948
0.970
0.968
0.944
0.944
0.966
0.952
0.948
0.922
0.918
0.918
0.878
0.900
0.922
0.926
0.952
0.976
0.980
0.992
0.980
0.958
0.970
0.986
0.968
1.014
1.010
0.982
1.014
0.972
0.974
0.970
0.930
0.948
0.958
0.974
0.988
0.976
0.990
0.982
0.938
0.942
0.874
0.868
0.912
0.964
0.994
0.966
0.992
0.998
0.978
0.930
0.916
0.940
0.976
1.014
0.990
0.912
0.906
0.868
0.828
0.854
0.902
0.956
0.996
0.988
0.996
0.982
0.980
0.976
0.986
0.978
0.974
0.984
0.958
0.978
0.970
0.920
0.956
0.946
0.922
0.944
0.908
0.940
0.924
0.942
0.960
0.966
0.934
0.954
0.908
0.906
0.894
0.868
0.828
0.790
0.764
0.758
0.744
0.748
0.736
0.732
0.734
0.736
0.718
0.734
0.718
0.726
0.728
0.720
0.728
0.716
0.710
0.698
0.672
0.464
0.858
0.660
0.664
0.652
0.652
0.656
0.660
0.656
0.656
0.652
0.646
0.648
0.654
0.644
0.650
0.668
0.770
0.902
0.926
0.960
0.928
0.970
0.912
0.896
0.878
0.768
0.744
0.752
0.806
1.002
1.064
1.034
0.950
0.954
0.864
0.826
0.738
0.732
0.748
0.752
0.834
0.858
0.964
0.926
0.900
0.888
0.868
0.838
0.806
0.726
0.726
0.740
0.808
0.758
0.832
0.790
0.862
0.918
0.882
0.878
0.834
0.842
0.826
0.844
0.896
0.910
0.946
0.922
0.926
0.912
0.860
0.854
0.880
0.888
1.042
1.098
1.000
0.976
0.934
0.906
0.898
0.830
0.878
0.956
0.908
0.910
0.894
0.882
0.916
0.926
0.910
0.858
0.906
0.952
0.972
0.946
0.898
0.904
0.896
0.774
0.736
0.826
0.824
0.796
0.776
0.798
0.902
0.974
0.970
0.936
0.900
0.846
0.754
0.712
0.690
0.678
0.674
0.664
0.652
0.638
0.638
0.668
0.806
0.812
0.892
0.996
0.956
0.948
0.928
0.876
0.856
0.826
0.822
0.816
0.798
0.804
0.810
0.812
0.836
0.830
0.858
0.834
0.850
0.846
0.834
0.816
0.808
0.802
0.816
0.786
0.792
0.804
0.816
0.808
0.780
0.786
0.784
0.764
0.770
0.780
0.796
0.880
0.944
0.970
0.918
0.920
0.902
0.874
0.802
0.794
0.756
0.748
0.828
0.948
0.922
0.898
0.884
0.840
0.828
0.800
0.792
0.776
0.786
0.760
0.804
0.800
0.806
0.782
0.796
0.776
0.752
0.718
0.712
0.704
0.696
0.712
0.762
0.792
0.866
0.930
1.016
1.002
1.022
0.968
0.892
0.886
0.864
0.838
0.800
0.844
0.932
1.036
1.008
1.062
1.024
1.040
0.968
0.894
0.840
0.824
0.804
0.848
0.914
0.934
0.912
0.884
0.844
0.790
0.744
0.744
0.806
1.002
1.014
0.958
0.936
0.940
0.936
0.874
0.818
0.726
0.706
0.712
0.772
1.010
0.914
0.852
0.898
0.880
0.852
0.870
0.864
0.826
0.806
0.792
0.874
1.016
0.988
1.002
0.946
0.878
0.870
0.866
0.842
0.904
0.998
1.020
1.030
0.994
0.916
0.936
0.906
0.928
0.930
0.894
0.922
0.936
0.990
0.918
0.940
0.920
0.874
0.882
0.878
0.864
0.896
0.962
0.950
0.856
0.836
0.834
0.860
0.884
0.906
0.860
0.886
0.930
0.908
0.924
0.926
0.888
0.814
0.820
0.828
0.772
0.764
0.730
0.720
0.934
0.810
0.756
0.748
0.758
0.846
0.898
0.924
0.934
0.878
0.856
0.788
0.748
0.746
0.760
0.774
0.770
0.814
0.854
0.870
0.858
0.918
0.912
0.902
0.924
0.924
0.948
0.928
0.918
0.884
0.886
0.886
0.872
0.850
0.862
0.870
0.888
0.994
1.030
0.990
0.940
0.910
0.872
0.850
0.802
0.790
0.800
0.798
0.846
0.904
0.914
0.926
1.004
0.962
0.918
0.840
0.798
0.778
0.766
0.802
0.884
0.882
1.014
0.998
0.970
0.952
0.904
0.886
0.856
0.816
0.806
0.812
0.794
0.798
0.822
0.824
0.824
0.820
0.816
0.824
0.798
0.768
0.770
0.768
0.804
0.802
0.772
0.800
0.872
0.910
0.902
0.878
0.856
0.826
0.792
0.768
0.810
0.820
0.874
0.888
0.860
0.854
0.896
0.904
0.914
0.780
0.822
0.770
0.752
0.744
0.746
0.758
0.826
0.866
0.982
0.988
0.936
0.904
0.898
0.872
0.860
0.850
0.822
0.774
0.746
0.732
0.738
0.758
0.994
1.062
1.050
0.968
1.006
0.944
0.928
0.890
0.830
0.778
0.758
0.738
0.742
0.714
0.734
0.788
0.852
0.858
0.796
0.806
0.752
0.758
0.736
0.754
0.778
0.774
0.784
0.814
0.850
0.834
0.802
0.840
0.812
0.812
0.792
0.806
0.776
0.792
0.776
0.736
0.728
0.728
0.762
0.800
0.798
0.774
0.814
0.854
0.848
0.830
0.834
0.828
0.766
0.738
0.730
0.714
0.730
0.716
0.712
0.766
0.844
0.876
0.894
0.866
0.826
0.784
0.744
0.726
0.712
0.716
0.734
0.780
0.746
0.788
0.808
0.906
1.000
0.944
0.952
0.886
0.838
0.794
0.758
0.746
0.722
0.744
0.780
0.804
0.772
0.790
0.808
0.786
0.768
0.760
0.750
0.730
0.754
0.770
0.822
0.794
0.754
0.758
0.736
0.718
0.708
0.694
0.676
0.688
0.716
0.736
0.760
0.774
0.766
0.766
0.750
0.748
0.738
0.732
0.724
0.726
0.746
0.774
0.764
0.774
0.802
0.820
0.844
0.882
0.846
0.854
0.832
0.806
0.794
0.780
0.756
0.748
0.758
0.744
0.762
0.790
0.806
0.838
0.864
0.832
0.842
0.844
0.822
0.824
0.818
0.790
0.806
0.820
0.816
0.808
0.828
0.884
0.886
0.900
0.888
0.852
0.832
0.792
0.768
0.784
0.860
0.918
0.974
1.024
1.018
1.006
0.962
0.922
0.884
0.876
0.852
0.842
0.834
0.842
0.834
0.848
0.844
0.798
0.798
0.796
0.776
0.770
0.792
0.782
0.790
0.836
0.822
0.826
0.842
0.820
0.798
0.810
0.794
0.796
0.804
0.806
0.776
0.786
0.800
0.776
0.788
0.806
0.820
0.850
0.862
0.862
0.852
0.812
0.810
0.818
0.794
0.786
0.810
0.840
0.852
0.920
0.878
0.838
0.848
0.836
0.814
0.802
0.806
0.822
0.804
0.772
0.770
0.772
0.768
0.744
0.738
0.762
0.826
0.866
0.858
0.862
0.830
0.798
0.752
0.744
0.766
0.806
0.890
1.116
1.058
0.998
0.914
0.864
0.772
0.726
0.720
0.728
0.758
0.914
0.992
0.972
0.930
0.894
0.826
0.772
0.742
0.758
0.804
0.850
0.926
1.024
1.074
1.030
0.960
0.956
0.924
0.892
0.852
0.848
0.842
0.812
0.790
0.796
0.750
0.754
0.776
0.788
0.766
0.776
0.752
0.764
0.760
0.742
0.760
0.792
0.780
0.808
0.834
0.790
0.786
0.776
0.768
0.776
0.806
0.840
0.898
0.956
0.918
0.924
0.874
0.896
0.854
0.812
0.774
0.770
0.756
0.764
0.864
0.816
0.804
0.812
0.806
0.792
0.762
0.738
0.740
0.748
0.748
0.758
0.800
0.798
0.830
0.842
0.834
0.828
0.826
0.800
0.756
0.744
0.710
0.708
0.694
0.690
0.692
0.686
0.678
0.688
0.686
0.686
0.684
0.692
0.684
0.694
0.728
0.742
0.730
0.762
0.722
0.764
0.718
0.736
0.728
0.716
0.714
0.716
0.704
0.712
0.716
0.730
0.754
0.756
0.770
0.770
0.768
0.738
0.744
0.738
0.722
0.710
0.764
0.722
0.812
0.808
0.812
0.834
0.800
0.760
0.780
0.748
0.792
0.714
0.720
0.718
0.726
0.740
0.744
0.772
0.724
0.814
0.790
0.780
0.794
0.794
0.798
0.802
0.726
0.812
0.738
0.816
0.784
0.810
0.806
0.824
0.810
0.820
0.808
0.738
0.806
0.720
0.736
0.748
0.748
0.726
0.742
0.742
0.784
0.712
0.788
0.714
0.736
0.722
0.710
0.716
0.724
0.830
0.876
0.916
0.928
0.910
0.906
0.886
0.862
0.840
0.760
0.766
0.816
0.798
0.846
0.918
0.926
0.930
0.904
0.868
0.844
0.788
0.766
0.784
0.854
0.896
0.984
0.944
0.944
0.924
0.894
0.882
0.816
0.800
0.818
0.782
0.806
0.840
0.856
0.844
0.804
0.794
0.764
0.740
0.756
0.756
0.756
0.812
0.802
0.852
0.854
0.848
0.824
0.804
0.804
0.802
0.802
0.794
0.786
0.802
0.782
0.808
0.808
0.774
0.774
0.780
0.812
0.794
0.768
0.744
0.776
0.768
0.758
0.756
0.808
0.808
0.866
0.920
0.910
0.906
0.866
0.794
0.792
0.812
0.788
0.820
0.808
0.862
0.896
0.916
0.956
0.914
0.914
0.898
0.846
0.832
0.780
0.734
0.744
0.780
0.816
0.862
0.960
0.966
0.944
0.918
0.840
0.750
0.706
0.704
0.718
0.760
0.804
0.826
0.850
0.858
0.876
0.832
0.814
0.794
0.770
0.756
0.738
0.710
0.704
0.692
0.688
0.682
0.682
0.684
0.678
0.670
0.708
0.654
0.654
0.652
0.636
0.618
0.614
0.598
0.586
0.580
0.590
0.594
0.598
0.602
0.604
0.604
0.598
0.590
0.598
0.600
0.608
0.646
0.670
0.662
0.664
0.664
0.672
0.668
0.648
0.664
0.652
0.642
0.638
0.630
0.620
0.608
0.608
0.602
0.636
0.650
0.642
0.668
0.662
0.670
0.666
0.662
0.664
0.672
0.654
0.644
0.642
0.628
0.626
0.628
0.638
0.640
0.668
0.676
0.694
0.764
0.678
0.780
0.670
0.736
0.696
0.722
0.692
0.722
0.712
0.716
0.798
0.798
0.824
0.900
0.874
0.862
0.844
0.784
0.786
0.784
0.758
0.840
0.906
0.892
0.952
0.984
0.976
0.986
0.952
0.904
0.890
0.832
0.858
0.846
0.832
0.822
0.818
0.804
0.810
0.806
0.794
0.776
0.772
0.760
0.774
0.830
0.848
0.900
0.942
0.940
0.934
0.944
0.946
0.864
0.868
0.912
0.956
0.942
0.960
0.984
0.972
0.978
0.986
0.962
0.898
0.830
0.720
0.696
0.708
0.792
1.138
1.066
1.056
1.098
1.074
1.110
1.112
1.068
1.002
0.956
0.878
0.874
0.890
0.866
0.860
0.974
1.018
1.014
0.978
0.928
0.898
0.892
0.866
0.912
0.956
0.990
0.960
0.920
0.928
0.896
0.910
0.846
0.830
0.818
0.786
0.778
0.826
0.830
0.896
0.876
0.824
0.784
0.860
0.866
0.876
0.864
0.854
0.840
0.828
0.812
0.806
0.822
0.846
0.816
0.888
0.930
0.930
0.916
0.906
0.816
0.828
0.850
0.892
0.902
0.946
1.006
1.010
0.986
0.964
0.936
0.920
0.904
0.900
0.916
0.944
0.984
0.954
0.940
0.874
0.890
0.870
0.802
0.764
0.728
0.736
0.726
0.748
0.750
0.782
0.748
0.724
0.702
0.684
0.654
0.646
0.648
0.642
0.658
0.718
0.754
0.830
0.906
0.884
0.830
0.836
0.852
0.794
0.790
0.764
0.788
0.792
0.766
0.738
0.742
0.706
0.700
0.770
0.812
0.844
0.828
0.772
0.760
0.724
0.722
0.730
0.772
0.716
0.966
0.946
0.990
0.980
1.004
0.938
0.824
0.716
0.656
0.634
0.656
0.908
0.942
0.988
0.924
0.892
0.910
0.914
0.864
0.840
0.782
0.702
0.664
0.654
0.660
0.710
0.742
0.730
0.728
0.684
0.680
0.670
0.664
0.642
0.634
0.624
0.622
0.610
0.608
0.614
0.602
0.606
0.626
0.676
0.694
0.684
0.682
0.682
0.674
0.680
0.652
0.664
0.646
0.634
0.656
0.672
0.678
0.678
0.720
0.700
0.710
0.682
0.670
0.652
0.644
0.632
0.650
0.666
0.742
0.688
0.804
0.802
0.818
0.824
0.790
0.764
0.762
0.734
0.714
0.712
0.740
0.750
0.752
0.752
0.720
0.710
0.738
0.748
0.766
0.776
0.768
0.736
0.704
0.706
0.680
0.654
0.688
0.856
0.772
0.904
0.884
0.940
0.892
0.898
0.878
0.880
0.834
0.752
0.682
0.680
0.676
0.680
0.762
0.712
0.870
0.842
0.812
0.806
0.766
0.720
0.710
0.684
0.704
0.798
0.710
0.868
0.762
0.764
0.754
0.746
0.724
0.716
0.688
0.678
0.688
0.766
0.668
0.796
0.650
0.682
0.664
0.678
0.678
0.652
0.654
0.660
0.676
0.670
0.638
0.658
0.634
0.640
0.616
0.624
0.612
0.614
0.606
0.598
0.584
0.566
0.554
0.578
0.576
0.600
0.618
0.614
0.600
0.606
0.584
0.578
0.570
0.560
0.558
0.556
0.550
0.556
0.566
0.588
0.604
0.636
0.648
0.656
0.710
0.756
0.766
0.744
0.710
0.774
0.768
0.742
0.710
0.676
0.616
0.590
0.580
0.576
0.582
0.578
0.598
0.638
0.646
0.776
0.676
0.710
0.712
0.708
0.720
0.698
0.678
0.692
0.678
0.640
0.608
0.596
0.584
0.580
0.574
0.578
0.598
0.620
0.648
0.854
0.804
0.786
0.798
0.812
0.778
0.806
0.800
0.792
0.870
0.894
0.908
0.924
0.966
0.918
0.862
0.870
0.826
0.818
0.824
0.806
0.872
0.888
0.918
0.920
0.886
0.912
0.896
0.880
0.846
0.800
0.776
0.812
0.888
0.940
0.996
0.966
0.952
0.956
0.934
0.866
0.790
0.750
0.684
0.708
0.932
0.894
0.962
0.994
0.970
1.002
0.956
0.948
0.934
0.892
0.800
0.748
0.716
0.704
0.804
0.736
0.866
0.840
0.872
0.860
0.854
0.870
0.836
0.810
0.796
0.790
0.790
0.820
0.834
0.836
0.866
0.854
0.850
0.814
0.848
0.850
0.846
0.914
0.888
0.928
0.920
0.902
0.922
0.894
0.916
0.962
0.984
0.990
1.000
0.974
0.980
0.960
0.898
0.864
0.796
0.732
0.722
0.806
0.818
0.804
0.848
0.876
0.876
0.858
0.822
0.792
0.872
0.876
0.854
0.810
0.774
0.780
0.822
0.888
0.942
0.958
0.938
0.936
0.924
0.900
0.890
0.870
0.834
0.820
0.794
0.840
0.882
0.910
0.834
0.840
0.892
0.900
0.918
0.870
0.850
0.802
0.800
0.804
0.798
0.864
0.910
0.904
0.852
0.782
0.806
0.802
0.796
0.778
0.722
0.706
0.742
0.722
0.720
0.326
0.366
0.686
0.652
0.656
0.648
0.640
0.630
0.640
0.646
0.634
0.648
0.712
0.798
0.816
0.818
0.854
0.868
0.876
0.838
0.870
0.908
0.900
0.870
0.904
0.898
0.872
0.890
0.842
0.798
0.786
0.784
0.816
0.868
0.948
0.994
0.980
0.896
0.940
0.992
0.970
0.954
0.962
0.962
0.964
0.952
0.908
0.958
1.004
1.012
0.986
0.964
0.938
0.926
0.916
0.894
0.938
0.912
0.990
0.986
1.014
1.022
0.986
1.002
0.988
0.968
0.954
0.918
0.942
0.954
0.986
0.984
1.010
1.002
1.000
1.012
1.010
0.992
0.976
0.916
0.958
0.954
0.948
0.880
0.900
0.856
0.890
0.934
0.962
0.952
0.908
0.906
0.916
0.926
0.936
0.940
0.918
0.838
0.788
0.776
0.780
0.774
0.752
0.768
0.826
0.776
0.798
0.748
0.794
0.792
0.792
0.812
0.796
0.792
0.808
0.810
0.818
0.844
0.872
0.854
0.876
0.866
0.838
0.874
0.860
0.880
0.902
0.868
0.884
0.870
0.826
0.828
0.820
0.816
0.864
0.898
0.870
0.868
0.880
0.864
0.832
0.818
0.778
0.748
0.746
0.782
0.692
0.708
0.698
0.696
0.694
0.704
0.780
0.702
0.722
0.704
0.732
0.676
0.706
0.690
0.696
0.762
0.766
0.798
0.786
0.804
0.814
0.802
0.836
0.870
0.864
0.884
0.894
0.878
0.830
0.790
0.768
0.768
0.782
0.792
0.754
0.768
0.800
0.826
0.902
0.928
0.916
0.890
0.852
0.828
0.796
0.722
0.716
0.716
0.716
0.776
0.772
0.790
0.866
0.878
0.900
0.898
0.890
0.886
0.834
0.836
0.824
0.826
0.854
0.870
0.878
0.886
0.842
0.826
0.818
0.814
0.818
0.788
0.784
0.774
0.762
0.760
0.796
0.786
0.802
0.824
0.850
0.860
0.888
0.900
0.860
0.886
0.840
0.848
0.838
0.808
0.844
0.906
0.932
0.942
0.900
0.882
0.814
0.800
0.774
0.718
0.728
0.716
0.776
0.772
0.758
0.854
0.892
0.908
0.902
0.842
0.828
0.838
0.840
0.836
0.816
0.786
0.786
0.820
0.854
0.862
0.888
0.894
0.868
0.814
0.762
0.700
0.750
0.878
1.008
0.976
0.998
0.988
0.950
0.910
0.856
0.808
0.762
0.782
0.782
0.842
0.872
0.872
0.852
0.886
0.904
0.868
0.828
0.774
0.768
0.778
0.794
0.806
0.830
0.858
0.910
0.934
0.932
0.924
0.914
0.906
0.892
0.880
0.912
0.950
0.918
0.960
0.880
0.820
0.832
0.828
0.790
0.830
0.884
0.952
0.974
0.956
0.984
0.982
0.962
0.944
0.864
0.838
0.876
0.954
0.960
0.938
0.946
0.932
0.940
0.942
0.938
0.940
0.976
1.002
0.988
0.974
0.992
0.968
0.946
0.960
0.936
1.006
0.988
1.010
0.978
0.990
0.942
0.936
0.882
0.820
0.776
0.722
0.714
0.712
0.730
0.946
0.872
0.906
0.932
0.888
0.898
0.888
0.864
0.850
0.842
0.806
0.834
0.796
0.752
0.748
0.724
0.732
0.740
0.738
0.800
0.832
0.868
0.924
0.936
0.912
0.918
0.878
0.794
0.758
0.768
0.828
0.932
0.980
0.928
0.948
0.942
0.904
0.892
0.862
0.826
0.812
0.796
0.824
0.924
0.994
1.022
1.024
0.980
0.970
0.946
0.898
0.878
0.864
0.848
0.880
0.898
0.884
0.910
0.886
0.874
0.872
0.834
0.888
0.904
0.926
0.948
0.914
0.898
0.884
0.818
0.806
0.768
0.754
0.824
0.902
0.956
1.010
0.976
0.964
0.946
0.918
0.884
0.802
0.760
0.734
0.784
0.848
0.914
0.942
0.886
0.860
0.872
0.870
0.844
0.850
0.838
0.828
0.784
0.792
0.754
0.782
0.766
0.838
0.824
0.784
0.780
0.756
0.730
0.712
0.708
0.702
0.696
0.694
0.710
0.722
0.730
0.742
0.754
0.760
0.728
0.782
0.802
0.780
0.846
0.872
0.868
0.918
0.906
0.896
0.906
0.892
0.868
0.862
0.858
0.842
0.862
0.870
0.862
0.820
0.844
0.882
0.922
0.930
0.962
0.932
0.912
0.904
0.896
0.874
0.888
0.900
0.886
0.886
0.886
0.888
0.876
0.816
0.740
0.732
0.686
0.718
0.772
0.804
0.830
0.848
0.846
0.828
0.830
0.812
0.816
0.816
0.826
0.814
0.818
0.844
0.864
0.872
0.906
0.860
0.884
0.880
0.854
0.890
0.878
0.848
0.854
0.828
0.864
0.878
0.874
0.852
0.854
0.846
0.838
0.840
0.842
0.830
0.818
0.826
0.826
0.840
0.860
0.916
0.898
0.916
0.890
0.882
0.844
0.786
0.676
0.662
0.656
0.668
0.676
0.704
0.746
0.784
0.836
0.846
0.822
0.782
0.728
0.722
0.724
0.744
0.728
0.784
0.758
0.732
0.798
0.776
0.758
0.760
0.754
0.702
0.774
0.698
0.722
0.720
0.710
0.696
0.692
0.694
0.698
0.690
0.730
0.752
0.774
0.784
0.796
0.786
0.844
0.842
0.794
0.768
0.744
0.742
0.722
0.686
0.670
0.642
0.632
0.610
0.610
0.622
0.654
0.750
0.974
1.060
0.980
0.986
0.962
0.956
0.920
0.860
0.798
0.752
0.768
0.804
0.800
0.852
0.838
0.844
0.816
0.760
0.764
0.756
0.772
0.744
0.786
0.786
0.774
0.784
0.776
0.724
0.742
0.788
0.854
0.886
0.874
0.832
0.726
0.732
0.734
0.720
0.710
0.724
0.706
0.702
0.710
0.728
0.692
0.718
0.760
0.722
0.774
0.766
0.716
0.800
0.816
0.812
0.814
0.838
0.834
0.896
0.902
0.832
0.864
0.862
0.842
0.810
0.800
0.794
0.772
0.716
0.724
0.722
0.732
0.742
0.736
0.774
0.698
0.744
0.774
0.764
0.776
0.796
0.938
0.950
0.930
0.914
0.892
0.858
0.838
0.836
0.832
0.812
0.786
0.804
0.816
0.798
0.726
0.722
0.696
0.720
0.792
0.828
0.860
0.842
0.870
0.864
0.808
0.820
0.810
0.846
0.870
0.884
0.862
0.890
0.886
0.880
0.870
0.852
0.810
0.742
0.740
0.788
0.882
0.980
0.892
0.924
0.930
0.904
0.860
0.812
0.724
0.692
0.694
0.692
0.724
0.790
0.866
0.880
0.852
0.850
0.868
0.854
0.826
0.814
0.796
0.764
0.732
0.774
0.840
0.882
0.830
0.838
0.804
0.774
0.796
0.774
0.736
0.698
0.690
0.714
0.702
0.734
0.738
0.792
0.820
0.814
0.790
0.778
0.738
0.724
0.704
0.716
0.786
0.822
0.860
0.860
0.844
0.806
0.814
0.824
0.810
0.812
0.770
0.814
0.780
0.812
0.844
0.870
0.868
0.848
0.828
0.812
0.778
0.802
0.822
0.816
0.776
0.826
0.914
0.966
0.866
0.932
0.974
0.978
0.960
0.924
0.886
0.904
0.914
0.894
0.964
0.988
0.996
0.978
0.950
0.904
0.852
0.816
0.782
0.738
0.714
0.734
0.852
0.990
0.996
0.996
0.992
0.974
0.948
0.922
0.878
0.840
0.790
0.786
0.818
0.918
0.962
0.998
0.982
0.952
0.902
0.836
0.830
0.800
0.802
0.830
0.842
0.820
0.850
0.872
0.870
0.844
0.798
0.738
0.694
0.692
0.694
0.668
0.718
0.822
0.946
0.976
0.984
0.956
0.952
0.934
0.896
0.830
0.800
0.842
0.906
0.976
0.998
0.936
0.952
0.948
0.898
0.870
0.828
0.782
0.720
0.716
0.742
0.848
0.878
0.912
0.920
0.934
0.936
0.916
0.896
0.866
0.798
0.724
0.706
0.718
0.784
0.852
0.912
0.942
0.922
0.932
0.914
0.902
0.870
0.840
0.822
0.788
0.822
0.896
0.942
0.922
0.926
0.888
0.894
0.870
0.868
0.880
0.896
0.936
0.966
0.952
0.904
0.922
0.890
0.860
0.810
0.802
0.792
0.770
0.730
0.668
0.688
0.680
0.772
0.764
0.790
0.808
0.794
0.778
0.794
0.788
0.742
0.748
0.688
0.674
0.668
0.668
0.672
0.674
0.690
0.690
0.764
0.766
0.786
0.812
0.832
0.844
0.840
0.810
0.798
0.784
0.740
0.744
0.750
0.780
0.748
0.822
0.810
0.830
0.828
0.798
0.762
0.778
0.796
0.806
0.802
0.848
0.882
0.892
0.878
0.818
0.818
0.828
0.784
0.810
0.796
0.852
0.888
0.898
0.862
0.846
0.826
0.800
0.782
0.726
0.696
0.700
0.696
0.698
0.730
0.772
0.758
0.756
0.718
0.780
0.758
0.760
0.760
0.710
0.786
0.706
0.706
0.706
0.702
0.704
0.724
0.704
0.754
0.674
0.758
0.672
0.710
0.696
0.758
0.708
0.774
0.696
0.756
0.666
0.708
0.700
0.728
0.712
0.754
0.682
0.716
0.738
0.766
0.704
0.774
0.742
0.762
0.732
0.782
0.708
0.790
0.774
0.784
0.780
0.766
0.822
0.858
0.834
0.826
0.794
0.798
0.796
0.798
0.796
0.766
0.772
0.760
0.758
0.782
0.778
0.794
0.820
0.878
0.834
0.760
0.758
0.724
0.718
0.770
0.754
0.802
0.948
0.982
0.962
0.984
0.962
0.916
0.934
0.908
0.850
0.882
0.912
0.914
0.978
0.974
0.942
0.938
0.896
0.874
0.848
0.810
0.760
0.732
0.746
0.750
0.778
0.808
0.788
0.822
0.804
0.798
0.786
0.740
0.798
0.720
0.798
0.792
0.806
0.904
0.948
0.920
0.926
0.910
0.880
0.834
0.828
0.820
0.806
0.790
0.750
0.768
0.800
0.818
0.836
0.878
0.894
0.880
0.878
0.856
0.826
0.788
0.762
0.746
0.738
0.742
0.732
0.764
0.806
0.818
0.810
0.780
0.750
0.760
0.784
0.810
0.794
0.798
0.840
0.854
0.874
0.904
0.882
0.892
0.890
0.884
0.864
0.838
0.774
0.736
0.718
0.754
0.800
0.890
0.972
0.994
0.926
0.902
0.874
0.804
0.722
0.704
0.702
0.734
0.784
0.910
0.882
0.940
0.904
0.954
0.948
0.892
0.836
0.852
0.802
0.762
0.756
0.770
0.778
0.790
0.806
0.790
0.802
0.808
0.788
0.824
0.776
0.840
0.860
0.872
0.804
0.840
0.834
0.810
0.788
0.742
0.708
0.698
0.698
0.754
0.806
0.840
0.888
0.892
0.882
0.872
0.808
0.810
0.828
0.754
0.718
0.670
0.632
0.612
0.618
0.612
0.614
0.594
0.606
0.608
0.608
0.614
0.628
0.636
0.620
0.626
0.640
0.664
0.664
0.720
0.692
0.714
0.708
0.730
0.748
0.740
0.730
0.742
0.758
0.758
0.742
0.718
0.650
0.622
0.612
0.588
0.590
0.620
0.840
0.890
0.952
0.452
0.618
0.992
1.046
1.028
0.976
0.934
0.868
0.760
0.716
0.684
0.652
0.648
0.634
0.652
0.678
0.654
0.652
0.788
0.740
0.656
0.668
0.386
1.036
0.656
0.634
0.596
0.468
0.680
0.602
0.604
0.598
0.610
0.612
0.592
0.602
0.606
0.590
0.592
0.588
0.580
0.578
0.568
0.562
0.550
0.558
0.544
0.550
0.542
0.538
0.556
0.578
0.460
0.766
0.606
0.612
0.604
0.608
0.602
0.612
0.598
0.608
0.604
0.588
0.582
0.570
0.566
0.588
0.580
0.580
0.582
0.584
0.588
0.600
0.612
0.598
0.618
0.650
0.666
0.634
0.638
0.642
0.626
0.608
0.604
0.614
0.600
0.604
0.622
0.636
0.712
0.642
0.674
0.690
0.750
0.704
0.688
0.648
0.644
0.638
0.636
0.624
0.618
0.592
0.576
0.570
0.562
0.570
0.588
0.578
0.702
0.718
0.706
0.700
0.726
0.698
0.694
0.694
0.686
0.670
0.642
0.604
0.602
0.578
0.578
0.572
0.572
0.562
0.564
0.568
0.566
0.586
0.556
0.562
0.568
0.556
0.556
0.554
0.522
0.580
0.560
0.554
0.554
0.568
0.558
0.558
0.564
0.580
0.566
0.576
0.578
0.608
0.672
0.694
0.690
0.672
0.684
0.658
0.650
0.648
0.594
0.568
0.568
0.576
0.602
0.612
0.662
0.646
0.678
0.664
0.644
0.640
0.612
0.598
0.582
0.580
0.572
0.568
0.560
0.578
0.580
0.616
0.614
0.608
0.616
0.630
0.612
0.592
0.576
0.572
0.556
0.556
0.546
0.552
0.562
0.560
0.568
0.588
0.600
0.620
0.716
0.602
0.642
0.670
0.682
0.682
0.682
0.660
0.628
0.636
0.628
0.622
0.620
0.632
0.644
0.640
0.772
0.728
0.670
0.846
0.784
0.766
0.784
0.794
0.802
0.818
0.844
0.826
0.886
0.900
0.860
0.858
0.784
0.774
0.774
0.742
0.796
0.838
0.778
0.782
0.780
0.762
0.748
0.672
0.662
0.692
0.686
0.950
0.948
0.958
0.880
0.964
0.962
0.874
0.866
0.852
0.874
0.808
0.812
0.814
0.874
0.914
0.862
0.882
0.872
0.826
0.816
0.746
0.686
0.678
0.784
0.954
0.924
0.918
0.850
0.848
0.810
0.796
0.782
0.798
0.820
0.836
0.872
0.916
0.874
0.858
0.852
0.826
0.838
0.814
0.734
0.826
0.726
0.702
0.670
0.668
0.646
0.636
0.618
0.642
0.644
0.642
0.654
0.670
0.672
0.682
0.710
0.678
0.686
0.684
0.666
0.662
0.658
0.650
0.640
0.640
0.618
0.624
0.608
0.604
0.604
0.602
0.594
0.606
0.598
0.614
0.626
0.610
0.616
0.620
0.602
0.612
0.600
0.606
0.596
0.590
0.614
0.612
0.602
0.598
0.604
0.604
0.610
0.594
0.592
0.600
0.588
0.586
0.606
0.602
0.630
0.622
0.628
0.698
0.618
0.654
0.640
0.620
0.648
0.722
0.614
0.658
0.628
0.624
0.598
0.576
0.570
0.566
0.632
0.598
0.602
0.592
0.594
0.584
0.576
0.580
0.584
0.580
0.572
0.570
0.582
0.684
0.678
0.720
0.744
0.756
0.768
0.780
0.792
0.778
0.774
0.768
0.764
0.778
0.798
0.840
0.826
0.814
0.832
0.816
0.808
0.808
0.792
0.788
0.770
0.742
0.752
0.756
0.752
0.744
0.758
0.764
0.788
0.802
0.794
0.766
0.770
0.788
0.746
0.770
0.784
0.766
0.710
0.682
0.656
0.652
0.642
0.644
0.750
0.748
0.864
0.934
0.952
0.916
0.956
0.946
0.888
0.880
0.872
0.848
0.872
0.888
0.896
0.920
0.862
0.858
0.872
0.854
0.878
0.904
0.928
0.946
0.976
0.958
0.988
0.950
0.896
0.806
0.786
0.768
0.768
0.874
0.950
0.982
0.958
0.940
0.932
0.888
0.818
0.764
0.734
0.728
0.682
0.682
0.694
0.752
0.780
0.784
0.744
0.718
0.704
0.686
0.662
0.674
0.752
0.768
0.810
0.842
0.986
0.970
0.948
0.956
0.910
0.850
0.818
0.700
0.714
0.720
0.706
0.780
0.720
0.824
0.798
0.868
0.822
0.814
0.732
0.732
0.880
0.834
0.766
0.730
0.708
0.672
0.672
0.680
0.678
0.700
0.702
0.690
0.762
0.746
0.758
0.690
0.744
0.702
0.682
0.690
0.714
0.694
0.810
0.802
0.812
0.834
0.804
0.780
0.772
0.768
0.750
0.796
0.788
0.796
0.840
0.856
0.868
0.850
0.786
0.744
0.702
0.692
0.692
0.826
0.806
0.876
0.876
0.860
0.866
0.866
0.860
0.822
0.740
0.740
0.732
0.772
0.786
0.802
0.840
0.836
0.820
0.800
0.748
0.780
0.748
0.774
0.770
0.800
0.784
0.798
0.840
0.814
0.708
0.794
0.698
0.770
0.722
0.828
0.836
0.862
0.922
0.860
0.880
0.822
0.816
0.818
0.802
0.778
0.732
0.702
0.708
0.744
0.760
0.822
0.872
0.896
0.900
0.874
0.866
0.854
0.834
0.868
0.852
0.866
0.878
0.870
0.874
0.828
0.842
0.850
0.830
0.790
0.780
0.780
0.794
0.828
0.838
0.840
0.780
0.806
0.750
0.730
0.730
0.706
0.736
0.736
0.750
0.758
0.726
0.714
0.710
0.704
0.696
0.728
0.704
0.712
0.786
0.716
0.834
0.794
0.732
0.796
0.744
0.804
0.814
0.842
0.860
0.896
0.902
0.894
0.880
0.878
0.856
0.846
0.850
0.854
0.912
0.914
0.928
0.930
0.882
0.872
0.860
0.848
0.878
0.882
0.888
0.858
0.870
0.858
0.788
0.770
0.768
0.848
0.890
0.936
0.950
0.950
0.944
0.938
0.918
0.894
0.902
0.900
0.896
0.944
0.922
0.916
0.946
0.904
0.918
0.860
0.828
0.816
0.804
0.842
0.884
0.920
0.956
0.972
0.956
0.956
0.938
0.920
0.928
0.928
0.894
0.908
0.914
0.912
0.974
0.944
0.930
0.936
0.896
0.912
0.890
0.888
0.904
0.892
0.814
0.788
0.760
0.740
0.762
0.812
0.830
0.874
0.904
0.904
0.890
0.878
0.862
0.842
0.858
0.894
0.900
0.954
0.952
0.926
0.918
0.880
0.850
0.838
0.814
0.818
0.834
0.844
0.814
0.838
0.824
0.808
0.758
0.746
0.730
0.714
0.692
0.666
0.676
0.656
0.668
0.718
0.744
0.766
0.784
0.818
0.806
0.782
0.718
0.738
0.730
0.722
0.778
0.768
0.730
0.824
0.828
0.788
0.736
0.854
0.836
0.844
0.816
0.838
0.842
0.826
0.828
0.810
0.794
0.790
0.800
0.770
0.746
0.724
0.692
0.702
0.720
0.774
0.786
0.810
0.890
0.930
0.930
0.918
0.896
0.888
0.870
0.850
0.810
0.750
0.732
0.738
0.796
0.768
0.722
0.826
0.816
0.816
0.810
0.784
0.764
0.748
0.742
0.732
0.726
0.710
0.690
0.684
0.670
0.664
0.664
0.676
0.670
0.708
0.780
0.828
0.930
0.920
0.942
0.930
0.922
0.886
0.866
0.832
0.810
0.780
0.752
0.760
0.758
0.782
0.784
0.720
0.788
0.714
0.780
0.718
0.748
0.696
0.690
0.672
0.658
0.648
0.636
0.640
0.666
0.676
0.674
0.756
0.760
0.752
0.784
0.788
0.800
0.804
0.806
0.812
0.818
0.796
0.828
0.842
0.820
0.838
0.832
0.824
0.842
0.868
0.870
0.894
0.922
0.902
0.908
0.876
0.860
0.832
0.834
0.812
0.824
0.774
0.738
0.710
0.690
0.686
0.750
0.806
0.894
0.942
0.940
0.968
0.956
0.912
0.908
0.878
0.838
0.854
0.886
0.894
0.986
0.978
0.974
0.978
0.926
0.916
0.832
0.756
0.714
0.698
0.826
0.920
0.918
0.950
0.958
0.958
0.976
0.936
0.948
0.928
0.852
0.848
0.850
0.830
0.886
0.872
0.868
0.828
0.858
0.836
0.844
0.854
0.824
0.818
0.780
0.772
0.744
0.730
0.728
0.714
0.766
0.692
0.706
0.718
0.790
0.684
0.826
0.690
0.822
0.692
0.804
0.760
0.710
0.818
0.792
0.798
0.842
0.888
0.872
0.892
0.886
0.844
0.812
0.752
0.700
0.672
0.668
0.670
0.664
0.676
0.752
0.676
0.776
0.714
0.726
0.726
0.722
0.698
0.714
0.710
0.696
0.776
0.772
0.784
0.808
0.810
0.812
0.720
0.780
0.774
0.820
0.800
0.730
0.724
0.696
0.674
0.654
0.650
0.650
0.670
0.740
0.758
0.900
1.002
0.980
0.906
0.914
0.858
0.766
0.710
0.688
0.680
0.674
0.680
0.708
0.768
0.768
0.782
0.800
0.786
0.752
0.790
0.708
0.760
0.690
0.814
0.874
0.892
0.944
0.932
0.872
0.878
0.822
0.796
0.760
0.706
0.706
0.698
0.776
0.804
0.864
0.906
0.898
0.882
0.868
0.828
0.826
0.830
0.824
0.870
0.866
0.896
0.924
0.874
0.882
0.878
0.848
0.860
0.870
0.892
0.902
0.896
0.918
0.902
0.880
0.862
0.820
0.754
0.764
0.780
0.822
0.846
0.838
0.892
0.890
0.848
0.828
0.772
0.752
0.740
0.778
0.736
0.778
0.724
0.722
0.724
0.698
0.708
0.684
0.682
0.664
0.660
0.662
0.648
0.646
0.640
0.642
0.634
0.624
0.630
0.618
0.624
0.618
0.606
0.608
0.610
0.596
0.608
0.618
0.646
0.702
0.720
0.726
0.764
0.772
0.766
0.772
0.764
0.728
0.710
0.702
0.684
0.742
0.738
0.818
0.840
0.830
0.792
0.758
0.712
0.698
0.694
0.702
0.692
0.780
0.810
0.876
0.894
0.874
0.874
0.872
0.848
0.840
0.814
0.750
0.714
0.718
0.726
0.784
0.766
0.694
0.806
0.790
0.784
0.690
0.702
0.710
0.712
0.688
0.672
0.648
0.644
0.634
0.646
0.664
0.736
0.742
0.754
0.684
0.706
0.706
0.768
0.706
0.764
0.656
0.676
0.666
0.646
0.646
0.636
0.644
0.670
0.762
0.802
0.882
0.848
0.812
0.856
0.820
0.824
0.814
0.750
0.734
0.662
0.642
0.640
0.636
0.612
0.628
0.634
0.668
0.700
0.692
0.736
0.696
0.698
0.710
0.654
0.656
0.622
0.622
0.612
0.592
0.590
0.598
0.582
0.596
0.588
0.592
0.608
0.606
0.602
0.612
0.596
0.602
0.594
0.594
0.588
0.592
0.586
0.594
0.598
0.590
0.596
0.594
0.594
0.594
0.590
0.590
0.600
0.604
0.622
0.696
0.664
0.710
0.674
0.724
0.672
0.682
0.662
0.644
0.640
0.626
0.626
0.624
0.612
0.616
0.610
0.612
0.602
0.610
0.608
0.624
0.634
0.730
0.706
0.728
0.728
0.658
0.784
0.644
0.698
0.660
0.672
0.664
0.658
0.680
0.650
0.660
0.652
0.650
0.656
0.626
0.628
0.626
0.618
0.624
0.632
0.630
0.720
0.656
0.726
0.660
0.744
0.644
0.748
0.648
0.666
0.680
0.684
0.678
0.750
0.728
0.736
0.684
0.786
0.654
0.712
0.674
0.682
0.776
0.802
0.906
0.964
0.884
0.870
0.812
0.802
0.780
0.738
0.720
0.704
0.702
0.816
0.846
0.804
0.700
0.696
0.666
0.666
0.654
0.644
0.632
0.638
0.646
0.654
0.652
0.652
0.654
0.666
0.730
0.646
0.694
0.704
0.672
0.708
0.692
0.676
0.678
0.660
0.650
0.648
0.638
0.636
0.644
0.656
0.744
0.740
0.742
0.790
0.804
0.826
0.856
0.840
0.808
0.816
0.848
0.880
0.908
0.916
0.904
0.918
0.908
0.860
0.884
0.902
0.902
0.932
0.834
0.832
0.820
0.780
0.750
0.752
0.748
0.868
0.874
0.864
0.822
0.804
0.788
0.778
0.758
0.798
0.850
0.858
0.902
0.884
0.868
0.860
0.824
0.802
0.806
0.814
0.798
0.800
0.794
0.758
0.760
0.764
0.766
0.822
0.906
0.946
0.960
0.976
0.950
0.914
0.906
0.874
0.816
0.828
0.838
0.828
0.884
0.936
0.940
0.988
0.962
0.930
0.924
0.888
0.866
0.874
0.850
0.774
0.722
0.740
0.792
0.812
0.854
0.862
0.802
0.762
0.754
0.714
0.736
0.702
0.744
0.828
0.842
0.848
0.806
0.760
0.782
0.790
0.748
0.782
0.702
0.740
0.766
0.688
0.722
0.732
0.700
0.716
0.758
0.682
0.776
0.676
0.684
0.670
0.672
0.654
0.652
0.664
0.652
0.652
0.674
0.678
0.750
0.752
0.742
0.726
0.710
0.722
0.710
0.704
0.678
0.686
0.692
0.686
0.684
0.738
0.740
0.710
0.772
0.708
0.718
0.706
0.710
0.728
0.762
0.766
0.770
0.760
0.702
0.732
0.720
0.700
0.694
0.704
0.708
0.684
0.740
0.710
0.754
0.770
0.750
0.676
0.692
0.690
0.686
0.690
0.708
0.764
0.690
0.818
0.792
0.840
0.720
0.684
0.662
0.658
0.650
0.666
0.732
0.732
0.766
0.808
0.972
0.982
1.020
1.002
0.984
0.948
0.918
0.842
0.814
0.776
0.740
0.732
0.718
0.758
0.792
0.832
0.894
0.898
0.904
0.820
0.806
0.744
0.712
0.698
0.688
0.746
0.840
0.832
0.938
1.002
1.000
0.970
0.940
0.910
0.872
0.822
0.782
0.760
0.792
0.812
0.864
0.866
0.858
0.840
0.796
0.770
0.768
0.726
0.738
0.738
0.754
0.820
0.848
0.878
0.896
0.892
0.894
0.880
0.846
0.838
0.802
0.808
0.826
0.818
0.858
0.890
0.892
0.898
0.878
0.844
0.836
0.802
0.740
0.714
0.706
0.708
0.780
0.828
0.860
0.860
0.868
0.868
0.876
0.864
0.792
0.766
0.720
0.694
0.698
0.700
0.746
0.846
0.894
0.882
0.894
0.928
0.952
0.920
0.892
0.824
0.762
0.710
0.728
0.754
0.772
0.834
0.876
0.866
0.916
0.936
0.896
0.806
0.756
0.744
0.724
0.768
0.770
0.772
0.740
0.746
0.732
0.712
0.680
0.686
0.694
0.698
0.718
0.786
0.864
0.888
0.896
0.850
0.840
0.826
0.796
0.760
0.716
0.736
0.748
0.714
0.716
0.728
0.716
0.748
0.712
0.794
0.788
0.784
0.798
0.772
0.762
0.728
0.714
0.724
0.718
0.742
0.736
0.764
0.714
0.734
0.722
0.692
0.694
0.668
0.668
0.640
0.644
0.630
0.620
0.626
0.620
0.614
0.624
0.622
0.630
0.660
0.704
0.704
0.744
0.754
0.744
0.756
0.760
0.704
0.724
0.706
0.702
0.710
0.766
0.786
0.796
0.846
0.824
0.794
0.758
0.708
0.674
0.644
0.656
0.646
0.660
0.670
0.688
0.736
0.726
0.734
0.704
0.714
0.690
0.668
0.658
0.646
0.642
0.638
0.624
0.620
0.648
0.640
0.660
0.674
0.718
0.640
0.662
0.670
0.666
0.656
0.628
0.624
0.616
0.638
0.750
0.828
0.884
0.836
0.878
0.902
0.884
0.820
0.712
0.706
0.652
0.634
0.650
0.722
0.770
0.794
0.812
0.814
0.804
0.750
0.748
0.766
0.732
0.722
0.704
0.702
0.710
0.708
0.744
0.690
0.756
0.644
0.674
0.656
0.648
0.658
0.688
0.762
0.804
0.888
0.836
0.820
0.822
0.826
0.780
0.748
0.706
0.700
0.694
0.750
0.710
0.714
0.722
0.692
0.702
0.694
0.696
0.678
0.662
0.656
0.636
0.622
0.624
0.608
0.594
0.600
0.590
0.596
0.600
0.608
0.664
0.662
0.684
0.708
0.714
0.736
0.736
0.726
0.728
0.720
0.706
0.686
0.646
0.642
0.640
0.626
0.640
0.624
0.632
0.638
0.628
0.654
0.660
0.662
0.680
0.678
0.664
0.668
0.678
0.676
0.678
0.710
0.716
0.696
0.726
0.700
0.678
0.684
0.674
0.646
0.640
0.638
0.628
0.724
0.738
0.842
0.856
0.890
0.852
0.868
0.844
0.812
0.780
0.716
0.696
0.704
0.722
0.726
0.774
0.734
0.820
0.778
0.724
0.718
0.700
0.682
0.658
0.660
0.650
0.676
0.716
0.716
0.672
0.736
0.664
0.684
0.664
0.678
0.696
0.678
0.662
0.672
0.670
0.670
0.738
0.698
0.716
0.732
0.712
0.722
0.706
0.722
0.684
0.666
0.640
0.656
0.650
0.674
0.680
0.680
0.730
0.654
0.756
0.720
0.678
0.770
0.738
0.740
0.796
0.858
0.908
0.902
0.832
0.790
0.774
0.740
0.754
0.772
0.750
0.790
0.838
0.858
0.862
0.866
0.858
0.846
0.852
0.856
0.824
0.840
0.838
0.824
0.838
0.836
0.810
0.814
0.798
0.792
0.798
0.798
0.778
0.784
0.766
0.760
0.752
0.758
0.750
0.756
0.742
0.700
0.686
0.680
0.682
0.680
0.688
0.712
0.710
0.744
0.684
0.716
0.682
0.680
0.668
0.652
0.668
0.654
0.648
0.656
0.648
0.650
0.672
0.762
0.790
0.776
0.780
0.810
0.804
0.816
0.800
0.792
0.752
0.712
0.700
0.700
0.696
0.688
0.706
0.738
0.680
0.774
0.742
0.688
0.794
0.696
0.820
0.826
0.870
0.806
0.708
0.682
0.668
0.684
0.686
0.762
0.798
0.880
0.936
0.914
0.860
0.868
0.808
0.784
0.696
0.684
0.656
0.654
0.658
0.660
0.702
0.682
0.766
0.672
0.806
0.762
0.730
0.732
0.722
0.688
0.662
0.656
0.666
0.630
0.646
0.664
0.664
0.754
0.720
0.796
0.828
0.836
0.834
0.800
0.808
0.800
0.776
0.756
0.760
0.746
0.792
0.796
0.790
0.722
0.708
0.704
0.696
0.706
0.712
0.714
0.704
0.746
0.698
0.756
0.708
0.762
0.684
0.724
0.682
0.686
0.676
0.696
0.698
0.702
0.768
0.760
0.764
0.778
0.788
0.776
0.764
0.704
0.808
0.808
0.870
0.858
0.806
0.726
0.686
0.668
0.674
0.664
0.682
0.718
0.724
0.688
0.698
0.696
0.742
0.674
0.704
0.734
0.736
0.746
0.774
0.768
0.804
0.796
0.710
0.772
0.680
0.692
0.688
0.668
0.664
0.648
0.652
0.632
0.646
0.650
0.668
0.680
0.658
0.636
0.640
0.634
0.632
0.632
0.620
0.606
0.608
0.594
0.606
0.616
0.600
0.604
0.616
0.626
0.608
0.616
0.738
0.704
0.710
0.706
0.726
0.734
0.726
0.714
0.706
0.674
0.648
0.620
0.606
0.610
0.600
0.596
0.598
0.588
0.606
0.616
0.624
0.642
0.660
0.700
0.664
0.706
0.692
0.700
0.702
0.712
0.702
0.688
0.694
0.696
0.680
0.640
0.648
0.634
0.640
0.638
0.622
0.646
0.650
0.646
0.720
0.636
0.726
0.644
0.736
0.664
0.682
0.684
0.674
0.658
0.654
0.652
0.634
0.656
0.642
0.628
0.626
0.622
0.618
0.632
0.646
0.642
0.656
0.660
0.652
0.672
0.644
0.630
0.628
0.626
0.630
0.600
0.598
0.594
0.582
0.592
0.590
0.600
0.622
0.616
0.650
0.646
0.702
0.634
0.660
0.626
0.632
0.608
0.612
0.606
0.614
0.656
0.648
0.634
0.808
0.720
0.708
0.664
0.644
0.634
0.624
0.600
0.586
0.578
0.592
0.604
0.646
0.802
0.838
0.832
0.836
0.816
0.794
0.764
0.698
0.658
0.652
0.654
0.646
0.656
0.670
0.746
0.620
0.686
0.660
0.668
0.674
0.656
0.672
0.758
0.634
0.664
0.646
0.648
0.626
0.628
0.624
0.630
0.640
0.642
0.616
0.624
0.642
0.630
0.636
0.622
0.626
0.632
0.628
0.628
0.642
0.662
0.742
0.664
0.774
0.658
0.770
0.664
0.688
0.662
0.654
0.630
0.640
0.648
0.650
0.658
0.730
0.772
0.752
0.776
0.688
0.766
0.686
0.684
0.750
0.660
0.782
0.638
0.788
0.742
0.778
0.752
0.756
0.674
0.676
0.664
0.660
0.634
0.668
0.648
0.738
0.824
0.846
0.878
0.868
0.902
0.896
0.896
0.860
0.814
0.774
0.730
0.700
0.710
0.656
0.662
0.684
0.684
0.764
0.672
0.830
0.662
0.768
0.672
0.766
0.650
0.708
0.690
0.674
0.688
0.686
0.698
0.748
0.672
0.750
0.684
0.784
0.680
0.818
0.798
0.848
0.910
0.882
0.890
0.882
0.848
0.846
0.832
0.818
0.816
0.836
0.882
0.864
0.854
0.850
0.838
0.818
0.812
0.808
0.800
0.832
0.838
0.836
0.860
0.852
0.814
0.718
0.684
0.654
0.646
0.644
0.662
0.730
0.838
0.938
0.950
0.966
0.954
0.906
0.858
0.850
0.820
0.774
0.760
0.772
0.742
0.720
0.780
0.734
0.894
0.896
0.894
0.856
0.768
0.768
0.736
0.756
0.782
0.750
0.716
0.716
0.732
0.732
0.766
0.690
0.730
0.710
0.718
0.770
0.812
0.876
0.918
0.934
0.948
0.950
0.906
0.882
0.846
0.812
0.788
0.780
0.794
0.818
0.846
0.878
0.884
0.834
0.838
0.818
0.764
0.724
0.686
0.670
0.664
0.668
0.690
0.706
0.850
0.964
1.000
0.960
0.956
0.952
0.918
0.832
0.732
0.704
0.682
0.686
0.766
0.894
0.910
0.918
0.906
0.892
0.858
0.882
0.828
0.822
0.836
0.848
0.840
0.816
0.814
0.810
0.786
0.758
0.760
0.804
0.790
0.802
0.814
0.786
0.834
0.834
0.782
0.794
0.766
0.798
0.824
0.836
0.878
0.886
0.858
0.852
0.838
0.796
0.784
0.748
0.760
0.782
0.794
0.846
0.868
0.860
0.876
0.822
0.820
0.802
0.782
0.810
0.854
0.914
0.968
1.004
1.012
1.004
0.972
0.922
0.866
0.850
0.832
0.814
0.860
0.894
0.962
0.948
0.954
0.926
0.886
0.836
0.788
0.806
0.838
0.882
0.856
0.906
0.942
0.926
0.930
0.928
0.898
0.854
0.816
0.766
0.722
0.750
0.780
0.998
0.866
0.870
0.922
0.962
0.940
0.906
0.796
0.696
0.690
0.648
0.674
0.782
0.882
0.968
0.964
0.918
0.864
0.862
0.832
0.764
0.724
0.688
0.754
0.718
0.816
0.918
0.928
0.890
0.880
0.844
0.850
0.818
0.830
0.836
0.856
0.924
0.940
0.976
0.986
0.950
0.954
0.930
0.922
0.878
0.858
0.840
0.830
0.862
0.910
0.896
0.974
0.940
0.930
0.916
0.852
0.852
0.860
0.854
0.838
0.834
0.846
0.856
0.858
0.872
0.880
0.872
0.854
0.822
0.764
0.728
0.696
0.668
0.656
0.672
0.708
0.820
0.912
0.994
0.994
0.998
0.988
0.930
0.882
0.894
0.818
0.834
0.796
0.880
0.910
0.898
0.852
0.828
0.816
0.798
0.764
0.718
0.680
0.682
0.672
0.662
0.666
0.682
0.778
0.646
0.674
0.662
0.648
0.628
0.624
0.598
0.588
0.572
0.562
0.574
0.572
0.614
0.652
0.686
0.750
0.814
0.830
0.850
0.880
0.884
0.880
0.870
0.800
0.780
0.752
0.758
0.754
0.786
0.754
0.822
0.818
0.858
0.836
0.872
0.864
0.224
0.592
0.790
0.730
0.714
0.666
0.716
0.770
0.854
0.910
0.928
0.920
0.882
0.858
0.872
0.806
0.750
0.772
0.800
0.848
0.890
0.880
0.884
0.908
0.932
0.940
0.910
0.856
0.844
0.866
0.884
0.824
0.828
0.824
0.870
0.852
0.884
0.850
0.874
0.862
0.810
0.826
0.816
0.838
0.908
0.910
0.916
0.878
0.872
0.800
0.828
0.804
0.830
0.834
0.786
0.814
0.816
0.830
0.828
0.812
0.796
0.774
0.752
0.732
0.760
0.798
0.794
0.874
0.926
0.842
0.868
0.838
0.846
0.834
0.836
0.864
0.900
0.844
0.848
0.858
0.854
0.830
0.778
0.764
0.714
0.690
0.674
0.716
0.724
0.772
0.702
0.792
0.768
0.720
0.796
0.728
0.738
0.706
0.732
0.704
0.672
0.668
0.700
0.788
0.790
0.798
0.760
0.738
0.752
0.692
0.786
0.800
0.878
0.860
0.908
0.902
0.886
0.844
0.828
0.808
0.768
0.744
0.770
0.784
0.778
0.788
0.830
0.868
0.880
0.874
0.816
0.812
0.798
0.788
0.820
0.854
0.840
0.844
0.824
0.830
0.834
0.822
0.822
0.822
0.818
0.828
0.828
0.818
0.812
0.808
0.780
0.736
0.702
0.728
0.738
0.702
0.678
0.692
0.730
0.734
0.692
0.678
0.660
0.658
0.662
0.668
0.696
0.782
0.828
0.888
0.946
0.904
0.892
0.862
0.820
0.818
0.788
0.796
0.810
0.806
0.874
0.916
0.906
0.914
0.900
0.886
0.836
0.810
0.760
0.722
0.698
0.728
0.776
0.816
0.882
0.920
0.892
0.898
0.876
0.872
0.832
0.768
0.708
0.678
0.676
0.672
0.678
0.704
0.764
0.694
0.834
0.718
0.798
0.720
0.792
0.690
0.734
0.686
0.704
0.676
0.692
0.674
0.670
0.662
0.670
0.662
0.668
0.678
0.684
0.662
0.668
0.662
0.674
0.666
0.658
0.658
0.650
0.644
0.640
0.650
0.692
0.796
0.772
0.802
0.814
0.808
0.796
0.750
0.728
0.724
0.724
0.698
0.708
0.742
0.662
0.778
0.684
0.848
0.812
0.830
0.830
0.826
0.794
0.782
0.722
0.786
0.684
0.696
0.696
0.758
0.784
0.830
0.808
0.768
0.710
0.682
0.670
0.686
0.740
0.750
0.816
0.846
0.826
0.830
0.820
0.790
0.734
0.690
0.672
0.662
0.656
0.662
0.688
0.726
0.654
0.662
0.646
0.648
0.656
0.726
0.676
0.760
0.692
0.840
0.766
0.776
0.704
0.784
0.700
0.716
0.710
0.686
0.698
0.710
0.738
0.748
0.754
0.758
0.708
0.792
0.702
0.706
0.712
0.704
0.750
0.666
0.712
0.700
0.742
0.658
0.676
0.660
0.650
0.634
0.626
0.618
0.606
0.606
0.618
0.630
0.616
0.630
0.724
0.728
0.738
0.736
0.702
0.684
0.692
0.688
0.694
0.688
0.702
0.694
0.736
0.688
0.746
0.672
0.692
0.704
0.696
0.688
0.700
0.704
0.688
0.710
0.716
0.684
0.740
0.678
0.718
0.678
0.682
0.654
0.656
0.658
0.666
0.680
0.688
0.756
0.736
0.782
0.798
0.770
0.720
0.754
0.708
0.766
0.720
0.758
0.712
0.718
0.696
0.676
0.670
0.672
0.686
0.682
0.728
0.732
0.892
0.870
0.866
0.834
0.790
0.730
0.694
0.688
0.680
0.690
0.682
0.698
0.698
0.698
0.682
0.670
0.650
0.644
0.640
0.654
0.672
0.710
0.676
0.714
0.730
0.708
0.700
0.676
0.662
0.640
0.624
0.644
0.648
0.748
0.952
1.062
1.028
1.030
0.944
0.930
0.864
0.766
0.702
0.658
0.652
0.630
0.630
0.648
0.728
0.826
0.826
0.824
0.840
0.860
0.854
0.830
0.848
0.828
0.816
0.824
0.828
0.908
0.938
0.972
0.944
0.946
0.922
0.808
0.740
0.696
0.692
0.684
0.682
0.696
0.728
0.760
0.768
0.778
0.764
0.770
0.764
0.734
0.746
0.728
0.742
0.794
0.786
0.818
0.860
0.842
0.848
0.818
0.820
0.794
0.762
0.720
0.720
0.764
0.820
0.882
0.892
0.852
0.842
0.828
0.796
0.764
0.736
0.728
0.716
0.726
0.742
0.740
0.776
0.826
0.834
0.862
0.858
0.826
0.832
0.818
0.804
0.796
0.798
0.784
0.790
0.784
0.798
0.808
0.770
0.738
0.728
0.706
0.700
0.688
0.700
0.692
0.696
0.670
0.662
0.666
0.660
0.656
0.674
0.764
0.798
0.818
0.882
0.912
0.896
0.910
0.898
0.848
0.850
0.810
0.766
0.726
0.704
0.700
0.702
0.802
0.838
0.824
0.836
0.826
0.804
0.820
0.810
0.798
0.820
0.848
0.852
0.876
0.880
0.854
0.844
0.820
0.794
0.780
0.746
0.716
0.720
0.724
0.758
0.782
0.840
0.898
0.882
0.886
0.888
0.852
0.846
0.800
0.750
0.702
0.690
0.682
0.708
0.748
0.756
0.804
0.832
0.818
0.802
0.762
0.738
0.754
0.736
0.726
0.728
0.756
0.708
0.796
0.856
0.870
0.896
0.900
0.866
0.868
0.848
0.788
0.740
0.698
0.690
0.684
0.700
0.744
0.706
0.876
0.814
0.830
0.808
0.768
0.762
0.740
0.718
0.698
0.674
0.672
0.652
0.642
0.628
0.606
0.606
0.638
0.650
0.654
0.658
0.658
0.650
0.652
0.632
0.622
0.618
0.608
0.596
0.588
0.588
0.592
0.592
0.594
0.608
0.606
0.654
0.680
0.690
0.716
0.694
0.730
0.718
0.718
0.716
0.722
0.710
0.720
0.708
0.700
0.684
0.688
0.648
0.652
0.672
0.690
0.688
0.734
0.728
0.726
0.744
0.752
0.732
0.758
0.768
0.740
0.786
0.788
0.818
0.806
0.830
0.876
0.844
0.864
0.840
0.824
0.788
0.762
0.722
0.734
0.766
0.792
0.804
0.802
0.700
0.682
0.648
0.638
0.622
0.600
0.580
0.594
0.598
0.638
0.748
0.740
0.822
0.756
0.760
0.784
0.764
0.762
0.744
0.756
0.760
0.702
0.646
0.642
0.628
0.634
0.622
0.632
0.644
0.638
0.642
0.658
0.652
0.654
0.666
0.656
0.670
0.658
0.666
0.662
0.672
0.670
0.656
0.690
0.660
0.668
0.656
0.662
0.638
0.632
0.638
0.632
0.626
0.626
0.634
0.622
0.652
0.652
0.660
0.716
0.640
0.670
0.678
0.650
0.670
0.660
0.682
0.670
0.768
0.666
0.794
0.662
0.698
0.682
0.674
0.656
0.652
0.646
0.636
0.652
0.680
0.714
0.668
0.796
0.684
0.752
0.660
0.742
0.646
0.738
0.648
0.780
0.736
0.742
0.682
0.874
0.802
0.770
0.694
0.688
0.688
0.674
0.684
0.684
0.664
0.694
0.702
0.660
0.740
0.632
0.660
0.652
0.634
0.636
0.644
0.626
0.670
0.662
0.676
0.760
0.652
0.750
0.646
0.688
0.674
0.678
0.672
0.668
0.728
0.646
0.750
0.662
0.808
0.676
0.806
0.650
0.686
0.702
0.660
0.664
0.664
0.656
0.680
0.736
0.654
0.774
0.762
0.656
0.780
0.656
0.760
0.652
0.682
0.680
0.744
0.632
0.742
0.658
0.756
0.658
0.854
0.744
0.754
0.754
0.688
0.856
0.760
0.754
0.778
0.702
0.840
0.700
0.850
0.760
0.694
0.828
0.760
0.778
0.690
0.820
0.666
0.774
0.654
0.776
0.650
0.856
0.810
0.808
0.874
0.870
0.832
0.788
0.700
0.762
0.660
0.754
0.646
0.690
0.694
0.746
0.646
0.706
0.692
0.686
0.678
0.688
0.684
0.738
0.660
0.804
0.666
0.822
0.676
0.822
0.670
0.802
0.664
0.764
0.652
0.706
0.684
0.784
0.660
0.856
0.796
0.802
0.788
0.784
0.696
0.792
0.662
0.704
0.680
0.696
0.668
0.686
0.790
0.788
0.778
0.818
0.714
0.790
0.658
0.682
0.648
0.636
0.626
0.634
0.620
0.674
0.756
0.746
0.848
0.914
0.876
0.778
0.788
0.712
0.700
0.694
0.704
0.758
0.742
0.806
0.770
0.792
0.990
0.940
0.814
0.764
0.710
0.688
0.696
0.688
0.684
0.694
0.756
0.680
0.910
0.706
0.822
0.676
0.804
0.656
0.762
0.630
0.656
0.648
0.648
0.650
0.632
0.640
0.632
0.654
0.662
0.670
0.752
0.736
0.750
0.768
0.682
0.796
0.668
0.816
0.654
0.832
0.678
0.852
0.674
0.804
0.684
0.904
0.786
0.764
0.678
0.708
0.766
0.752
0.998
0.978
0.860
0.760
0.702
0.694
0.694
0.750
0.650
0.754
0.668
0.804
0.678
0.804
0.672
0.718
0.684
0.688
0.678
0.666
0.642
0.632
0.630
0.646
0.864
0.820
0.850
0.818
0.814
0.714
0.794
0.690
0.840
0.774
0.796
0.766
0.700
0.702
0.670
0.652
0.626
0.620
0.624
0.630
0.726
0.722
0.780
0.826
0.862
0.942
0.902
0.826
0.762
0.786
0.676
0.710
0.692
0.708
0.788
0.686
0.968
0.900
0.856
0.846
0.828
0.816
0.826
0.768
0.760
0.820
0.854
0.792
0.818
0.802
0.790
0.718
0.818
0.698
0.858
0.682
0.792
0.686
0.722
0.772
0.664
0.728
0.676
0.696
0.652
0.656
0.654
0.662
0.628
0.644
0.620
0.618
0.618
0.618
0.618
0.620
0.620
0.610
0.598
0.606
0.600
0.598
0.592
0.588
0.588
0.586
0.578
0.578
0.586
0.584
0.598
0.610
0.618
0.720
0.636
0.758
0.656
0.764
0.650
0.778
0.642
0.782
0.656
0.952
0.886
0.858
0.776
0.692
0.776
0.654
0.698
0.690
0.698
0.762
0.750
0.754
0.680
0.894
0.702
0.956
0.822
0.732
0.702
0.674
0.664
0.660
0.652
0.664
0.656
0.668
0.670
0.734
0.654
0.808
0.660
0.798
0.666
0.860
0.676
0.830
0.676
0.904
0.822
0.832
0.774
0.776
0.696
0.848
0.690
0.794
0.664
0.702
0.680
0.680
0.690
0.754
0.750
0.768
0.808
0.846
0.848
0.824
0.718
0.734
0.736
0.782
0.692
0.810
0.694
0.774
0.668
0.774
0.646
0.674
0.660
0.670
0.670
0.734
0.668
0.822
0.668
0.818
0.688
0.892
0.808
0.888
0.904
0.898
0.918
0.930
0.906
0.846
0.832
0.752
0.692
0.672
0.682
0.752
0.656
0.776
0.662
0.816
0.660
0.770
0.652
0.774
0.688
0.890
0.780
0.844
0.810
0.794
0.814
0.790
0.780
0.776
0.778
0.692
0.712
0.700
0.682
0.704
0.674
0.692
0.666
0.680
0.664
0.660
0.652
0.660
0.636
0.626
0.630
0.626
0.610
0.620
0.624
0.648
0.664
0.758
0.752
0.816
0.776
0.772
0.768
0.770
0.682
0.810
0.682
0.818
0.670
0.802
0.668
0.780
0.656
0.804
0.646
0.784
0.660
0.916
0.758
0.692
0.824
0.756
0.806
0.768
0.708
0.796
0.668
0.694
0.660
0.650
0.662
0.694
0.804
0.924
1.042
0.922
0.890
0.810
0.710
0.684
0.674
0.672
0.672
0.664
0.648
0.652
0.664
0.668
0.650
0.672
0.750
0.674
0.860
0.774
0.776
0.704
0.846
0.698
0.810
0.680
0.794
0.656
0.772
0.668
0.816
0.678
0.702
0.714
0.822
0.698
0.864
0.718
0.702
0.678
0.650
0.638
0.628
0.616
0.608
0.600
0.596
0.596
0.580
0.580
0.572
0.568
0.562
0.564
0.560
0.552
0.560
0.556
0.570
0.584
0.582
0.614
0.678
0.658
0.750
0.658
0.764
0.630
0.652
0.636
0.630
0.618
0.602
0.604
0.604
0.610
0.614
0.626
0.642
0.658
0.656
0.736
0.626
0.676
0.644
0.638
0.632
0.620
0.622
0.622
0.622
0.652
0.668
0.648
0.662
0.652
0.662
0.652
0.646
0.630
0.628
0.634
0.628
0.626
0.638
0.628
0.624
0.630
0.634
0.636
0.638
0.652
0.644
0.632
0.638
0.634
0.638
0.636
0.726
0.622
0.772
0.634
0.752
0.652
0.836
0.672
0.772
0.638
0.666
0.634
0.636
0.628
0.612
0.622
0.626
0.706
0.628
0.654
0.656
0.662
0.660
0.652
0.658
0.660
0.670
0.666
0.646
0.654
0.658
0.638
0.642
0.642
0.718
0.748
0.756
0.660
0.688
0.676
0.658
0.636
0.632
0.622
0.630
0.632
0.642
0.664
0.796
0.772
0.818
0.644
0.804
0.848
0.686
0.682
0.660
0.656
0.634
0.634
0.620
0.620
0.630
0.626
0.640
0.648
0.724
0.654
0.676
0.698
0.680
0.658
0.684
0.676
0.676
0.684
0.780
0.646
0.754
0.644
0.676
0.678
0.658
0.664
0.658
0.656
0.654
0.654
0.650
0.652
0.664
0.652
0.662
0.674
0.678
0.680
0.744
0.742
0.794
0.796
0.810
0.794
0.770
0.720
0.802
0.680
0.708
0.684
0.692
0.690
0.692
0.668
0.662
0.668
0.686
0.746
0.654
0.692
0.668
0.658
0.650
0.642
0.642
0.638
0.640
0.648
0.652
0.650
0.664
0.742
0.642
0.690
0.666
0.666
0.672
0.638
0.636
0.730
0.628
0.660
0.666
0.660
0.686
0.674
0.674
0.686
0.662
0.648
0.668
0.670
0.660
0.654
0.656
0.644
0.656
0.664
0.680
0.672
0.752
0.664
0.764
0.640
0.668
0.642
0.650
0.648
0.650
0.658
0.734
0.638
0.758
0.634
0.660
0.658
0.648
0.660
0.668
0.664
0.750
0.644
0.698
0.668
0.676
0.750
0.638
0.656
0.682
0.658
0.648
0.676
0.676
0.670
0.672
0.746
0.642
0.760
0.646
0.682
0.676
0.670
0.658
0.652
0.632
0.640
0.632
0.624
0.626
0.640
0.646
0.658
0.762
0.648
0.762
0.672
0.860
0.772
0.758
0.686
0.816
0.662
0.772
0.674
0.828
0.690
0.910
0.866
0.856
0.916
0.914
0.922
0.906
0.848
0.822
0.736
0.690
0.708
0.810
0.848
0.976
1.050
0.948
0.922
0.886
0.842
0.752
0.730
0.712
0.694
0.768
0.742
0.810
0.860
0.908
0.850
0.850
0.830
0.794
0.766
0.680
0.664
0.658
0.696
0.758
0.698
0.890
0.802
0.846
0.820
0.828
0.796
0.736
0.708
0.688
0.700
0.672
0.670
0.668
0.654
0.664
0.662
0.712
0.710
0.686
0.694
0.680
0.664
0.682
0.684
0.694
0.832
0.776
0.776
0.788
0.714
0.858
0.712
0.804
0.680
0.776
0.682
0.952
0.880
0.888
0.890
0.874
0.876
0.842
0.832
0.764
0.706
0.700
0.696
0.710
0.768
0.810
0.860
0.896
0.852
0.818
0.760
0.730
0.726
0.718
0.728
0.778
0.728
0.794
0.750
0.734
0.712
0.698
0.802
0.624
0.708
0.728
0.798
0.770
0.808
0.838
0.824
0.824
0.800
0.710
0.810
0.772
0.698
0.714
0.694
0.694
0.718
0.772
0.684
0.814
0.716
0.828
0.784
0.810
0.802
0.824
0.840
0.854
0.826
0.846
0.834
0.718
0.820
0.708
0.838
0.704
0.888
0.794
0.784
0.740
0.908
0.894
0.884
0.888
0.856
0.872
0.830
0.832
0.816
0.774
0.804
0.726
0.802
0.736
0.852
0.802
0.812
0.738
0.858
0.744
0.826
0.734
0.832
0.698
0.824
0.704
0.722
0.718
0.786
0.710
0.842
0.712
0.806
0.698
0.828
0.704
0.808
0.714
0.784
0.724
0.786
0.710
0.772
0.704
0.756
0.694
0.786
0.680
0.806
0.772
0.756
0.794
0.772
0.860
0.892
0.866
0.852
0.790
0.768
0.762
0.726
0.702
0.710
0.718
0.720
0.714
0.714
0.716
0.718
0.712
0.766
0.748
0.752
0.708
0.788
0.710
0.716
0.718
0.720
0.698
0.716
0.720
0.718
0.718
0.784
0.722
0.814
0.786
0.784
0.716
0.758
0.718
0.710
0.704
0.690
0.684
0.690
0.702
0.742
0.678
0.768
0.702
0.718
0.728
0.712
0.704
0.738
0.702
0.710
0.712
0.712
0.700
0.698
0.688
0.682
0.694
0.720
0.756
0.758
0.772
0.778
0.722
0.736
0.718
0.720
0.692
0.694
0.688
0.682
0.704
0.756
0.744
0.726
0.722
0.764
0.684
0.776
0.672
0.710
0.688
0.700
0.698
0.684
0.688
0.682
0.660
0.664
0.660
0.662
0.650
0.664
0.670
0.686
0.738
0.684
0.784
0.714
0.788
0.682
0.734
0.710
0.698
0.708
0.698
0.682
0.684
0.680
0.674
0.690
0.698
0.738
0.674
0.700
0.708
0.688
0.690
0.698
0.702
0.698
0.708
0.716
0.754
0.708
0.772
0.746
0.786
0.716
0.790
0.674
0.706
0.702
0.760
0.758
0.906
0.978
0.964
0.936
0.948
0.932
0.862
0.810
0.776
0.742
0.758
0.790
0.780
0.714
0.806
0.716
0.710
0.708
0.686
0.684
0.674
0.676
0.676
0.662
0.684
0.670
0.674
0.666
0.662
0.650
0.650
0.672
0.674
0.688
0.736
0.726
0.684
0.780
0.746
0.694
0.764
0.714
0.764
0.696
0.770
0.746
0.700
0.814
0.788
0.802
0.788
0.806
0.784
0.782
0.776
0.728
0.792
0.722
0.734
0.770
0.750
0.762
0.784
0.800
0.820
0.798
0.710
0.714
0.694
0.682
0.968
0.852
0.814
0.814
0.800
0.742
0.720
0.710
0.702
0.686
0.702
0.724
0.708
0.764
0.754
0.726
0.784
0.774
0.770
0.788
0.716
0.726
0.714
0.698
0.716
0.706
0.690
0.704
0.706
0.786
0.776
0.792
0.778
0.722
0.788
0.690
0.702
0.698
0.694
0.692
0.778
0.872
0.920
0.984
0.990
0.974
0.940
0.892
0.834
0.796
0.744
0.712
0.750
0.984
0.944
0.906
0.852
0.834
0.818
0.774
0.720
0.712
0.722
0.770
0.704
0.846
0.828
0.884
0.912
0.896
0.864
0.798
0.734
0.716
0.694
0.678
0.684
0.700
0.720
0.776
0.792
0.848
0.858
0.864
0.824
0.794
0.774
0.764
0.758
0.776
0.730
0.726
0.782
0.710
0.770
0.704
0.800
0.716
0.814
0.716
0.834
0.802
0.790
0.836
0.852
0.834
0.834
0.808
0.748
0.822
0.790
0.806
0.828
0.830
0.814
0.806
0.754
0.746
0.722
0.696
0.684
0.680
0.698
0.748
0.700
0.792
0.796
0.836
0.904
0.918
0.890
0.854
0.818
0.810
0.830
0.742
0.752
0.706
0.706
0.708
0.800
0.776
0.866
0.956
0.962
0.902
0.888
0.856
0.818
0.812
0.824
0.822
0.810
0.846
0.888
0.890
0.922
0.898
0.844
0.820
0.812
0.786
0.750
0.846
0.832
0.858
0.890
0.884
0.868
0.862
0.846
0.746
0.748
0.808
0.830
0.980
0.930
0.964
0.946
0.918
0.894
0.856
0.812
0.758
0.742
0.786
0.834
0.892
0.924
0.904
0.892
0.854
0.824
0.786
0.750
0.726
0.728
0.728
0.744
0.762
0.774
0.828
0.842
0.730
0.798
0.684
0.698
0.680
0.672
0.668
0.676
0.762
0.736
0.822
0.902
0.898
0.918
0.844
0.784
0.740
0.710
0.716
0.700
0.676
0.646
0.672
0.684
0.722
0.752
0.696
0.738
0.700
0.704
0.686
0.676
0.662
0.660
0.650
0.644
0.644
0.632
0.644
0.648
0.640
0.642
0.658
0.656
0.678
0.698
0.692
0.742
0.694
0.704
0.712
0.692
0.686
0.690
0.680
0.674
0.670
0.670
0.662
0.658
0.664
0.658
0.680
0.686
0.668
0.686
0.686
0.690
0.764
0.670
0.810
0.688
0.804
0.700
0.772
0.690
0.774
0.692
0.770
0.684
0.774
0.666
0.714
0.688
0.694
0.686
0.690
0.766
0.676
0.770
0.680
0.776
0.686
0.770
0.660
0.708
0.700
0.694
0.772
0.668
0.684
0.672
0.668
0.674
0.684
0.710
0.806
0.840
0.846
0.864
0.828
0.780
0.738
0.680
0.662
0.652
0.680
0.690
0.882
0.844
0.858
0.848
0.832
0.804
0.810
0.780
0.728
0.694
0.674
0.676
0.666
0.662
0.662
0.672
0.662
0.678
0.702
0.670
0.704
0.698
0.682
0.692
0.674
0.710
0.690
0.718
0.706
0.690
0.686
0.664
0.662
0.642
0.640
0.670
0.762
0.780
0.800
0.856
0.850
0.774
0.682
0.772
0.648
0.692
0.688
0.766
0.662
0.826
0.786
0.810
0.798
0.694
0.694
0.670
0.648
0.628
0.634
0.626
0.630
0.646
0.726
0.726
0.844
0.884
0.898
0.844
0.838
0.814
0.780
0.724
0.690
0.700
0.790
0.754
0.760
0.796
0.810
0.764
0.870
0.852
0.884
0.872
0.844
0.880
0.862
0.858
0.854
0.824
0.822
0.818
0.820
0.858
0.892
0.886
0.888
0.860
0.820
0.806
0.780
0.718
0.732
0.770
0.756
0.788
0.828
0.826
0.836
0.816
0.772
0.714
0.772
0.674
0.780
0.766
0.886
0.952
0.932
0.932
0.916
0.874
0.852
0.808
0.730
0.710
0.698
0.690
0.740
0.740
0.788
0.812
0.868
0.858
0.832
0.808
0.730
0.772
0.702
0.784
0.692
0.780
0.702
0.792
0.692
0.804
0.720
0.822
0.780
0.798
0.798
0.804
0.834
0.848
0.812
0.792
0.788
0.726
0.832
0.796
0.798
0.706
0.792
0.672
0.704
0.696
0.698
0.698
0.820
0.764
0.796
0.802
0.792
0.842
0.730
0.880
0.714
0.830
0.684
0.796
0.692
0.778
0.696
0.792
0.664
0.722
0.688
0.714
0.712
0.706
0.776
0.678
0.772
0.682
0.774
0.672
0.802
0.688
0.884
0.830
0.842
0.878
0.840
0.840
0.810
0.760
0.778
0.728
0.802
0.768
0.756
0.804
0.812
0.822
0.816
0.780
0.728
0.816
0.684
0.808
0.692
0.816
0.700
0.808
0.702
0.812
0.766
0.768
0.684
0.822
0.692
0.794
0.674
0.732
0.768
0.672
0.762
0.680
0.774
0.662
0.754
0.656
0.710
0.704
0.698
0.804
0.750
0.706
0.810
0.698
0.768
0.682
0.764
0.668
0.760
0.678
0.862
0.786
0.824
0.790
0.756
0.742
0.726
0.712
0.678
0.698
0.676
0.664
0.682
0.740
0.752
0.762
0.806
0.848
0.854
0.804
0.790
0.782
0.772
0.698
0.830
0.802
0.916
0.974
0.928
0.884
0.844
0.826
0.798
0.762
0.706
0.696
0.712
0.860
0.904
0.904
0.818
0.824
0.812
0.816
0.806
0.778
0.784
0.734
0.770
0.850
0.774
0.814
0.910
0.854
0.808
0.826
0.838
0.882
0.862
0.834
0.800
0.826
0.860
0.894
0.856
0.836
0.790
0.704
0.682
0.690
0.696
0.766
0.764
0.678
0.730
0.978
0.930
0.910
0.888
0.888
0.882
0.840
0.742
0.668
0.882
0.718
0.712
0.716
0.706
0.694
0.688
0.682
0.702
0.766
0.662
0.698
0.726
0.788
0.710
0.824
0.716
0.820
0.708
0.838
0.786
0.794
0.780
0.732
0.724
0.746
0.704
0.772
0.690
0.784
0.680
0.822
0.700
0.776
0.686
0.730
0.694
0.724
0.766
0.688
0.696
0.776
0.780
0.800
0.802
0.774
0.736
0.828
0.812
0.836
0.850
0.838
0.762
0.720
0.690
0.694
0.724
0.786
0.786
0.762
0.770
0.792
0.778
0.704
0.754
0.718
0.706
0.698
0.676
0.676
0.682
0.710
0.754
0.762
0.826
0.858
0.900
0.892
0.872
0.828
0.802
0.762
0.742
0.760
0.744
0.794
0.726
0.778
0.700
0.828
0.720
0.856
0.724
0.808
0.696
0.724
0.704
0.698
0.692
0.706
0.698
0.710
0.766
0.684
0.846
0.706
0.806
0.706
0.732
0.700
0.676
0.682
0.712
0.750
0.742
0.744
0.672
0.710
0.754
0.674
0.820
0.756
0.678
0.766
0.662
0.694
0.666
0.684
0.684
0.698
0.704
0.760
0.694
0.820
0.712
0.830
0.830
0.830
0.796
0.716
0.712
0.704
0.690
0.690
0.678
0.678
0.764
0.686
0.698
0.770
0.754
0.694
0.854
0.800
0.792
0.722
0.710
0.678
0.676
0.660
0.660
0.644
0.678
0.786
0.806
0.792
0.806
0.824
0.802
0.744
0.754
0.728
0.710
0.730
0.766
0.778
0.750
0.866
0.910
0.878
0.830
0.772
0.712
0.674
0.662
0.668
0.742
0.794
0.924
1.012
0.986
0.926
0.904
0.854
0.812
0.776
0.742
0.736
0.720
0.704
0.712
0.768
0.834
0.962
0.920
0.860
0.786
0.758
0.734
0.718
0.720
0.720
0.776
0.756
0.844
0.830
0.752
0.790
0.758
0.760
0.698
0.708
0.704
0.696
0.692
0.720
0.822
0.878
0.880
0.844
0.828
0.782
0.738
0.722
0.714
0.714
0.718
0.722
0.782
0.756
0.784
0.734
0.732
0.722
0.718
0.698
0.706
0.720
0.710
0.776
0.694
0.788
0.690
0.728
0.724
0.704
0.694
0.706
0.714
0.710
0.784
0.700
0.826
0.780
0.730
0.816
0.718
0.800
0.708
0.782
0.676
0.772
0.700
0.776
0.752
0.786
0.778
0.816
0.858
0.878
0.902
0.896
0.856
0.854
0.834
0.816
0.822
0.870
0.836
0.820
0.796
0.732
0.716
0.720
0.728
0.786
0.768
0.778
0.774
0.786
0.786
0.720
0.800
0.772
0.714
0.822
0.770
0.730
0.788
0.710
0.728
0.720
0.728
0.754
0.714
0.786
0.714
0.780
0.690
0.770
0.704
0.720
0.720
0.764
0.688
0.720
0.694
0.700
0.696
0.692
0.692
0.682
0.660
0.668
0.660
0.700
0.688
0.686
0.682
0.688
0.704
0.770
0.684
0.784
0.694
0.714
0.726
0.700
0.692
0.684
0.666
0.680
0.740
0.660
0.760
0.676
0.772
0.688
0.780
0.652
0.790
0.742
0.816
0.888
0.828
0.786
0.740
0.684
0.678
0.662
0.652
0.652
0.654
0.662
0.744
0.650
0.740
0.662
0.754
0.662
0.764
0.688
0.784
0.746
0.776
0.758
0.798
0.782
0.778
0.786
0.784
0.710
0.792
0.754
0.690
0.792
0.708
0.760
0.700
0.762
0.750
0.678
0.696
0.694
0.684
0.698
0.690
0.686
0.704
0.742
0.746
0.790
0.828
0.850
0.816
0.734
0.728
0.702
0.690
0.684
0.672
0.682
0.686
0.760
0.818
0.920
0.938
0.960
0.930
0.942
0.908
0.894
0.858
0.836
0.852
0.836
0.858
0.892
0.868
0.916
0.904
0.886
0.914
0.892
0.882
0.858
0.854
0.874
0.862
0.908
0.914
0.884
0.876
0.870
0.848
0.828
0.842
0.840
0.866
0.868
0.872
0.888
0.890
0.862
0.854
0.824
0.784
0.768
0.746
0.762
0.784
0.784
0.840
0.868
0.868
0.868
0.854
0.812
0.742
0.716
0.694
0.718
0.776
0.834
0.948
0.984
1.008
1.012
0.960
0.956
0.922
0.876
0.834
0.802
0.764
0.786
0.820
0.796
0.850
0.872
0.836
0.880
0.900
0.868
0.852
0.762
0.738
0.706
0.682
0.678
0.684
0.688
0.686
0.700
0.704
0.768
0.752
0.792
0.780
0.790
0.778
0.690
0.734
0.712
0.680
0.678
0.766
0.756
0.776
0.760
0.818
0.812
0.774
0.774
0.772
0.718
0.800
0.774
0.790
0.814
0.796
0.776
0.722
0.790
0.714
0.728
0.708
0.712
0.726
0.704
0.702
0.716
0.702
0.696
0.694
0.670
0.668
0.674
0.658
0.682
0.680
0.694
0.742
0.656
0.718
0.684
0.694
0.690
0.694
0.706
0.712
0.688
0.710
0.686
0.698
0.684
0.666
0.666
0.658
0.650
0.656
0.658
0.664
0.730
0.656
0.744
0.676
0.748
0.658
0.684
0.674
0.668
0.654
0.660
0.650
0.646
0.646
0.646
0.642
0.648
0.640
0.646
0.648
0.650
0.642
0.648
0.652
0.642
0.650
0.654
0.644
0.650
0.666
0.652
0.676
0.752
0.650
0.762
0.658
0.686
0.672
0.646
0.636
0.630
0.632
0.628
0.652
0.656
0.646
0.654
0.656
0.648
0.654
0.636
0.634
0.616
0.624
0.612
0.606
0.612
0.626
0.736
0.648
0.752
0.642
0.688
0.672
0.672
0.652
0.646
0.626
0.638
0.640
0.634
0.640
0.652
0.648
0.658
0.654
0.672
0.672
0.656
0.654
0.648
0.636
0.636
0.626
0.634
0.642
0.644
0.650
0.626
0.630
0.628
0.640
0.620
0.636
0.628
0.618
0.616
0.612
0.594
0.596
0.590
0.582
0.576
0.570
0.568
0.566
0.568
0.566
0.568
0.562
0.638
0.628
0.610
0.610
0.604
0.598
0.586
0.588
0.580
0.578
0.590
0.604
0.614
0.642
0.636
0.644
0.644
0.650
0.622
0.624
0.622
0.608
0.604
0.610
0.598
0.592
0.586
0.636
0.712
0.712
0.732
0.668
0.796
0.644
0.682
0.658
0.644
0.624
0.604
0.616
0.628
0.638
0.630
0.730
0.620
0.668
0.676
0.658
0.642
0.648
0.636
0.624
0.636
0.636
0.640
0.646
0.652
0.650
0.658
0.670
0.662
0.658
0.656
0.644
0.658
0.654
0.638
0.636
0.626
0.628
0.622
0.628
0.638
0.792
0.752
0.768
0.688
0.814
0.628
0.648
0.630
0.618
0.616
0.618
0.610
0.628
0.642
0.652
0.666
0.854
0.800
0.796
0.778
0.768
0.694
0.652
0.642
0.638
0.644
0.638
0.644
0.666
0.662
0.736
0.640
0.646
0.664
0.670
0.656
0.636
0.632
0.632
0.640
0.670
0.656
0.652
0.646
0.622
0.810
0.684
0.662
0.672
0.636
0.636
0.616
0.608
0.610
0.598
0.614
0.602
0.602
0.608
0.628
0.726
0.744
0.660
0.880
0.790
0.754
0.714
0.678
0.626
0.632
0.642
0.646
0.644
0.658
0.656
0.658
0.666
0.652
0.652
0.654
0.636
0.644
0.648
0.630
0.630
0.624
0.628
0.622
0.620
0.606
0.600
0.596
0.588
0.598
0.602
0.608
0.628
0.650
0.726
0.646
0.760
0.638
0.660
0.628
0.634
0.610
0.616
0.592
0.594
0.590
0.594
0.582
0.574
0.574
0.562
0.578
0.598
0.696
0.710
0.716
0.646
0.762
0.632
0.668
0.652
0.632
0.614
0.604
0.586
0.574
0.580
0.580
0.582
0.580
0.596
0.594
0.596
0.606
0.608
0.858
0.740
0.684
0.666
0.628
0.602
0.598
0.582
0.578
0.568
0.562
0.560
0.572
0.578
0.576
0.572
0.578
0.624
0.642
0.626
0.614
0.628
0.606
0.608
0.596
0.590
0.586
0.586
0.588
0.598
0.590
0.600
0.646
0.738
0.656
0.750
0.634
0.634
0.636
0.630
0.618
0.594
0.590
0.600
0.596
0.646
0.854
0.806
0.820
0.808
0.816
0.790
0.770
0.694
0.634
0.606
0.600
0.600
0.596
0.596
0.602
0.612
0.620
0.638
0.646
0.770
0.650
0.748
0.644
0.678
0.664
0.652
0.630
0.624
0.618
0.596
0.596
0.606
0.608
0.616
0.646
0.636
0.648
0.638
0.636
0.628
0.620
0.626
0.624
0.616
0.630
0.652
0.732
0.666
0.824
0.772
0.658
0.764
0.630
0.656
0.648
0.646
0.660
0.774
0.648
0.838
0.694
0.782
0.662
0.776
0.634
0.696
0.666
0.658
0.684
0.754
0.650
0.864
0.714
0.770
0.648
0.780
0.646
0.760
0.656
0.698
0.702
0.700
0.700
0.770
0.652
0.796
0.652
0.782
0.648
0.708
0.668
0.676
0.668
0.666
0.662
0.652
0.660
0.630
0.646
0.642
0.634
0.636
0.622
0.626
0.630
0.624
0.654
0.652
0.650
0.670
0.664
0.646
0.672
0.654
0.662
0.656
0.640
0.654
0.642
0.652
0.652
0.640
0.650
0.650
0.646
0.642
0.628
0.634
0.620
0.630
0.626
0.644
0.752
0.650
0.872
0.836
0.834
0.762
0.682
0.822
0.692
0.792
0.632
0.684
0.686
0.658
0.670
0.690
0.700
0.688
0.670
0.662
0.650
0.640
0.638
0.644
0.656
0.668
0.662
0.648
0.640
0.638
0.630
0.612
0.614
0.614
0.628
0.632
0.644
0.634
0.640
0.630
0.648
0.650
0.642
0.672
0.658
0.668
0.746
0.638
0.790
0.668
0.868
0.752
0.774
0.794
0.842
0.804
0.864
0.822
0.874
0.864
0.930
0.970
0.946
0.952
0.938
0.962
0.938
0.950
0.940
0.942
0.964
0.942
0.952
0.956
0.920
0.934
0.926
0.882
0.902
0.866
0.934
1.014
1.022
1.036
0.956
0.972
0.896
0.898
0.904
0.910
0.894
0.828
0.780
0.780
0.782
0.764
0.852
0.842
0.828
0.866
0.856
0.846
0.738
0.886
0.738
0.720
0.702
0.668
0.660
0.644
0.648
0.638
0.632
0.628
0.612
0.616
0.618
0.612
0.600
0.604
0.604
0.602
0.626
0.666
0.802
0.864
0.890
0.902
0.898
0.882
0.804
0.738
0.744
0.700
0.718
0.738
0.816
0.840
0.914
0.914
0.874
0.802
0.776
0.748
0.716
0.694
0.678
0.690
0.688
0.726
0.780
0.766
0.736
0.852
0.802
0.764
0.812
0.748
0.736
0.790
0.718
0.734
0.718
0.722
0.706
0.696
0.694
0.682
0.660
0.686
0.698
0.770
0.756
0.784
0.800
0.786
0.704
0.828
0.674
0.742
0.704
0.700
0.760
0.688
0.770
0.674
0.734
0.696
0.770
0.664
0.678
0.630
0.664
0.728
0.768
0.712
0.778
0.692
0.740
0.716
0.722
0.700
0.690
0.700
0.722
0.712
0.696
0.688
0.666
0.658
0.656
0.680
0.746
0.778
0.852
0.888
0.918
0.900
0.842
0.772
0.742
0.720
0.716
0.698
0.734
0.706
0.722
0.794
0.714
0.818
0.708
0.800
0.676
0.718
0.702
0.688
0.676
0.674
0.668
0.662
0.668
0.660
0.680
0.702
0.758
0.720
0.836
0.780
0.788
0.720
0.768
0.740
0.726
0.752
0.712
0.718
0.712
0.700
0.696
0.716
0.700
0.684
0.698
0.772
0.752
0.754
0.772
0.726
0.790
0.674
0.688
0.686
0.690
0.686
0.694
0.788
0.766
0.710
0.896
0.822
0.812
0.778
0.732
0.742
0.734
0.730
0.740
0.734
0.712
0.708
0.710
0.784
0.694
0.694
0.690
0.664
0.666
0.638
0.646
0.636
0.650
0.648
0.734
0.660
0.752
0.674
0.750
0.676
0.764
0.682
0.776
0.680
0.794
0.710
0.794
0.780
0.800
0.764
0.770
0.762
0.684
0.716
0.714
0.772
0.688
0.818
0.700
0.778
0.682
0.704
0.704
0.714
0.728
0.772
0.694
0.860
0.784
0.730
0.828
0.702
0.830
0.694
0.786
0.676
0.724
0.704
0.716
0.772
0.666
0.772
0.690
0.776
0.680
0.782
0.690
0.724
0.736
0.772
0.680
0.776
0.716
0.810
0.718
0.844
0.778
0.736
0.798
0.708
0.716
0.722
0.712
0.702
0.686
0.670
0.654
0.642
0.642
0.632
0.632
0.628
0.618
0.622
0.630
0.654
0.752
0.836
0.922
0.930
0.882
0.902
0.870
0.868
0.780
0.728
0.724
0.712
0.738
0.690
0.782
0.736
0.884
0.840
0.810
0.740
0.714
0.706
0.704
0.712
0.718
0.710
0.706
0.686
0.770
0.666
0.816
0.702
0.788
0.666
0.704
0.680
0.678
0.670
0.648
0.662
0.694
0.826
0.830
0.786
0.752
0.710
0.670
0.664
0.684
0.762
0.718
0.802
0.944
0.962
0.958
0.898
0.812
0.764
0.724
0.732
0.796
0.776
0.822
0.894
0.918
0.914
0.864
0.846
0.784
0.732
0.798
0.826
0.892
0.884
0.820
0.798
0.804
0.750
0.724
0.838
1.044
0.988
1.026
0.990
0.942
0.930
0.896
0.842
0.814
0.764
0.742
0.896
0.980
0.956
0.822
0.746
0.752
0.788
0.816
0.796
0.756
0.698
0.690
0.696
0.774
0.772
1.066
1.142
1.072
1.002
0.924
0.888
0.828
0.792
0.798
0.776
0.832
0.884
0.904
0.936
0.932
0.852
0.838
0.822
0.804
0.756
0.766
0.762
0.780
0.806
0.758
0.818
0.748
0.862
0.806
0.798
0.750
0.802
0.698
0.706
0.674
0.668
0.674
0.768
1.036
0.974
1.010
0.946
0.950
0.938
0.914
0.852
0.788
0.786
0.760
0.758
0.810
0.798
0.796
0.796
0.818
0.814
0.730
0.812
0.786
0.888
0.878
0.820
0.736
0.722
0.724
0.718
0.724
0.776
0.680
0.790
0.706
0.860
0.810
0.826
0.870
0.850
0.812
0.702
0.706
0.696
0.700
0.706
0.770
0.710
0.932
0.942
0.858
0.818
0.810
0.760
0.746
0.732
0.708
0.688
0.700
0.698
0.704
0.788
0.770
0.762
0.766
0.712
0.738
0.714
0.730
0.712
0.716
0.692
0.830
0.886
0.804
0.760
0.724
0.736
0.734
0.742
0.748
0.764
0.754
0.750
0.738
0.722
0.706
0.696
0.696
0.694
0.706
0.760
0.772
0.832
0.912
0.976
0.930
0.876
0.816
0.774
0.750
0.740
0.718
0.736
0.788
0.774
0.778
0.798
0.802
0.734
0.832
0.730
0.808
0.710
0.788
0.690
0.730
0.712
0.722
0.696
0.712
0.770
0.792
0.794
0.794
0.802
0.722
0.824
0.714
0.794
0.728
0.802
0.702
0.782
0.710
0.790
0.698
0.748
0.738
0.736
0.716
0.724
0.778
0.710
0.776
0.700
0.782
0.716
0.780
0.710
0.792
0.712
0.790
0.718
0.794
0.702
0.784
0.732
0.816
0.772
0.792
0.776
0.780
0.740
0.794
0.702
0.722
0.698
0.686
0.688
0.696
0.718
0.722
0.784
0.816
0.842
0.852
0.856
0.810
0.766
0.762
0.762
0.846
0.854
0.862
0.816
0.758
0.712
0.710
0.708
0.710
0.720
0.774
0.796
0.816
0.828
0.836
0.826
0.762
0.840
0.740
0.802
0.736
0.832
0.746
0.796
0.708
0.700
0.684
0.668
0.674
0.676
0.684
0.752
0.772
0.810
0.858
0.874
0.868
0.842
0.756
0.756
0.746
0.728
0.786
0.768
0.800
0.794
0.872
0.868
0.878
0.852
0.790
0.766
0.758
0.756
0.756
0.778
0.724
0.802
0.718
0.778
0.692
0.732
0.718
0.770
0.754
0.844
0.854
0.880
0.860
0.840
0.798
0.754
0.764
0.776
0.758
0.820
0.810
0.800
0.804
0.804
0.818
0.774
0.830
0.788
0.760
0.748
0.742
0.724
0.724
0.706
0.696
0.706
0.698
0.690
0.716
0.764
0.708
0.792
0.722
0.776
0.704
0.790
0.756
0.712
0.812
0.772
0.776
0.714
0.800
0.710
0.798
0.726
0.868
0.828
0.852
0.870
0.850
0.852
0.842
0.808
0.754
0.776
0.800
0.742
0.736
0.730
0.792
0.712
0.828
0.782
0.834
0.800
0.838
0.864
0.804
0.806
0.798
0.790
0.782
0.806
0.798
0.782
0.786
0.802
0.798
0.778
0.790
0.794
0.726
0.812
0.724
0.850
0.732
0.822
0.776
0.782
0.784
0.778
0.718
0.818
0.720
0.854
0.776
0.780
0.796
0.796
0.824
0.832
0.802
0.798
0.790
0.784
0.710
0.746
0.780
0.692
0.778
0.690
0.802
0.694
0.826
0.776
0.804
0.802
0.818
0.816
0.810
0.822
0.806
0.718
0.846
0.728
0.844
0.722
0.832
0.722
0.806
0.726
0.834
0.732
0.798
0.724
0.804
0.698
0.798
0.678
0.700
0.696
0.700
0.788
0.860
0.916
0.914
0.886
0.872
0.850
0.796
0.760
0.710
0.696
0.694
0.692
0.680
0.688
0.766
0.794
0.806
0.784
0.688
0.710
0.724
0.778
0.714
0.806
0.706
0.746
0.702
0.690
0.670
0.648
0.638
0.640
0.722
0.824
0.962
0.892
0.934
0.962
0.916
0.922
0.918
0.868
0.874
0.844
0.800
0.786
0.830
0.828
0.832
0.878
0.874
0.814
0.788
0.814
0.780
0.776
0.842
0.790
0.810
0.810
0.850
0.832
0.846
0.842
0.790
0.814
0.794
0.804
0.742
0.834
0.810
0.818
0.814
0.808
0.788
0.794
0.812
0.826
0.812
0.848
0.832
0.744
0.866
0.746
0.836
0.754
0.848
0.826
0.802
0.808
0.806
0.730
0.804
0.734
0.832
0.742
0.814
0.736
0.816
0.798
0.838
0.844
0.864
0.898
0.856
0.834
0.774
0.770
0.748
0.730
0.720
0.718
0.726
0.784
0.724
0.828
0.800
0.790
0.734
0.844
0.794
0.802
0.794
0.816
0.794
0.726
0.828
0.712
0.800
0.706
0.850
0.778
0.790
0.804
0.816
0.794
0.826
0.804
0.744
0.838
0.722
0.794
0.704
0.790
0.700
0.812
0.764
0.832
0.848
0.862
0.852
0.806
0.810
0.796
0.730
0.826
0.730
0.880
0.790
0.794
0.794
0.730
0.832
0.718
0.844
0.742
0.858
0.846
0.820
0.802
0.802
0.800
0.724
0.854
0.730
0.822
0.722
0.822
0.714
0.842
0.792
0.798
0.730
0.844
0.734
0.828
0.726
0.828
0.724
0.858
0.806
0.834
0.814
0.810
0.812
0.788
0.730
0.822
0.710
0.818
0.704
0.824
0.714
0.840
0.732
0.852
0.730
0.790
0.694
0.796
0.686
0.824
0.834
1.020
0.962
0.946
0.932
0.884
0.856
0.778
0.760
0.732
0.742
0.738
0.806
0.774
0.822
0.914
0.938
0.952
0.912
0.856
0.824
0.754
0.716
0.708
0.740
0.796
0.776
0.816
0.838
0.820
0.816
0.818
0.742
0.866
0.730
0.700
0.656
0.720
0.736
0.730
0.706
0.690
0.678
0.678
0.668
0.660
0.654
0.650
0.646
0.644
0.642
0.640
0.638
0.636
0.634
0.648
0.658
0.636
0.692
0.784
0.838
0.916
0.862
0.930
0.928
0.952
0.920
0.930
0.878
0.808
0.768
0.772
0.764
0.740
0.722
0.714
0.706
0.672
0.680
0.680
0.678
0.692
0.698
0.686
0.692
0.680
0.658
0.650
0.644
0.626
0.626
0.636
0.652
0.766
0.770
0.756
0.762
0.716
0.688
0.698
0.670
0.678
0.670
0.664
0.664
0.676
0.664
0.668
0.666
0.644
0.646
0.638
0.630
0.620
0.616
0.618
0.614
0.628
0.638
0.622
0.662
0.808
0.720
0.710
0.684
0.648
0.648
0.626
0.606
0.602
0.598
0.590
0.580
0.586
0.580
0.582
0.584
0.582
0.588
0.600
0.594
0.586
0.612
0.614
0.608
0.594
0.594
0.592
0.586
0.584
0.574
0.574
0.580
0.580
0.588
0.592
0.594
0.598
0.600
0.600
0.592
0.596
0.604
0.612
0.614
0.634
0.650
0.640
0.680
0.736
0.694
0.716
0.694
0.686
0.686
0.662
0.648
0.644
0.654
0.672
0.656
0.658
0.640
0.622
0.620
0.610
0.604
0.622
0.618
0.612
0.632
0.658
0.756
0.770
0.796
0.790
0.804
0.704
0.796
0.684
0.702
0.698
0.698
0.674
0.746
0.666
0.708
0.684
0.676
0.652
0.640
0.666
0.658
0.666
0.660
0.652
0.250
0.386
0.634
0.662
0.598
0.626
0.620
0.618
0.614
0.608
0.616
0.612
0.638
0.722
0.642
0.846
0.810
0.760
0.730
0.706
0.680
0.700
0.666
0.666
0.634
0.664
0.652
0.650
0.668
0.672
0.660
0.676
0.662
0.660
0.676
0.668
0.648
0.660
0.758
0.626
0.636
0.634
0.630
0.618
0.658
0.732
0.728
0.786
0.778
0.804
0.706
0.718
0.710
0.702
0.680
0.712
0.754
0.670
0.820
0.772
0.764
0.772
0.672
0.712
0.702
0.802
0.676
0.820
0.696
0.784
0.692
0.816
0.682
0.804
0.670
0.698
0.710
0.712
0.674
0.706
0.698
0.694
0.756
0.748
0.780
0.762
0.802
0.782
0.692
0.740
0.672
0.678
0.672
0.684
0.682
0.768
0.766
0.780
0.716
0.730
0.734
0.712
0.684
0.698
0.700
0.684
0.758
0.758
0.800
0.698
0.788
0.662
0.712
0.696
0.698
0.682
0.666
0.668
0.662
0.668
0.662
0.764
0.758
0.780
0.792
0.784
0.702
0.742
0.728
0.706
0.698
0.730
0.706
0.722
0.880
0.832
0.794
0.826
0.832
0.806
0.834
0.824
0.798
0.796
0.736
0.740
0.730
0.818
0.852
0.896
0.944
0.952
0.916
0.914
0.880
0.808
0.834
0.828
0.788
0.822
0.732
0.820
0.792
0.794
0.872
0.852
0.808
0.806
0.798
0.740
0.848
0.728
0.816
0.736
0.822
0.716
0.834
0.792
0.816
0.842
0.896
0.884
0.858
0.876
0.848
0.814
0.828
0.822
0.790
0.804
0.820
0.796
0.808
0.796
0.788
0.778
0.756
0.720
0.738
0.700
0.798
0.778
0.712
0.802
0.716
0.820
0.692
0.816
0.782
0.800
0.798
0.860
0.886
0.884
0.892
0.872
0.820
0.804
0.794
0.738
0.788
0.712
0.814
0.730
0.822
0.804
0.864
0.870
0.882
0.870
0.826
0.802
0.762
0.748
0.740
0.780
0.706
0.778
0.700
0.812
0.718
0.718
0.704
0.694
0.684
0.694
0.712
0.822
0.804
0.928
0.976
0.918
0.918
0.884
0.800
0.818
0.808
0.730
0.840
0.894
0.948
0.968
0.940
0.890
0.900
0.886
0.834
0.838
0.804
0.738
0.836
0.762
0.744
0.840
0.736
0.820
0.724
0.752
0.714
0.714
0.694
0.666
0.670
0.666
0.650
0.658
0.658
0.668
0.670
0.764
0.700
0.898
0.834
0.788
0.792
0.794
0.764
0.756
0.724
0.690
0.672
0.676
0.676
0.676
0.676
0.676
0.680
0.666
0.660
0.668
0.654
0.644
0.638
0.624
0.620
0.622
0.616
0.614
0.636
0.722
0.672
0.792
0.684
0.792
0.694
0.798
0.666
0.846
0.756
0.766
0.832
0.710
0.714
0.684
0.686
0.666
0.646
0.638
0.628
0.620
0.614
0.620
0.646
0.642
0.722
0.668
0.770
0.656
0.802
0.764
0.714
0.744
0.724
0.700
0.700
0.718
0.778
0.696
0.824
0.774
0.708
0.812
0.690
0.778
0.688
0.784
0.672
0.724
0.758
0.678
0.768
0.694
0.798
0.676
0.774
0.664
0.698
0.676
0.690
0.698
0.766
0.692
0.810
0.706
0.798
0.684
0.726
0.708
0.702
0.718
0.772
0.686
0.780
0.688
0.716
0.688
0.686
0.698
0.710
0.702
0.778
0.706
0.798
0.712
0.798
0.680
0.726
0.704
0.734
0.696
0.700
0.722
0.720
0.758
0.678
0.720
0.700
0.714
0.722
0.786
0.694
0.814
0.704
0.794
0.682
0.784
0.696
0.728
0.700
0.714
0.762
0.670
0.780
0.688
0.788
0.672
0.716
0.706
0.708
0.692
0.698
0.752
0.674
0.768
0.682
0.768
0.662
0.698
0.682
0.702
0.704
0.704
0.760
0.676
0.720
0.698
0.702
0.694
0.688
0.700
0.766
0.690
0.770
0.670
0.772
0.670
0.720
0.710
0.780
0.676
0.770
0.672
0.714
0.684
0.686
0.680
0.670
0.664
0.650
0.656
0.656
0.660
0.666
0.734
0.690
0.792
0.754
0.774
0.704
0.794
0.678
0.712
0.690
0.686
0.678
0.692
0.686
0.682
0.688
0.692
0.686
0.702
0.702
0.822
0.778
0.818
0.782
0.710
0.792
0.698
0.808
0.686
0.734
0.716
0.726
0.716
0.764
0.702
0.816
0.710
0.866
0.830
0.740
0.780
0.684
0.706
0.700
0.722
0.784
0.664
0.704
0.688
0.676
0.660
0.654
0.650
0.638
0.640
0.648
0.650
0.658
0.648
0.658
0.652
0.648
0.646
0.642
0.636
0.628
0.644
0.654
0.630
0.658
0.678
0.766
0.832
0.918
0.942
0.934
0.938
0.936
0.886
0.882
0.866
0.836
0.818
0.838
0.872
0.856
0.870
0.868
0.832
0.852
0.796
0.752
0.810
0.700
0.816
0.794
0.788
0.874
0.872
0.864
0.860
0.826
0.820
0.814
0.802
0.792
0.828
0.836
0.804
0.836
0.828
0.816
0.806
0.816
0.790
0.722
0.878
0.792
0.694
0.830
0.714
0.788
0.712
0.870
0.730
0.942
0.866
0.870
0.872
0.828
0.774
0.756
0.800
0.734
0.804
0.676
0.726
0.718
0.698
0.700
0.688
0.694
0.688
0.690
0.698
0.698
0.700
0.714
0.686
0.708
0.702
0.696
0.694
0.718
0.704
0.770
0.668
0.710
0.706
0.704
0.688
0.642
0.646
0.712
0.772
0.778
0.772
0.728
0.800
0.690
0.730
0.694
0.682
0.676
0.688
0.702
0.762
0.686
0.804
0.692
0.824
0.716
0.726
0.794
0.706
0.806
0.712
0.812
0.694
0.794
0.688
0.722
0.720
0.774
0.674
0.712
0.762
0.698
0.786
0.688
0.776
0.680
0.768
0.682
0.864
0.846
0.822
0.822
0.792
0.740
0.750
0.744
0.726
0.736
0.724
0.800
0.698
0.780
0.654
0.680
0.678
0.714
0.710
0.718
0.812
0.840
0.822
0.794
0.736
0.704
0.686
0.666
0.644
0.640
0.656
0.668
0.730
0.738
0.764
0.820
0.840
0.798
0.810
0.798
0.708
0.826
0.726
0.806
0.724
0.824
0.794
0.770
0.778
0.790
0.696
0.746
0.708
0.664
0.678
0.676
0.694
0.766
0.670
0.764
0.670
0.808
0.692
0.788
0.690
0.800
0.680
0.768
0.694
0.882
0.820
0.904
0.910
0.952
0.944
0.910
0.912
0.862
0.862
0.858
0.842
0.862
0.866
0.856
0.840
0.834
0.792
0.800
0.790
0.786
0.784
0.778
0.790
0.770
0.822
0.812
0.824
0.814
0.834
0.820
0.764
0.828
0.754
0.802
0.734
0.812
0.742
0.748
0.744
0.750
0.740
0.738
0.750
0.778
0.702
0.790
0.710
0.832
0.718
0.808
0.738
0.814
0.718
0.808
0.710
0.794
0.714
0.828
0.716
0.812
0.730
0.830
0.710
0.808
0.714
0.822
0.708
0.836
0.778
0.800
0.792
0.714
0.804
0.710
0.838
0.714
0.936
0.908
0.906
0.910
0.890
0.818
0.774
0.762
0.734
0.728
0.720
0.742
0.732
0.784
0.716
0.812
0.718
0.812
0.714
0.792
0.700
0.796
0.690
0.790
0.704
0.828
0.706
0.822
0.774
0.792
0.734
0.836
0.734
0.830
0.718
0.816
0.712
0.792
0.720
0.864
0.794
0.812
0.848
0.858
0.834
0.822
0.812
0.730
0.842
0.726
0.850
0.716
0.866
0.804
0.786
0.804
0.792
0.802
0.802
0.794
0.724
0.834
0.732
0.834
0.710
0.834
0.728
0.810
0.716
0.834
0.718
0.830
0.748
0.808
0.698
0.798
0.704
0.802
0.696
0.840
0.710
0.808
0.718
0.808
0.710
0.812
0.698
0.748
0.718
0.710
0.698
0.708
0.734
0.764
0.686
0.782
0.692
0.780
0.682
0.782
0.694
0.810
0.760
0.804
0.720
0.854
0.788
0.738
0.820
0.714
0.806
0.692
0.736
0.712
0.734
0.710
0.718
0.712
0.784
0.698
0.796
0.692
0.730
0.688
0.694
0.770
0.886
1.030
1.030
1.004
0.962
0.914
0.912
0.884
0.788
0.752
0.744
0.730
0.736
0.716
0.718
0.716
0.710
0.714
0.716
0.716
0.734
0.776
0.706
0.794
0.716
0.806
0.700
0.754
0.786
0.710
0.754
0.732
0.784
0.714
0.804
0.782
0.778
0.738
0.832
0.782
0.734
0.814
0.746
0.810
0.734
0.798
0.718
0.738
0.730
0.786
0.722
0.828
0.802
0.800
0.734
0.852
0.796
0.784
0.788
0.722
0.794
0.704
0.784
0.716
0.820
0.710
0.834
0.738
0.826
0.790
0.834
0.828
0.792
0.790
0.788
0.716
0.752
0.788
0.698
0.786
0.720
0.820
0.722
0.798
0.720
0.808
0.718
0.804
0.724
0.812
0.712
0.818
0.730
0.800
0.712
0.806
0.706
0.820
0.726
0.838
0.774
0.796
0.798
0.802
0.736
0.838
0.738
0.828
0.718
0.836
0.794
0.780
0.748
0.812
0.746
0.816
0.736
0.840
0.732
0.800
0.736
0.812
0.732
0.798
0.734
0.824
0.732
0.800
0.708
0.750
0.712
0.742
0.784
0.708
0.814
0.786
0.790
0.736
0.814
0.712
0.744
0.732
0.782
0.714
0.786
0.716
0.798
0.694
0.792
0.708
0.822
0.720
0.792
0.708
0.776
0.676
0.702
0.692
0.698
0.698
0.714
0.700
0.762
0.686
0.806
0.708
0.810
0.694
0.732
0.722
0.720
0.702
0.700
0.704
0.702
0.694
0.718
0.718
0.770
0.688
0.794
0.756
0.774
0.702
0.830
0.722
0.822
0.716
0.840
0.724
0.792
0.710
0.822
0.696
0.742
0.754
0.784
0.708
0.786
0.724
0.820
0.730
0.820
0.804
0.812
0.808
0.734
0.802
0.698
0.730
0.718
0.710
0.704
0.700
0.708
0.710
0.694
0.726
0.786
0.720
0.788
0.712
0.742
0.714
0.728
0.764
0.708
0.784
0.714
0.844
0.722
0.824
0.776
0.768
0.716
0.822
0.770
0.772
0.770
0.776
0.720
0.836
0.726
0.820
0.716
0.824
0.712
0.802
0.718
0.822
0.712
0.806
0.722
0.814
0.708
0.794
0.716
0.794
0.720
0.810
0.776
0.774
0.710
0.744
0.712
0.714
0.718
0.774
0.682
0.766
0.678
0.764
0.680
0.766
0.686
0.806
0.702
0.814
0.714
0.826
0.698
0.814
0.704
0.788
0.698
0.804
0.704
0.790
0.696
0.782
0.702
0.792
0.704
0.804
0.716
0.810
0.698
0.798
0.706
0.792
0.710
0.798
0.710
0.782
0.700
0.784
0.710
0.792
0.716
0.824
0.736
0.806
0.736
0.810
0.708
0.786
0.716
0.802
0.696
0.774
0.694
0.808
0.712
0.844
0.720
0.804
0.682
0.800
0.700
0.822
0.772
0.780
0.770
0.718
0.818
0.716
0.798
0.690
0.792
0.708
0.786
0.692
0.782
0.696
0.802
0.698
0.802
0.708
0.822
0.708
0.800
0.706
0.734
0.710
0.776
0.710
0.856
0.776
0.830
0.842
0.822
0.818
0.720
0.812
0.702
0.824
0.718
0.802
0.700
0.816
0.696
0.794
0.684
0.820
0.692
0.714
0.676
0.694
0.686
0.678
0.662
0.664
0.664
0.646
0.656
0.650
0.640
0.624
0.616
0.610
0.608
0.596
0.590
0.590
0.600
0.628
0.692
0.834
0.872
0.894
0.966
0.896
0.904
0.822
0.836
0.770
0.700
0.704
0.684
0.692
0.684
0.678
0.684
0.676
0.670
0.682
0.674
0.674
0.674
0.668
0.678
0.688
0.670
0.698
0.676
0.680
0.676
0.668
0.676
0.690
0.684
0.766
0.666
0.806
0.788
0.724
0.766
0.726
0.718
0.718
0.716
0.722
0.702
0.720
0.724
0.710
0.784
0.770
0.782
0.782
0.826
0.802
0.732
0.808
0.704
0.732
0.698
0.718
0.704
0.736
0.734
0.848
0.834
0.802
0.766
0.774
0.746
0.752
0.772
0.732
0.754
0.798
0.806
0.812
0.746
0.794
0.720
0.812
0.694
0.816
0.796
0.852
0.820
0.854
0.852
0.822
0.792
0.794
0.794
0.768
0.800
0.810
0.722
0.814
0.708
0.730
0.734
0.786
0.694
0.996
0.938
0.908
0.918
0.890
0.862
0.846
0.792
0.760
0.730
0.714
0.700
0.692
0.698
0.716
0.726
1.024
0.980
0.940
0.846
0.846
0.796
0.758
0.764
0.736
0.812
0.864
0.986
1.002
1.002
0.942
0.934
0.886
0.856
0.792
0.780
0.846
0.874
0.886
0.930
0.856
0.858
0.840
0.880
0.906
0.892
0.902
0.898
0.880
0.878
0.876
0.870
0.838
0.870
0.884
0.872
0.926
0.926
0.888
0.898
0.870
0.854
0.866
0.874
0.888
0.892
0.886
0.852
0.856
0.826
0.756
0.754
0.768
0.762
0.798
0.788
0.750
0.814
0.784
0.738
0.796
0.716
0.724
0.724
0.714
0.734
0.786
0.696
0.820
0.780
0.734
0.796
0.718
0.792
0.702
0.752
0.782
0.728
0.854
0.782
0.806
0.790
0.744
0.834
0.752
0.788
0.730
0.794
0.690
0.724
0.740
0.782
0.710
0.804
0.776
0.750
0.756
0.754
0.760
0.746
0.744
0.782
0.728
0.858
0.840
0.870
0.904
0.882
0.870
0.856
0.840
0.850
0.830
0.802
0.844
0.890
0.920
0.896
0.908
0.872
0.858
0.848
0.824
0.808
0.834
0.834
0.846
0.832
0.862
0.816
0.760
0.750
0.748
0.722
0.728
0.750
0.776
0.736
0.916
0.894
0.902
0.886
0.856
0.820
0.818
0.808
0.756
0.776
0.808
0.740
0.896
0.898
0.830
0.816
0.784
0.756
0.714
0.722
0.728
0.712
0.788
0.792
0.782
0.810
0.806
0.780
0.794
0.792
0.740
0.822
0.812
0.800
0.816
0.816
0.824
0.752
0.826
0.800
0.802
0.740
0.790
0.686
0.688
0.680
0.680
0.678
0.716
0.768
0.714
0.866
0.824
0.806
0.824
0.820
0.790
0.804
0.806
0.800
0.822
0.872
0.848
0.916
0.944
0.902
0.920
0.914
0.884
0.914
0.904
0.864
0.888
0.892
0.854
0.890
0.888
0.876
0.914
0.920
0.872
0.824
0.790
0.760
0.804
0.932
0.924
0.996
0.984
0.944
0.862
0.812
0.736
0.698
0.682
0.686
0.708
0.792
0.816
0.924
0.976
0.978
0.952
0.918
0.876
0.800
0.758
0.710
0.696
0.684
0.722
0.728
0.834
0.850
0.842
0.876
0.836
0.818
0.824
0.804
0.804
0.804
0.784
0.756
0.762
0.758
0.730
0.760
0.750
0.750
0.712
0.726
0.710
0.704
0.786
0.804
0.902
0.954
0.958
0.912
0.926
0.894
0.842
0.804
0.736
0.714
0.686
0.688
0.720
0.822
0.796
0.852
0.910
0.904
0.862
0.788
0.734
0.710
0.706
0.734
0.774
0.800
0.774
0.782
0.808
0.774
0.702
0.710
0.718
0.730
0.726
0.780
0.788
0.858
0.870
0.864
0.828
0.742
0.726
0.738
0.724
0.716
0.794
0.792
0.812
0.870
0.894
0.862
0.874
0.868
0.812
0.808
0.786
0.776
0.776
0.804
0.800
0.860
0.862
0.864
0.882
0.846
0.816
0.758
0.734
0.736
0.778
0.714
0.902
0.886
0.892
0.908
0.906
0.842
0.808
0.796
0.756
0.734
0.742
0.744
0.726
0.794
0.722
0.794
0.792
0.834
0.870
0.908
0.868
0.870
0.850
0.796
0.828
0.798
0.744
0.762
0.750
0.798
0.770
0.770
0.786
0.788
0.788
0.778
0.734
0.830
0.738
0.814
0.718
0.816
0.732
0.792
0.770
0.786
0.734
0.800
0.718
0.786
0.708
0.798
0.710
0.860
0.824
0.806
0.784
0.784
0.728
0.744
0.740
0.772
0.700
0.766
0.704
0.830
0.790
0.730
0.816
0.732
0.794
0.682
0.714
0.728
0.794
0.788
0.828
0.806
0.798
0.784
0.786
0.724
0.720
0.696
0.676
0.656
0.648
0.632
0.634
0.632
0.636
0.790
0.940
0.902
0.890
0.930
0.908
0.852
0.768
0.702
0.682
0.668
0.674
0.670
0.670
0.678
0.670
0.662
0.650
0.630
0.632
0.628
0.642
0.738
0.878
0.952
0.948
0.962
0.954
0.908
0.860
0.792
0.752
0.720
0.728
0.788
0.790
0.790
0.718
0.838
0.808
0.778
0.794
0.794
0.726
0.826
0.788
0.774
0.794
0.716
0.740
0.688
0.668
0.650
0.648
0.720
1.154
1.022
1.026
0.996
0.980
0.948
0.884
0.828
0.788
0.774
0.736
0.782
0.772
0.778
0.824
0.820
0.796
0.808
0.786
0.726
0.826
0.712
0.790
0.730
0.862
0.820
0.870
0.914
0.900
0.864
0.850
0.834
0.770
0.806
0.732
0.788
0.706
0.794
0.762
0.770
0.786
0.792
0.776
0.740
0.814
0.728
0.746
0.738
0.774
0.716
0.798
0.784
0.790
0.772
0.842
0.888
0.866
0.830
0.832
0.782
0.724
0.742
0.736
0.716
0.714
0.706
0.678
0.678
0.664
0.676
0.668
0.654
0.672
0.704
0.810
0.854
0.840
0.822
0.792
0.740
0.668
0.658
0.662
0.772
0.850
0.928
0.956
0.936
0.886
0.780
0.724
0.718
0.696
0.678
0.664
0.668
0.688
0.762
0.726
0.816
0.834
0.870
0.832
0.802
0.770
0.758
0.732
0.718
0.730
0.818
0.786
0.732
0.784
0.710
0.798
0.692
0.860
0.838
0.884
0.812
0.824
0.824
0.824
0.782
0.788
0.740
0.694
0.682
0.666
0.666
0.678
0.748
0.670
0.800
0.780
0.832
0.826
0.796
0.724
0.738
0.704
0.674
0.666
0.668
0.742
0.692
0.772
0.774
0.874
0.870
0.900
0.874
0.816
0.780
0.756
0.720
0.728
0.740
0.714
0.830
0.856
0.878
0.862
0.716
0.686
0.678
0.684
0.732
0.790
0.708
0.978
0.946
0.946
0.916
0.880
0.838
0.808
0.798
0.838
0.918
0.930
0.982
0.988
0.900
0.878
0.800
0.776
0.710
0.668
0.660
0.678
0.676
0.754
0.716
0.812
0.794
0.726
0.842
0.704
0.824
0.704
0.800
0.684
0.714
0.728
0.832
0.818
0.822
0.738
0.738
0.702
0.692
0.664
0.666
0.660
0.684
0.700
0.766
0.682
0.796
0.706
0.784
0.706
0.810
0.716
0.888
0.834
0.874
0.822
0.816
0.802
0.704
0.722
0.704
0.686
0.688
0.688
0.716
0.776
0.780
0.772
0.776
0.704
0.732
0.720
0.700
0.702
0.668
0.650
0.628
0.616
0.602
0.608
0.610
0.626
0.646
0.742
0.680
0.816
0.762
0.696
0.798
0.684
0.790
0.672
0.832
0.682
0.948
0.920
0.904
0.922
0.926
0.876
0.880
0.904
0.880
0.900
0.896
0.884
0.922
0.904
0.936
0.952
0.914
0.918
0.870
0.870
0.848
0.816
0.774
0.808
0.860
1.066
0.982
0.974
0.928
0.900
0.878
0.828
0.768
0.794
0.820
0.898
1.072
0.996
0.996
0.974
0.942
0.906
0.834
0.768
0.818
0.848
0.872
0.950
0.984
0.918
0.892
0.834
0.776
0.814
0.878
0.848
0.972
0.916
0.832
0.826
0.844
0.778
0.762
0.778
0.770
0.776
0.826
0.820
0.936
0.924
0.938
0.930
0.872
0.854
0.874
0.820
0.884
0.922
0.904
0.950
0.934
0.858
0.822
0.778
0.788
0.846
0.880
0.938
0.994
0.956
0.932
0.892
0.794
0.782
0.830
0.750
0.876
0.878
0.958
0.958
0.912
0.866
0.818
0.802
0.822
0.872
0.862
0.938
0.938
0.904
0.904
0.896
0.810
0.830
0.830
0.818
0.840
0.906
0.944
0.962
0.984
0.954
0.910
0.884
0.842
0.812
0.854
0.896
0.856
0.912
0.946
0.888
0.888
0.910
0.854
0.884
0.940
0.884
0.916
0.928
0.882
0.832
0.832
0.790
0.782
0.838
0.830
0.836
0.876
0.878
0.836
0.778
0.778
0.752
0.732
0.724
0.802
0.738
0.870
0.858
0.890
0.828
0.826
0.824
0.746
0.856
0.760
0.892
0.758
0.870
0.852
0.890
0.834
0.858
0.864
0.858
0.806
0.810
0.744
0.750
0.806
0.794
0.834
0.812
0.924
0.944
0.880
0.880
0.866
0.834
0.808
0.832
0.828
0.788
0.856
0.868
0.846
0.842
0.856
0.862
0.792
0.812
0.824
0.798
0.782
0.852
0.836
0.834
0.834
0.828
0.742
0.822
0.752
0.846
0.728
0.852
0.808
0.838
0.792
0.810
0.826
0.736
0.812
0.730
0.896
0.734
0.960
1.008
0.928
0.946
0.946
0.898
0.894
0.850
0.764
0.744
0.762
0.832
0.816
0.870
0.924
0.922
0.900
0.872
0.840
0.780
0.786
0.802
0.832
0.816
0.842
0.826
0.874
0.878
0.822
0.824
0.818
0.766
0.842
0.772
0.824
0.736
0.812
0.744
0.800
0.746
0.904
0.870
0.882
0.876
0.818
0.794
0.774
0.772
0.734
0.748
0.812
0.740
0.802
0.714
0.870
0.864
0.860
0.882
0.890
0.786
0.834
0.834
0.810
0.794
0.778
0.744
0.740
0.722
0.690
0.674
0.668
0.688
0.822
0.824
0.852
0.856
0.838
0.772
0.784
0.756
0.732
0.716
0.690
0.674
0.660
0.650
0.650
0.654
0.688
0.816
0.888
0.900
0.858
0.758
0.720
0.702
0.692
0.706
0.718
0.712
0.716
0.714
0.802
0.810
0.862
0.856
0.832
0.836
0.814
0.778
0.772
0.786
0.854
0.902
0.920
0.846
0.788
0.794
0.786
0.770
0.812
0.856
0.894
0.916
0.936
0.906
0.908
0.898
0.870
0.846
0.880
0.858
0.850
0.880
0.890
0.848
0.808
0.782
0.812
0.728
0.818
0.802
0.884
0.926
0.960
0.930
0.834
0.768
0.752
0.738
0.718
0.726
0.728
0.760
0.760
0.818
0.858
0.770
0.766
0.730
0.834
0.786
0.798
0.722
0.832
0.774
0.820
0.986
0.940
0.894
0.810
0.774
0.734
0.756
0.740
0.790
0.914
0.994
0.928
0.922
0.878
0.846
0.800
0.798
0.762
0.792
0.840
0.836
0.834
0.874
0.858
0.846
0.850
0.828
0.840
0.826
0.808
0.766
0.766
0.784
0.788
0.824
0.886
0.896
0.958
0.964
0.946
0.886
0.848
0.814
0.804
0.780
0.810
0.822
0.774
0.834
0.856
0.820
0.844
0.860
0.808
0.804
0.818
0.790
0.792
0.824
0.904
0.826
0.826
0.798
0.816
0.806
0.752
0.772
0.804
0.740
0.836
0.816
0.846
0.870
0.894
0.874
0.846
0.842
0.796
0.770
0.846
0.858
0.862
0.912
0.924
0.862
0.864
0.848
0.812
0.786
0.826
0.816
0.800
0.810
0.898
0.866
0.756
0.782
0.812
0.794
0.804
0.742
0.856
0.832
0.810
0.854
0.912
0.878
0.820
0.776
0.820
0.744
0.756
0.760
0.792
0.780
0.732
0.838
0.822
0.890
0.934
0.956
0.934
0.890
0.798
0.784
0.800
0.778
0.790
0.796
0.842
0.820
0.862
0.892
0.862
0.852
0.848
0.814
0.830
0.840
0.886
0.910
0.930
0.926
0.894
0.840
0.764
0.760
0.772
0.816
0.816
0.948
0.928
0.876
0.782
0.858
0.856
0.822
0.814
0.814
0.804
0.802
0.764
0.762
0.764
0.776
0.800
0.744
0.816
0.814
0.852
0.868
0.884
0.912
0.856
0.852
0.848
0.796
0.806
0.798
0.824
0.748
0.850
0.812
0.868
0.888
1.022
0.990
0.928
0.882
0.772
0.738
0.736
0.716
0.716
0.724
0.742
0.736
0.814
0.840
0.902
0.918
0.886
0.866
0.856
0.792
0.772
0.800
0.836
0.822
0.824
0.856
0.832
0.872
0.864
0.820
0.778
0.820
0.846
0.844
0.842
0.866
0.856
0.820
0.824
0.826
0.794
0.788
0.828
0.812
0.758
0.834
0.818
0.810
0.824
0.826
0.746
0.774
0.760
0.746
0.794
0.780
0.800
0.798
0.856
0.906
0.908
0.894
0.874
0.846
0.814
0.852
0.814
0.800
0.840
0.870
0.900
0.918
0.934
0.846
0.868
0.828
0.794
0.772
0.736
0.724
0.710
0.724
0.786
0.826
0.812
0.752
0.728
0.738
0.724
0.736
0.734
0.780
0.782
0.780
0.810
0.806
0.776
0.800
0.804
0.798
0.758
0.754
0.732
0.714
0.726
0.798
0.728
0.790
0.704
0.700
0.682
0.656
0.652
0.656
0.678
0.694
0.742
0.654
0.684
0.714
0.794
0.792
0.802
0.806
0.838
0.848
0.868
0.816
0.810
0.812
0.834
0.822
0.802
0.818
0.808
0.780
0.806
0.856
0.852
0.936
0.932
0.836
0.780
0.734
0.722
0.700
0.686
0.708
0.796
0.798
0.904
0.970
0.912
0.916
0.874
0.828
0.772
0.756
0.800
0.720
0.844
0.820
0.886
0.876
0.878
0.874
0.794
0.814
0.756
0.844
0.728
0.872
0.886
0.970
0.980
0.938
0.868
0.846
0.822
0.816
0.858
1.046
1.032
1.012
1.010
0.970
0.932
0.920
0.852
0.782
0.764
0.782
0.838
0.756
0.862
0.838
0.840
0.808
0.806
0.736
0.762
0.798
0.780
0.842
0.858
0.922
0.922
0.870
0.878
0.858
0.802
0.812
0.824
0.774
0.838
0.836
0.818
0.758
0.848
0.754
0.818
0.738
0.858
0.804
0.796
0.804
0.824
0.796
0.824
0.842
0.816
0.850
0.860
0.834
0.820
0.836
0.814
0.816
0.850
0.838
0.806
0.808
0.818
0.790
0.798
0.812
0.838
0.806
0.806
0.818
0.792
0.802
0.810
0.828
0.790
0.812
0.834
0.808
0.732
0.802
0.690
0.704
0.698
0.766
0.768
0.826
0.870
0.940
0.912
0.876
0.804
0.752
0.752
0.734
0.812
0.768
0.818
0.842
0.876
0.840
0.794
0.718
0.814
0.710
0.802
0.684
0.960
0.800
0.882
0.834
0.790
0.758
0.742
0.762
0.778
0.772
0.754
0.734
0.724
0.692
0.682
0.688
0.696
0.718
0.780
0.758
0.790
0.794
0.732
0.830
0.718
0.736
0.712
0.706
0.720
0.792
0.700
0.808
0.740
0.786
0.730
0.796
0.702
0.746
0.746
0.744
0.740
0.784
0.742
0.798
0.728
0.798
0.720
0.746
0.734
0.770
0.720
0.782
0.728
0.840
0.808
0.784
0.798
0.788
0.724
0.788
0.708
0.784
0.690
0.794
0.718
0.890
0.836
0.888
0.904
0.876
0.862
0.852
0.804
0.782
0.816
0.824
0.756
0.822
0.798
0.788
0.746
0.750
0.744
0.758
0.732
0.740
0.716
0.696
0.696
0.706
0.702
0.702
0.684
0.678
0.652
0.652
0.638
0.634
0.662
0.792
0.858
0.864
0.850
0.838
0.786
0.778
0.738
0.736
0.728
0.722
0.712
0.704
0.700
0.684
0.680
0.714
0.832
0.920
0.878
0.864
0.864
0.822
0.738
0.722
0.720
0.744
0.766
0.858
0.920
0.914
0.886
0.906
0.886
0.858
0.808
0.770
0.722
0.704
0.688
0.694
0.720
0.842
0.880
0.868
0.858
0.854
0.798
0.752
0.748
0.704
0.688
0.676
0.692
0.840
0.850
0.834
0.798
0.720
0.702
0.706
0.706
0.748
0.812
0.820
0.806
0.794
0.740
0.692
0.680
0.662
0.674
0.740
0.844
0.972
0.948
0.978
0.980
0.878
0.788
0.768
0.740
0.704
0.678
0.666
0.674
0.754
0.828
0.896
0.882
0.846
0.828
0.814
0.764
0.704
0.696
0.708
0.726
0.772
0.706
0.790
0.694
0.716
0.706
0.706
0.706
0.706
0.702
0.698
0.684
0.688
0.690
0.696
0.776
0.804
0.892
0.980
0.906
0.902
0.856
0.834
0.790
0.740
0.716
0.732
0.744
0.752
0.824
0.808
0.748
0.742
0.708
0.728
0.744
0.776
0.798
0.804
0.798
0.784
0.760
0.720
0.690
0.692
0.702
0.710
0.770
0.794
0.896
0.910
0.916
0.890
0.828
0.752
0.734
0.724
0.732
0.718
0.726
0.786
0.778
0.736
0.748
0.732
0.764
0.746
0.746
0.730
0.712
0.692
0.670
0.660
0.650
0.642
0.624
0.626
0.660
0.662
0.754
0.944
1.018
0.988
1.016
0.964
0.934
0.854
0.824
0.752
0.698
0.694
0.674
0.682
0.698
0.704
0.722
0.734
0.724
0.714
0.704
0.700
0.710
0.706
0.710
0.698
0.700
0.706
0.718
0.702
0.706
0.726
0.770
0.720
0.702
0.696
0.694
0.700
0.768
0.846
0.866
0.994
0.970
0.886
0.854
0.838
0.844
0.800
0.796
0.780
0.824
0.830
0.828
0.802
0.780
0.748
0.736
0.720
0.702
0.682
0.680
0.692
0.720
0.690
0.700
0.722
0.846
0.798
0.806
0.834
0.820
0.760
0.728
0.698
0.684
0.686
0.674
0.668
0.656
0.674
0.784
0.832
0.886
0.918
0.886
0.858
0.780
0.742
0.752
0.768
0.760
0.782
0.714
0.810
0.736
0.794
0.708
0.800
0.778
0.790
0.730
0.796
0.724
0.822
0.726
0.730
0.704
0.684
0.672
0.672
0.668
0.686
0.750
0.760
0.782
0.716
0.816
0.780
0.800
0.748
0.804
0.712
0.744
0.718
0.712
0.716
0.708
0.722
0.704
0.704
0.702
0.712
0.756
0.706
0.720
0.692
0.710
0.714
0.708
0.692
0.678
0.664
0.660
0.660
0.666
0.682
0.692
0.698
0.684
0.650
0.666
0.652
0.638
0.664
0.728
0.696
0.752
0.696
0.768
0.684
0.704
0.688
0.682
0.670
0.678
0.670
0.666
0.654
0.658
0.722
0.716
0.690
0.680
0.698
0.814
0.902
0.908
0.910
0.896
0.850
0.794
0.768
0.744
0.718
0.726
0.788
0.802
0.832
0.816
0.790
0.780
0.808
0.816
0.804
0.828
0.844
0.852
0.836
0.816
0.798
0.776
0.726
0.716
0.748
0.730
0.922
0.894
0.852
0.786
0.748
0.712
0.664
0.656
0.710
0.802
0.840
0.896
0.950
0.956
0.932
0.886
0.834
0.756
0.718
0.692
0.682
0.664
0.680
0.732
0.782
0.776
0.754
0.730
0.686
0.694
0.692
0.722
0.742
0.820
0.862
0.856
0.834
0.820
0.802
0.754
0.716
0.708
0.706
0.712
0.708
0.686
0.708
0.808
0.828
0.792
0.794
0.730
0.688
0.672
0.656
0.654
0.660
0.690
0.762
0.900
0.954
0.994
1.030
1.052
0.944
0.928
0.858
0.772
0.718
0.696
0.684
0.686
0.686
0.754
0.752
0.824
0.850
0.842
0.828
0.804
0.754
0.704
0.708
0.694
0.684
0.672
0.674
0.702
0.778
0.824
0.898
0.924
0.948
0.942
0.894
0.842
0.784
0.734
0.708
0.716
0.800
0.854
0.830
0.842
0.834
0.802
0.798
0.788
0.742
0.696
0.690
0.692
0.700
0.704
0.722
0.718
0.710
0.718
0.734
0.724
0.714
0.704
0.700
0.702
0.700
0.726
0.752
