# Supplementary material for: Stress among on-duty firefighters: an ambulatory assessment study
Source: PeerJ. 2018 Dec 11;6:e5967. doi: 10.7717/peerj.5967 (PMC6294048; doi:10.7717/peerj.5967)
Supplement: Supplemental Information 1 [file peerj-06-5967-s001.zip › RAW_DATA/FF8_2.rr]

8.090
0.698
0.708
0.694
0.690
0.700
0.704
0.696
0.706
0.712
0.726
0.724
0.716
0.710
0.704
0.692
0.688
0.692
0.676
0.686
0.692
0.694
0.734
0.748
0.790
0.710
0.704
0.682
0.672
0.656
0.640
0.632
0.630
0.614
0.624
0.632
0.678
0.712
0.760
0.838
0.878
0.920
0.954
0.924
0.958
0.906
0.836
0.786
0.780
0.722
0.732
0.780
0.772
0.822
0.884
0.858
0.838
0.802
0.752
0.752
0.772
0.722
0.806
0.822
0.856
0.892
0.862
0.836
0.830
0.798
0.774
0.766
0.760
0.750
0.770
0.786
0.768
0.776
0.758
0.724
0.718
0.684
0.674
0.672
0.678
0.700
0.740
0.790
0.814
0.838
0.858
0.840
0.848
0.824
0.784
0.740
0.702
0.688
0.684
0.710
0.718
0.744
0.754
0.770
0.756
0.766
0.758
0.690
0.718
0.750
0.682
0.712
0.754
0.686
0.758
0.688
0.776
0.666
0.712
0.712
0.702
0.724
0.738
0.770
0.756
0.794
0.782
0.714
0.792
0.774
0.782
0.766
0.708
0.728
0.700
0.670
0.662
0.646
0.656
0.634
0.636
0.634
0.622
0.632
0.622
0.660
0.446
0.634
0.542
0.638
0.626
0.620
0.622
0.620
0.620
0.624
0.640
0.650
0.678
0.692
0.704
0.744
0.732
0.722
0.738
0.768
0.728
0.740
0.736
0.712
0.680
0.668
0.664
0.662
0.826
0.806
0.836
0.840
0.834
0.882
0.886
0.882
0.898
0.886
0.836
0.830
0.828
0.814
0.858
0.886
0.890
0.946
0.898
0.884
0.888
0.842
0.848
0.882
0.890
0.900
0.916
0.904
0.870
0.868
0.836
0.752
0.742
0.738
0.714
0.732
0.818
0.804
0.788
0.808
0.758
0.804
0.728
0.790
0.712
0.712
0.718
0.708
0.712
0.682
0.720
0.712
0.740
0.768
0.704
0.728
0.736
0.726
0.722
0.716
0.676
0.690
0.678
0.684
0.706
0.700
0.782
0.794
0.822
0.870
0.844
0.870
0.872
0.802
0.820
0.794
0.768
0.810
0.882
0.908
0.926
0.896
0.898
0.886
0.834
0.758
0.744
0.760
0.740
0.776
0.872
0.986
0.960
0.934
0.928
0.870
0.826
0.804
0.774
0.782
0.818
0.868
0.884
0.926
0.870
0.884
0.876
0.818
0.790
0.784
0.758
0.758
0.748
0.884
0.956
0.910
0.926
0.926
0.898
0.892
0.872
0.822
0.796
0.788
0.754
0.770
0.830
0.884
0.862
0.858
0.874
0.834
0.856
0.852
0.832
0.828
0.836
0.814
0.826
0.824
0.846
0.902
0.926
0.934
0.920
0.844
0.844
0.826
0.802
0.770
0.756
0.766
0.836
0.916
0.924
0.856
0.856
0.860
0.814
0.748
0.742
0.722
0.740
0.754
0.736
0.722
0.756
0.742
0.716
0.720
0.736
0.766
0.756
0.700
0.784
0.762
0.788
0.764
0.764
0.736
0.764
0.708
0.738
0.708
0.714
0.698
0.690
0.688
0.668
0.680
0.674
0.658
0.682
0.656
0.674
0.670
0.742
0.812
0.762
0.720
0.700
0.674
0.658
0.642
0.634
0.622
0.612
0.598
0.594
0.602
0.626
0.652
0.758
0.902
0.872
0.944
0.938
0.956
0.920
0.922
0.880
0.862
0.832
0.778
0.762
0.746
0.770
0.784
0.744
0.794
0.776
0.724
0.810
0.744
0.732
0.782
0.724
0.726
0.774
0.770
0.758
0.772
0.774
0.700
0.792
0.696
0.710
0.710
0.700
0.748
0.750
0.758
0.816
0.816
0.848
0.828
0.806
0.810
0.814
0.810
0.790
0.736
0.704
0.738
0.820
0.870
0.856
0.882
0.842
0.818
0.806
0.758
0.734
0.736
0.732
0.686
0.708
0.764
0.814
0.894
0.974
0.996
0.966
0.968
0.940
0.922
0.914
0.852
0.868
0.864
0.880
0.920
0.902
0.958
0.904
0.920
0.900
0.880
0.850
0.812
0.754
0.712
0.706
0.808
0.902
0.912
0.958
0.944
0.900
0.844
0.790
0.770
0.776
0.788
0.808
0.820
0.822
0.874
0.886
0.876
0.920
0.902
0.846
0.808
0.840
0.848
0.858
0.844
0.832
0.812
0.802
0.842
0.922
0.948
0.928
0.878
0.858
0.810
0.782
0.784
0.780
0.832
0.842
0.916
0.992
0.932
0.948
0.938
0.896
0.834
0.768
0.728
0.708
0.694
0.690
0.692
0.780
1.062
1.006
0.942
0.942
0.922
0.882
0.850
0.808
0.778
0.756
0.728
0.706
0.682
0.682
0.686
0.704
0.770
0.810
0.816
0.770
0.756
0.720
0.724
0.708
0.694
0.698
0.698
0.686
0.698
0.746
0.784
0.794
0.792
0.820
0.834
0.808
0.786
0.744
0.716
0.724
0.710
0.704
0.714
0.726
0.762
0.782
0.776
0.774
0.786
0.718
0.732
0.784
0.766
0.776
0.796
0.810
0.822
0.826
0.786
0.794
0.778
0.772
0.786
0.812
0.810
0.798
0.794
0.778
0.722
0.730
0.740
0.754
0.756
0.722
0.704
0.716
0.738
0.768
0.876
0.948
0.926
0.912
0.864
0.832
0.804
0.774
0.758
0.794
0.822
0.852
0.906
0.902
0.916
0.928
0.898
0.888
0.832
0.832
0.832
0.774
0.744
0.776
0.796
0.792
0.826
0.854
0.870
0.892
0.896
0.876
0.890
0.866
0.870
0.844
0.870
0.870
0.846
0.834
0.822
0.838
0.856
0.868
0.850
0.844
0.850
0.806
0.792
0.778
0.790
0.790
0.784
0.796
0.826
0.850
0.838
0.848
0.850
0.828
0.778
0.764
0.742
0.716
0.728
0.708
0.704
0.728
0.798
0.822
0.846
0.838
0.866
0.836
0.806
0.770
0.732
0.738
0.740
0.804
0.888
0.988
0.962
0.984
0.950
0.878
0.880
0.864
0.812
0.808
0.816
0.810
0.788
0.810
0.836
0.828
0.822
0.800
0.742
0.734
0.712
0.714
0.734
0.764
0.766
0.798
0.806
0.814
0.812
0.808
0.796
0.772
0.758
0.756
0.754
0.754
0.760
0.754
0.740
0.712
0.690
0.686
0.664
0.656
0.644
0.648
0.640
0.644
0.632
0.628
0.618
0.622
0.610
0.614
0.612
0.624
0.634
0.646
0.646
0.656
0.642
0.668
0.668
0.648
0.668
0.656
0.640
0.624
0.640
0.680
0.710
0.738
0.748
0.748
0.730
0.712
0.700
0.676
0.672
0.688
0.694
0.738
0.752
0.794
0.852
0.866
0.864
0.866
0.850
0.854
0.822
0.778
0.772
0.768
0.786
0.762
0.732
0.710
0.722
0.760
0.752
0.830
0.858
0.848
0.870
0.842
0.832
0.800
0.746
0.748
0.736
0.724
0.760
0.770
0.770
0.780
0.776
0.768
0.762
0.776
0.732
0.756
0.698
0.726
0.708
0.716
0.750
0.700
0.770
0.786
0.860
0.890
0.854
0.868
0.862
0.822
0.740
0.716
0.722
0.722
0.714
0.772
0.800
0.850
0.898
0.904
0.898
0.878
0.872
0.828
0.808
0.796
0.794
0.788
0.788
0.790
0.778
0.784
0.802
0.818
0.804
0.812
0.824
0.800
0.824
0.816
0.816
0.818
0.812
0.758
0.762
0.748
0.752
0.780
0.782
0.764
0.768
0.768
0.738
0.736
0.744
0.758
0.724
0.756
0.756
0.760
0.766
0.766
0.754
0.362
0.464
0.680
0.764
0.766
0.776
0.774
0.798
0.824
0.814
0.822
0.780
0.738
0.784
0.774
0.768
0.790
0.800
0.794
0.808
0.816
0.804
0.794
0.794
0.792
0.766
0.762
0.770
0.740
0.792
0.806
0.830
0.852
0.860
0.842
0.826
0.808
0.796
0.764
0.778
0.780
0.772
0.794
0.814
0.808
0.824
0.838
0.820
0.816
0.812
0.786
0.786
0.774
0.780
0.772
0.810
0.822
0.810
0.810
0.800
0.754
0.750
0.752
0.744
0.738
0.760
0.744
0.766
0.776
0.780
0.756
0.766
0.754
0.732
0.728
0.730
0.734
0.714
0.730
0.742
0.762
0.752
0.768
0.772
0.770
0.768
0.756
0.758
0.738
0.742
0.748
0.730
0.738
0.732
0.712
0.726
0.724
0.730
0.722
0.768
0.796
0.818
0.836
0.832
0.808
0.812
0.774
0.750
0.754
0.736
0.750
0.740
0.738
0.762
0.754
0.764
0.752
0.758
0.726
0.710
0.712
0.718
0.728
0.752
0.758
0.772
0.758
0.760
0.740
0.748
0.730
0.718
0.716
0.748
0.712
0.718
0.704
0.716
0.706
0.704
0.730
0.728
0.768
0.772
0.782
0.804
0.802
0.792
0.790
0.788
0.764
0.758
0.764
0.778
0.774
0.808
0.814
0.792
0.808
0.800
0.776
0.796
0.782
0.762
0.782
0.794
0.788
0.798
0.770
0.776
0.768
0.744
0.746
0.732
0.738
0.744
0.762
0.748
0.726
0.774
0.762
0.750
0.728
0.772
0.756
0.726
0.766
0.736
0.720
0.714
0.718
0.702
0.720
0.716
0.700
0.716
0.730
0.692
0.712
0.696
0.678
0.678
0.666
0.658
0.662
0.660
0.658
0.684
0.694
0.704
0.734
0.702
0.706
0.742
0.706
0.700
0.696
0.692
0.678
0.710
0.694
0.716
0.746
0.786
0.832
0.832
0.820
0.838
0.808
0.800
0.800
0.762
0.746
0.744
0.774
0.792
0.786
0.780
0.756
0.720
0.738
0.760
0.758
0.722
0.718
0.758
0.750
0.762
0.810
0.854
0.866
0.886
0.876
0.860
0.840
0.808
0.780
0.772
0.752
0.748
0.744
0.778
0.790
0.752
0.708
0.704
0.680
0.674
0.720
0.788
0.944
0.982
0.992
0.998
0.956
0.948
0.908
0.902
0.882
0.832
0.854
0.890
0.890
0.930
0.864
0.858
0.860
0.864
0.854
0.836
0.824
0.796
0.766
0.748
0.780
0.742
0.776
0.768
0.728
0.724
0.712
0.698
0.680
0.684
0.708
0.756
0.824
0.844
0.872
0.922
0.928
0.894
0.864
0.864
0.856
0.798
0.756
0.764
0.736
0.776
0.836
0.886
0.824
0.840
0.850
0.804
0.776
0.782
0.796
0.758
0.740
0.722
0.724
0.706
0.704
0.688
0.692
0.696
0.694
0.692
0.676
0.676
0.686
0.678
0.688
0.716
0.730
0.718
0.700
0.680
0.678
0.672
0.676
0.698
0.700
0.722
0.740
0.792
0.772
0.810
0.824
0.796
0.732
0.714
0.706
0.712
0.736
0.766
0.770
0.764
0.812
0.848
0.862
0.832
0.816
0.830
0.824
0.822
0.778
0.766
0.730
0.762
0.740
0.780
0.786
0.784
0.816
0.822
0.834
0.824
0.790
0.766
0.728
0.720
0.724
0.698
0.690
0.682
0.682
0.680
0.718
0.702
0.750
0.716
0.778
0.742
0.722
0.732
0.732
0.724
0.704
0.706
0.688
0.690
0.690
0.684
0.706
0.692
0.692
0.766
0.808
0.804
0.806
0.786
0.776
0.736
0.732
0.722
0.702
0.684
0.688
0.666
0.668
0.682
0.664
0.688
0.692
0.690
0.676
0.688
0.712
0.700
0.674
0.676
0.680
0.666
0.698
0.712
0.688
0.694
0.706
0.754
0.748
0.780
0.784
0.766
0.742
0.724
0.682
0.680
0.682
0.700
0.718
0.712
0.754
0.736
0.768
0.786
0.756
0.748
0.736
0.700
0.702
0.702
0.720
0.680
0.674
0.686
0.746
0.772
0.790
0.792
0.774
0.740
0.684
0.670
0.672
0.672
0.674
0.690
0.710
0.740
0.752
0.748
0.718
0.706
0.702
0.688
0.666
0.662
0.684
0.726
0.710
0.824
0.926
0.924
0.902
0.858
0.810
0.744
0.684
0.666
0.666
0.732
0.798
0.876
0.884
0.976
1.016
0.996
0.958
0.894
0.878
0.876
0.866
0.824
0.752
0.710
0.696
0.690
0.690
0.734
0.782
0.788
0.906
0.936
0.922
0.888
0.836
0.810
0.744
0.720
0.702
0.702
0.708
0.724
0.748
0.814
0.876
0.894
0.928
0.894
0.836
0.802
0.752
0.710
0.696
0.672
0.672
0.676
0.716
0.776
0.836
0.860
0.898
0.894
0.898
0.876
0.862
0.826
0.824
0.798
0.772
0.796
0.796
0.858
0.876
0.902
0.892
0.862
0.916
0.926
0.906
0.888
0.844
0.854
0.820
0.830
0.886
0.926
0.942
0.902
0.900
0.878
0.870
0.868
0.846
0.852
0.858
0.856
0.852
0.836
0.796
0.792
0.800
0.806
0.820
0.836
0.842
0.900
0.868
0.880
0.854
0.866
0.876
0.870
0.848
0.844
0.832
0.814
0.788
0.770
0.788
0.802
0.820
0.812
0.808
0.784
0.788
0.774
0.754
0.770
0.756
0.760
0.730
0.734
0.736
0.734
0.798
0.898
0.926
0.886
0.904
0.932
0.926
0.902
0.866
0.844
0.832
0.834
0.840
0.892
0.914
0.934
0.930
0.964
0.934
0.916
0.924
0.868
0.890
0.904
0.910
0.882
0.844
0.838
0.834
0.870
0.842
0.798
0.832
0.836
0.796
0.768
0.742
0.754
0.792
0.834
0.836
0.836
0.830
0.798
0.786
0.804
0.860
0.888
0.880
0.860
0.834
0.808
0.800
0.796
0.774
0.768
0.810
0.920
0.964
0.896
0.896
0.894
0.870
0.834
0.796
0.760
0.734
0.732
0.742
0.764
0.804
0.842
0.880
0.898
0.914
0.914
0.880
0.850
0.832
0.796
0.782
0.786
0.794
0.794
0.832
0.862
0.856
0.876
0.876
0.858
0.864
0.850
0.820
0.800
0.794
0.798
0.810
0.844
0.860
0.868
0.882
0.872
0.844
0.832
0.816
0.798
0.778
0.782
0.804
0.814
0.888
0.918
0.894
0.902
0.894
0.882
0.840
0.822
0.802
0.770
0.780
0.790
0.798
0.798
0.782
0.762
0.734
0.724
0.704
0.692
0.692
0.706
0.706
0.732
0.760
0.820
0.840
0.862
0.876
0.886
0.882
0.880
0.888
0.878
0.854
0.828
0.796
0.772
0.782
0.816
0.826
0.846
0.870
0.864
0.850
0.804
0.804
0.794
0.782
0.806
0.816
0.844
0.894
0.914
0.896
0.842
0.826
0.792
0.774
0.738
0.710
0.702
0.698
0.678
0.692
0.688
0.696
0.702
0.732
0.708
0.736
0.728
0.750
0.760
0.754
0.740
0.744
0.736
0.712
0.714
0.728
0.732
0.742
0.758
0.770
0.790
0.840
0.878
0.850
0.852
0.834
0.832
0.824
0.794
0.754
0.746
0.740
0.734
0.720
0.710
0.722
0.752
0.776
0.742
0.736
0.752
0.734
0.738
0.744
0.760
0.760
0.712
0.720
0.722
0.714
0.718
0.716
0.710
0.706
0.692
0.676
0.666
0.654
0.654
0.662
0.710
0.962
0.888
0.858
0.842
0.866
0.852
0.796
0.754
0.722
0.688
0.686
0.708
0.742
0.770
0.768
0.746
0.760
0.772
0.806
0.840
0.862
0.848
0.828
0.794
0.776
0.766
0.750
0.716
0.726
0.768
0.810
0.844
0.844
0.816
0.758
0.742
0.726
0.718
0.704
0.696
0.694
0.692
0.712
0.742
0.768
0.818
0.870
0.872
0.872
0.868
0.834
0.790
0.756
0.738
0.700
0.684
0.674
0.662
0.672
0.694
0.706
0.766
0.804
0.828
0.878
0.886
0.870
0.828
0.844
0.860
0.864
0.858
0.820
0.798
0.786
0.774
0.754
0.756
0.736
0.722
0.714
0.698
0.688
0.694
0.698
0.732
0.728
0.740
0.782
0.838
0.852
0.870
0.858
0.814
0.784
0.744
0.734
0.742
0.722
0.782
0.854
0.872
0.820
0.812
0.850
0.850
0.864
0.878
0.868
0.820
0.826
0.834
0.824
0.808
0.814
0.802
0.806
0.822
0.842
0.804
0.812
0.790
0.816
0.816
0.800
0.782
0.756
0.730
0.716
0.728
0.756
0.746
0.772
0.870
0.906
0.914
0.888
0.846
0.852
0.814
0.770
0.750
0.732
0.776
0.836
0.860
0.928
0.992
0.980
0.924
0.922
0.910
0.876
0.854
0.820
0.788
0.776
0.792
0.848
0.896
0.916
0.954
0.956
0.942
0.932
0.912
0.904
0.890
0.870
0.850
0.828
0.820
0.800
0.852
0.956
0.970
0.918
0.910
0.878
0.844
0.810
0.756
0.730
0.726
0.716
0.728
0.772
0.780
0.862
0.888
0.876
0.892
0.860
0.848
0.798
0.784
0.788
0.772
0.748
0.788
0.814
0.856
0.862
0.852
0.814
0.824
0.822
0.810
0.764
0.792
0.812
0.856
0.914
0.908
0.920
0.928
0.920
0.908
0.900
0.852
0.868
0.912
0.948
0.922
0.938
0.956
0.960
0.952
0.962
0.940
0.926
0.944
0.928
0.924
0.946
0.944
0.924
0.942
0.924
0.888
0.908
0.912
0.874
0.868
0.832
0.798
0.752
0.756
0.752
0.746
0.786
0.776
0.866
0.910
0.892
0.902
0.842
0.844
0.850
0.826
0.788
0.786
0.778
0.758
0.754
0.766
0.786
0.828
0.870
0.846
0.830
0.862
0.842
0.838
0.846
0.822
0.816
0.826
0.842
0.856
0.862
0.860
0.850
0.790
0.786
0.808
0.804
0.818
0.852
0.878
0.884
0.900
0.844
0.858
0.882
0.880
0.866
0.862
0.838
0.834
0.838
0.856
0.856
0.828
0.822
0.830
0.846
0.838
0.808
0.808
0.836
0.874
0.848
0.860
0.880
0.886
0.882
0.850
0.810
0.804
0.792
0.784
0.760
0.788
0.840
0.868
0.846
0.830
0.856
0.864
0.842
0.810
0.788
0.764
0.770
0.762
0.790
0.866
0.876
0.938
0.960
0.924
0.860
0.800
0.786
0.782
0.808
0.828
0.888
0.892
0.900
0.934
0.930
0.926
0.920
0.876
0.856
0.836
0.800
0.810
0.828
0.834
0.826
0.926
1.006
0.990
0.898
0.896
0.848
0.834
0.840
0.846
0.852
0.846
0.856
0.876
0.830
0.878
0.900
0.880
0.816
0.810
0.798
0.772
0.758
0.752
0.718
0.734
0.784
0.872
0.928
0.886
0.876
0.840
0.798
0.794
0.780
0.776
0.756
0.712
0.708
0.710
0.690
0.702
0.742
0.848
0.914
0.926
0.910
0.860
0.820
0.786
0.754
0.740
0.748
0.718
0.744
0.802
0.886
0.962
0.932
0.894
0.844
0.806
0.782
0.768
0.738
0.748
0.754
0.774
0.746
0.806
0.796
0.808
0.824
0.778
0.786
0.754
0.722
0.726
0.726
0.698
0.702
0.690
0.702
0.706
0.708
0.706
0.676
0.678
0.678
0.654
0.650
0.660
0.680
0.718
0.722
0.792
0.886
0.932
0.928
0.908
0.860
0.846
0.792
0.752
0.772
0.754
0.772
0.822
0.910
0.926
0.872
0.892
0.870
0.828
0.782
0.774
0.786
0.782
0.740
0.782
0.802
0.792
0.770
0.770
0.804
0.858
0.856
0.814
0.778
0.776
0.780
0.792
0.808
0.794
0.824
0.844
0.808
0.774
0.806
0.878
0.944
0.920
0.912
0.918
0.884
0.832
0.794
0.750
0.726
0.728
0.762
0.780
0.740
0.784
0.862
0.952
0.924
0.886
0.910
0.930
0.902
0.850
0.804
0.748
0.726
0.728
0.738
0.746
0.808
0.878
0.860
0.926
0.974
0.974
0.960
0.882
0.888
0.900
0.892
0.866
0.884
0.848
0.890
0.886
0.924
0.932
0.870
0.854
0.860
0.834
0.850
0.818
0.864
0.854
0.812
0.220
0.552
0.776
0.754
0.732
0.718
0.332
0.390
0.734
0.742
0.760
0.752
0.760
0.754
0.766
0.750
0.740
0.718
0.760
0.754
0.734
0.734
0.736
0.728
0.742
0.740
0.706
0.718
0.696
0.710
0.722
0.722
0.726
0.712
0.736
0.734
0.742
0.730
0.716
0.720
0.718
0.730
0.782
0.780
0.750
0.768
0.848
0.892
0.906
0.898
0.880
0.840
0.798
0.734
0.710
0.700
0.728
0.794
0.872
0.874
0.860
0.876
0.854
0.830
0.848
0.826
0.796
0.826
0.858
0.870
0.904
0.916
0.924
0.872
0.848
0.792
0.728
0.706
0.704
0.702
0.724
0.732
0.792
0.848
0.856
0.852
0.850
0.832
0.790
0.776
0.768
0.746
0.752
0.732
0.744
0.746
0.744
0.758
0.738
0.744
0.782
0.760
0.786
0.804
0.838
0.868
0.878
0.908
0.878
0.914
0.892
0.920
0.920
0.932
0.944
0.410
0.544
0.856
0.924
0.886
0.880
0.868
0.880
0.872
0.896
0.900
0.908
0.922
0.914
0.910
0.898
0.910
0.896
0.916
0.904
0.814
0.802
0.844
0.938
0.930
0.876
0.892
0.864
0.812
0.776
0.748
0.722
0.742
0.788
0.802
0.876
0.872
0.886
0.884
0.826
0.828
0.838
0.828
0.790
0.752
0.760
0.750
0.774
0.780
0.838
0.912
0.912
0.932
0.918
0.906
0.902
0.856
0.878
0.892
0.896
0.900
0.870
0.882
0.888
0.876
0.860
0.830
0.826
0.790
0.816
0.830
0.914
0.964
0.950
0.920
0.890
0.860
0.810
0.746
0.712
0.708
0.768
0.870
0.918
0.854
0.890
0.934
0.868
0.894
0.880
0.892
0.878
0.864
0.868
0.890
0.866
0.882
0.882
0.826
0.862
0.886
0.892
0.876
0.836
0.792
0.828
0.850
0.844
0.872
0.896
0.898
0.916
0.912
0.896
0.840
0.782
0.762
0.760
0.720
0.730
0.760
0.794
0.804
0.742
0.846
0.848
0.826
0.818
0.804
0.828
0.782
0.790
0.772
0.790
0.790
0.756
0.776
0.770
0.730
0.744
0.738
0.772
0.828
0.886
0.886
0.898
0.878
0.856
0.854
0.856
0.844
0.848
0.820
0.890
0.986
0.946
0.880
0.856
0.858
0.852
0.834
0.814
0.782
0.742
0.724
0.742
0.782
0.840
0.828
0.796
0.792
0.806
0.802
0.770
0.742
0.788
0.840
0.882
0.886
0.868
0.874
0.868
0.866
0.854
0.812
0.764
0.750
0.760
0.802
0.856
0.972
0.942
0.986
0.982
0.984
0.942
0.900
0.892
0.888
0.882
0.878
0.836
0.854
0.912
0.910
0.876
0.848
0.888
0.922
0.914
0.920
0.928
0.900
0.906
0.926
0.944
0.934
0.918
0.908
0.868
0.872
0.892
0.894
0.892
0.844
0.850
0.832
0.854
0.892
0.904
0.882
0.854
0.822
0.828
0.810
0.788
0.808
0.878
0.950
0.930
0.916
0.934
0.920
0.884
0.894
0.888
0.852
0.870
0.854
0.820
0.792
0.856
0.864
0.866
0.844
0.788
0.792
0.816
0.816
0.794
0.818
0.836
0.816
0.856
0.846
0.838
0.840
0.824
0.804
0.778
0.738
0.732
0.732
0.754
0.770
0.770
0.842
0.932
0.942
0.920
0.940
0.910
0.916
0.858
0.858
0.822
0.826
0.872
0.834
0.930
0.944
0.910
0.880
0.818
0.774
0.738
0.726
0.760
0.776
0.784
0.772
0.822
0.792
0.838
0.864
0.892
0.872
0.846
0.796
0.802
0.832
0.836
0.784
0.782
0.826
0.850
0.842
0.794
0.750
0.716
0.712
0.704
0.728
0.792
0.792
0.864
0.926
0.934
0.964
0.938
0.956
0.882
0.912
0.902
0.900
0.934
0.916
0.922
0.914
0.900
0.848
0.834
0.800
0.726
0.730
0.712
0.706
0.722
0.732
0.724
0.738
0.734
0.706
0.710
0.710
0.688
0.682
0.688
0.702
0.716
0.714
0.742
0.832
1.014
0.984
0.876
0.880
0.844
0.840
0.802
0.764
0.762
0.744
0.790
0.766
0.748
0.786
0.846
0.862
0.850
0.862
0.852
0.790
0.780
0.778
0.744
0.744
0.780
0.744
0.816
0.778
0.786
0.810
0.780
0.830
0.828
0.814
0.848
0.834
0.824
0.790
0.832
0.862
0.864
0.842
0.834
0.810
0.756
0.762
0.806
0.786
0.810
0.766
0.758
0.742
0.758
0.752
0.720
0.740
0.738
0.742
0.770
0.802
0.798
0.848
0.850
0.832
0.866
0.882
0.878
0.910
0.918
0.908
0.928
0.906
0.912
0.908
0.884
0.884
0.888
0.860
0.896
0.920
0.904
0.936
0.948
0.910
0.890
0.862
0.738
0.730
0.816
0.894
0.898
0.898
0.906
0.874
0.896
0.892
0.842
0.796
0.770
0.766
0.748
0.776
0.766
0.740
0.718
0.702
0.702
0.714
0.718
0.702
0.734
0.820
0.928
0.908
0.910
0.928
0.874
0.878
0.884
0.874
0.844
0.810
0.778
0.774
0.780
0.814
0.856
0.860
0.804
0.800
0.810
0.818
0.772
0.776
0.786
0.770
0.750
0.726
0.702
0.702
0.730
0.842
0.880
0.942
0.944
0.928
0.930
0.916
0.894
0.824
0.800
0.778
0.750
0.738
0.724
0.712
0.712
0.728
0.718
0.738
0.758
0.754
0.744
0.768
0.800
0.814
0.812
0.796
0.774
0.766
0.748
0.728
0.726
0.738
0.732
0.724
0.762
0.754
0.784
0.748
0.796
0.800
0.794
0.818
0.808
0.792
0.806
0.800
0.794
0.818
0.846
0.852
0.878
0.900
0.884
0.870
0.874
0.876
0.868
0.822
0.848
0.854
0.822
0.838
0.866
0.910
0.906
0.858
0.812
0.762
0.740
0.744
0.730
0.724
0.746
0.800
0.828
0.826
0.812
0.816
0.882
0.894
0.870
0.842
0.786
0.752
0.742
0.736
0.740
0.750
0.792
0.854
0.914
0.910
0.922
0.894
0.842
0.824
0.806
0.792
0.788
0.796
0.772
0.814
0.852
0.866
0.904
0.882
0.886
0.860
0.836
0.792
0.756
0.756
0.762
0.770
0.782
0.814
0.808
0.854
0.872
0.892
0.838
0.758
0.748
0.730
0.722
0.740
0.756
0.782
0.814
0.930
0.934
0.946
0.960
0.912
0.942
0.914
0.928
0.948
0.936
0.970
0.966
0.948
0.968
0.940
0.942
0.950
0.932
0.944
0.898
0.898
0.916
0.914
0.920
0.936
0.922
0.924
0.936
0.908
0.914
0.928
0.908
0.948
0.914
0.938
0.962
0.954
0.922
0.914
0.890
0.892
0.918
0.912
0.970
0.968
0.964
0.980
0.964
0.958
0.936
0.934
0.888
0.904
0.870
0.896
0.946
0.958
0.944
0.950
0.884
0.902
0.950
0.982
0.978
0.952
0.926
0.884
0.878
0.868
0.908
0.908
0.958
0.990
0.942
0.936
0.898
0.866
0.870
0.864
0.888
0.928
0.962
0.980
0.962
0.980
0.954
0.946
0.944
0.924
0.934
0.904
0.938
0.966
0.946
0.962
0.958
0.920
0.930
0.912
0.878
0.904
0.924
0.890
0.906
0.906
0.874
0.880
0.902
0.874
0.882
0.882
0.870
0.894
0.930
0.944
0.964
0.966
0.924
0.956
0.954
0.926
0.904
0.888
0.868
0.878
0.848
0.786
0.798
0.812
0.806
0.818
0.802
0.888
0.908
0.908
0.876
0.844
0.800
0.766
0.776
0.770
0.782
0.852
0.916
0.932
0.924
0.912
0.892
0.842
0.832
0.840
0.880
0.920
0.880
0.888
0.874
0.880
0.934
0.924
0.938
0.936
0.926
0.890
0.840
0.844
0.844
0.830
0.888
0.950
0.922
0.966
0.976
0.978
0.984
0.942
0.956
0.948
0.910
0.846
0.838
0.850
0.866
0.910
0.916
0.908
0.928
0.890
0.854
0.880
0.880
0.874
0.866
0.874
0.880
0.878
0.884
0.868
0.852
0.872
0.890
0.974
1.010
0.934
0.964
0.958
0.906
0.904
0.906
0.890
0.846
0.874
0.918
0.924
0.886
0.892
0.906
0.880
0.844
0.848
0.868
0.916
0.956
0.928
0.938
0.912
0.922
0.922
0.868
0.898
0.898
0.874
0.918
0.942
0.928
0.904
0.876
0.892
0.900
0.890
0.884
0.868
0.844
0.848
0.852
0.894
0.916
0.880
0.874
0.900
0.922
0.906
0.884
0.896
0.862
0.846
0.870
0.894
0.874
0.840
0.838
0.848
0.786
0.788
0.824
0.816
0.818
0.798
0.808
0.798
0.806
0.854
0.938
0.942
0.978
0.976
0.970
0.960
0.958
0.936
0.872
0.940
0.994
1.000
0.994
0.918
0.924
0.876
0.844
0.836
0.824
0.790
0.778
0.788
0.846
0.872
1.072
0.918
0.884
0.852
0.804
0.806
0.806
0.792
0.792
0.808
0.830
0.846
0.854
0.864
0.894
0.922
0.920
0.942
0.922
0.934
0.942
0.910
0.946
0.942
0.954
0.958
0.916
0.926
0.922
0.898
0.912
0.922
0.910
0.924
0.932
0.906
0.918
0.938
0.916
0.930
0.938
0.910
0.914
0.926
0.910
0.936
0.972
0.956
0.962
0.960
0.928
0.918
0.916
0.894
0.848
0.862
0.876
0.936
1.088
1.000
1.032
1.034
0.980
0.978
0.918
0.884
0.834
0.798
0.770
0.764
0.826
0.814
0.804
0.978
0.954
0.950
0.920
0.884
0.866
0.810
0.768
0.750
0.744
0.768
0.800
0.834
0.888
0.928
0.932
0.912
0.900
0.908
0.870
0.852
0.876
0.866
0.868
0.894
0.892
0.898
0.922
0.906
0.920
0.930
0.894
0.908
0.952
0.954
0.910
0.912
0.924
0.908
0.898
0.912
0.892
0.882
0.882
0.896
0.880
0.922
0.916
0.900
0.898
0.910
0.870
0.896
0.928
0.928
0.870
0.892
0.904
0.894
0.908
0.946
0.930
0.948
0.936
0.910
0.918
0.914
0.896
0.906
0.908
0.886
0.894
0.882
0.884
0.910
0.906
0.920
0.956
0.930
0.888
0.876
0.872
0.844
0.882
0.888
0.864
0.860
0.868
0.866
0.860
0.876
0.860
0.862
0.872
0.854
0.866
0.878
0.854
0.860
0.864
0.842
0.872
0.906
0.926
0.944
0.956
0.924
0.926
0.922
0.920
0.924
0.924
0.900
0.864
0.870
0.874
0.858
0.858
0.862
0.856
0.854
0.812
0.806
0.904
0.928
0.920
0.946
0.876
0.878
0.870
0.840
0.790
0.772
0.772
0.784
0.778
0.780
0.774
0.792
0.810
0.822
0.826
0.840
0.868
0.848
0.908
0.926
0.944
0.968
0.928
0.946
0.948
0.922
0.962
0.964
0.930
0.950
0.962
0.922
0.970
0.968
0.930
0.956
0.974
0.964
0.996
0.998
0.996
1.004
0.998
0.978
1.006
0.996
1.010
1.036
1.010
1.034
1.024
0.994
0.934
0.884
0.818
0.752
0.728
0.688
0.688
0.686
0.686
0.708
0.790
0.828
0.936
0.980
0.934
0.962
0.908
0.894
0.862
0.790
0.796
0.798
0.850
0.986
0.940
0.924
0.980
0.948
0.936
0.936
0.888
0.872
0.830
0.784
0.830
0.900
0.898
0.968
0.978
0.868
0.874
0.848
0.802
0.802
0.834
0.824
0.852
0.886
0.862
0.886
0.910
0.890
0.918
0.886
0.894
0.900
0.920
0.896
0.834
0.850
0.916
0.926
0.906
0.952
0.912
0.876
0.900
0.854
0.850
0.840
0.808
0.848
0.906
0.906
0.852
0.842
0.850
0.818
0.828
0.866
0.868
0.886
0.918
0.894
0.852
0.850
0.838
0.840
0.896
0.952
0.946
0.972
0.964
0.920
0.916
0.916
0.872
0.876
0.900
0.894
0.968
1.024
0.980
0.994
1.000
0.956
0.882
0.898
0.908
0.920
0.932
0.912
0.914
0.940
0.934
0.926
0.942
0.940
0.892
0.882
0.882
0.956
0.922
0.842
0.822
0.816
0.784
0.828
0.878
0.984
1.052
0.992
0.994
0.982
0.946
0.888
0.820
0.814
0.834
0.822
0.862
0.938
0.940
0.946
0.932
0.886
0.868
0.872
0.828
0.816
0.834
0.826
0.784
0.814
0.866
0.856
0.862
0.886
0.884
0.878
0.892
0.902
0.898
0.922
0.910
0.916
0.938
0.932
0.908
0.910
0.916
0.894
0.904
0.938
0.928
0.938
0.952
0.916
0.914
0.906
0.882
0.884
0.886
0.862
0.832
0.872
0.882
0.882
0.892
0.922
0.912
0.880
0.892
0.902
0.876
0.870
0.858
0.848
0.842
0.862
0.856
0.840
0.872
0.884
0.872
0.858
0.880
0.876
0.850
0.830
0.764
0.782
0.790
0.846
0.888
0.862
0.880
0.864
0.826
0.760
0.760
0.744
0.734
0.702
0.700
0.692
0.680
0.696
0.712
0.744
0.822
0.890
0.958
0.888
0.924
0.858
0.880
0.836
0.802
0.746
0.808
0.932
0.890
0.930
0.936
0.984
0.972
0.956
0.922
0.896
0.848
0.812
0.778
0.758
0.772
0.810
0.882
0.902
0.836
0.836
0.880
0.906
0.880
0.808
0.822
0.828
0.826
0.788
0.786
0.760
0.766
0.772
0.776
0.754
0.736
0.730
0.720
0.714
0.686
0.686
0.680
0.670
0.670
0.688
0.718
0.806
0.822
0.978
0.932
0.918
0.890
0.880
0.852
0.830
0.770
0.774
0.776
0.774
0.812
0.774
0.812
0.786
0.800
0.804
0.776
0.780
0.792
0.778
0.778
0.774
0.770
0.796
0.782
0.794
0.796
0.766
0.766
0.766
0.774
0.768
0.752
0.726
0.734
0.726
0.706
0.704
0.732
0.774
0.790
0.802
0.784
0.778
0.780
0.766
0.756
0.744
0.736
0.730
0.706
0.730
0.732
0.750
0.830
0.788
0.816
0.882
0.900
0.854
0.800
0.810
0.786
0.740
0.740
0.708
0.710
0.694
0.686
0.680
0.680
0.682
0.688
0.700
0.712
0.698
0.698
0.700
0.684
0.694
0.682
0.682
0.706
0.740
0.800
0.768
0.736
0.724
0.740
0.716
0.706
0.676
0.676
0.670
0.656
0.672
0.678
0.702
0.738
0.732
0.794
0.828
0.802
0.824
0.828
0.812
0.746
0.754
0.750
0.734
0.752
0.760
0.810
0.820
0.794
0.832
0.858
0.882
0.900
0.842
0.818
0.758
0.758
0.770
0.760
0.798
0.848
0.886
0.928
0.912
0.868
0.852
0.836
0.818
0.794
0.818
0.830
0.902
0.962
0.948
0.976
0.944
0.904
0.900
0.866
0.856
0.884
0.904
0.914
0.938
0.944
0.908
0.872
0.814
0.750
0.716
0.714
0.702
0.706
0.724
0.716
0.772
0.786
0.784
0.854
0.908
0.882
0.826
0.840
0.804
0.814
0.844
0.822
0.884
0.870
0.906
0.966
0.964
0.930
0.918
0.914
0.898
0.874
0.848
0.804
0.832
0.912
0.944
1.014
1.018
0.978
1.010
0.984
0.932
0.912
0.894
0.878
0.844
0.908
0.944
0.946
0.914
0.928
0.926
0.926
0.908
0.918
0.926
0.918
0.956
0.966
0.966
0.952
0.954
0.920
0.910
0.912
0.912
0.956
0.970
1.008
0.950
0.890
0.854
0.812
0.744
0.736
0.752
0.794
0.798
0.818
0.856
0.886
0.854
0.864
0.844
0.802
0.786
0.738
0.760
0.782
0.786
0.872
0.882
0.896
0.912
0.846
0.866
0.852
0.812
0.788
0.772
0.746
0.738
0.714
0.734
0.740
0.814
0.796
0.824
0.810
0.802
0.784
0.760
0.752
0.724
0.712
0.714
0.700
0.710
0.714
0.696
0.706
0.690
0.682
0.694
0.684
0.678
0.698
0.698
0.684
0.688
0.682
0.686
0.694
0.676
0.678
0.674
0.656
0.660
0.660
0.656
0.656
0.652
0.646
0.654
0.666
0.656
0.690
0.682
0.676
0.698
0.690
0.670
0.674
0.658
0.652
0.660
0.658
0.658
0.680
0.708
0.684
0.666
0.674
0.666
0.642
0.642
0.630
0.622
0.614
0.610
0.616
0.622
0.630
0.646
0.642
0.692
0.728
0.682
0.758
0.700
0.756
0.726
0.744
0.750
0.774
0.742
0.732
0.718
0.676
0.664
0.676
0.656
0.634
0.642
0.638
0.676
0.676
0.676
0.752
0.714
0.730
0.710
0.716
0.722
0.700
0.678
0.670
0.668
0.666
0.658
0.642
0.648
0.636
0.662
0.736
0.664
0.818
0.756
0.720
0.832
0.774
0.814
0.806
0.776
0.766
0.738
0.740
0.686
0.684
0.712
0.762
0.690
0.788
0.676
0.782
0.662
0.696
0.688
0.672
0.674
0.686
0.690
0.718
0.816
0.732
0.850
0.838
0.836
0.768
0.736
0.750
0.716
0.870
0.858
0.842
0.822
0.790
0.758
0.720
0.718
0.708
0.700
0.736
0.744
0.734
0.826
0.700
0.792
0.784
0.864
0.868
0.812
0.722
0.734
0.786
0.840
0.758
0.810
0.822
0.770
0.834
0.828
0.758
0.768
0.742
0.736
0.714
0.708
0.756
0.732
0.776
0.848
0.886
0.966
0.928
0.938
0.942
0.924
0.880
0.842
0.814
0.818
0.792
0.794
0.928
0.922
0.930
0.910
0.928
0.888
0.854
0.742
0.712
0.712
0.768
0.840
1.076
1.104
1.032
1.046
0.998
0.934
0.914
0.836
0.798
0.758
0.732
0.978
0.848
0.838
0.830
0.804
0.798
0.736
0.726
0.698
0.698
0.694
0.682
0.682
0.700
0.718
0.694
0.708
0.706
0.682
0.686
0.680
0.668
0.680
0.692
0.748
0.814
0.822
0.886
0.892
0.850
0.818
0.766
0.774
0.734
0.754
0.782
0.812
0.808
0.820
0.822
0.792
0.750
0.748
0.716
0.712
0.712
0.740
0.784
0.700
0.740
0.724
0.704
0.708
0.710
0.720
0.732
0.800
0.798
0.822
0.818
0.798
0.748
0.704
0.706
0.706
0.686
0.680
0.714
0.772
0.892
0.880
0.924
0.890
0.910
0.850
0.810
0.746
0.688
0.732
0.772
0.782
0.796
0.782
0.706
0.688
0.702
0.716
0.724
0.710
0.712
0.734
0.724
0.732
0.812
0.826
0.896
0.868
0.902
0.872
0.904
0.904
0.884
0.818
0.766
0.694
0.698
0.702
0.806
0.616
0.970
0.932
0.972
0.916
0.918
0.906
0.830
0.738
0.698
0.692
0.672
0.682
0.672
0.664
0.656
0.660
0.652
0.658
0.680
0.672
0.796
0.708
0.798
0.690
0.720
0.784
0.722
0.744
0.706
0.708
0.678
0.678
0.658
0.644
0.644
0.634
0.628
0.632
0.646
0.676
0.840
0.808
0.880
0.852
0.820
0.806
0.758
0.700
0.668
0.672
0.680
0.668
0.672
0.696
0.698
0.706
0.710
0.708
0.714
0.730
0.704
0.714
0.714
0.686
0.676
0.658
0.660
0.638
0.638
0.638
0.628
0.634
0.648
0.648
0.662
0.760
0.702
0.814
0.716
0.732
0.708
0.684
0.678
0.668
0.652
0.648
0.656
0.654
0.656
0.668
0.666
0.664
0.672
0.666
0.688
0.672
0.672
0.666
0.662
0.658
0.664
0.666
0.674
0.678
0.672
0.666
0.666
0.672
0.664
0.666
0.688
0.670
0.676
0.716
0.792
0.774
0.832
0.800
0.720
0.834
0.688
0.722
0.678
0.672
0.654
0.650
0.646
0.652
0.646
0.652
0.660
0.740
0.752
0.852
0.810
0.740
0.712
0.682
0.668
0.664
0.648
0.650
0.654
0.650
0.740
0.674
0.778
0.770
0.710
0.796
0.692
0.724
0.694
0.694
0.658
0.688
0.698
0.700
0.696
0.672
0.680
0.670
0.648
0.668
0.674
0.664
0.696
0.668
0.784
0.686
0.724
0.702
0.702
0.676
0.698
0.696
0.684
0.686
0.690
0.668
0.664
0.670
0.690
0.682
0.684
0.676
0.656
0.638
0.632
0.624
0.632
0.640
0.736
0.834
0.838
0.856
0.812
0.836
0.810
0.770
0.776
0.728
0.674
0.656
0.636
0.640
0.644
0.638
0.654
0.710
0.790
0.764
0.770
0.684
0.740
0.696
0.674
0.664
0.652
0.642
0.648
0.648
0.636
0.650
0.656
0.656
0.668
0.660
0.682
0.830
0.718
0.726
0.690
0.700
0.684
0.680
0.678
0.664
0.654
0.666
0.656
0.646
0.652
0.626
0.742
0.676
0.666
0.668
0.652
0.630
0.630
0.628
0.620
0.618
0.620
0.616
0.618
0.612
0.630
0.626
0.644
0.652
0.644
0.688
0.684
0.708
0.698
0.768
0.640
0.686
0.668
0.652
0.660
0.654
0.664
0.668
0.674
0.658
0.670
0.672
0.688
0.688
0.680
0.674
0.678
0.656
0.656
0.658
0.652
0.652
0.660
0.656
0.646
0.652
0.758
0.692
0.828
0.816
0.714
0.726
0.680
0.698
0.682
0.678
0.678
0.668
0.650
0.652
0.654
0.654
0.644
0.654
0.742
0.808
0.828
0.786
0.812
0.822
0.802
0.746
0.690
0.652
0.644
0.630
0.646
0.642
0.656
0.706
0.750
0.794
0.804
0.804
0.712
0.724
0.724
0.694
0.674
0.668
0.664
0.660
0.658
0.664
0.650
0.666
0.672
0.676
0.722
0.768
0.710
0.846
0.822
0.822
0.788
0.738
0.702
0.724
0.742
0.736
0.800
0.914
0.942
0.890
0.854
0.796
0.750
0.728
0.722
0.728
0.804
0.818
0.858
0.888
0.866
0.848
0.842
0.802
0.732
0.712
0.678
0.680
0.690
0.676
0.684
0.692
0.706
0.682
0.710
0.812
0.726
0.812
0.708
0.796
0.684
0.694
0.688
0.666
0.660
0.660
0.662
0.678
0.670
0.708
0.662
0.658
0.654
0.640
0.632
0.620
0.618
0.624
0.622
0.630
0.636
0.650
0.690
0.738
0.708
0.776
0.770
0.710
0.736
0.738
0.702
0.722
0.768
0.718
0.854
0.808
0.810
0.798
0.776
0.796
0.740
0.740
0.720
0.706
0.710
0.680
0.692
0.690
0.678
0.732
0.720
0.786
0.768
0.722
0.796
0.690
0.730
0.704
0.686
0.688
0.688
0.674
0.684
0.694
0.678
0.716
0.758
0.730
0.784
0.782
0.730
0.756
0.744
0.724
0.708
0.732
0.728
0.716
0.740
0.766
0.752
0.750
0.756
0.748
0.720
0.718
0.716
0.714
0.700
0.706
0.710
0.708
0.706
0.716
0.718
0.700
0.708
0.716
0.702
0.710
0.720
0.714
0.686
0.668
0.674
0.656
0.664
0.656
0.668
0.678
0.724
0.720
0.726
0.762
0.720
0.736
0.748
0.330
0.386
0.718
0.704
0.684
0.694
0.696
0.696
0.674
0.690
0.696
0.674
0.682
0.696
0.674
0.678
0.694
0.698
0.698
0.666
0.678
0.686
0.682
0.674
0.658
0.666
0.676
0.684
0.658
0.670
0.664
0.660
0.670
0.678
0.670
0.690
0.706
0.684
0.712
0.702
0.684
0.680
0.676
0.678
0.678
0.650
0.658
0.654
0.660
0.668
0.662
0.652
0.646
0.644
0.646
0.634
0.642
0.650
0.650
0.646
0.672
0.678
0.674
0.666
0.646
0.634
0.620
0.608
0.602
0.612
0.610
0.614
0.608
0.626
0.648
0.662
0.658
0.668
0.672
0.660
0.660
0.652
0.634
0.638
0.632
0.622
0.620
0.618
0.608
0.596
0.600
0.610
0.610
0.696
0.732
0.744
0.796
0.802
0.800
0.782
0.752
0.730
0.672
0.646
0.644
0.634
0.624
0.618
0.618
0.612
0.618
0.620
0.610
0.616
0.622
0.634
0.626
0.628
0.632
0.620
0.630
0.626
0.612
0.622
0.618
0.612
0.624
0.626
0.626
0.634
0.642
0.630
0.632
0.630
0.618
0.616
0.622
0.622
0.618
0.636
0.628
0.638
0.654
0.650
0.644
0.658
0.650
0.634
0.640
0.626
0.622
0.624
0.616
0.620
0.636
0.652
0.658
0.674
0.682
0.666
0.686
0.696
0.664
0.664
0.662
0.650
0.642
0.636
0.640
0.638
0.650
0.678
0.666
0.694
0.680
0.670
0.690
0.706
0.680
0.698
0.680
0.648
0.656
0.646
0.630
0.626
0.638
0.630
0.658
0.670
0.668
0.770
0.762
0.760
0.792
0.762
0.776
0.724
0.726
0.722
0.726
0.688
0.770
0.684
0.690
0.712
0.686
0.712
0.376
0.326
0.666
0.364
0.310
0.668
0.636
0.416
0.242
0.648
0.634
0.618
0.618
0.614
0.606
0.606
0.606
0.596
0.592
0.602
0.596
0.592
0.598
0.582
0.590
0.586
0.588
0.584
0.590
0.588
0.586
0.602
0.598
0.606
0.620
0.614
0.616
0.630
0.624
0.620
0.618
0.614
0.606
0.610
0.608
0.590
0.598
0.608
0.606
0.622
0.638
0.650
0.654
0.728
0.640
0.654
0.644
0.626
0.622
0.628
0.620
0.618
0.622
0.622
0.620
0.628
0.634
0.626
0.634
0.632
0.622
0.626
0.618
0.626
0.608
0.620
0.620
0.620
0.624
0.656
0.636
0.654
0.666
0.642
0.646
0.652
0.630
0.634
0.636
0.630
0.630
0.640
0.618
0.636
0.644
0.624
0.620
0.616
0.644
0.690
0.668
0.646
0.648
0.648
0.630
0.630
0.618
0.608
0.592
0.596
0.622
0.644
0.730
0.730
0.776
0.750
0.766
0.676
0.708
0.694
0.658
0.666
0.666
0.652
0.658
0.664
0.648
0.648
0.668
0.664
0.688
0.764
0.696
0.714
0.702
0.696
0.708
0.710
0.682
0.704
0.688
0.672
0.676
0.656
0.680
0.678
0.660
0.684
0.676
0.744
0.666
0.684
0.686
0.668
0.682
0.704
0.670
0.664
0.658
0.638
0.646
0.634
0.630
0.646
0.680
0.728
0.748
0.670
0.796
0.698
0.774
0.656
0.702
0.692
0.662
0.660
0.664
0.640
0.658
0.648
0.680
0.654
0.640
0.636
0.678
0.684
0.658
0.680
0.660
0.668
0.680
0.650
0.654
0.648
0.634
0.646
0.646
0.682
0.694
0.670
0.688
0.744
0.670
0.700
0.702
0.686
0.676
0.670
0.650
0.644
0.688
0.670
0.676
0.946
0.852
0.834
0.838
0.784
0.728
0.674
0.664
0.664
0.676
0.702
0.754
0.656
0.696
0.674
0.662
0.652
0.640
0.650
0.774
0.772
0.750
0.688
0.678
0.688
0.684
0.672
0.662
0.650
0.648
0.636
0.636
0.626
0.620
0.610
0.604
0.596
0.596
0.592
0.600
0.608
0.658
0.714
0.748
0.796
0.800
0.786
0.252
0.474
0.712
0.704
0.676
0.474
0.204
0.668
0.666
0.662
0.664
0.646
0.662
0.654
0.642
0.634
0.628
0.614
0.604
0.604
0.314
0.276
0.604
0.632
0.674
0.764
0.784
0.802
0.824
0.806
0.798
0.758
0.698
0.690
0.672
0.662
0.650
0.654
0.642
0.634
0.636
0.650
0.652
0.658
0.674
0.666
0.670
0.680
0.666
0.672
0.654
0.644
0.634
0.642
0.624
0.662
0.664
0.754
0.884
0.848
0.818
0.810
0.756
0.736
0.704
0.672
0.644
0.354
0.428
0.542
0.668
0.736
0.774
0.758
0.772
0.792
0.752
0.772
0.774
0.730
0.736
0.724
0.684
0.680
0.690
0.688
0.758
0.754
0.776
0.792
0.734
0.746
0.738
0.738
0.726
0.722
0.712
0.678
0.680
0.662
0.650
0.652
0.644
0.666
0.676
0.700
0.750
0.680
0.812
0.688
0.854
0.792
0.780
0.768
0.728
0.728
0.720
0.698
0.706
0.682
0.682
0.678
0.676
0.676
0.700
0.682
0.700
0.676
0.692
0.672
0.664
0.660
0.644
0.648
0.644
0.630
0.628
0.612
0.606
0.448
0.746
0.596
0.582
0.586
0.600
0.650
0.650
0.726
0.772
0.786
0.818
0.352
0.198
0.230
0.756
0.696
0.658
0.642
0.634
0.626
0.628
0.628
0.634
0.654
0.660
0.672
0.672
0.684
0.676
0.680
0.672
0.658
0.660
0.660
0.642
0.628
0.630
0.622
0.632
0.638
0.646
0.716
0.740
0.774
0.794
0.782
0.766
0.716
0.672
0.674
0.374
0.964
0.652
0.640
0.656
0.664
0.658
0.678
0.732
0.756
0.820
0.840
0.816
0.820
0.770
0.704
0.668
0.664
0.656
0.632
0.630
0.610
0.624
0.666
0.652
0.640
0.650
0.680
0.680
0.734
0.662
0.754
0.690
0.706
0.692
0.670
0.648
0.640
0.618
0.678
0.630
0.668
0.764
0.728
0.730
0.696
0.676
0.672
0.656
0.634
0.646
0.626
0.620
0.614
0.602
0.666
0.638
0.748
0.824
0.770
0.752
0.744
0.684
0.656
0.644
0.638
0.644
0.632
0.614
0.622
0.620
0.636
0.682
0.646
0.652
0.656
0.642
0.644
0.634
0.636
0.634
0.632
0.638
0.636
0.632
0.634
0.646
0.630
0.646
0.664
0.650
0.640
0.634
0.624
0.630
0.632
0.616
0.620
0.608
0.608
0.614
0.608
0.622
0.638
0.648
0.666
0.728
0.656
0.672
0.676
0.646
0.652
0.670
0.634
0.646
0.650
0.632
0.650
0.658
0.642
0.654
0.666
0.650
0.646
0.656
0.640
0.642
0.638
0.642
0.628
0.638
0.650
0.646
0.646
0.662
0.648
0.650
0.662
0.644
0.646
0.658
0.642
0.638
0.656
0.634
0.640
0.632
0.626
0.626
0.628
0.620
0.632
0.636
0.634
0.648
0.662
0.692
0.654
0.744
0.652
0.670
0.662
0.654
0.640
0.646
0.672
0.670
0.682
0.766
0.724
0.738
0.690
0.756
0.302
0.354
0.690
0.654
0.662
0.652
0.644
0.632
0.652
0.658
0.724
0.730
0.730
0.752
0.764
0.676
0.788
0.674
0.688
0.688
0.668
0.658
0.666
0.670
0.678
0.694
0.678
0.700
0.706
0.674
0.702
0.688
0.676
0.694
0.678
0.702
0.694
0.664
0.680
0.672
0.678
0.676
0.672
0.680
0.682
0.662
0.682
0.680
0.676
0.680
0.704
0.720
0.702
0.720
0.724
0.712
0.690
0.690
0.686
0.682
0.672
0.696
0.710
0.696
0.700
0.706
0.684
0.672
0.672
0.668
0.646
0.652
0.654
0.660
0.668
0.686
0.686
0.670
0.658
0.646
0.632
0.636
0.632
0.650
0.656
0.684
0.712
0.692
0.686
0.674
0.680
0.680
0.660
0.672
0.680
0.654
0.658
0.660
0.680
0.812
0.788
0.822
0.862
0.866
0.896
0.892
0.884
0.870
0.802
0.758
0.756
0.756
0.736
0.746
0.762
0.754
0.780
0.722
0.706
0.708
0.694
0.684
0.694
0.754
0.752
0.848
0.880
0.886
0.866
0.828
0.792
0.780
0.752
0.746
0.756
0.726
0.780
0.774
0.764
0.778
0.790
0.736
0.814
0.712
0.740
0.726
0.738
0.712
0.738
0.738
0.694
0.728
0.690
0.708
0.772
0.708
0.774
0.724
0.778
0.764
0.730
0.720
0.702
0.706
0.690
0.690
0.710
0.714
0.766
0.772
0.782
0.794
0.788
0.750
0.758
0.752
0.744
0.730
0.724
0.702
0.702
0.708
0.696
0.682
0.694
0.676
0.672
0.674
0.662
0.660
0.686
0.832
0.884
0.882
0.856
0.860
0.832
0.816
0.790
0.724
0.712
0.704
0.692
0.700
0.710
0.734
0.756
0.778
0.782
0.764
0.746
0.734
0.706
0.694
0.682
0.682
0.684
0.658
0.648
0.648
0.640
0.644
0.646
0.670
0.704
0.782
0.794
0.848
0.870
0.860
0.830
0.774
0.726
0.686
0.674
0.674
0.664
0.670
0.680
0.654
0.670
0.740
0.766
0.772
0.752
0.760
0.714
0.694
0.712
0.726
0.768
0.772
0.784
0.772
0.760
0.752
0.764
0.758
0.734
0.736
0.718
0.724
0.710
0.714
0.768
0.816
0.880
0.870
0.874
0.814
0.804
0.818
0.844
0.828
0.826
0.794
0.832
0.852
0.840
0.796
0.768
0.738
0.736
0.732
0.712
0.738
0.778
0.782
0.826
0.830
0.852
0.802
0.812
0.792
0.718
0.714
0.710
0.700
0.696
0.682
0.696
0.722
0.760
0.836
0.864
0.898
0.926
0.880
0.868
0.850
0.766
0.760
0.796
0.800
0.804
0.812
0.746
0.790
0.788
0.726
0.744
0.746
0.790
0.772
0.770
0.764
0.730
0.744
0.740
0.784
0.762
0.790
0.868
0.904
0.916
0.902
0.840
0.826
0.824
0.808
0.810
0.818
0.812
0.822
0.820
0.834
0.836
0.852
0.848
0.808
0.790
0.782
0.774
0.790
0.822
0.834
0.844
0.848
0.814
0.786
0.764
0.748
0.742
0.770
0.818
0.890
0.910
0.928
0.902
0.754
0.790
0.758
0.732
0.752
0.802
0.882
0.922
0.954
0.932
0.914
0.898
0.856
0.814
0.786
0.780
0.772
0.740
0.730
0.722
0.742
0.770
0.766
0.792
0.814
0.836
0.842
0.820
0.824
0.810
0.806
0.800
0.776
0.780
0.780
0.778
0.784
0.786
0.796
0.776
0.778
0.780
0.772
0.778
0.784
0.782
0.790
0.776
0.782
0.778
0.724
0.698
0.674
0.664
0.644
0.638
0.628
0.626
0.624
0.642
0.666
0.682
0.706
0.680
0.666
0.668
0.658
0.668
0.672
0.672
0.664
0.678
0.670
0.664
0.680
0.688
0.660
0.650
0.660
0.698
0.702
0.718
0.728
0.718
0.700
0.696
0.692
0.662
0.660
0.660
0.678
0.688
0.710
0.752
0.752
0.770
0.686
0.706
0.708
0.732
0.756
0.764
0.734
0.706
0.722
0.710
0.752
0.738
0.750
0.752
0.724
0.712
0.712
0.688
0.672
0.660
0.666
0.788
0.792
0.788
0.870
0.838
0.854
0.864
0.862
0.824
0.820
0.818
0.826
0.836
0.836
0.850
0.856
0.814
0.786
0.762
0.738
0.762
0.768
0.810
0.820
0.794
0.808
0.824
0.798
0.798
0.780
0.766
0.764
0.766
0.760
0.830
0.810
0.868
0.930
0.934
0.918
0.892
0.862
0.814
0.786
0.788
0.820
0.892
0.880
0.878
0.860
0.870
0.862
0.836
0.848
0.836
0.824
0.830
0.832
0.862
0.896
0.908
0.932
0.916
0.908
0.900
0.878
0.892
0.892
0.874
0.894
0.900
0.884
0.854
0.864
0.834
0.812
0.800
0.802
0.816
0.818
0.832
0.840
0.840
0.818
0.774
0.728
0.732
0.750
0.796
0.826
0.812
0.824
0.824
0.768
0.744
0.720
0.734
0.760
0.776
0.808
0.824
0.860
0.878
0.878
0.870
0.858
0.842
0.818
0.820
0.838
0.856
0.866
0.876
0.882
0.884
0.864
0.838
0.866
0.850
0.822
0.856
0.852
0.832
0.856
0.868
0.836
0.840
0.822
0.814
0.816
0.808
0.792
0.784
0.754
0.772
0.806
0.852
0.872
0.854
0.866
0.862
0.844
0.806
0.780
0.744
0.770
0.804
0.838
0.844
0.858
0.874
0.868
0.840
0.780
0.766
0.764
0.766
0.788
0.804
0.782
0.796
0.822
0.832
0.834
0.816
0.782
0.774
0.786
0.794
0.804
0.808
0.812
0.812
0.806
0.796
0.794
0.796
0.818
0.822
0.818
0.774
0.736
0.736
0.740
0.746
0.752
0.758
0.728
0.730
0.740
0.736
0.740
0.732
0.730
0.710
0.694
0.670
0.672
0.680
0.722
0.770
0.864
0.894
0.900
0.884
0.874
0.844
0.812
0.772
0.754
0.766
0.772
0.812
0.836
0.852
0.844
0.850
0.850
0.842
0.830
0.818
0.760
0.716
0.688
0.676
0.694
0.682
0.724
0.756
0.786
0.838
0.816
0.808
0.816
0.790
0.784
0.760
0.760
0.746
0.746
0.740
0.716
0.728
0.724
0.714
0.718
0.700
0.708
0.718
0.696
0.722
0.718
0.732
0.730
0.700
0.740
0.710
0.708
0.740
0.748
0.766
0.816
0.808
0.816
0.804
0.772
0.756
0.740
0.710
0.732
0.760
0.778
0.776
0.758
0.734
0.708
0.732
0.806
0.810
0.802
0.764
0.782
0.778
0.750
0.712
0.702
0.686
0.682
0.690
0.700
0.742
0.716
0.748
0.816
0.804
0.822
0.802
0.786
0.770
0.722
0.730
0.716
0.736
0.762
0.764
0.778
0.766
0.788
0.794
0.794
0.780
0.780
0.766
0.768
0.776
0.758
0.758
0.796
0.832
0.894
0.908
0.906
0.910
0.896
0.862
0.828
0.746
0.738
0.704
0.726
0.778
0.994
1.006
1.040
1.026
1.006
0.962
0.950
0.910
0.816
0.824
0.848
0.878
0.856
0.928
0.936
0.980
0.928
0.878
0.826
0.770
0.752
0.744
0.742
0.764
0.790
0.798
0.836
0.826
0.860
0.810
0.788
0.814
0.796
0.764
0.768
0.790
0.812
0.906
0.958
0.940
0.868
0.844
0.828
0.806
0.784
0.776
0.786
0.792
0.766
0.782
0.824
0.832
0.888
0.898
0.876
0.816
0.786
0.780
0.780
0.810
0.840
0.844
0.818
0.806
0.820
0.818
0.820
0.776
0.786
0.786
0.776
0.794
0.802
0.784
0.764
0.760
0.764
0.810
0.832
0.780
0.766
0.720
0.714
0.724
0.716
0.720
0.722
0.740
0.766
0.750
0.768
0.768
0.746
0.756
0.762
0.734
0.748
0.766
0.780
0.774
0.810
0.818
0.804
0.816
0.808
0.786
0.734
0.716
0.718
0.726
0.774
0.886
0.902
0.958
0.964
0.930
0.876
0.816
0.752
0.716
0.750
0.828
0.874
0.886
0.898
0.912
0.890
0.836
0.790
0.742
0.722
0.740
0.772
0.812
0.858
0.876
0.924
0.906
0.858
0.832
0.828
0.816
0.790
0.784
0.788
0.766
0.780
0.832
0.850
0.838
0.850
0.836
0.784
0.780
0.734
0.710
0.728
0.738
0.710
0.720
0.734
0.736
0.760
0.746
0.768
0.778
0.786
0.780
0.780
0.776
0.792
0.798
0.780
0.802
0.844
0.870
0.906
0.892
0.936
0.898
0.900
0.892
0.852
0.848
0.840
0.828
0.822
0.840
0.868
0.862
0.844
0.872
0.878
0.908
0.898
0.890
0.898
0.874
0.840
0.810
0.774
0.740
0.734
0.708
0.718
0.720
0.736
0.750
0.740
0.776
0.768
0.788
0.804
0.802
0.798
0.796
0.774
0.760
0.764
0.778
0.772
0.822
0.854
0.862
0.878
0.854
0.862
0.842
0.810
0.798
0.786
0.770
0.798
0.822
0.832
0.860
0.880
0.892
0.900
0.860
0.864
0.836
0.848
0.850
0.846
0.836
0.808
0.830
0.858
0.884
0.878
0.850
0.862
0.846
0.802
0.726
0.726
0.754
0.772
0.864
0.930
0.924
0.902
0.890
0.856
0.810
0.774
0.748
0.742
0.748
0.738
0.730
0.724
0.720
0.716
0.730
0.740
0.768
0.746
0.742
0.736
0.726
0.716
0.712
0.706
0.702
0.692
0.686
0.676
0.680
0.684
0.686
0.678
0.706
0.700
0.704
0.732
0.778
0.780
0.762
0.796
0.804
0.814
0.830
0.818
0.818
0.810
0.788
0.788
0.766
0.740
0.742
0.750
0.742
0.758
0.778
0.788
0.800
0.802
0.800
0.788
0.778
0.770
0.758
0.734
0.732
0.736
0.740
0.766
0.774
0.810
0.832
0.820
0.796
0.782
0.770
0.738
0.748
0.736
0.768
0.782
0.784
0.744
0.720
0.722
0.728
0.712
0.718
0.728
0.724
0.732
0.744
0.744
0.740
0.768
0.776
0.776
0.778
0.762
0.758
0.758
0.760
0.758
0.760
0.760
0.732
0.742
0.752
0.774
0.780
0.772
0.730
0.754
0.736
0.760
0.754
0.800
0.862
0.876
0.874
0.824
0.816
0.784
0.746
0.742
0.748
0.750
0.744
0.788
0.772
0.810
0.820
0.812
0.782
0.738
0.734
0.734
0.716
0.720
0.734
0.754
0.760
0.766
0.714
0.714
0.710
0.706
0.692
0.716
0.712
0.720
0.758
0.788
0.790
0.796
0.798
0.764
0.756
0.732
0.702
0.678
0.678
0.664
0.676
0.686
0.710
0.738
0.758
0.804
0.838
0.866
0.802
0.802
0.746
0.726
0.728
0.716
0.692
0.758
0.814
0.784
0.742
0.752
0.784
0.778
0.806
0.788
0.800
0.800
0.782
0.758
0.772
0.796
0.768
0.774
0.770
0.760
0.780
0.770
0.748
0.724
0.728
0.732
0.712
0.738
0.768
0.772
0.732
0.738
0.718
0.734
0.730
0.726
0.734
0.712
0.740
0.766
0.744
0.716
0.710
0.702
0.700
0.726
0.718
0.738
0.746
0.756
0.788
0.776
0.802
0.786
0.774
0.764
0.752
0.734
0.716
0.716
0.702
0.736
0.746
0.862
0.880
0.878
0.902
0.898
0.868
0.872
0.838
0.836
0.824
0.790
0.806
0.842
0.862
0.898
0.906
0.908
0.876
0.874
0.850
0.810
0.794
0.788
0.774
0.796
0.832
0.842
0.862
0.880
0.856
0.844
0.816
0.764
0.754
0.762
0.764
0.808
0.842
0.880
0.896
0.904
0.870
0.864
0.842
0.788
0.768
0.754
0.746
0.746
0.762
0.780
0.804
0.886
0.898
0.904
0.874
0.870
0.856
0.828
0.826
0.806
0.814
0.818
0.822
0.856
0.864
0.888
0.902
0.878
0.844
0.832
0.814
0.788
0.778
0.802
0.850
0.868
0.866
0.858
0.824
0.792
0.766
0.768
0.746
0.792
0.830
0.860
0.870
0.846
0.862
0.852
0.822
0.816
0.796
0.790
0.798
0.802
0.820
0.854
0.852
0.854
0.840
0.808
0.796
0.786
0.776
0.764
0.752
0.748
0.756
0.756
0.766
0.768
0.770
0.780
0.760
0.758
0.758
0.754
0.768
0.804
0.816
0.858
0.876
0.858
0.870
0.848
0.804
0.762
0.746
0.734
0.760
0.780
0.776
0.758
0.726
0.736
0.732
0.718
0.700
0.700
0.724
0.754
0.756
0.774
0.798
0.782
0.800
0.770
0.740
0.756
0.728
0.694
0.688
0.670
0.650
0.654
0.642
0.656
0.662
0.664
0.716
0.694
0.748
0.722
0.696
0.688
0.668
0.672
0.676
0.682
0.680
0.672
0.688
0.696
0.674
0.682
0.662
0.662
0.656
0.650
0.656
0.684
0.706
0.728
0.722
0.748
0.746
0.718
0.746
0.714
0.728
0.688
0.660
0.648
0.640
0.610
0.636
0.670
0.720
0.736
0.782
0.812
0.790
0.756
0.726
0.706
0.702
0.686
0.664
0.684
0.704
0.710
0.714
0.786
0.824
0.862
0.852
0.796
0.784
0.766
0.700
0.690
0.696
0.704
0.684
0.694
0.674
0.740
0.754
0.774
0.742
0.724
0.710
0.680
0.676
0.670
0.698
0.736
0.748
0.778
0.782
0.768
0.714
0.718
0.710
0.684
0.690
0.706
0.738
0.960
0.960
0.948
0.876
0.886
0.824
0.792
0.734
0.682
0.678
0.678
0.678
0.704
0.760
0.766
0.816
0.802
0.852
0.910
0.838
0.792
0.812
0.826
0.788
0.740
0.696
0.700
0.690
0.678
0.666
0.652
0.654
0.660
0.656
0.636
0.638
0.640
0.656
0.650
0.682
0.690
0.774
0.784
0.768
0.750
0.754
0.734
0.744
0.708
0.666
0.658
0.646
0.636
0.630
0.640
0.636
0.648
0.732
0.702
0.670
0.670
0.668
0.660
0.640
0.630
0.638
0.624
0.626
0.622
0.614
0.648
0.654
0.650
0.702
0.696
0.690
0.710
0.678
0.706
0.672
0.682
0.692
0.664
0.684
0.664
0.644
0.638
0.622
0.610
0.612
0.612
0.604
0.610
0.618
0.616
0.644
0.662
0.654
0.672
0.658
0.666
0.660
0.652
0.656
0.644
0.644
0.624
0.610
0.606
0.596
0.594
0.598
0.582
0.590
0.596
0.600
0.620
0.618
0.648
0.664
0.658
0.688
0.676
0.674
0.684
0.644
0.646
0.656
0.634
0.648
0.642
0.646
0.644
0.638
0.640
0.638
0.254
0.378
0.636
0.622
0.624
0.618
0.624
0.626
0.616
0.626
0.628
0.626
0.636
0.642
0.626
0.644
0.646
0.640
0.638
0.622
0.614
0.608
0.594
0.608
0.598
0.598
0.622
0.618
0.612
0.602
0.648
0.682
0.684
0.670
0.692
0.684
0.660
0.650
0.646
0.650
0.638
0.644
0.628
0.630
0.608
0.604
0.600
0.584
0.588
0.588
0.584
0.606
0.602
0.638
0.654
0.672
0.670
0.654
0.652
0.634
0.630
0.626
0.610
0.608
0.608
0.596
0.594
0.598
0.602
0.598
0.614
0.650
0.614
0.616
0.622
0.610
0.624
0.626
0.624
0.632
0.672
0.670
0.736
0.668
0.712
0.656
0.656
0.664
0.662
0.682
0.676
0.678
0.720
0.652
0.654
0.652
0.652
0.672
0.678
0.684
0.738
0.714
0.698
0.744
0.780
0.758
0.688
0.660
0.632
0.624
0.612
0.604
0.632
0.652
0.722
0.766
0.738
0.748
0.690
0.678
0.680
0.662
0.648
0.642
0.682
0.742
0.684
0.776
0.776
0.836
0.826
0.752
0.738
0.714
0.702
0.718
0.744
0.758
0.700
0.698
0.710
0.676
0.648
0.646
0.630
0.612
0.610
0.620
0.632
0.680
0.714
0.732
0.766
0.762
0.752
0.744
0.696
0.680
0.674
0.656
0.654
0.656
0.648
0.664
0.650
0.640
0.638
0.638
0.624
0.642
0.624
0.616
0.610
0.600
0.610
0.598
0.596
0.616
0.602
0.604
0.614
0.612
0.608
0.612
0.616
0.612
0.624
0.626
0.628
0.648
0.678
0.754
0.694
0.658
0.676
0.670
0.670
0.630
0.632
0.630
0.640
0.626
0.620
0.634
0.634
0.650
0.664
0.664
0.682
0.698
0.688
0.680
0.664
0.666
0.652
0.632
0.630
0.606
0.604
0.612
0.622
0.628
0.604
0.622
0.670
0.648
0.634
0.624
0.598
0.596
0.592
0.590
0.602
0.622
0.638
0.674
0.708
0.724
0.742
0.764
0.764
0.756
0.764
0.778
0.774
0.784
0.810
0.792
0.742
0.752
0.694
0.690
0.680
0.748
0.650
0.842
0.826
0.790
0.716
0.668
0.646
0.638
0.656
0.640
0.620
0.600
0.598
0.570
0.566
0.566
0.566
0.602
0.632
0.850
0.852
0.878
0.878
0.826
0.878
0.834
0.766
0.702
0.690
0.680
0.702
0.704
0.760
0.688
0.794
0.684
0.714
0.674
0.666
0.664
0.672
0.672
0.738
0.732
0.740
0.732
0.692
0.710
0.688
0.670
0.654
0.644
0.624
0.618
0.622
0.634
0.668
0.720
0.792
0.818
0.808
0.796
0.762
0.786
0.750
0.764
0.734
0.726
0.738
0.688
0.690
0.712
0.716
0.756
0.810
0.790
0.788
0.782
0.768
0.706
0.694
0.696
0.690
0.696
0.698
0.686
0.692
0.748
0.702
0.778
0.762
0.742
0.798
0.754
0.730
0.752
0.736
0.722
0.754
0.744
0.720
0.744
0.786
0.790
0.766
0.768
0.742
0.734
0.734
0.704
0.680
0.676
0.682
0.718
0.688
0.720
0.704
0.700
0.704
0.704
0.742
0.718
0.758
0.742
0.706
0.688
0.672
0.678
0.708
0.704
0.782
0.766
0.826
0.830
0.832
0.824
0.808
0.754
0.678
0.664
0.644
0.650
0.640
0.662
0.680
0.764
0.770
0.838
0.846
0.822
0.772
0.744
0.728
0.720
0.716
0.734
0.720
0.780
0.806
0.800
0.866
0.868
0.840
0.800
0.740
0.712
0.698
0.664
0.680
0.690
0.752
0.832
0.914
0.930
0.920
0.872
0.834
0.766
0.734
0.722
0.732
0.766
0.798
0.800
0.782
0.772
0.780
0.800
0.818
0.814
0.806
0.768
0.760
0.766
0.786
0.782
0.770
0.776
0.768
0.752
0.780
0.836
0.826
0.796
0.768
0.748
0.726
0.696
0.716
0.748
0.770
0.780
0.768
0.720
0.714
0.682
0.656
0.648
0.654
0.660
0.684
0.686
0.698
0.692
0.694
0.708
0.672
0.658
0.674
0.750
0.764
0.838
0.880
0.904
0.906
0.898
0.884
0.846
0.818
0.798
0.794
0.786
0.772
0.794
0.828
0.860
0.818
0.838
0.794
0.736
0.754
0.788
0.768
0.844
0.872
0.914
0.942
0.934
0.922
0.850
0.812
0.770
0.704
0.716
0.730
0.754
0.770
0.812
0.808
0.818
0.784
0.782
0.736
0.736
0.702
0.728
0.754
0.776
0.738
0.750
0.750
0.724
0.732
0.706
0.694
0.700
0.678
0.676
0.658
0.654
0.656
0.654
0.642
0.654
0.662
0.654
0.660
0.680
0.682
0.674
0.678
0.686
0.664
0.684
0.680
0.666
0.672
0.668
0.674
0.664
0.664
0.672
0.676
0.666
0.676
0.702
0.690
0.700
0.704
0.678
0.686
0.670
0.674
0.666
0.654
0.652
0.726
0.710
0.740
0.766
0.748
0.702
0.706
0.690
0.660
0.662
0.672
0.678
0.686
0.710
0.692
0.746
0.684
0.438
0.246
0.684
0.674
0.692
0.676
0.714
0.712
0.696
0.684
0.686
0.700
0.658
0.660
0.656
0.658
0.658
0.638
0.628
0.638
0.636
0.610
0.618
0.612
0.606
0.608
0.608
0.614
0.656
0.668
0.674
0.710
0.724
0.712
0.716
0.704
0.706
0.676
0.644
0.646
0.638
0.624
0.636
0.638
0.644
0.708
0.668
0.690
0.730
0.672
0.736
0.664
0.676
0.656
0.658
0.254
0.398
0.656
0.652
0.654
0.652
0.668
0.676
0.676
0.718
0.658
0.698
0.670
0.698
0.732
0.662
0.660
0.662
0.642
0.662
0.674
0.718
0.690
0.724
0.674
0.674
0.656
0.660
0.654
0.654
0.628
0.670
0.726
0.718
0.790
0.818
0.810
0.824
0.794
0.786
0.752
0.464
0.252
0.714
0.386
0.314
0.726
0.718
0.748
0.706
0.748
0.732
0.716
0.754
0.680
0.690
0.714
0.682
0.764
0.732
0.730
0.766
0.768
0.750
0.764
0.704
0.762
0.694
0.754
0.694
0.726
0.718
0.746
0.678
0.752
0.664
0.754
0.680
0.726
0.734
0.714
0.728
0.748
0.688
0.756
0.676
0.696
0.752
0.706
0.780
0.750
0.758
0.748
0.702
0.768
0.692
0.720
0.718
0.690
0.714
0.718
0.692
0.762
0.678
0.696
0.748
0.676
0.752
0.672
0.706
0.742
0.672
0.708
0.692
0.682
0.696
0.678
0.676
0.712
0.692
0.694
0.730
0.708
0.734
0.748
0.712
0.728
0.704
0.714
0.672
0.670
0.752
0.680
0.698
0.688
0.680
0.692
0.706
0.710
0.692
0.744
0.700
0.758
0.770
0.802
0.786
0.822
0.826
0.810
0.820
0.802
0.772
0.788
0.782
0.762
0.788
0.820
0.824
0.844
0.810
0.798
0.776
0.752
0.786
0.760
0.800
0.858
0.884
0.860
0.856
0.808
0.752
0.714
0.698
0.694
0.708
0.756
0.760
0.818
0.870
0.876
0.864
0.846
0.808
0.772
0.746
0.736
0.724
0.782
0.842
0.920
0.916
0.824
0.814
0.772
0.712
0.688
0.676
0.670
0.666
0.672
0.676
0.702
0.748
0.688
0.794
0.780
0.718
0.774
0.692
0.772
0.684
0.608
0.662
0.652
0.642
0.642
0.642
0.662
0.678
0.674
0.662
0.648
0.642
0.622
0.616
0.612
0.616
0.642
0.734
0.758
0.810
0.892
0.890
0.896
0.922
0.894
0.880
0.840
0.798
0.798
0.772
0.784
0.790
0.802
0.816
0.822
0.842
0.826
0.816
0.810
0.780
0.740
0.718
0.722
0.740
0.766
0.720
0.732
0.720
0.726
0.716
0.732
0.744
0.776
0.860
0.870
0.818
0.816
0.812
0.784
0.750
0.702
0.692
0.686
0.684
0.738
0.844
0.934
0.898
0.858
0.832
0.814
0.798
0.792
0.754
0.720
0.704
0.684
0.682
0.706
0.784
0.810
0.830
0.852
0.878
0.856
0.856
0.874
0.846
0.824
0.784
0.766
0.746
0.792
0.846
0.896
0.888
0.836
0.812
0.804
0.768
0.724
0.736
0.776
0.852
0.922
0.910
0.920
0.910
0.894
0.864
0.842
0.816
0.790
0.774
0.796
0.854
0.854
0.890
0.888
0.892
0.868
0.814
0.764
0.752
0.740
0.734
0.774
0.772
0.808
0.818
0.850
0.850
0.858
0.838
0.784
0.732
0.712
0.706
0.702
0.756
0.762
0.822
0.862
0.888
0.896
0.852
0.842
0.816
0.806
0.810
0.836
0.868
0.872
0.888
0.882
0.860
0.858
0.856
0.848
0.852
0.842
0.844
0.838
0.820
0.756
0.724
0.710
0.706
0.710
0.702
0.716
0.776
0.796
0.816
0.850
0.852
0.830
0.814
0.748
0.742
0.754
0.772
0.778
0.780
0.798
0.786
0.768
0.770
0.726
0.766
0.752
0.754
0.762
0.772
0.784
0.794
0.784
0.774
0.768
0.764
0.716
0.716
0.716
0.706
0.710
0.744
0.748
0.808
0.854
0.836
0.828
0.820
0.798
0.764
0.716
0.714
0.748
0.756
0.752
0.708
0.754
0.716
0.794
0.768
0.788
0.792
0.810
0.778
0.768
0.756
0.738
0.728
0.764
0.758
0.774
0.728
0.760
0.716
0.766
0.724
0.776
0.748
0.714
0.722
0.750
0.688
0.720
0.696
0.714
0.728
0.752
0.756
0.766
0.780
0.770
0.708
0.708
0.676
0.672
0.662
0.668
0.684
0.728
0.788
0.834
0.874
0.926
0.896
0.846
0.834
0.814
0.778
0.774
0.748
0.758
0.784
0.806
0.786
0.780
0.790
0.788
0.788
0.772
0.736
0.720
0.722
0.748
0.760
0.782
0.784
0.770
0.758
0.742
0.760
0.784
0.734
0.724
0.710
0.702
0.704
0.718
0.700
0.756
0.748
0.802
0.812
0.804
0.774
0.732
0.718
0.696
0.702
0.702
0.744
0.738
0.780
0.816
0.830
0.844
0.830
0.810
0.776
0.764
0.762
0.780
0.776
0.760
0.776
0.784
0.756
0.760
0.760
0.760
0.732
0.758
0.714
0.702
0.690
0.680
0.684
0.724
0.730
0.768
0.720
0.688
0.684
0.686
0.700
0.742
0.846
0.866
0.910
0.914
0.908
0.894
0.856
0.822
0.782
0.744
0.768
0.758
0.810
0.852
0.854
0.836
0.814
0.802
0.792
0.750
0.774
0.760
0.746
0.748
0.772
0.770
0.760
0.760
0.756
0.752
0.752
0.764
0.768
0.770
0.776
0.766
0.766
0.774
0.770
0.772
0.770
0.766
0.764
0.768
0.764
0.756
0.750
0.726
0.720
0.714
0.722
0.740
0.684
0.682
0.684
0.676
0.660
0.648
0.640
0.630
0.630
0.634
0.638
0.652
0.672
0.710
0.740
0.774
0.788
0.776
0.750
0.700
0.754
0.750
0.784
0.806
0.778
0.736
0.720
0.704
0.700
0.734
0.734
0.744
0.762
0.774
0.760
0.772
0.792
0.778
0.754
0.710
0.716
0.702
0.700
0.706
0.744
0.766
0.796
0.818
0.786
0.778
0.768
0.768
0.736
0.726
0.718
0.704
0.700
0.734
0.740
0.742
0.712
0.716
0.696
0.670
0.660
0.654
0.654
0.672
0.726
0.786
0.870
0.852
0.868
0.870
0.860
0.820
0.766
0.714
0.694
0.690
0.680
0.682
0.686
0.702
0.728
0.740
0.748
0.758
0.778
0.770
0.768
0.758
0.722
0.718
0.698
0.686
0.684
0.676
0.682
0.738
0.750
0.770
0.854
0.812
0.796
0.752
0.692
0.684
0.670
0.650
0.644
0.640
0.630
0.622
0.612
0.608
0.604
0.588
0.584
0.582
0.610
0.670
0.992
1.030
1.038
1.036
1.030
0.996
0.974
0.944
0.914
0.868
0.838
0.816
0.790
0.726
0.718
0.698
0.682
0.700
0.710
0.696
0.702
0.692
0.714
0.714
0.712
0.744
0.728
0.752
0.730
0.710
0.702
0.718
0.698
0.708
0.744
0.744
0.734
0.690
0.684
0.684
0.738
0.794
0.818
0.808
0.798
0.810
0.804
0.766
0.738
0.722
0.726
0.712
0.704
0.690
0.696
0.698
0.682
0.720
0.754
0.840
0.882
0.862
0.824
0.814
0.792
0.746
0.696
0.690
0.680
0.652
0.672
0.686
0.780
1.020
0.958
0.940
0.904
0.896
0.880
0.830
0.740
0.712
0.694
0.700
0.710
0.720
0.698
0.690
0.718
0.830
0.926
0.920
0.906
0.886
0.848
0.826
0.804
0.784
0.784
0.800
0.770
0.810
0.826
0.828
0.776
0.780
0.786
0.772
0.726
0.730
0.732
0.792
0.816
0.864
0.886
0.848
0.828
0.828
0.810
0.760
0.714
0.718
0.710
0.764
0.824
0.848
0.856
0.822
0.802
0.804
0.790
0.776
0.734
0.706
0.686
0.676
0.664
0.664
0.684
0.700
0.756
0.794
0.852
0.848
0.804
0.810
0.796
0.754
0.736
0.726
0.712
0.706
0.702
0.746
0.792
0.860
0.900
0.912
0.898
0.892
0.860
0.856
0.832
0.778
0.776
0.768
0.860
0.888
0.848
0.862
0.858
0.836
0.824
0.798
0.774
0.766
0.774
0.780
0.760
0.776
0.768
0.754
0.740
0.736
0.740
0.730
0.714
0.692
0.690
0.704
0.716
0.704
0.710
0.702
0.724
0.696
0.712
0.702
0.706
0.698
0.716
0.746
0.720
0.784
0.784
0.772
0.796
0.804
0.784
0.750
0.730
0.772
0.784
0.840
0.844
0.808
0.788
0.786
0.766
0.752
0.770
0.790
0.786
0.802
0.812
0.788
0.784
0.786
0.778
0.776
0.782
0.788
0.800
0.814
0.808
0.802
0.786
0.732
0.776
0.744
0.748
0.740
0.754
0.756
0.790
0.820
0.826
0.826
0.822
0.798
0.782
0.780
0.776
0.790
0.792
0.778
0.804
0.822
0.812
0.836
0.840
0.834
0.852
0.830
0.816
0.802
0.776
0.740
0.722
0.712
0.708
0.716
0.736
0.742
0.776
0.790
0.794
0.808
0.810
0.796
0.786
0.766
0.734
0.716
0.700
0.676
0.686
0.710
0.754
0.806
0.852
0.822
0.846
0.828
0.840
0.816
0.816
0.800
0.778
0.742
0.726
0.696
0.688
0.674
0.674
0.656
0.654
0.658
0.692
0.726
0.724
0.742
0.788
0.778
0.810
0.814
0.786
0.798
0.782
0.762
0.756
0.738
0.726
0.738
0.766
0.704
0.764
0.738
0.714
0.710
0.702
0.684
0.676
0.674
0.660
0.666
0.682
0.690
0.738
0.760
0.796
0.840
0.842
0.798
0.800
0.740
0.706
0.678
0.674
0.660
0.668
0.676
0.692
0.722
0.694
0.746
0.700
0.760
0.708
0.750
0.748
0.772
0.776
0.848
0.888
0.908
0.852
0.796
0.758
0.716
1.508
0.736
0.754
0.782
0.792
0.838
0.776
0.724
0.778
0.700
0.736
0.710
0.730
0.726
0.706
0.724
0.748
0.692
0.754
0.682
0.760
0.690
0.706
0.672
0.664
0.644
0.644
0.632
0.632
0.634
0.642
0.650
0.668
0.728
0.674
0.784
0.736
0.742
0.694
0.762
0.684
0.828
0.736
0.682
0.668
0.672
0.650
0.668
0.672
0.656
0.666
0.730
0.780
0.782
0.794
0.788
0.768
0.762
0.696
0.670
0.668
0.654
0.650
0.648
0.646
0.640
0.744
0.636
0.784
0.684
0.702
0.686
0.672
0.656
0.658
0.638
0.644
0.632
0.642
0.662
0.720
0.742
0.784
0.768
0.748
0.690
0.772
0.650
0.674
0.660
0.652
0.644
0.628
0.620
0.618
0.612
0.630
0.710
0.734
0.748
0.788
0.742
0.790
0.754
0.744
0.726
0.698
0.652
0.648
0.646
0.670
0.678
0.724
0.654
0.762
0.652
0.706
0.738
0.646
0.666
0.660
0.634
0.630
0.618
0.632
0.660
0.648
0.660
0.686
0.740
0.650
0.674
0.668
0.644
0.644
0.636
0.612
0.612
0.622
0.630
0.650
0.700
0.714
0.736
0.708
0.722
0.706
0.712
0.690
0.726
0.676
0.670
0.658
0.646
0.644
0.624
0.622
0.596
0.590
0.584
0.566
0.566
0.560
0.564
0.554
0.558
0.578
0.572
0.584
0.598
0.614
0.632
0.676
0.688
0.702
0.730
0.698
0.744
0.662
0.674
0.684
0.646
0.248
0.390
0.670
0.644
0.634
0.628
0.616
0.606
0.626
0.604
0.610
0.612
0.610
0.612
0.618
0.620
0.622
0.622
0.636
0.660
0.684
0.658
0.694
0.670
0.662
0.650
0.668
0.652
0.666
0.662
0.636
0.658
0.634
0.664
0.670
0.678
0.684
0.678
0.692
0.696
0.748
0.664
0.712
0.664
0.684
0.676
0.660
0.660
0.690
0.768
0.780
0.792
0.684
0.764
0.632
0.700
0.654
0.728
0.748
0.654
0.754
0.652
0.664
0.636
0.624
0.616
0.608
0.596
0.596
0.600
0.596
0.598
0.602
0.614
0.632
0.778
0.776
0.800
0.874
0.824
0.830
0.790
0.788
0.700
0.670
0.666
0.640
0.638
0.646
0.628
0.670
0.674
0.662
0.686
0.666
0.746
0.666
0.704
0.764
0.656
0.792
0.658
0.694
0.694
0.684
0.674
0.652
0.656
0.640
0.654
0.658
0.646
0.648
0.646
0.656
0.670
0.666
0.670
0.674
0.650
0.664
0.668
0.656
0.694
0.688
0.746
0.686
0.784
0.680
0.796
0.682
0.670
0.656
0.658
0.736
0.694
0.798
0.838
0.762
0.760
0.706
0.678
0.654
0.646
0.630
0.604
0.614
0.622
0.640
0.672
0.654
0.782
0.672
0.838
0.760
0.674
0.682
0.668
0.652
0.644
0.646
0.640
0.666
0.678
0.664
0.652
0.668
0.678
0.662
0.682
0.706
0.764
0.802
0.790
0.796
0.774
0.724
0.668
0.660
0.640
0.624
0.626
0.624
0.624
0.652
0.674
0.776
0.670
0.856
0.796
0.754
0.698
0.728
0.690
0.692
0.680
0.670
0.670
0.670
0.652
0.658
0.648
0.642
0.648
0.644
0.638
0.640
0.626
0.632
0.634
0.622
0.628
0.648
0.662
0.702
0.672
0.714
0.738
0.660
0.662
0.654
0.652
0.644
0.634
0.644
0.646
0.640
0.658
0.658
0.658
0.660
0.660
0.642
0.644
0.644
0.634
0.644
0.632
0.628
0.636
0.632
0.660
0.718
0.636
0.658
0.648
0.630
0.636
0.632
0.616
0.622
0.626
0.622
0.632
0.646
0.718
0.766
0.778
0.758
0.774
0.728
0.676
0.662
0.640
0.650
0.650
0.650
0.680
0.680
0.730
0.656
0.812
0.698
0.824
0.750
0.702
0.764
0.658
0.706
0.746
0.650
0.668
0.666
0.650
0.640
0.638
0.654
0.644
0.664
0.668
0.666
0.680
0.684
0.646
0.650
0.618
0.616
0.622
0.622
0.610
0.604
0.602
0.610
0.612
0.628
0.706
0.622
0.640
0.640
0.618
0.618
0.604
0.598
0.594
0.592
0.602
0.606
0.608
0.628
0.630
0.696
0.706
0.728
0.756
0.758
0.744
0.726
0.712
0.646
0.622
0.664
0.728
0.648
0.732
0.636
0.768
0.636
0.678
0.656
0.634
0.636
0.632
0.614
0.618
0.632
0.630
0.654
0.630
0.640
0.636
0.614
0.608
0.600
0.608
0.636
0.736
0.790
0.792
0.790
0.760
0.768
0.762
0.726
0.734
0.764
0.808
0.768
0.754
0.706
0.664
0.668
0.646
0.638
0.640
0.638
0.640
0.658
0.656
0.668
0.744
0.658
0.746
0.676
0.746
0.662
0.750
0.648
0.692
0.660
0.656
0.636
0.628
0.614
0.614
0.612
0.598
0.614
0.614
0.624
0.642
0.632
0.624
0.652
0.636
0.650
0.648
0.640
0.648
0.664
0.664
0.690
0.670
0.734
0.658
0.672
0.674
0.650
0.654
0.654
0.636
0.642
0.654
0.650
0.638
0.628
0.626
0.606
0.602
0.606
0.608
0.602
0.594
0.610
0.636
0.632
0.650
0.658
0.652
0.668
0.652
0.674
0.648
0.628
0.626
0.626
0.614
0.616
0.714
0.722
0.500
0.336
0.766
0.682
0.660
0.652
0.632
0.608
0.600
0.584
0.572
0.566
0.570
0.590
0.578
0.592
0.576
0.592
0.598
0.618
0.604
0.618
0.612
0.604
0.614
0.608
0.612
0.612
0.620
0.608
0.610
0.620
0.614
0.632
0.662
0.722
0.716
0.774
0.768
0.782
0.752
0.680
0.782
0.648
0.696
0.682
0.736
0.670
0.830
0.730
0.756
0.674
0.756
0.644
0.684
0.686
0.656
0.656
0.644
0.644
0.624
0.644
0.628
0.626
0.626
0.628
0.620
0.610
0.616
0.614
0.622
0.634
0.634
0.646
0.660
0.652
0.652
0.648
0.634
0.640
0.644
0.634
0.646
0.656
0.648
0.644
0.648
0.626
0.648
0.646
0.632
0.646
0.640
0.626
0.630
0.624
0.610
0.610
0.622
0.624
0.638
0.666
0.726
0.650
0.728
0.654
0.758
0.654
0.762
0.646
0.658
0.640
0.634
0.622
0.614
0.602
0.602
0.620
0.622
0.706
0.712
0.662
0.826
0.752
0.676
0.708
0.672
0.686
0.668
0.660
0.676
0.688
0.668
0.752
0.650
0.742
0.656
0.750
0.644
0.740
0.644
0.690
0.694
0.674
0.738
0.644
0.674
0.672
0.658
0.654
0.660
0.664
0.672
0.670
0.646
0.652
0.650
0.636
0.652
0.658
0.640
0.652
0.642
0.650
0.654
0.674
0.658
0.686
0.678
0.676
0.670
0.668
0.654
0.646
0.654
0.710
0.646
0.662
0.624
0.624
0.620
0.606
0.614
0.610
0.626
0.712
0.710
0.740
0.808
0.790
0.802
0.790
0.766
0.780
0.688
0.794
0.660
0.758
0.646
0.674
0.674
0.646
0.638
0.628
0.620
0.624
0.650
0.636
0.624
0.624
0.626
0.626
0.628
0.642
0.652
0.634
0.646
0.652
0.634
0.630
0.618
0.610
0.602
0.596
0.626
0.622
0.638
0.636
0.654
0.666
0.656
0.668
0.662
0.644
0.652
0.652
0.652
0.644
0.644
0.648
0.626
0.644
0.662
0.664
0.656
0.686
0.666
0.668
0.686
0.658
0.654
0.670
0.664
0.676
0.724
0.632
0.674
0.646
0.660
0.660
0.662
0.650
0.654
0.634
0.642
0.652
0.640
0.636
0.628
0.624
0.606
0.608
0.606
0.598
0.620
0.628
0.660
0.798
0.782
0.786
0.788
0.776
0.758
0.690
0.674
0.652
0.644
0.658
0.646
0.656
0.658
0.654
0.652
0.636
0.630
0.620
0.614
0.606
0.600
0.602
0.596
0.596
0.606
0.612
0.606
0.632
0.642
0.634
0.724
0.644
0.678
0.738
0.638
0.668
0.656
0.652
0.638
0.686
0.682
0.668
0.744
0.648
0.690
0.682
0.674
0.684
0.658
0.656
0.644
0.638
0.636
0.626
0.630
0.616
0.632
0.678
0.670
0.636
0.640
0.644
0.640
0.660
0.652
0.660
0.654
0.760
0.644
0.642
0.640
0.622
0.614
0.606
0.608
0.616
0.628
0.696
0.658
0.758
0.730
0.682
0.746
0.662
0.696
0.648
0.674
0.670
0.662
0.738
0.646
0.698
0.656
0.646
0.636
0.626
0.616
0.608
0.604
0.600
0.606
0.608
0.620
0.620
0.616
0.618
0.610
0.610
0.612
0.618
0.610
0.608
0.620
0.608
0.612
0.620
0.612
0.622
0.650
0.350
0.976
0.650
0.628
0.660
0.652
0.654
0.756
0.752
0.762
0.796
0.776
0.784
0.768
0.744
0.744
0.684
0.664
0.660
0.648
0.656
0.664
0.650
0.662
0.662
0.646
0.664
0.656
0.642
0.650
0.676
0.638
0.634
0.630
1.250
0.630
0.636
0.662
0.728
0.636
0.684
0.676
0.660
0.676
0.672
0.656
0.296
0.368
0.654
0.646
0.652
0.654
0.650
0.698
0.668
0.688
0.682
0.684
0.682
0.678
0.674
0.644
0.678
0.650
0.638
0.644
0.620
0.604
0.604
0.646
0.662
0.648
0.654
0.674
0.662
0.686
0.676
0.646
0.652
0.624
0.618
0.610
0.594
0.590
0.606
0.618
0.704
0.692
0.634
0.662
0.636
0.632
0.648
0.644
0.632
0.646
0.626
0.630
0.630
0.628
0.620
0.624
0.624
0.622
0.614
0.626
0.620
0.622
0.632
0.628
0.628
0.640
0.654
0.648
0.670
0.668
0.652
0.640
0.634
0.622
0.622
0.612
0.622
0.634
0.658
0.658
0.752
0.716
0.658
0.680
0.658
0.658
0.648
0.632
0.634
0.630
0.602
0.606
0.222
0.396
0.562
0.566
0.574
0.570
0.568
0.584
0.612
0.628
0.710
0.756
0.752
0.754
0.562
0.214
0.732
0.740
0.690
0.654
0.652
0.630
0.630
0.632
0.626
0.648
0.644
0.714
0.730
0.668
0.848
0.782
0.760
0.736
0.694
0.694
0.672
0.684
0.678
0.656
0.666
0.672
0.666
0.670
0.670
0.662
0.670
0.658
0.678
0.670
0.666
0.684
0.680
0.672
0.670
0.648
0.658
0.648
0.644
0.672
0.674
0.744
0.682
0.844
0.760
0.758
0.696
0.708
0.696
0.676
0.672
0.668
0.662
0.696
0.688
0.730
0.680
0.682
0.748
0.642
0.680
0.670
0.660
0.654
0.652
0.676
0.658
0.728
0.652
0.682
0.676
0.662
0.652
0.650
0.646
0.636
0.640
0.636
0.638
0.656
0.654
0.658
0.670
0.648
0.644
0.634
0.622
0.610
0.604
0.606
0.610
0.600
0.606
0.610
0.600
0.608
0.606
0.620
0.646
0.658
0.722
0.708
0.680
0.736
0.660
0.742
0.626
0.644
0.628
0.616
0.614
0.632
0.616
0.620
0.624
0.656
0.634
0.652
0.666
0.664
0.662
0.654
0.622
0.622
0.608
0.598
0.598
0.598
0.646
0.716
0.722
0.662
0.740
0.668
0.696
0.678
0.668
0.668
0.666
0.656
0.660
0.646
0.654
0.650
0.642
0.654
0.650
0.666
0.664
0.644
0.674
0.762
0.726
0.666
0.660
0.694
0.662
0.660
0.664
0.634
0.644
0.624
0.616
0.630
0.624
0.616
0.630
0.632
0.624
0.612
0.614
0.602
0.594
0.606
0.594
0.608
0.620
0.628
0.694
0.634
0.724
0.650
0.826
0.788
0.778
0.736
0.720
0.654
0.638
0.626
0.618
0.618
0.606
0.618
0.622
0.626
0.664
0.668
0.656
0.684
0.666
0.692
0.670
0.666
0.668
0.644
0.638
0.642
0.620
0.624
0.610
0.602
0.612
0.614
0.614
0.340
0.290
0.644
0.640
0.648
0.652
0.660
0.658
0.666
0.678
0.636
0.652
0.632
0.630
0.620
0.614
0.608
0.598
0.604
0.596
0.590
0.590
0.584
0.594
0.614
0.606
0.604
0.610
0.600
0.600
0.606
0.592
0.608
0.606
0.618
0.624
0.646
0.632
0.640
0.622
0.628
0.614
0.616
0.614
0.600
0.600
0.602
0.590
0.604
0.620
0.614
0.648
0.708
0.626
0.748
0.634
0.696
0.682
0.686
0.680
0.698
0.688
0.734
0.654
0.680
0.652
0.634
0.642
0.628
0.610
0.612
0.636
0.648
0.654
0.638
0.662
0.656
0.642
0.664
0.648
0.638
0.634
0.616
0.624
0.612
0.614
0.626
0.620
0.632
0.648
0.730
0.722
0.644
0.674
0.652
0.650
0.640
0.622
0.648
0.644
0.650
0.672
0.670
0.750
0.642
0.736
0.648
0.668
0.670
0.666
0.654
0.674
0.666
0.678
0.650
0.658
0.656
0.630
0.656
0.634
0.648
0.648
0.640
0.634
0.646
0.650
0.640
0.622
0.624
0.618
0.594
0.600
0.594
0.588
0.598
0.586
0.588
0.598
0.606
0.610
0.644
0.640
0.654
0.664
0.650
0.722
0.632
0.672
0.648
0.672
0.648
0.644
0.652
0.660
0.658
0.736
0.652
0.750
0.738
0.650
0.764
0.644
0.672
0.652
0.636
0.628
0.618
0.626
0.646
0.640
0.644
0.666
0.650
0.660
0.640
0.634
0.632
0.628
0.612
0.612
0.620
0.612
0.618
0.620
0.614
0.616
0.612
0.586
0.594
0.598
0.602
0.628
0.626
0.644
0.642
0.654
0.724
0.632
0.770
0.644
0.736
0.634
0.738
0.632
0.696
0.680
0.684
0.732
0.660
0.750
0.642
0.742
0.646
0.676
0.662
0.686
0.760
0.728
0.666
0.664
0.638
0.610
0.600
0.578
0.586
0.622
0.706
0.900
0.886
0.834
0.854
0.858
0.832
0.784
0.682
0.650
0.642
0.644
0.624
0.616
0.618
0.616
0.602
0.598
0.616
0.708
0.674
0.672
0.624
0.626
0.624
0.608
0.594
0.606
0.622
0.726
0.744
0.810
0.818
0.860
0.818
0.824
0.776
0.758
0.700
0.658
0.654
0.654
0.646
0.690
0.690
0.762
0.640
0.766
0.664
0.680
0.660
0.644
0.622
0.622
0.614
0.606
0.598
0.600
0.614
0.636
0.642
0.714
0.648
0.690
0.748
0.672
0.744
0.674
0.774
0.658
0.784
0.676
0.770
0.680
0.764
0.682
0.814
0.710
0.782
0.716
0.754
0.698
0.762
0.672
0.724
0.678
0.662
0.670
0.662
0.656
0.674
0.754
0.730
0.770
0.806
0.860
0.848
0.816
0.768
0.720
0.716
0.672
0.674
0.660
0.642
0.640
0.662
0.714
0.734
0.876
0.908
0.898
0.868
0.822
0.794
0.736
0.710
0.684
0.694
0.678
0.656
0.692
0.758
0.748
0.674
0.718
0.710
0.712
0.674
0.690
0.694
0.686
0.708
0.772
0.794
0.770
0.806
0.820
0.818
0.768
0.710
0.712
0.708
0.714
0.674
0.676
0.696
0.756
0.786
0.800
0.782
0.788
0.752
0.732
0.780
0.736
0.746
0.774
0.762
0.802
0.820
0.804
0.814
0.802
0.748
0.760
0.752
0.732
0.768
0.766
0.736
0.728
0.768
0.720
0.720
0.734
0.712
0.694
0.718
0.724
0.708
0.692
0.706
0.702
0.724
0.720
0.696
0.698
0.704
0.708
0.694
0.744
0.740
0.746
0.744
0.772
0.770
0.708
0.742
0.698
0.690
0.698
0.704
0.702
0.682
0.672
0.664
0.666
0.670
0.674
0.658
0.674
0.672
0.672
0.688
0.678
0.652
0.638
0.674
0.702
0.730
0.694
0.774
0.768
0.770
0.756
0.714
0.764
0.678
0.702
0.678
0.672
0.704
0.738
0.732
0.680
0.754
0.734
0.706
0.688
0.690
0.664
0.650
0.656
0.650
0.730
0.748
0.856
0.912
0.922
0.910
0.872
0.852
0.812
0.734
0.712
0.686
0.700
0.694
0.700
0.716
0.748
0.752
0.744
0.706
0.810
0.708
0.796
0.816
0.830
0.830
0.830
0.808
0.784
0.766
0.726
0.692
0.698
0.708
0.738
0.768
0.820
0.806
0.758
0.748
0.732
0.732
0.724
0.714
0.742
0.742
0.722
0.748
0.738
0.780
0.810
0.840
0.796
0.802
0.818
0.782
0.774
0.762
0.710
0.688
0.694
0.680
0.712
0.720
0.742
0.750
0.788
0.788
0.770
0.738
0.710
0.716
0.712
0.718
0.712
0.692
0.692
0.696
0.694
0.706
0.714
0.694
0.764
0.792
0.790
0.768
0.762
0.704
0.728
0.728
0.796
0.780
0.784
0.748
0.718
0.704
0.674
0.668
0.668
0.678
0.676
0.728
0.756
0.774
0.832
0.840
0.830
0.824
0.800
0.750
0.726
0.710
0.692
0.670
0.684
0.698
0.724
0.730
0.738
0.760
0.774
0.700
0.784
0.754
0.716
0.716
0.724
0.744
0.698
0.754
0.708
0.752
0.690
0.736
0.720
0.748
0.708
0.756
0.738
0.746
0.738
0.746
0.692
0.712
0.768
0.782
0.770
0.774
0.722
0.706
0.680
0.654
0.652
0.630
0.640
0.662
0.818
0.812
0.800
0.802
0.810
0.786
0.702
0.692
0.684
0.704
0.740
0.750
0.750
0.758
0.772
0.798
0.768
0.712
0.784
0.716
0.724
0.694
0.686
0.654
0.646
0.640
0.662
0.692
0.686
0.666
0.654
0.638
0.632
0.650
0.748
0.840
0.894
0.914
0.956
0.928
0.924
0.892
0.854
0.808
0.736
0.704
0.702
0.722
0.758
0.798
0.804
0.760
0.706
0.684
0.674
0.678
0.688
0.700
0.722
0.700
0.742
0.724
0.742
0.706
0.730
0.720
0.688
0.678
0.672
0.664
0.642
0.632
0.624
0.626
0.650
0.734
0.844
0.884
0.854
0.802
0.780
0.764
0.732
0.710
0.746
0.768
0.762
0.720
0.722
0.704
0.678
0.666
0.640
0.634
0.626
0.616
0.618
0.620
0.652
0.816
0.948
0.866
0.906
0.870
0.830
0.796
0.716
0.684
0.646
0.632
0.620
0.620
0.622
0.618
0.636
0.648
0.676
0.740
0.754
0.770
0.804
0.814
0.760
0.778
0.748
0.696
0.706
0.710
0.738
0.730
0.696
0.686
0.654
0.640
0.622
0.604
0.584
0.582
0.578
0.580
0.638
0.660
0.712
0.774
0.810
0.812
0.840
0.822
0.838
0.820
0.814
0.826
0.808
0.808
0.790
0.764
0.700
0.690
0.700
0.720
0.748
0.732
0.776
0.808
0.794
0.800
0.800
0.782
0.796
0.790
0.830
0.826
0.852
0.860
0.834
0.850
0.850
0.824
0.828
0.826
0.808
0.820
0.802
0.828
0.816
0.790
0.800
0.798
0.794
0.788
0.742
0.714
0.728
0.724
0.752
0.714
0.784
0.780
0.788
0.794
0.796
0.792
0.754
0.776
0.764
0.736
0.782
0.772
0.778
0.762
0.788
0.800
0.784
0.798
0.806
0.800
0.804
0.798
0.774
0.782
0.774
0.762
0.738
0.768
0.688
0.742
0.758
0.770
0.784
0.762
0.700
0.688
0.682
0.670
0.670
0.696
0.730
0.768
0.832
0.868
0.878
0.868
0.862
0.842
0.808
0.758
0.758
0.752
0.744
0.728
0.778
0.770
0.814
0.842
0.852
0.840
0.840
0.830
0.802
0.760
0.728
0.704
0.712
0.728
0.748
0.760
0.792
0.796
0.780
0.792
0.790
0.788
0.770
0.788
0.790
0.772
0.780
0.774
0.774
0.754
0.774
0.784
0.790
0.778
0.794
0.810
0.792
0.766
0.768
0.758
0.774
0.792
0.802
0.806
0.840
0.836
0.810
0.808
0.788
0.778
0.742
0.772
0.758
0.756
0.722
0.784
0.752
0.754
0.752
0.770
0.792
0.814
0.828
0.832
0.822
0.830
0.832
0.828
0.810
0.824
0.830
0.812
0.822
0.808
0.798
0.786
0.782
0.776
0.764
0.716
0.702
0.702
0.702
0.748
0.766
0.804
0.804
0.814
0.816
0.806
0.788
0.734
0.774
0.770
0.778
0.756
0.818
0.824
0.778
0.848
0.892
0.888
0.890
0.886
0.846
0.856
0.840
0.784
0.732
0.684
0.670
0.662
0.682
0.878
1.036
1.030
0.994
0.968
0.970
0.936
0.894
0.888
0.872
0.838
0.832
0.840
0.842
0.848
0.876
0.878
0.854
0.854
0.852
0.812
0.818
0.802
0.788
0.798
0.788
0.800
0.398
0.476
0.726
0.828
0.848
0.830
0.844
0.830
0.828
0.826
0.816
0.816
0.812
0.816
0.808
0.808
0.804
0.802
0.796
0.796
0.798
0.800
0.786
0.788
0.782
0.774
0.772
0.774
0.776
0.792
0.812
0.816
0.850
0.824
0.844
0.850
0.828
0.806
0.802
0.784
0.772
0.786
0.812
0.834
0.870
0.882
0.884
0.854
0.820
0.800
0.778
0.758
0.740
0.764
0.728
0.732
0.716
0.728
0.716
0.716
0.740
0.736
0.760
0.742
0.728
0.692
0.686
0.686
0.696
0.708
0.752
0.786
0.820
0.836
0.854
0.846
0.844
0.832
0.806
0.794
0.780
0.764
0.754
0.758
0.768
0.778
0.808
0.820
0.808
0.822
0.794
0.750
0.700
0.676
0.668
0.668
0.692
0.736
0.804
0.866
0.880
0.920
0.932
0.904
0.878
0.862
0.834
0.782
0.776
0.790
0.798
0.850
0.860
0.840
0.852
0.834
0.820
0.816
0.802
0.778
0.772
0.780
0.782
0.776
0.794
0.796
0.796
0.800
0.800
0.758
0.766
0.752
0.718
0.718
0.722
0.732
0.710
0.756
0.722
0.760
0.794
0.820
0.828
0.852
0.846
0.832
0.822
0.810
0.784
0.760
0.750
0.768
0.762
0.754
0.774
0.774
0.740
0.778
0.766
0.750
0.784
0.782
0.788
0.790
0.798
0.754
0.792
0.776
0.736
0.790
0.780
0.786
0.788
0.802
0.822
0.806
0.820
0.802
0.746
0.762
0.776
0.770
0.766
0.776
0.786
0.788
0.768
0.772
0.752
0.740
0.782
0.740
0.732
0.768
0.734
0.722
0.696
0.692
0.686
0.676
0.700
0.714
0.736
0.742
0.722
0.764
0.770
0.780
0.766
0.740
0.764
0.730
0.754
0.736
0.762
0.714
0.766
0.706
0.710
0.700
0.704
0.688
0.696
0.764
0.796
0.810
0.832
0.846
0.854
0.834
0.832
0.826
0.790
0.770
0.756
0.736
0.734
0.724
0.714
0.702
0.758
0.790
0.866
0.878
0.886
0.858
0.830
0.810
0.772
0.738
0.746
0.782
0.772
0.762
0.738
0.738
0.772
0.740
0.760
0.746
0.774
0.730
0.740
0.712
0.702
0.698
0.712
0.704
0.714
0.704
0.660
0.650
0.642
0.644
0.672
0.732
0.736
0.760
0.754
0.706
0.684
0.644
0.636
0.626
0.634
0.628
0.632
0.620
0.614
0.616
0.492
0.682
0.596
0.574
0.584
0.584
0.580
0.570
0.580
0.580
0.574
0.584
0.582
0.586
0.610
0.620
0.686
0.736
0.764
0.814
0.816
0.794
0.788
0.768
0.784
0.804
0.812
0.810
0.844
0.844
0.798
0.834
0.788
0.776
0.754
0.750
0.754
0.786
0.824
0.828
0.852
0.808
0.778
0.752
0.740
0.762
0.760
0.758
0.764
0.770
0.792
0.806
0.832
0.864
0.858
0.850
0.850
0.830
0.844
0.852
0.806
0.816
0.816
0.856
0.892
0.898
0.908
0.960
0.916
0.912
0.882
0.864
0.860
0.834
0.842
0.870
0.924
0.956
0.956
0.954
0.912
0.894
0.854
0.862
0.826
0.872
0.940
0.974
0.964
0.968
0.956
0.920
0.896
0.850
0.842
0.832
0.880
0.904
0.952
0.944
0.920
0.916
0.864
0.846
0.834
0.822
0.834
0.844
0.898
0.892
0.910
0.912
0.892
0.896
0.874
0.850
0.848
0.830
0.818
0.818
0.814
0.814
0.832
0.842
0.872
0.872
0.872
0.880
0.866
0.858
0.846
0.830
0.818
0.812
0.832
0.906
0.882
0.890
0.878
0.866
0.864
0.826
0.806
0.812
0.774
0.746
0.794
0.816
0.828
0.750
0.748
0.718
0.714
0.710
0.762
0.838
1.060
0.856
0.716
0.788
0.734
0.724
0.708
0.672
0.658
0.646
0.638
0.626
0.616
0.610
0.608
0.600
0.606
0.614
0.618
0.634
0.642
0.652
0.628
0.656
0.654
0.654
0.660
0.668
0.646
0.646
0.634
0.642
0.628
0.628
0.630
0.628
0.618
0.622
0.610
0.608
0.604
0.610
0.602
0.602
0.614
0.602
0.680
0.662
0.670
0.682
0.670
0.690
0.664
0.656
0.664
0.646
0.642
0.642
0.614
0.606
0.608
0.616
0.590
0.588
0.580
0.588
0.606
0.610
0.616
0.596
0.604
0.594
0.604
0.614
0.592
0.586
0.600
0.598
0.610
0.634
0.650
0.660
0.676
0.662
0.670
0.648
0.628
0.622
0.596
0.592
0.588
0.566
0.570
0.562
0.558
0.572
0.574
0.584
0.600
0.596
0.596
0.586
0.596
0.578
0.606
0.566
0.576
0.588
0.574
0.596
0.570
0.578
0.568
0.580
0.594
0.622
0.666
0.658
0.644
0.622
0.610
0.610
0.618
0.622
0.624
0.602
0.612
0.636
0.670
0.646
0.698
0.670
0.718
0.706
0.714
0.702
0.698
0.684
0.654
0.614
0.600
0.618
0.622
0.630
0.624
0.708
0.702
0.752
0.804
0.790
0.772
0.776
0.730
0.678
0.644
0.658
0.752
0.670
0.790
0.666
0.814
0.756
0.690
0.694
0.694
0.672
0.668
0.678
0.738
0.672
0.932
0.858
0.902
0.882
0.846
0.822
0.778
0.714
0.672
0.670
0.744
0.726
0.808
0.912
0.898
0.876
0.858
0.854
0.852
0.838
0.856
0.854
0.870
0.882
0.856
0.850
0.872
0.856
0.832
0.836
0.812
0.768
0.722
0.706
0.760
0.774
0.794
0.766
0.730
0.738
0.774
0.716
0.826
0.798
0.788
0.720
0.778
0.754
0.792
0.934
0.958
0.920
0.830
0.768
0.738
0.780
0.756
0.824
0.940
0.980
0.966
0.960
0.952
0.884
0.848
0.802
0.784
0.796
0.804
0.746
0.818
0.810
0.728
0.696
0.720
0.698
0.748
0.742
0.790
0.852
0.842
0.796
0.782
0.718
0.706
0.656
0.660
0.656
0.652
0.650
0.622
0.624
0.648
0.686
0.676
1.344
0.664
0.666
0.638
0.646
0.626
0.624
0.634
0.616
0.634
0.618
0.640
0.638
0.638
0.630
0.622
0.624
0.634
0.644
0.640
0.652
0.658
0.756
0.264
0.474
0.698
0.740
0.652
0.652
0.646
0.656
0.648
0.672
0.672
0.754
0.632
0.756
0.678
0.850
0.790
0.754
0.676
0.700
0.766
0.736
0.830
0.916
0.888
0.892
0.858
0.884
0.874
0.848
0.816
0.796
0.756
0.770
0.766
0.770
0.802
0.774
0.820
0.912
0.938
0.890
0.884
0.862
0.858
0.868
0.872
0.908
0.898
0.914
0.914
0.892
0.888
0.886
0.884
0.892
0.888
0.916
0.914
0.926
0.952
0.910
0.896
0.874
0.842
0.862
0.872
0.898
0.932
0.928
0.928
0.916
0.862
0.852
0.828
0.792
0.820
0.888
0.898
0.926
0.906
0.898
0.886
0.846
0.830
0.810
0.786
0.806
0.858
0.878
0.898
0.890
0.858
0.850
0.810
0.760
0.800
0.812
0.810
0.872
0.912
0.896
0.894
0.866
0.810
0.800
0.776
0.814
0.810
0.918
0.954
0.924
0.846
0.848
0.842
0.798
0.744
0.752
0.754
0.804
0.740
0.858
0.774
0.754
0.764
0.752
0.710
0.712
0.690
0.696
0.678
0.698
0.754
0.748
0.802
0.882
0.898
0.886
0.882
0.872
0.838
0.814
0.746
0.740
0.738
0.728
0.728
0.782
0.774
0.788
0.798
0.812
0.794
0.778
0.726
0.788
0.712
0.776
0.704
0.780
0.710
0.788
0.720
0.770
0.700
0.782
0.710
0.806
0.780
0.784
0.784
0.818
0.832
0.848
0.836
0.830
0.822
0.764
0.746
0.758
0.790
0.772
0.718
0.788
0.766
0.788
0.766
0.720
0.720
0.698
0.700
0.684
0.688
0.674
0.662
0.666
0.676
0.682
0.676
0.658
0.666
0.682
0.738
0.816
0.900
0.904
0.884
0.886
0.872
0.834
0.802
0.702
0.680
0.670
0.696
0.758
0.816
0.938
0.954
0.934
0.948
0.936
0.926
0.890
0.830
0.762
0.754
0.760
0.776
0.766
0.808
0.828
0.816
0.790
0.780
0.742
0.742
0.730
0.700
0.704
0.720
0.804
0.812
0.880
0.924
0.878
0.870
0.838
0.784
0.752
0.762
0.808
0.778
0.716
0.786
0.734
0.826
0.752
0.786
0.712
0.722
0.700
0.694
0.676
0.690
0.696
0.746
0.684
0.752
0.734
0.696
0.762
0.708
0.824
0.810
0.810
0.728
0.812
0.778
0.730
0.782
0.772
0.778
0.736
0.814
0.832
0.860
0.840
0.768
0.764
0.756
0.750
0.730
0.736
0.768
0.706
0.846
0.854
0.910
0.914
0.890
0.868
0.804
0.788
0.804
0.762
0.812
0.812
0.852
0.864
0.874
0.836
0.776
0.810
0.792
0.778
0.810
0.824
0.820
0.798
0.798
0.798
0.772
0.784
0.784
0.772
0.790
0.848
0.868
0.838
0.846
0.830
0.812
0.814
0.844
0.874
0.846
0.872
0.884
0.888
0.862
0.856
0.800
0.718
0.730
0.740
0.796
0.814
0.862
0.894
0.908
0.912
0.904
0.842
0.760
0.726
0.736
0.728
0.700
0.764
0.714
0.784
0.722
0.830
0.806
0.720
0.702
0.698
0.726
0.772
0.788
0.786
0.726
0.788
0.710
0.738
0.688
0.688
0.692
0.740
0.744
0.776
0.822
0.854
0.852
0.864
0.860
0.832
0.836
0.794
0.782
0.722
0.774
0.698
0.702
0.702
0.746
0.780
0.926
0.948
0.958
0.910
0.908
0.852
0.804
0.736
0.720
0.708
0.762
0.748
0.834
0.896
0.926
0.964
0.914
0.892
0.852
0.822
0.764
0.730
0.732
0.778
0.772
0.794
0.814
0.838
0.824
0.828
0.772
0.772
0.762
0.782
0.766
0.774
0.768
0.704
0.720
0.706
0.720
0.768
0.718
0.754
0.708
0.766
0.750
0.774
0.774
0.760
0.712
0.704
0.682
0.672
0.656
0.652
0.658
0.706
0.748
0.860
0.986
0.958
0.888
0.880
0.864
0.820
0.780
0.740
0.730
0.736
0.722
0.722
0.726
0.764
0.806
0.850
0.842
0.850
0.856
0.798
0.774
0.738
0.738
0.722
0.778
0.850
0.896
0.850
0.876
0.834
0.820
0.794
0.728
0.688
0.658
0.654
0.670
0.776
0.944
0.906
0.940
0.948
0.944
0.926
0.914
0.864
0.830
0.784
0.746
0.710
0.702
0.730
0.778
0.764
0.764
0.700
0.720
0.698
0.684
0.686
0.704
0.744
0.694
0.758
0.740
0.738
0.670
0.702
0.796
0.792
0.778
0.774
0.786
0.800
0.812
0.822
0.814
0.812
0.812
0.796
0.766
0.728
0.726
0.732
0.700
0.714
0.740
0.736
0.728
0.734
0.738
0.746
0.740
0.758
0.754
0.754
0.704
0.798
0.770
0.762
0.770
0.772
0.762
0.764
0.758
0.762
0.712
0.778
0.700
0.762
0.706
0.776
0.696
0.786
0.754
0.770
0.758
0.780
0.780
0.762
0.768
0.752
0.760
0.752
0.742
0.700
0.776
0.698
0.764
0.694
0.758
0.692
0.792
0.694
0.796
0.756
0.744
0.758
0.766
0.764
0.752
0.776
0.782
0.764
0.762
0.750
0.712
0.774
0.712
0.774
0.718
0.782
0.758
0.752
0.762
0.772
0.768
0.782
0.786
0.800
0.792
0.776
0.778
0.774
0.774
0.766
0.770
0.760
0.708
0.776
0.688
0.752
0.738
0.784
0.798
0.782
0.762
0.700
0.700
0.674
0.658
0.656
0.712
0.730
0.788
0.822
0.884
0.884
0.890
0.856
0.850
0.808
0.758
0.746
0.744
0.720
0.724
0.754
0.692
0.768
0.706
0.776
0.690
0.758
0.690
0.762
0.688
0.790
0.772
0.784
0.812
0.848
0.848
0.814
0.796
0.798
0.784
0.730
0.726
0.714
0.714
0.698
0.694
0.684
0.684
0.690
0.744
0.744
0.698
0.762
0.700
0.794
0.772
0.778
0.766
0.754
0.694
0.702
0.700
0.712
0.684
0.698
0.746
0.740
0.710
0.704
0.678
0.680
0.682
0.698
0.728
0.728
0.740
0.742
0.772
0.780
0.786
0.772
0.766
0.754
0.708
0.766
0.740
0.744
0.776
0.846
0.868
0.818
0.814
0.790
0.722
0.698
0.704
0.696
0.736
0.734
0.734
0.706
0.788
0.786
0.770
0.708
0.722
0.706
0.708
0.746
0.728
0.770
0.834
0.890
0.884
0.880
0.868
0.856
0.834
0.784
0.768
0.798
0.796
0.834
0.880
0.872
0.878
0.866
0.872
0.860
0.846
0.810
0.748
0.702
0.692
0.710
0.716
0.750
0.760
0.752
0.780
0.790
0.808
0.782
0.784
0.780
0.770
0.758
0.770
0.784
0.792
0.792
0.804
0.826
0.804
0.798
0.738
0.784
0.770
0.764
0.760
0.748
0.766
0.778
0.768
0.768
0.770
0.732
0.728
0.762
0.710
0.752
0.742
0.764
0.774
0.750
0.770
0.776
0.764
0.758
0.764
0.758
0.776
0.774
0.782
0.786
0.800
0.780
0.704
0.718
0.694
0.710
0.714
0.696
0.716
0.744
0.738
0.738
0.704
0.700
0.702
0.702
0.688
0.678
0.688
0.680
0.692
0.676
0.698
0.732
0.694
0.740
0.646
0.654
0.640
0.640
0.634
0.656
0.726
0.746
0.804
0.838
0.868
0.860
0.844
0.820
0.800
0.786
0.712
0.716
0.764
0.744
0.760
0.880
0.882
0.852
0.890
0.874
0.844
0.846
0.816
0.788
0.788
0.766
0.802
0.812
0.818
0.724
0.686
0.682
0.674
0.690
0.694
0.738
0.704
0.754
0.694
0.758
0.698
0.716
0.714
0.704
0.680
0.678
0.676
0.660
0.676
0.730
0.742
0.822
0.868
0.876
0.874
0.882
0.880
0.858
0.828
0.740
0.700
0.700
0.704
0.702
0.688
0.688
0.692
0.772
0.824
0.834
0.800
0.808
0.814
0.806
0.784
0.748
0.740
0.766
0.756
0.758
0.756
0.748
0.702
0.764
0.678
0.698
0.694
0.736
0.744
0.790
0.882
0.906
0.892
0.914
0.914
0.884
0.808
0.746
0.686
0.678
0.670
0.690
0.744
0.826
0.814
0.848
0.862
0.828
0.818
0.792
0.780
0.748
0.722
0.750
0.692
0.710
0.696
0.762
0.748
0.752
0.748
0.784
0.708
0.784
0.758
0.700
0.758
0.702
0.772
0.684
0.756
0.670
0.764
0.758
0.808
0.800
0.832
0.848
0.848
0.830
0.802
0.764
0.714
0.728
0.750
0.708
0.816
0.804
0.826
0.814
0.836
0.834
0.810
0.742
0.708
0.682
0.666
0.654
0.634
0.632
0.634
0.706
0.820
0.902
0.932
0.876
0.892
0.912
0.900
0.878
0.816
0.780
0.780
0.770
0.762
0.780
0.820
0.824
0.806
0.804
0.794
0.726
0.794
0.762
0.756
0.718
0.814
0.822
0.856
0.838
0.826
0.818
0.760
0.774
0.768
0.766
0.756
0.780
0.794
0.790
0.806
0.772
0.764
0.768
0.770
0.774
0.806
0.790
0.778
0.722
0.708
0.700
0.712
0.744
0.736
0.758
0.758
0.760
0.718
0.758
0.696
0.732
0.718
0.758
0.706
0.784
0.700
0.816
0.820
0.866
0.856
0.814
0.750
0.710
0.688
0.708
0.742
0.730
0.770
0.766
0.818
0.858
0.834
0.846
0.832
0.802
0.734
0.698
0.698
0.724
0.774
0.778
0.846
0.892
0.878
0.882
0.888
0.868
0.842
0.824
0.790
0.776
0.800
0.802
0.804
0.736
0.788
0.702
0.706
0.710
0.716
0.760
0.688
0.804
0.784
0.814
0.808
0.816
0.792
0.772
0.776
0.786
0.770
0.800
0.826
0.834
0.846
0.872
0.816
0.786
0.738
0.736
0.774
0.758
0.764
0.708
0.780
0.726
0.808
0.760
0.784
0.784
0.778
0.812
0.830
0.824
0.818
0.820
0.790
0.790
0.788
0.772
0.758
0.760
0.766
0.752
0.778
0.798
0.794
0.800
0.768
0.788
0.798
0.794
0.810
0.826
0.836
0.832
0.834
0.820
0.794
0.796
0.784
0.720
0.800
0.716
0.810
0.786
0.804
0.790
0.776
0.774
0.764
0.756
0.704
0.714
0.674
0.676
0.680
0.694
0.742
0.760
0.788
0.834
0.866
0.884
0.868
0.856
0.822
0.758
0.752
0.778
0.764
0.760
0.782
0.786
0.790
0.778
0.786
0.784
0.764
0.772
0.762
0.766
0.760
0.778
0.804
0.802
0.814
0.816
0.788
0.786
0.778
0.726
0.784
0.756
0.766
0.756
0.774
0.792
0.806
0.788
0.800
0.802
0.770
0.734
0.776
0.718
0.726
0.726
0.758
0.704
0.770
0.760
0.788
0.768
0.772
0.774
0.722
0.790
0.758
0.750
0.750
0.786
0.804
0.818
0.794
0.788
0.786
0.760
0.754
0.750
0.708
0.718
0.746
0.742
0.760
0.778
0.790
0.764
0.780
0.776
0.762
0.766
0.774
0.718
0.792
0.758
0.720
0.758
0.744
0.768
0.770
0.758
0.770
0.762
0.794
0.794
0.802
0.780
0.764
0.712
0.714
0.676
0.680
0.684
0.680
0.688
0.724
0.758
0.834
0.810
0.796
0.794
0.754
0.710
0.710
0.748
0.744
0.750
0.774
0.790
0.800
0.784
0.782
0.782
0.760
0.768
0.770
0.774
0.760
0.762
0.702
0.770
0.736
0.700
0.788
0.748
0.764
0.768
0.786
0.768
0.762
0.760
0.750
0.746
0.762
0.786
0.798
0.814
0.796
0.792
0.758
0.708
0.766
0.698
0.770
0.756
0.796
0.788
0.810
0.818
0.786
0.786
0.776
0.770
0.754
0.772
0.784
0.792
0.794
0.788
0.788
0.724
0.796
0.764
0.754
0.692
0.760
0.696
0.766
0.686
0.706
0.674
0.674
0.676
0.728
0.730
0.750
0.754
0.784
0.780
0.794
0.788
0.786
0.772
0.766
0.756
0.760
0.760
0.698
0.760
0.686
0.810
0.754
0.754
0.772
0.764
0.762
0.750
0.710
0.696
0.674
0.672
0.702
0.746
0.762
0.778
0.758
0.680
0.700
0.694
0.738
0.676
0.768
0.754
0.808
0.822
0.850
0.848
0.834
0.802
0.784
0.770
0.728
0.796
0.776
0.792
0.766
0.806
0.838
0.836
0.812
0.806
0.778
0.710
0.720
0.694
0.700
0.756
0.746
0.764
0.752
0.758
0.752
0.696
0.728
0.770
0.754
0.750
0.746
0.720
0.766
0.702
0.750
0.704
0.790
0.748
0.766
0.792
0.756
0.772
0.798
0.798
0.782
0.720
0.702
0.700
0.718
0.748
0.738
0.674
0.752
0.742
0.784
0.824
0.834
0.806
0.750
0.728
0.690
0.632
0.642
0.636
0.630
0.634
0.630
0.610
0.624
0.612
0.616
0.616
0.622
0.630
0.636
0.662
0.718
0.748
0.794
0.848
0.882
0.852
0.848
0.848
0.842
0.826
0.800
0.788
0.768
0.758
0.730
0.780
0.754
0.776
0.800
0.798
0.780
0.820
0.830
0.808
0.812
0.818
0.808
0.812
0.792
0.798
0.796
0.816
0.818
0.844
0.830
0.796
0.776
0.742
0.708
0.724
0.772
0.800
0.862
0.902
0.882
0.886
0.856
0.828
0.820
0.806
0.788
0.762
0.728
0.702
0.438
0.240
0.682
0.392
0.278
0.746
0.770
0.838
0.848
0.824
0.828
0.798
0.730
0.278
0.456
0.712
0.712
0.714
0.370
0.396
0.798
0.834
0.816
0.802
0.738
0.734
0.732
0.452
0.276
0.760
0.494
0.218
0.750
0.794
0.822
0.792
0.766
0.728
0.676
0.670
0.670
0.728
0.754
0.742
0.744
0.764
0.808
0.822
0.816
0.758
0.754
0.714
0.784
0.786
0.830
0.832
0.770
0.734
0.780
0.680
0.728
0.722
0.846
0.904
0.920
0.924
0.838
0.810
0.778
0.758
0.784
0.782
0.764
0.734
0.720
0.694
0.696
0.726
0.708
0.674
0.716
0.708
0.702
0.696
0.674
0.670
0.660
0.652
0.638
0.632
0.608
0.600
0.588
0.600
0.616
0.618
0.626
0.644
0.684
0.696
0.674
0.656
0.646
0.636
0.640
0.646
0.678
0.690
0.684
0.660
0.664
0.656
0.648
0.654
0.646
0.664
0.658
0.722
0.764
0.810
0.820
0.780
0.750
0.754
0.786
0.798
0.786
0.770
0.760
0.720
0.708
0.680
0.718
0.786
0.838
0.848
0.816
0.820
0.820
0.784
0.762
0.772
0.796
0.784
0.814
0.852
0.878
0.872
0.844
0.800
0.736
0.690
0.672
0.660
0.686
0.788
0.936
1.088
1.040
0.946
0.920
0.868
0.814
0.718
0.680
0.678
0.662
0.664
0.654
0.734
0.950
0.896
0.888
0.948
0.966
0.950
0.916
0.876
0.760
0.700
0.686
0.710
0.706
0.808
1.030
1.024
0.924
0.930
0.924
0.912
0.900
0.862
0.812
0.752
0.706
0.690
0.702
0.774
0.878
0.888
0.882
0.908
0.902
0.886
0.868
0.846
0.814
0.826
0.850
0.860
0.840
0.866
0.834
0.812
0.800
0.784
0.752
0.740
0.764
0.784
0.770
0.750
0.758
0.736
0.740
0.722
0.704
0.686
0.692
0.718
0.730
0.730
0.734
0.710
0.688
0.680
0.662
0.666
0.668
0.654
0.676
0.678
0.690
0.742
0.770
0.824
0.840
0.812
0.774
0.718
0.702
0.684
0.696
0.668
0.656
0.662
0.692
0.754
0.792
0.870
0.920
0.912
0.858
0.848
0.836
0.798
0.756
0.734
0.740
0.738
0.794
0.900
0.860
0.928
0.932
0.894
0.868
0.842
0.824
0.780
0.756
0.744
0.772
0.774
0.774
0.736
0.782
0.772
0.768
0.766
0.786
0.806
0.812
0.788
0.758
0.776
0.768
0.726
0.708
0.710
0.748
0.712
0.728
0.760
0.896
0.926
0.902
0.868
0.822
0.738
0.704
0.684
0.692
0.704
0.706
0.848
0.912
0.912
0.962
0.930
0.840
0.802
0.756
0.708
0.710
0.712
0.706
0.754
0.746
0.762
0.750
0.694
0.714
0.760
0.782
0.816
0.798
0.814
0.822
0.792
0.808
0.800
0.784
0.746
0.692
0.706
0.764
0.826
0.844
0.874
0.874
0.850
0.828
0.778
0.770
0.748
0.754
0.766
0.772
0.764
0.770
0.780
0.758
0.758
0.766
0.700
0.736
0.720
0.746
0.708
0.756
0.754
0.842
0.794
0.796
0.796
0.770
0.742
0.696
0.692
0.680
0.692
0.730
0.732
0.712
0.742
0.758
0.746
0.776
0.778
0.724
0.714
0.748
0.752
0.776
0.768
0.766
0.750
0.766
0.720
0.704
0.708
0.716
0.766
0.816
0.820
0.782
0.774
0.718
0.700
0.676
0.670
0.678
0.716
0.736
0.736
0.740
0.756
0.778
0.856
0.866
0.878
0.802
0.778
0.716
0.690
0.696
0.678
0.664
0.656
0.672
0.710
0.758
0.834
0.852
0.842
0.810
0.780
0.738
0.704
0.700
0.700
0.740
0.722
0.820
0.920
0.984
0.962
0.866
0.850
0.822
0.758
0.720
0.702
0.714
0.730
0.756
0.720
0.760
0.798
0.890
0.878
0.854
0.840
0.788
0.756
0.686
0.674
0.664
0.648
0.656
0.716
0.770
0.824
0.874
0.884
0.866
0.818
0.788
0.716
0.710
0.690
0.684
0.678
0.730
0.732
0.754
0.766
0.790
0.798
0.784
0.782
0.762
0.704
0.732
0.710
0.750
0.748
0.768
0.812
0.824
0.846
0.816
0.816
0.782
0.728
0.714
0.696
0.704
0.696
0.670
0.684
0.718
0.730
0.732
0.730
0.692
0.682
0.668
0.654
0.654
0.658
0.664
0.662
0.716
0.796
0.874
0.862
0.838
0.800
0.728
0.686
0.660
0.640
0.626
0.624
0.658
0.696
0.770
0.792
0.868
0.900
0.872
0.888
0.884
0.854
0.796
0.730
0.698
0.690
0.682
0.670
0.680
0.730
0.712
0.738
0.700
0.748
0.706
0.736
0.708
0.720
0.696
0.690
0.716
0.728
0.688
0.680
0.664
0.644
0.634
0.626
0.638
0.664
0.672
0.706
0.720
0.732
0.680
0.714
0.708
0.710
0.766
0.708
0.802
0.742
0.682
0.672
0.668
0.674
0.734
0.758
0.906
0.968
0.958
0.882
0.860
0.826
0.768
0.730
0.710
0.696
0.704
0.692
0.708
0.734
0.740
0.742
0.700
0.726
0.746
0.736
0.738
0.698
0.684
0.660
0.646
0.638
0.646
0.698
0.754
0.806
0.852
0.890
0.926
0.928
0.904
0.854
0.786
0.712
0.688
0.688
0.690
0.694
0.694
0.684
0.740
0.748
0.746
0.704
0.754
0.728
0.698
0.700
0.684
0.656
0.646
0.636
0.634
0.634
0.626
0.624
0.636
0.650
0.736
0.822
0.806
0.802
0.802
0.806
0.788
0.724
0.680
0.656
0.650
0.646
0.664
0.686
0.678
0.680
0.680
0.666
0.674
0.674
0.646
0.642
0.630
0.626
0.626
0.652
0.680
0.694
0.718
0.710
0.698
0.684
0.672
0.652
0.642
0.626
0.632
0.634
0.644
0.644
0.684
0.698
0.672
0.694
0.718
0.710
0.722
0.674
0.686
0.672
0.666
0.658
0.652
0.640
0.632
0.624
0.614
0.606
0.604
0.590
0.592
0.598
0.632
0.780
1.202
1.008
0.944
0.884
0.896
0.874
0.788
0.718
0.686
0.664
0.648
0.638
0.630
0.640
0.648
0.642
0.648
0.670
0.746
0.786
0.780
0.778
0.748
0.688
0.694
0.678
0.674
0.676
0.690
0.682
0.730
0.672
0.674
0.660
0.686
0.688
0.706
0.696
0.710
0.714
0.708
0.708
0.700
0.694
0.682
0.678
0.664
0.684
0.668
0.712
0.756
0.780
0.816
0.848
0.872
0.858
0.858
0.862
0.858
0.844
0.814
0.792
0.770
0.756
0.772
0.790
0.832
0.804
0.826
0.824
0.832
0.830
0.832
0.784
0.368
0.476
0.704
0.774
0.786
0.764
0.740
0.736
0.734
0.746
0.792
0.860
0.898
0.904
0.930
0.908
0.872
0.856
0.828
0.770
0.766
0.732
0.774
0.792
0.790
0.842
0.866
0.824
0.796
0.752
0.734
0.730
0.746
0.722
0.714
0.714
0.758
0.762
0.784
0.792
0.758
0.734
0.742
0.754
0.744
0.740
0.724
0.726
0.716
0.746
0.788
0.768
0.808
0.814
0.838
0.816
0.810
0.798
0.770
0.758
0.758
0.756
0.766
0.832
0.950
0.944
0.930
0.896
0.860
0.842
0.808
0.750
0.732
0.720
0.754
0.786
0.792
0.788
0.764
0.710
0.684
0.672
0.680
0.728
0.790
0.840
0.882
0.894
0.880
0.826
0.794
0.734
0.698
0.656
0.658
0.642
0.640
0.654
0.670
0.710
0.782
0.794
0.770
0.792
0.526
1.034
0.790
0.774
0.754
0.752
0.740
0.752
0.718
0.696
0.710
0.702
0.708
0.712
0.734
0.680
0.722
0.710
0.758
0.714
0.756
0.724
0.752
0.756
0.758
0.766
0.774
0.760
0.726
0.732
0.690
0.690
0.694
0.714
0.752
0.778
0.764
0.798
0.858
0.864
0.836
0.792
0.752
0.742
0.712
0.678
0.686
0.700
0.850
0.860
0.878
0.910
0.924
0.914
0.870
0.840
0.814
0.776
0.762
0.756
0.800
0.810
0.764
0.800
0.814
0.818
0.804
0.842
0.820
0.794
0.806
0.822
0.788
0.798
0.780
0.814
0.828
0.786
0.786
0.772
0.758
0.718
0.722
0.698
0.696
0.706
0.732
0.702
0.762
0.786
0.874
0.894
0.888
0.872
0.854
0.826
0.808
0.762
0.758
0.736
0.780
0.774
0.828
0.820
0.816
0.782
0.734
0.746
0.688
0.666
0.650
0.642
0.650
0.722
0.776
0.858
0.870
0.972
1.038
1.018
0.988
0.970
0.938
0.906
0.906
0.854
0.414
0.426
0.704
0.254
0.504
0.806
0.794
0.818
0.842
0.874
0.852
0.852
0.820
0.802
0.786
0.750
0.732
0.224
0.570
0.796
0.800
0.814
0.864
0.856
0.872
0.854
0.828
0.314
0.494
0.748
0.728
0.738
0.748
0.792
0.886
0.928
0.886
0.858
0.896
0.896
0.854
0.828
0.852
0.756
0.766
0.756
0.794
0.802
0.878
0.886
0.884
0.856
0.838
0.924
0.554
0.678
0.704
0.724
0.870
0.996
1.014
0.780
0.220
0.580
0.602
0.736
0.928
0.878
0.822
0.804
0.766
0.776
0.764
0.754
0.784
0.814
0.694
0.504
0.302
0.776
0.692
0.726
0.772
0.746
0.786
0.790
0.800
0.476
0.532
0.612
0.710
0.730
0.724
0.770
0.760
0.782
0.804
0.818
0.832
0.794
0.788
0.780
0.292
0.490
0.806
0.818
0.784
0.238
0.564
0.806
0.830
0.886
0.924
0.916
0.906
0.882
0.868
0.848
0.832
0.830
0.810
0.798
0.794
0.790
0.204
0.258
0.330
0.772
0.764
0.772
0.856
0.916
0.910
0.868
0.878
0.864
0.822
0.812
0.794
0.774
0.792
0.836
0.868
0.904
0.886
0.870
0.854
0.856
0.830
0.786
0.728
0.740
0.748
0.764
0.752
0.784
0.848
0.866
0.848
0.798
0.742
0.746
0.746
0.736
0.752
0.706
0.712
0.722
0.744
0.744
0.762
0.774
0.794
0.808
0.794
0.804
0.808
0.808
0.794
0.790
0.800
0.796
0.808
0.826
0.826
0.804
0.794
0.764
0.740
0.746
0.734
0.732
0.762
0.772
0.802
0.772
0.780
0.778
0.772
0.728
0.738
0.720
0.724
0.718
0.710
0.722
0.724
0.736
0.736
0.748
0.770
0.756
0.760
0.756
0.748
0.726
0.762
0.744
0.718
0.748
0.738
0.742
0.746
0.742
0.718
0.724
0.746
0.718
0.748
0.708
0.750
0.706
0.714
0.738
0.728
0.730
0.754
0.762
0.758
0.764
0.766
0.758
0.704
0.706
0.692
0.688
0.676
0.688
0.698
0.744
0.744
0.770
0.784
0.778
0.780
0.776
0.750
0.714
0.758
0.736
0.702
0.706
0.696
0.702
0.706
0.692
0.682
0.692
0.740
0.730
0.766
0.782
0.802
0.822
0.824
0.846
0.862
0.862
0.846
0.838
0.824
0.772
0.716
0.728
0.754
0.744
0.738
0.710
0.598
0.868
1.788
0.294
0.674
0.686
0.796
0.862
1.804
0.596
0.676
0.468
0.866
1.344
0.318
0.798
0.776
0.748
0.726
0.696
0.698
0.730
0.818
0.912
0.868
0.902
0.904
0.894
0.906
0.898
0.284
0.626
0.844
0.890
0.894
0.864
0.848
0.844
0.922
0.846
0.840
0.820
0.828
0.278
0.464
0.852
0.824
0.826
0.874
0.856
0.884
0.804
0.784
0.810
0.794
0.416
0.466
0.630
0.808
0.884
0.458
0.340
0.682
0.418
0.460
0.412
0.416
0.442
0.556
0.258
0.724
0.376
1.012
0.206
0.800
0.420
0.418
0.918
0.900
0.924
0.754
0.802
0.412
1.120
0.678
0.682
0.674
0.686
0.712
0.722
0.746
0.806
0.968
1.006
1.000
0.974
0.944
0.890
0.870
0.784
0.750
0.726
0.724
0.810
0.918
0.984
0.946
0.944
0.912
0.900
0.866
0.806
0.768
0.748
0.778
0.790
0.808
0.836
0.842
0.882
0.860
0.820
0.802
0.760
0.716
0.702
0.694
0.680
0.682
0.684
0.682
0.676
0.680
0.676
0.664
0.666
0.664
0.666
0.670
0.668
0.658
0.652
0.656
0.656
0.638
0.644
0.638
0.636
0.630
0.620
0.622
0.622
0.608
0.626
0.624
0.636
0.618
0.626
0.626
0.616
0.600
0.584
0.616
0.634
0.648
0.654
0.696
0.722
0.690
0.702
0.686
0.678
0.644
0.638
0.634
0.624
0.620
0.628
0.614
0.608
0.602
0.606
0.618
0.630
0.654
0.640
0.636
0.650
0.634
0.622
0.622
0.626
0.636
0.626
0.620
0.602
0.614
0.632
0.642
0.644
0.650
0.664
0.646
0.658
0.644
0.630
0.636
0.622
0.624
0.628
0.612
0.614
0.602
0.626
0.630
0.360
0.342
0.314
0.378
0.314
1.080
0.714
0.696
0.708
0.682
0.644
0.614
0.612
0.590
0.580
0.576
0.574
0.580
0.592
0.622
0.626
0.654
0.694
0.800
0.750
0.770
0.788
0.766
0.730
0.692
0.644
0.616
0.626
0.640
0.714
0.662
0.736
0.666
0.868
0.796
0.760
0.756
0.754
0.742
0.728
0.346
0.368
0.706
0.702
0.752
0.790
0.824
0.806
0.796
0.774
0.694
0.670
0.656
0.640
0.638
0.660
0.744
0.894
0.958
1.002
0.948
0.898
0.804
0.748
0.714
0.708
0.694
0.696
0.770
0.772
0.766
0.786
0.886
0.902
0.858
0.794
0.752
0.764
0.754
0.762
0.866
0.968
0.974
0.996
0.930
0.912
0.870
0.798
0.730
0.710
0.766
0.812
1.054
0.976
1.026
1.034
0.964
0.884
0.892
0.874
0.818
0.762
0.684
0.676
0.660
0.742
1.112
1.076
1.070
0.972
0.982
0.942
0.842
0.844
0.802
0.742
0.736
0.720
0.724
0.764
0.762
0.842
0.872
0.880
0.890
0.864
0.860
0.862
0.832
0.774
0.736
0.724
0.720
0.756
0.788
0.888
0.920
0.896
0.906
0.906
0.848
0.826
0.846
0.836
0.828
0.780
0.744
0.756
0.796
0.792
0.814
0.818
0.842
0.906
0.904
0.860
0.790
0.710
0.700
0.686
0.748
0.742
0.874
0.908
0.894
0.924
0.938
0.898
0.832
0.794
0.742
0.742
0.796
0.788
0.790
0.808
0.826
0.824
0.824
0.818
0.802
0.782
0.770
0.708
0.722
0.790
0.714
0.686
0.664
0.654
0.650
0.660
0.666
0.672
0.676
0.698
0.750
0.754
0.762
0.756
0.720
0.710
0.704
0.698
0.680
0.668
0.656
0.652
0.652
0.662
0.674
0.732
0.736
0.742
0.774
0.744
0.758
0.700
0.716
0.688
0.674
0.682
0.728
0.746
0.958
0.970
0.998
0.928
0.940
0.910
0.874
0.834
0.770
0.710
0.688
0.672
0.666
0.664
0.684
0.762
0.764
0.760
0.776
0.828
0.844
0.806
0.802
0.796
0.748
0.728
0.718
0.746
0.734
0.720
0.700
0.686
0.674
0.662
0.660
0.656
0.662
0.664
0.668
0.668
0.678
0.676
0.664
0.664
0.688
0.764
0.844
0.882
0.872
0.852
0.836
0.806
0.798
0.762
0.744
0.752
0.770
0.804
0.860
0.904
0.878
0.864
0.834
0.808
0.774
0.764
0.764
0.776
0.788
0.808
0.828
0.848
0.848
0.844
0.840
0.824
0.792
0.768
0.726
0.704
0.706
0.740
0.738
0.798
0.828
0.856
0.890
0.906
0.878
0.844
0.788
0.720
0.692
0.702
0.704
0.750
0.812
0.848
0.876
0.898
0.904
0.882
0.834
0.790
0.734
0.696
0.670
0.648
0.640
0.626
0.622
0.612
0.594
0.598
0.590
0.584
0.584
0.582
0.578
0.576
0.580
0.580
0.580
0.576
0.618
0.684
0.738
0.732
0.720
0.720
0.704
0.702
0.698
0.680
0.686
0.704
0.714
0.714
0.688
0.646
0.626
0.614
0.606
0.606
0.612
0.608
0.598
0.622
0.654
0.682
0.692
0.740
0.780
0.804
0.814
0.818
0.792
0.790
0.764
0.734
0.700
0.694
0.712
0.738
0.752
0.852
0.898
0.892
0.874
0.818
0.788
0.732
0.684
0.668
0.662
0.668
0.686
0.722
0.768
0.776
0.792
0.802
0.772
0.738
0.722
0.692
0.690
0.684
0.680
0.716
0.714
0.724
0.758
0.764
0.820
0.802
0.756
0.720
0.704
0.690
0.724
0.712
0.732
0.744
0.750
0.740
0.732
0.752
0.776
0.774
0.694
0.710
0.682
0.666
0.668
0.688
0.750
0.770
0.804
0.780
0.806
0.856
0.896
0.906
0.882
0.860
0.826
0.754
0.734
0.758
0.722
0.770
0.804
0.866
0.840
0.834
0.826
0.788
0.784
0.796
0.808
0.856
0.894
0.896
0.868
0.862
0.850
0.804
0.754
0.750
0.766
0.712
0.756
0.762
0.892
0.908
0.868
0.892
0.882
0.854
0.798
0.760
0.764
0.780
0.800
0.872
0.998
0.998
0.990
0.944
0.942
0.914
0.862
0.830
0.784
0.756
0.800
0.812
0.904
0.860
0.836
0.826
0.798
0.790
0.760
0.720
0.712
0.734
0.744
0.762
0.762
0.788
0.804
0.808
0.802
0.800
0.770
0.736
0.710
0.724
0.738
0.726
0.852
0.900
0.914
0.954
0.928
0.966
0.940
0.898
0.858
0.794
0.748
0.710
0.686
0.660
0.674
0.734
0.736
0.778
0.766
0.762
0.770
0.768
0.764
0.716
0.772
0.704
0.762
0.728
0.756
0.698
0.758
0.708
0.774
0.754
0.702
0.714
0.702
0.690
0.690
0.702
0.694
0.688
0.676
0.656
0.656
0.642
0.632
0.634
0.652
0.726
0.830
0.826
0.980
0.978
0.962
0.890
0.838
0.770
0.694
0.674
0.662
0.654
0.668
0.670
0.734
0.748
0.786
0.812
0.840
0.832
0.814
0.764
0.716
0.700
0.684
0.682
0.670
0.652
0.654
0.640
0.656
0.662
0.646
0.670
0.654
0.698
0.764
0.752
0.728
0.774
0.762
0.720
0.732
0.792
0.840
0.854
0.816
0.762
0.728
0.700
0.690
0.680
0.694
0.690
0.724
0.664
0.730
0.736
0.768
0.768
0.758
0.688
0.750
0.712
0.756
0.732
0.778
0.778
0.684
0.702
0.662
0.364
0.300
0.626
0.664
0.646
0.678
0.680
0.676
0.754
0.672
0.758
0.658
0.698
0.686
0.680
0.654
0.664
0.650
0.646
0.646
0.632
0.630
0.630
0.624
0.620
0.614
0.614
0.632
0.628
0.642
0.646
0.644
0.654
0.658
0.654
0.656
0.666
0.652
0.706
0.692
0.736
0.748
0.748
0.772
0.772
0.700
0.768
0.700
0.748
0.690
0.772
0.724
0.754
0.754
0.758
0.768
0.782
0.780
0.784
0.776
0.704
0.720
0.694
0.680
0.694
0.720
0.698
0.782
0.814
0.816
0.774
0.760
0.726
0.684
0.660
0.652
0.656
0.648
0.710
0.754
0.904
0.912
0.894
0.898
0.860
0.840
0.816
0.778
0.740
0.692
0.694
0.700
0.740
0.674
0.744
0.732
0.732
0.772
0.808
0.828
0.864
0.862
0.840
0.824
0.786
0.774
0.754
0.754
0.712
0.750
0.756
0.762
0.726
0.744
0.758
0.778
0.806
0.774
0.804
0.790
0.730
0.784
0.774
0.782
0.806
0.806
0.862
0.860
0.834
0.826
0.816
0.774
0.782
0.792
0.808
0.784
0.814
0.840
0.848
0.868
0.854
0.878
0.882
0.860
0.840
0.790
0.766
0.754
0.756
0.760
0.826
0.908
0.916
0.916
0.872
0.846
0.844
0.794
0.774
0.782
0.768
0.822
0.936
0.960
0.964
0.886
0.876
0.820
0.798
0.776
0.766
0.754
0.820
0.904
0.868
0.880
0.882
0.830
0.844
0.832
0.800
0.800
0.784
0.748
0.718
0.448
0.990
0.700
0.704
0.714
0.708
0.706
0.730
0.754
0.724
0.778
0.766
0.756
0.734
0.722
0.706
0.730
0.734
0.718
0.686
0.714
0.728
0.732
0.770
0.828
0.848
0.872
0.868
0.834
0.804
0.764
0.736
0.740
0.726
0.730
0.720
0.736
0.706
0.714
0.742
0.748
0.772
0.776
0.768
0.706
0.786
0.728
0.732
0.698
0.720
0.720
0.734
0.744
0.758
0.748
0.766
0.778
0.776
0.762
0.752
0.748
0.712
0.726
0.754
0.738
0.748
0.766
0.720
0.774
0.768
0.770
0.746
0.764
0.758
0.726
0.756
0.756
0.768
0.776
0.786
0.786
0.790
0.772
0.736
0.738
0.746
0.732
0.732
0.736
0.750
0.768
0.754
0.776
0.778
0.748
0.756
0.742
0.742
0.752
0.710
0.716
0.714
0.706
0.714
0.740
0.734
0.728
0.720
0.696
0.698
0.676
0.722
0.756
0.782
0.798
0.792
0.820
0.814
0.812
0.814
0.806
0.788
0.792
0.786
0.732
0.714
0.714
0.756
0.382
0.448
0.672
0.722
0.692
0.680
0.670
0.664
0.664
0.662
0.698
0.704
0.734
0.752
0.786
0.794
0.752
0.746
0.736
0.684
0.682
0.672
0.682
0.682
0.746
0.818
0.922
0.958
0.946
0.948
0.916
0.886
0.852
0.792
0.738
0.742
0.760
0.766
0.820
0.854
0.782
0.746
0.826
0.838
0.854
0.854
0.820
0.802
0.720
0.698
0.688
0.678
0.680
0.680
0.694
0.732
0.674
0.740
0.702
0.678
0.666
0.652
0.636
0.624
0.616
0.608
0.604
0.600
0.600
0.604
0.610
0.640
0.662
0.694
0.704
0.724
0.704
0.706
0.708
0.688
0.664
0.664
0.684
0.716
0.736
0.738
0.776
0.844
0.866
0.844
0.818
0.788
0.750
0.714
0.676
0.650
0.642
0.678
0.732
1.144
1.002
0.954
0.946
0.954
0.950
0.920
0.870
0.828
0.784
0.758
0.750
0.760
0.768
0.750
0.810
0.838
0.794
0.768
0.726
0.704
0.700
0.680
0.680
0.688
0.682
0.702
0.706
0.718
0.716
0.728
0.736
0.722
0.720
0.700
0.694
0.674
0.674
0.672
0.676
0.666
0.666
0.664
0.656
0.658
0.650
0.646
0.654
0.654
0.666
0.680
0.690
0.694
0.708
0.722
0.730
0.734
0.732
0.724
0.716
0.714
0.712
0.710
0.720
0.724
0.722
0.732
0.742
0.758
0.754
0.730
0.722
0.706
0.688
0.674
0.670
0.660
0.650
0.656
0.654
0.664
0.676
0.698
0.704
0.700
0.694
0.708
0.716
0.700
0.700
0.686
0.670
0.662
0.650
0.648
0.640
0.634
0.662
0.688
0.716
0.732
0.738
0.722
0.708
0.692
0.708
0.738
0.770
0.798
0.808
0.788
0.764
0.752
0.730
0.716
0.706
0.724
0.746
0.758
0.772
0.772
0.736
0.704
0.718
0.740
0.754
0.746
0.754
0.760
0.760
0.740
0.720
0.706
0.706
0.692
0.670
0.670
0.662
0.674
0.668
0.676
0.682
0.712
0.708
0.718
0.684
0.694
0.740
0.718
0.706
0.678
0.684
0.676
0.670
0.676
0.680
0.670
0.672
0.662
0.658
0.648
0.642
0.632
0.624
0.612
0.608
0.606
0.602
0.618
0.650
0.728
0.808
0.824
0.884
0.884
0.834
0.806
0.760
0.704
0.700
0.692
0.726
0.728
0.760
0.796
0.830
0.860
0.826
0.828
0.802
0.774
0.714
0.698
0.696
0.684
0.706
0.724
0.732
0.758
0.760
0.760
0.772
0.754
0.762
0.772
0.778
0.756
0.696
0.704
0.710
0.692
0.684
0.670
0.660
0.656
0.654
0.656
0.680
0.704
0.750
0.800
0.840
0.858
0.878
0.852
0.842
0.816
0.770
0.750
0.748
0.728
0.754
0.752
0.770
0.784
0.808
0.798
0.824
0.800
0.802
0.774
0.786
0.814
0.824
0.808
0.804
0.786
0.768
0.778
0.780
0.766
0.746
0.700
0.692
0.676
0.678
0.692
0.732
0.824
0.932
0.922
0.950
0.934
0.924
0.846
0.818
0.754
0.752
0.710
0.728
0.768
0.776
0.894
0.898
0.880
0.880
0.848
0.832
0.814
0.790
0.782
0.780
0.762
0.774
0.784
0.778
0.798
0.792
0.764
0.748
0.712
0.712
0.732
0.722
0.716
0.726
0.734
0.732
0.740
0.744
0.744
0.740
0.738
0.748
0.740
0.754
0.764
0.762
0.758
0.756
0.758
0.758
0.772
0.788
0.762
0.732
0.700
0.702
0.694
0.692
0.720
0.720
0.762
0.802
0.834
0.852
0.862
0.852
0.824
0.812
0.780
0.762
0.762
0.778
0.784
0.784
0.808
0.802
0.772
0.760
0.742
0.692
0.738
0.680
0.732
0.730
0.744
0.788
0.788
0.782
0.796
0.798
0.784
0.776
0.762
0.718
0.726
0.726
0.726
0.694
0.726
0.712
0.720
0.700
0.716
0.724
0.728
0.724
0.724
0.734
0.724
0.728
0.738
0.750
0.788
0.832
0.842
0.848
0.844
0.804
0.784
0.760
0.720
0.746
0.738
0.738
0.754
0.772
0.782
0.774
0.776
0.772
0.752
0.750
0.762
0.756
0.764
0.758
0.752
0.756
0.756
0.752
0.750
0.740
0.728
0.734
0.730
0.738
0.730
0.746
0.746
0.732
0.734
0.730
0.726
0.718
0.714
0.716
0.710
0.728
0.732
0.722
0.724
0.716
0.714
0.696
0.722
0.720
0.720
0.744
0.748
0.742
0.758
0.766
0.758
0.764
0.762
0.750
0.750
0.734
0.728
0.726
0.726
0.724
0.730
0.732
0.734
0.720
0.736
0.732
0.726
0.744
0.756
0.756
0.778
0.800
0.786
0.798
0.786
0.756
0.754
0.746
0.738
0.724
0.686
0.682
0.662
0.660
0.702
0.722
0.788
0.832
0.874
0.840
0.834
0.810
0.782
0.738
0.734
0.730
0.700
0.718
0.710
0.718
0.732
0.732
0.744
0.742
0.728
0.730
0.718
0.724
0.714
0.734
0.762
0.782
0.800
0.792
0.780
0.786
0.790
0.798
0.782
0.728
0.714
0.706
0.704
0.732
0.748
0.804
0.864
0.900
0.918
0.892
0.858
0.848
0.800
0.746
0.742
0.746
0.706
0.720
0.718
0.718
0.722
0.742
0.742
0.724
0.744
0.764
0.750
0.770
0.776
0.764
0.778
0.760
0.728
0.740
0.682
0.736
0.724
0.722
0.716
0.726
0.738
0.734
0.754
0.774
0.768
0.772
0.774
0.760
0.756
0.758
0.762
0.746
0.754
0.750
0.740
0.712
0.740
0.736
0.734
0.746
0.752
0.738
0.736
0.730
0.698
0.732
0.716
0.698
0.750
0.752
0.750
0.698
0.686
0.684
0.746
0.716
0.716
0.718
0.728
0.716
0.702
0.696
0.684
0.688
0.696
0.702
0.722
0.758
0.790
0.800
0.800
0.790
0.778
0.756
0.720
0.730
0.726
0.726
0.722
0.736
0.754
0.744
0.784
0.806
0.786
0.786
0.776
0.744
0.732
0.718
0.712
0.700
0.712
0.722
0.716
0.734
0.752
0.782
0.788
0.806
0.810
0.802
0.810
0.808
0.784
0.772
0.754
0.740
0.734
0.734
0.736
0.746
0.752
0.760
0.752
0.748
0.740
0.728
0.744
0.746
0.764
0.756
0.762
0.742
0.704
0.720
0.694
0.710
0.682
0.680
0.674
0.660
0.664
0.676
0.682
0.736
0.794
0.810
0.836
0.824
0.802
0.748
0.716
0.702
0.698
0.682
0.686
0.704
0.694
0.676
0.716
0.712
0.728
0.732
0.742
0.746
0.736
0.736
0.740
0.724
0.732
0.732
0.738
0.718
0.724
0.728
0.716
0.734
0.732
0.728
0.738
0.732
0.738
0.736
0.742
0.748
0.746
0.758
0.742
0.746
0.736
0.746
0.750
0.742
0.736
0.722
0.696
0.722
0.704
0.718
0.734
0.772
0.828
0.848
0.854
0.832
0.772
0.708
0.678
0.650
0.642
0.640
0.656
0.702
0.736
0.808
0.852
0.866
0.862
0.854
0.826
0.814
0.792
0.756
0.744
0.740
0.736
0.730
0.762
0.814
0.812
0.834
0.824
0.800
0.810
0.796
0.766
0.764
0.756
0.746
0.772
0.776
0.774
0.790
0.784
0.778
0.764
0.774
0.768
0.772
0.790
0.812
0.830
0.820
0.822
0.810
0.792
0.792
0.778
0.762
0.772
0.782
0.780
0.816
0.840
0.818
0.822
0.800
0.764
0.764
0.760
0.740
0.724
0.728
0.722
0.724
0.730
0.732
0.734
0.754
0.754
0.738
0.752
0.744
0.742
0.718
0.736
0.730
0.730
0.738
0.750
0.756
0.746
0.756
0.758
0.750
0.710
0.734
0.724
0.724
0.724
0.752
0.766
0.772
0.800
0.808
0.802
0.786
0.776
0.762
0.762
0.756
0.744
0.716
0.698
0.674
0.662
0.656
0.640
0.692
0.724
0.748
0.774
0.810
0.800
0.824
0.828
0.804
0.754
0.718
0.736
0.750
0.806
0.858
0.868
0.872
0.866
0.832
0.796
0.774
0.768
0.756
0.750
0.754
0.768
0.788
0.780
0.806
0.818
0.784
0.796
0.796
0.778
0.812
0.848
0.828
0.858
0.860
0.850
0.858
0.842
0.800
0.772
0.734
0.750
0.760
0.784
0.818
0.842
0.854
0.846
0.842
0.838
0.800
0.762
0.720
0.726
0.786
0.774
0.778
0.778
0.776
0.758
0.730
0.728
0.724
0.710
0.736
0.736
0.734
0.742
0.750
0.748
0.746
0.748
0.740
0.722
0.718
0.718
0.698
0.724
0.716
0.716
0.732
0.736
0.742
0.732
0.738
0.730
0.702
0.716
0.720
0.716
0.712
0.726
0.732
0.742
0.760
0.774
0.754
0.756
0.738
0.706
0.694
0.684
0.688
0.690
0.722
0.740
0.782
0.814
0.842
0.852
0.844
0.826
0.810
0.776
0.754
0.720
0.714
0.724
0.718
0.736
0.760
0.766
0.704
0.716
0.702
0.692
0.682
0.664
0.674
0.682
0.708
0.676
0.692
0.708
0.712
0.698
0.718
0.716
0.720
0.728
0.726
0.734
0.746
0.756
0.754
0.776
0.764
0.734
0.738
0.738
0.752
0.688
0.694
0.710
0.698
0.728
0.732
0.740
0.778
0.814
0.846
0.830
0.848
0.830
0.800
0.774
0.776
0.768
0.762
0.744
0.754
0.758
0.778
0.820
0.870
0.858
0.868
0.862
0.826
0.820
0.804
0.780
0.784
0.776
0.758
0.770
0.768
0.756
0.756
0.748
0.744
0.740
0.740
0.748
0.740
0.740
0.744
0.740
0.740
0.734
0.724
0.732
0.726
0.730
0.734
0.706
0.714
0.708
0.690
0.674
0.670
0.668
0.658
0.674
0.712
0.732
0.786
0.832
0.852
0.876
0.854
0.858
0.840
0.812
0.796
0.774
0.754
0.752
0.778
0.802
0.796
0.822
0.830
0.802
0.786
0.760
0.732
0.746
0.744
0.744
0.764
0.784
0.786
0.798
0.794
0.774
0.770
0.760
0.754
0.754
0.748
0.736
0.744
0.734
0.726
0.736
0.730
0.738
0.730
0.742
0.740
0.732
0.738
0.730
0.730
0.728
0.720
0.716
0.684
0.716
0.684
0.706
0.678
0.702
0.680
0.670
0.680
0.682
0.694
0.660
0.704
0.670
0.708
0.700
0.704
0.710
0.710
0.716
0.714
0.728
0.738
0.758
0.762
0.760
0.754
0.750
0.734
0.726
0.720
0.726
0.720
0.730
0.732
0.724
0.726
0.724
0.724
0.722
0.722
0.720
0.712
0.688
0.698
0.692
0.698
0.678
0.698
0.708
0.712
0.714
0.718
0.716
0.670
0.686
0.670
0.668
0.680
0.708
0.716
0.748
0.798
0.832
0.806
0.802
0.786
0.764
0.744
0.738
0.754
0.736
0.732
0.746
0.766
0.772
0.826
0.836
0.826
0.832
0.816
0.784
0.774
0.758
0.738
0.752
0.738
0.772
0.796
0.820
0.810
0.800
0.770
0.716
0.710
0.726
0.720
0.732
0.762
0.786
0.798
0.788
0.786
0.794
0.784
0.764
0.760
0.752
0.750
0.746
0.760
0.766
0.780
0.756
0.778
0.772
0.752
0.758
0.772
0.756
0.764
0.780
0.784
0.772
0.792
0.792
0.778
0.774
0.778
0.762
0.740
0.748
0.752
0.744
0.738
0.734
0.730
0.724
0.738
0.730
0.724
0.726
0.744
0.760
0.770
0.830
0.864
0.850
0.846
0.832
0.794
0.752
0.748
0.756
0.722
0.698
0.690
0.680
0.682
0.712
0.678
0.716
0.720
0.740
0.746
0.776
0.790
0.788
0.768
0.778
0.780
0.786
0.778
0.790
0.782
0.778
0.768
0.776
0.778
0.762
0.774
0.784
0.790
0.766
0.776
0.772
0.750
0.752
0.750
0.698
0.738
0.698
0.702
0.702
0.730
0.738
0.730
0.752
0.760
0.756
0.766
0.770
0.768
0.758
0.762
0.764
0.746
0.758
0.762
0.768
0.752
0.764
0.776
0.770
0.786
0.790
0.774
0.772
0.774
0.760
0.746
0.746
0.750
0.736
0.764
0.790
0.768
0.780
0.758
0.760
0.742
0.686
0.676
0.670
0.678
0.708
0.734
0.778
0.810
0.814
0.812
0.788
0.774
0.748
0.728
0.730
0.700
0.722
0.710
0.718
0.730
0.736
0.758
0.776
0.760
0.742
0.682
0.704
0.688
0.670
0.672
0.654
0.654
0.662
0.674
0.678
0.684
0.702
0.702
0.702
0.710
0.692
0.694
0.696
0.688
0.682
0.718
0.730
0.742
0.750
0.782
0.750
0.744
0.728
0.670
0.680
0.680
0.684
0.686
0.676
0.676
0.710
0.694
0.720
0.736
0.722
0.736
0.740
0.734
0.748
0.712
0.690
0.690
0.712
0.712
0.720
0.750
0.796
0.800
0.814
0.784
0.776
0.736
0.706
0.686
0.712
0.718
0.746
0.764
0.752
0.740
0.696
0.660
0.650
0.638
0.642
0.638
0.630
0.654
0.700
0.760
0.828
0.858
0.812
0.820
0.818
0.788
0.748
0.706
0.692
0.672
0.684
0.712
0.682
0.712
0.722
0.750
0.774
0.790
0.760
0.738
0.750
0.776
0.792
0.796
0.792
0.766
0.728
0.694
0.714
0.742
0.840
0.866
0.876
0.806
0.792
0.792
0.784
0.772
0.736
0.720
0.716
0.700
0.744
0.740
0.778
0.864
0.880
0.902
0.852
0.796
0.740
0.754
0.750
0.756
0.818
0.882
0.892
0.872
0.840
0.818
0.798
0.728
0.710
0.710
0.708
0.680
0.660
0.646
0.662
0.696
0.722
0.740
0.774
0.782
0.782
0.748
0.718
0.708
0.680
0.672
0.668
0.646
0.648
0.638
0.634
0.620
0.618
0.612
0.618
0.610
0.616
0.626
0.640
0.700
0.700
0.716
0.728
0.712
0.706
0.686
0.710
0.688
0.670
0.678
0.674
0.696
0.672
0.666
0.660
0.664
0.642
0.636
0.634
0.614
0.630
0.616
0.636
0.644
0.712
0.730
0.742
0.776
0.784
0.766
0.762
0.740
0.732
0.702
0.654
0.666
0.672
0.692
0.696
0.674
0.686
0.744
0.764
0.740
0.752
0.766
0.758
0.722
0.704
0.698
0.670
0.702
0.664
0.678
0.748
0.732
0.738
0.768
0.746
0.774
0.774
0.754
0.742
0.738
0.720
0.740
0.740
0.738
0.742
0.734
0.682
0.744
0.740
0.758
0.766
0.756
0.746
0.698
0.692
0.696
0.690
0.686
0.732
0.720
0.790
0.820
0.808
0.850
0.834
0.864
0.872
0.846
0.858
0.848
0.826
0.830
0.824
0.818
0.840
0.844
0.788
0.782
0.790
0.780
0.748
0.736
0.712
0.684
0.688
0.672
0.664
0.668
0.728
0.794
0.882
0.866
0.934
0.952
0.926
0.906
0.866
0.802
0.784
0.772
0.758
0.762
0.820
0.878
0.868
0.870
0.836
0.826
0.824
0.814
0.794
0.812
0.828
0.822
0.848
0.858
0.856
0.874
0.862
0.812
0.816
0.802
0.790
0.828
0.802
0.826
0.830
0.818
0.826
0.824
0.822
0.798
0.742
0.788
0.802
0.800
0.780
0.768
0.702
0.706
0.696
0.710
0.692
0.684
0.676
0.670
0.686
0.716
0.716
0.756
0.834
0.810
0.830
0.864
0.878
0.864
0.816
0.814
0.800
0.762
0.724
0.720
0.724
0.718
0.756
0.774
0.826
0.834
0.862
0.832
0.796
0.812
0.810
0.798
0.830
0.832
0.812
0.850
0.898
0.916
0.934
0.934
0.900
0.894
0.888
0.850
0.834
0.820
0.824
0.808
0.814
0.830
0.892
0.980
1.016
0.994
0.998
0.946
0.922
0.882
0.862
0.862
0.814
0.858
0.868
0.882
0.890
0.894
0.888
0.860
0.826
0.798
0.730
0.726
0.744
0.728
0.812
0.840
0.884
0.898
0.906
0.890
0.888
0.870
0.848
0.824
0.794
0.796
0.808
0.808
0.840
0.846
0.792
0.826
0.858
0.870
0.838
0.788
0.764
0.776
0.784
0.756
0.792
0.796
0.790
0.822
0.824
0.816
0.838
0.838
0.842
0.876
0.876
0.844
0.844
0.824
0.758
0.748
0.814
0.836
0.838
0.848
0.826
0.808
0.782
0.718
0.728
0.750
0.768
0.780
0.818
0.842
0.854
0.876
0.856
0.840
0.824
0.778
0.754
0.772
0.798
0.816
0.774
0.794
0.836
0.820
0.840
0.814
0.836
0.868
0.860
0.846
0.816
0.816
0.762
0.716
0.708
0.752
0.760
0.802
0.846
0.826
0.784
0.750
0.700
0.686
0.674
0.664
0.640
0.632
0.626
0.618
0.610
0.610
0.616
0.624
0.634
0.712
0.878
0.912
0.974
0.972
0.982
0.974
0.948
0.922
0.890
0.832
0.794
0.786
0.766
0.772
0.802
0.804
0.802
0.826
0.794
0.808
0.784
0.804
0.776
0.786
0.772
0.770
0.750
0.714
0.686
0.674
0.656
0.670
0.700
0.722
0.756
0.794
0.818
0.816
0.800
0.782
0.752
0.694
0.666
0.654
0.662
0.650
0.644
0.706
0.744
0.766
0.770
0.794
0.780
0.784
0.756
0.714
0.722
0.712
0.738
0.764
0.790
0.762
0.746
0.750
0.730
0.752
0.740
0.732
0.746
0.738
0.742
0.726
0.740
0.728
0.762
0.820
0.810
0.790
0.728
0.704
0.684
0.682
0.674
0.714
0.724
0.756
0.792
0.784
0.792
0.782
0.754
0.742
0.708
0.694
0.702
0.712
0.732
0.728
0.692
0.696
0.682
0.680
0.662
0.722
0.706
0.666
0.768
0.776
0.872
0.906
0.304
0.458
0.198
0.640
0.806
0.782
0.770
0.464
0.232
0.648
0.714
0.464
0.222
0.712
0.212
0.506
0.772
0.498
0.344
0.226
0.590
0.808
0.744
0.744
0.754
0.710
0.750
0.704
0.764
0.800
0.852
0.844
0.856
0.822
0.826
0.816
0.814
0.826
0.800
0.828
0.820
0.872
0.844
0.838
0.842
0.798
0.784
0.752
0.708
0.720
0.738
0.706
0.762
0.732
0.822
0.858
0.848
0.834
0.844
0.824
0.800
0.798
0.770
0.782
0.794
0.792
0.778
0.734
0.732
0.748
0.730
0.760
0.772
0.760
0.782
0.782
0.718
0.730
0.716
0.692
0.710
0.674
0.682
0.682
0.692
0.700
0.730
0.726
0.724
0.732
0.718
0.692
0.682
0.694
0.694
0.664
0.686
0.666
0.652
0.654
0.646
0.640
0.644
0.638
0.636
0.640
0.636
0.640
0.642
0.650
0.638
0.642
0.646
0.636
0.636
0.642
0.628
0.640
0.640
0.634
0.650
0.638
0.640
0.636
0.636
0.628
0.632
0.618
0.634
0.640
0.640
0.632
0.640
0.644
0.618
0.632
0.638
0.634
0.634
0.630
0.628
0.614
0.608
0.614
0.622
0.620
0.640
0.696
0.756
0.786
0.756
0.748
0.756
0.730
0.712
0.670
0.676
0.670
0.714
0.730
0.780
0.866
0.848
0.836
0.782
0.754
0.716
0.700
0.734
0.702
0.738
0.728
0.742
0.752
0.784
0.764
0.758
0.750
0.674
0.714
0.692
0.680
0.730
0.742
0.788
0.824
0.852
0.826
0.830
0.796
0.766
0.710
0.712
0.698
0.696
0.722
0.736
0.774
0.776
0.816
0.820
0.792
0.768
0.710
0.698
0.692
0.684
0.672
0.706
0.706
0.744
0.774
0.844
0.840
0.840
0.830
0.798
0.750
0.730
0.704
0.688
0.702
0.678
0.680
0.728
0.734
0.760
0.794
0.822
0.814
0.810
0.802
0.782
0.756
0.738
0.732
0.728
0.726
0.774
0.810
0.810
0.824
0.838
0.814
0.816
0.808
0.770
0.754
0.708
0.680
0.688
0.676
0.682
0.738
0.762
0.814
0.834
0.880
0.874
0.844
0.820
0.770
0.760
0.770
0.762
0.752
0.748
0.746
0.740
0.704
0.698
0.692
0.680
0.662
0.652
0.650
0.648
0.652
0.694
0.732
0.832
0.840
0.858
0.844
0.826
0.806
0.762
0.712
0.708
0.690
0.666
0.656
0.654
0.652
0.652
0.650
0.662
0.696
0.680
0.720
0.726
0.724
0.720
0.724
0.724
0.702
0.680
0.678
0.676
0.680
0.720
0.746
0.822
0.840
0.886
0.888
0.856
0.844
0.810
0.748
0.700
0.672
0.670
0.654
0.638
0.358
0.428
0.504
0.706
0.662
0.668
0.710
0.590
0.640
0.626
0.626
0.616
0.602
0.594
0.734
0.438
0.572
0.570
0.574
0.608
0.644
0.694
0.746
0.860
0.844
0.814
0.834
0.838
0.822
0.818
0.806
0.782
0.768
0.714
0.674
0.666
0.654
0.650
0.660
0.718
0.714
0.672
0.764
0.216
0.492
0.666
0.704
0.668
0.714
0.546
0.644
0.644
0.660
0.672
0.660
0.658
0.668
0.656
0.648
0.646
0.648
0.700
0.652
0.756
0.716
0.642
0.648
0.688
0.720
0.664
0.730
0.684
0.682
0.640
0.640
0.198
0.432
0.698
0.784
0.976
0.988
0.964
0.980
0.976
0.624
0.314
0.278
0.604
0.838
0.778
0.808
0.474
0.306
0.400
0.212
0.284
0.206
0.272
0.328
0.300
0.230
0.374
0.296
0.232
0.368
0.306
0.594
0.296
0.204
0.200
0.202
0.498
0.400
0.216
0.284
0.200
0.200
0.502
0.200
0.420
0.278
0.300
0.200
0.400
0.302
0.200
0.366
1.418
0.808
0.742
0.704
0.704
0.702
0.746
0.744
0.742
0.770
0.786
0.792
0.790
0.806
0.816
0.804
0.820
0.814
0.798
0.832
0.852
0.856
0.866
0.848
0.810
0.814
0.786
0.768
0.776
0.768
0.754
0.772
0.784
0.780
0.758
0.758
0.754
0.746
0.742
0.742
0.748
0.758
0.760
0.746
0.744
0.696
0.684
0.684
0.724
0.738
0.862
1.076
1.074
1.054
1.028
0.980
0.950
0.898
0.816
0.780
0.772
0.748
0.760
0.784
0.780
0.836
0.848
0.820
0.842
0.828
0.786
0.784
0.766
0.748
0.754
0.736
0.722
0.710
0.702
0.708
0.716
0.724
0.728
0.754
0.784
0.778
0.790
0.800
0.776
0.776
0.760
0.748
0.716
0.714
0.690
0.700
0.700
0.706
0.736
0.780
0.842
0.856
0.876
0.868
0.844
0.814
0.754
0.700
0.686
0.662
0.656
0.654
0.712
0.778
0.904
0.914
0.944
0.934
0.926
0.904
0.858
0.796
0.786
0.790
0.772
0.790
0.808
0.814
0.818
0.834
0.802
0.790
0.794
0.776
0.752
0.770
0.770
0.752
0.772
0.768
0.802
0.812
0.748
0.730
0.718
0.736
0.714
0.686
0.684
0.668
0.678
0.688
0.716
0.740
0.786
0.792
0.752
0.734
0.384
0.322
0.678
0.668
0.678
0.734
0.730
0.814
0.972
0.936
1.006
0.990
0.956
0.948
0.890
0.878
0.826
0.772
0.742
0.754
0.816
0.932
0.994
0.958
0.968
0.972
0.946
0.912
0.872
0.862
0.846
0.834
0.844
0.856
0.862
0.836
0.862
0.858
0.800
0.822
0.802
0.798
0.768
0.752
0.722
0.738
0.758
0.790
0.852
0.870
0.914
0.906
0.898
0.870
0.858
0.830
0.812
0.788
0.784
0.792
0.810
0.796
0.806
0.822
0.822
0.800
0.824
0.824
0.818
0.828
0.844
0.834
0.826
0.826
0.812
0.794
0.794
0.804
0.796
0.816
0.826
0.822
0.826
0.816
0.800
0.772
0.732
0.698
0.684
0.666
0.662
0.664
0.718
0.792
0.902
0.936
0.936
0.928
0.894
0.864
0.820
0.784
0.752
0.716
0.690
0.690
0.692
0.706
0.706
0.694
0.728
0.792
0.744
0.716
0.704
0.730
0.742
0.826
0.868
0.850
0.772
0.718
0.684
0.658
0.644
0.632
0.644
0.718
0.800
1.226
0.802
0.232
0.232
0.226
0.394
0.430
0.204
0.266
0.626
0.362
0.438
0.200
0.216
0.286
0.198
0.202
0.232
0.268
0.300
0.372
0.228
0.198
0.462
0.238
0.300
0.298
0.202
0.202
0.394
0.204
0.200
0.312
0.588
0.204
0.396
0.374
0.426
0.602
0.198
0.314
0.286
0.302
0.250
0.306
0.346
0.204
0.294
0.378
0.322
0.200
0.222
0.280
0.198
0.200
0.300
0.574
0.226
0.404
0.496
0.300
0.204
0.394
0.310
0.392
0.378
0.222
0.300
0.306
0.394
0.300
0.204
0.294
0.302
0.204
0.396
0.200
0.398
0.302
0.498
0.202
0.600
0.594
0.208
0.296
0.276
0.224
0.596
0.204
0.578
0.224
0.198
0.376
0.226
0.200
0.402
0.198
0.198
0.398
0.204
0.198
0.398
0.302
0.202
0.216
0.384
0.460
0.240
0.198
0.296
0.206
0.200
0.308
0.592
0.502
0.394
0.204
0.200
0.200
0.206
0.296
0.328
0.268
0.402
0.210
0.288
1.000
0.402
0.300
0.304
0.498
0.206
0.292
0.200
0.274
0.228
0.200
0.198
0.502
0.298
0.402
0.198
0.300
0.300
0.198
0.302
0.206
0.292
0.462
0.238
0.474
0.226
0.400
0.200
0.202
0.474
0.228
0.198
0.200
0.200
0.200
0.200
0.498
0.302
0.210
0.490
0.500
0.300
0.220
0.480
0.204
0.296
0.300
0.314
0.486
0.282
0.518
0.276
0.234
0.292
0.398
0.210
0.398
0.292
0.448
0.254
0.198
0.396
0.204
0.420
0.282
0.198
0.278
0.220
0.202
0.200
0.198
0.202
0.200
0.296
0.204
0.200
0.308
0.720
0.272
0.200
0.360
0.240
0.700
0.202
0.200
0.398
0.200
0.274
0.328
0.298
0.300
0.200
0.396
0.204
0.202
0.358
0.340
0.320
0.280
0.198
0.278
0.324
0.204
0.396
0.300
0.230
0.270
0.200
0.308
0.392
0.300
0.504
0.356
0.448
0.292
0.306
0.694
0.398
0.304
0.298
0.500
0.448
0.252
0.424
0.376
0.320
0.478
0.604
0.252
0.842
0.214
0.498
0.230
0.212
0.444
0.304
0.304
0.198
0.198
0.198
0.306
0.198
0.276
0.424
0.200
0.502
0.198
0.200
0.304
0.398
0.406
0.892
0.200
0.200
0.300
0.400
0.302
0.298
0.336
0.460
0.208
0.450
0.344
0.200
0.276
0.226
0.200
0.274
0.224
0.402
0.198
0.300
0.406
0.496
0.404
0.496
0.700
0.900
0.198
0.400
0.302
0.220
0.280
0.198
0.314
0.286
0.202
0.200
0.400
0.202
0.198
0.206
0.394
0.296
0.204
0.200
0.402
0.396
0.200
0.498
0.202
0.404
0.198
0.300
0.800
0.354
0.346
0.202
0.600
0.198
0.200
0.260
0.344
0.298
0.298
0.300
0.202
0.198
0.200
0.402
0.300
0.204
0.294
0.206
0.294
0.460
0.340
0.210
0.200
0.490
0.398
0.202
0.200
0.200
0.304
0.396
0.200
0.308
0.550
0.630
0.524
0.782
0.866
0.566
0.676
0.674
0.678
0.646
0.654
0.658
0.694
0.712
0.698
0.686
0.674
0.668
0.662
0.648
0.652
0.650
0.646
0.656
0.686
0.692
0.722
0.730
0.700
0.740
0.744
0.736
0.700
0.706
0.716
0.722
0.724
0.730
0.744
0.744
0.766
0.784
0.810
0.806
0.838
0.844
0.856
0.860
0.808
0.816
0.814
0.790
0.754
0.752
0.728
0.734
0.708
0.744
0.772
0.284
0.758
0.246
0.342
0.312
0.562
0.858
0.870
0.864
0.834
0.808
0.516
0.278
0.794
0.786
0.786
0.812
0.708
0.730
0.926
0.238
0.350
0.770
0.826
0.866
0.868
0.886
0.886
0.870
0.876
0.866
0.810
0.780
0.772
0.774
0.774
0.808
0.834
0.872
0.866
0.872
0.872
0.836
0.820
0.814
0.824
0.826
0.874
0.884
0.896
0.904
0.870
0.862
0.844
0.802
0.800
0.796
0.776
0.792
0.796
0.786
0.798
0.790
0.762
0.758
0.762
0.760
0.750
0.788
0.820
0.838
0.856
0.858
0.818
0.786
0.764
0.726
0.732
0.696
0.698
0.706
0.704
0.752
0.724
0.818
0.464
0.280
0.296
0.500
0.304
0.272
0.228
0.298
0.214
0.568
0.208
0.210
0.304
0.394
0.448
0.254
0.200
0.212
0.288
0.200
0.248
0.252
0.282
0.518
0.318
0.382
0.306
0.394
0.316
0.282
0.380
0.224
0.198
0.312
0.386
0.276
0.226
0.200
0.312
0.754
0.232
0.202
0.300
0.200
0.470
0.230
0.200
0.314
0.386
0.372
0.228
0.300
0.502
0.564
0.334
0.392
0.308
0.398
0.486
0.204
0.312
0.314
0.694
0.392
0.274
0.226
0.200
0.310
0.660
0.232
0.198
0.312
0.490
0.294
0.204
0.200
0.270
0.230
0.242
0.268
0.552
0.254
0.384
0.414
0.242
0.536
0.504
0.314
0.488
0.280
0.222
0.302
0.268
0.230
0.200
0.328
0.270
0.568
0.334
0.374
0.226
0.198
0.316
0.286
0.400
0.400
0.238
0.274
0.780
0.222
0.386
0.222
0.270
0.548
0.312
0.468
0.380
0.200
0.296
0.202
0.200
0.402
0.200
0.300
0.290
0.208
0.474
0.230
0.200
0.278
0.220
0.200
0.314
0.386
0.366
0.334
0.326
0.366
0.450
0.356
0.314
0.290
0.298
0.314
0.206
0.632
0.250
0.476
0.222
0.300
0.300
0.258
0.446
0.394
0.202
0.200
0.600
0.200
0.292
0.504
0.478
0.326
0.314
0.386
0.200
0.374
0.440
0.432
0.328
0.226
0.200
0.386
0.312
0.478
0.748
0.276
0.310
0.292
0.564
0.434
0.264
0.736
0.650
0.352
0.212
0.236
0.250
0.300
0.212
0.384
0.266
0.660
0.478
0.396
0.302
0.368
0.298
0.444
0.438
0.332
0.222
0.200
0.368
0.234
0.370
0.624
0.344
0.456
0.270
0.534
0.316
0.282
0.202
0.200
0.768
0.430
0.306
0.496
0.268
0.234
0.366
0.484
0.396
0.450
0.244
0.458
0.420
0.562
0.200
0.414
0.362
0.672
0.372
0.560
0.750
0.592
0.396
0.200
0.282
0.256
0.676
0.484
0.304
0.598
0.308
0.388
0.382
0.702
0.522
0.372
0.226
0.200
0.326
0.776
0.222
0.660
0.434
0.226
0.600
0.702
0.682
0.692
0.710
0.572
0.204
0.474
0.278
0.476
0.258
0.792
0.792
0.794
0.784
0.786
0.782
0.790
0.782
0.752
0.726
0.730
0.702
0.642
0.542
0.254
0.672
0.710
0.738
0.744
0.734
0.770
0.846
0.916
0.752
0.276
0.380
0.928
0.754
0.288
0.752
0.198
0.306
0.716
0.278
0.212
0.296
0.392
0.214
0.386
0.200
0.248
0.220
0.478
0.684
0.468
0.214
0.484
0.258
0.444
0.346
0.454
0.420
0.578
0.218
0.522
0.334
0.230
0.200
0.300
0.600
0.200
0.400
0.698
0.202
0.378
0.224
0.198
0.394
0.306
0.372
0.228
0.514
0.386
0.324
0.276
0.200
0.322
0.378
0.286
0.204
0.210
0.200
0.414
0.486
0.376
0.226
0.200
0.200
0.268
0.232
0.198
0.200
0.500
0.200
0.200
0.224
0.278
0.198
0.282
0.210
0.308
0.202
0.268
0.232
0.198
0.202
0.232
0.268
0.198
0.202
0.220
0.278
0.300
0.366
0.334
0.200
0.314
0.384
0.202
0.310
0.390
0.302
0.212
0.586
0.278
0.222
0.200
0.200
0.248
0.250
0.202
0.414
0.386
0.200
0.500
0.300
0.234
0.266
0.200
0.332
0.268
0.302
0.498
0.200
0.334
0.266
0.300
0.272
0.228
0.200
0.200
0.502
0.200
0.282
0.208
0.308
0.200
0.270
0.230
0.200
0.300
0.198
0.256
0.244
0.226
0.278
0.298
0.246
0.254
0.200
0.346
0.254
0.300
0.212
0.388
0.424
0.278
0.198
0.314
0.288
0.198
0.316
0.286
0.510
0.388
0.328
0.274
0.300
0.254
0.244
0.200
0.352
0.248
0.200
0.300
0.400
0.578
0.220
0.202
0.464
0.336
0.408
0.494
0.214
0.286
0.200
0.272
0.228
0.200
0.200
0.296
0.304
0.504
0.462
0.234
0.302
0.214
0.282
0.200
0.370
0.230
0.400
0.298
0.202
0.200
0.204
0.292
0.206
0.298
0.322
0.276
0.202
0.410
0.490
0.600
0.202
0.372
0.222
0.580
0.224
0.200
0.408
0.392
0.416
0.382
0.304
0.398
0.302
0.244
0.258
0.296
0.234
0.268
0.570
0.230
0.200
0.380
0.218
0.200
0.202
0.212
0.386
0.202
0.210
0.388
0.372
0.228
0.200
0.364
0.338
0.316
0.284
0.384
0.210
0.304
0.380
0.222
0.198
0.324
0.280
0.198
0.320
0.284
0.560
0.336
0.382
0.216
0.300
0.272
0.230
0.198
0.334
0.266
0.300
0.298
0.204
0.198
0.274
0.228
0.200
0.308
0.390
0.204
0.396
0.464
0.238
0.200
0.360
0.446
0.206
0.742
0.772
0.778
0.792
0.794
0.748
0.740
0.732
0.744
0.750
0.760
0.766
0.712
0.716
0.746
0.742
0.748
0.736
0.756
0.772
0.746
0.678
0.694
0.772
0.760
0.824
0.832
0.826
0.828
0.824
0.808
0.784
0.766
0.716
0.696
0.706
0.752
0.830
0.904
0.920
0.912
0.878
0.812
0.804
0.778
0.748
0.778
0.822
0.834
0.830
0.890
0.916
0.866
0.874
0.838
0.828
0.794
0.798
0.804
0.804
0.814
0.820
0.806
0.814
0.818
0.804
0.844
0.864
0.864
0.882
0.874
0.854
0.852
0.866
0.876
0.846
0.840
0.812
0.820
0.830
0.856
0.874
0.954
0.990
1.002
0.988
0.976
0.956
0.918
0.890
0.856
0.824
0.848
0.926
0.900
0.910
0.894
0.930
0.924
0.944
0.956
0.926
0.934
0.926
0.904
0.910
0.904
0.880
0.898
0.894
0.872
0.882
0.848
0.854
0.832
0.834
0.886
0.898
0.884
0.862
0.842
0.830
0.812
0.806
0.790
0.794
0.798
0.812
0.850
0.870
0.898
0.902
0.878
0.876
0.842
0.820
0.818
0.846
0.810
0.812
0.812
0.782
0.716
0.682
0.664
0.646
0.636
0.628
0.672
0.834
0.986
1.110
1.116
1.146
1.132
1.108
1.086
1.042
0.994
0.908
0.850
0.800
0.760
0.730
0.712
0.696
0.698
0.708
0.720
0.734
0.752
0.778
0.810
0.818
0.846
0.844
0.810
0.814
0.820
0.814
0.780
0.754
0.780
0.766
0.774
0.816
0.830
0.840
0.848
0.826
0.824
0.832
0.832
0.828
0.840
0.834
0.810
0.810
0.810
0.804
0.826
0.842
0.856
0.844
0.850
0.848
0.820
0.774
0.756
0.754
0.774
0.740
0.784
0.808
0.830
0.832
0.834
0.818
0.798
0.792
0.786
0.762
0.784
0.794
0.800
0.794
0.806
0.812
0.782
0.796
0.792
0.774
0.784
0.798
0.810
0.812
0.832
0.830
0.808
0.802
0.772
0.750
0.766
0.738
0.740
0.730
0.754
0.748
0.746
0.748
0.752
0.750
0.748
0.724
0.770
0.760
0.788
0.778
0.776
0.778
0.770
0.754
0.760
0.758
0.750
0.768
0.762
0.766
0.780
0.784
0.768
0.760
0.732
0.714
0.708
0.710
0.702
0.746
0.738
0.762
0.788
0.774
0.764
0.738
0.716
0.700
0.694
0.672
0.672
0.666
0.652
0.664
0.670
0.674
0.706
0.670
0.748
0.772
0.806
0.818
0.812
0.780
0.728
0.678
0.678
0.656
0.680
0.720
0.746
0.752
0.722
0.692
0.662
0.666
0.660
0.646
0.652
0.640
0.642
0.654
0.660
0.688
0.710
0.670
0.738
0.686
0.732
0.668
0.744
0.674
0.734
0.672
0.734
0.672
0.760
0.738
0.768
0.788
0.856
0.876
0.818
0.804
0.744
0.726
0.702
0.744
0.740
0.752
0.846
0.936
0.900
0.936
0.928
0.862
0.818
0.758
0.728
0.768
0.764
0.828
0.884
0.922
0.892
0.870
0.858
0.834
0.800
0.788
0.800
0.806
0.842
0.826
0.756
0.778
0.782
0.766
0.796
0.850
0.928
0.956
0.986
0.930
0.884
0.834
0.824
0.814
0.794
0.832
0.902
0.978
1.002
0.956
0.910
0.866
0.836
0.792
0.802
0.822
0.856
0.854
0.810
0.776
0.804
0.818
0.808
0.854
0.932
0.922
0.858
0.878
0.866
0.852
0.846
0.866
0.884
0.892
0.914
0.906
0.918
0.874
0.854
0.872
0.874
0.844
0.862
0.856
0.844
0.848
0.868
0.890
0.848
0.838
0.844
0.828
0.802
0.818
0.844
0.824
0.828
0.832
0.866
0.932
0.950
0.936
0.908
0.844
0.816
0.824
0.806
0.802
0.774
0.784
0.804
0.786
0.724
0.712
0.702
0.696
0.720
0.762
0.844
0.916
0.972
1.000
0.966
0.950
0.924
0.896
0.844
0.830
0.816
0.764
0.760
0.766
0.792
0.812
0.786
0.806
0.814
0.768
0.786
0.786
0.774
0.822
0.866
0.852
0.846
0.846
0.826
0.788
0.802
0.794
0.796
0.828
0.866
0.880
0.906
0.906
0.882
0.904
0.842
0.820
0.816
0.806
0.804
0.782
0.780
0.822
0.886
0.912
0.888
0.848
0.836
0.794
0.790
0.788
0.788
0.748
0.766
0.794
0.794
0.730
0.756
0.710
0.758
0.742
0.730
0.770
0.870
0.922
0.970
0.986
0.970
0.984
0.932
0.866
0.812
0.758
0.718
0.730
0.708
0.756
0.750
0.758
0.824
0.916
0.892
0.872
0.824
0.824
0.776
0.732
0.730
0.708
0.716
0.742
0.758
0.714
0.724
0.774
0.784
0.750
0.754
0.762
0.716
0.722
0.722
0.724
0.744
0.744
0.756
0.790
0.812
0.794
0.764
0.714
0.680
0.650
0.642
0.630
0.670
0.796
0.816
1.006
1.030
1.014
0.994
0.966
0.880
0.878
0.870
0.850
0.816
0.750
0.738
0.790
0.848
0.868
0.902
0.940
0.940
0.914
0.880
0.866
0.864
0.876
0.860
0.818
0.774
0.796
0.854
0.834
0.928
0.932
0.872
0.878
0.880
0.856
0.810
0.778
0.760
0.692
0.680
0.668
0.684
0.714
0.730
0.752
0.852
0.912
0.906
0.926
0.902
0.834
0.780
0.756
0.728
0.790
0.772
0.814
0.886
0.908
0.878
0.810
0.786
0.742
0.732
0.720
0.720
0.790
0.930
0.920
0.910
0.936
0.906
0.852
0.794
0.744
0.730
0.734
0.722
0.770
0.798
0.956
0.960
0.910
0.858
0.832
0.810
0.730
0.728
0.816
0.876
0.824
0.836
0.834
0.826
0.768
0.736
0.710
0.692
0.696
0.722
0.752
0.822
1.150
1.056
0.994
1.034
0.998
0.942
0.872
0.822
0.770
0.734
0.716
0.728
0.784
0.852
0.900
0.930
0.934
0.916
0.868
0.814
0.774
0.732
0.718
0.694
0.726
0.840
0.940
0.868
0.802
0.906
0.942
0.948
0.966
0.944
0.916
0.858
0.828
0.818
0.828
0.840
0.844
0.802
0.806
0.814
0.788
0.758
0.742
0.734
0.718
0.722
0.758
0.784
0.884
0.944
0.952
0.904
0.912
0.878
0.820
0.770
0.746
0.750
0.764
0.766
0.790
0.798
0.808
0.826
0.812
0.806
0.796
0.778
0.752
0.734
0.714
0.714
0.720
0.742
0.760
0.760
0.784
0.810
0.804
0.836
0.832
0.800
0.784
0.760
0.722
0.720
0.734
0.732
0.772
0.780
0.806
0.802
0.776
0.754
0.742
0.772
0.768
0.760
0.780
0.792
0.778
0.766
0.736
0.722
0.718
0.696
0.712
0.742
0.794
0.854
0.890
0.886
0.876
0.830
0.798
0.762
0.748
0.742
0.738
0.742
0.750
0.772
0.770
0.776
0.744
0.754
0.770
0.768
0.798
0.812
0.806
0.768
0.750
0.740
0.730
0.740
0.740
0.796
0.878
0.890
0.844
0.832
0.812
0.774
0.728
0.726
0.734
0.726
0.774
0.788
0.860
0.878
0.868
0.880
0.860
0.812
0.800
0.782
0.738
0.736
0.754
0.760
0.776
0.796
0.814
0.844
0.860
0.854
0.802
0.780
0.756
0.728
0.700
0.722
0.766
0.784
0.838
0.866
0.840
0.880
0.842
0.822
0.810
0.794
0.764
0.768
0.726
0.738
0.698
0.682
0.694
0.688
0.722
0.702
0.704
0.714
0.714
0.696
0.682
0.664
0.646
0.636
0.630
0.628
0.622
0.638
0.674
0.692
0.782
0.840
0.838
0.876
0.860
0.908
0.876
0.820
0.796
0.790
0.796
0.820
0.922
0.986
0.968
0.982
0.950
0.936
0.930
0.886
0.850
0.862
0.816
0.820
0.854
0.868
0.874
0.836
0.782
0.758
0.762
0.778
0.784
0.854
0.916
0.914
0.918
0.890
0.824
0.786
0.792
0.810
0.792
0.762
0.728
0.722
0.716
0.696
0.690
0.682
0.678
0.658
0.656
0.668
0.688
0.702
0.716
0.748
0.754
0.726
0.722
0.708
0.692
0.678
0.660
0.644
0.636
0.636
0.648
0.678
0.688
0.714
0.686
0.708
0.748
0.776
0.768
0.728
0.718
0.694
0.690
0.680
0.664
0.652
0.680
0.716
0.716
0.798
0.876
0.876
0.816
0.770
0.750
0.772
0.750
0.760
0.756
0.722
0.732
0.782
0.790
0.774
0.762
0.716
0.684
0.686
0.686
0.704
0.852
0.902
0.926
0.932
0.900
0.862
0.846
0.774
0.756
0.712
0.724
0.726
0.770
0.826
0.872
0.880
0.860
0.882
0.874
0.832
0.786
0.804
0.848
0.854
0.850
0.806
0.798
0.804
0.784
0.794
0.864
0.938
0.948
0.946
0.902
0.892
0.854
0.794
0.768
0.736
0.764
0.794
0.874
0.866
0.958
0.976
0.944
0.888
0.804
0.742
0.730
0.712
0.712
0.746
0.810
0.910
0.870
0.846
0.858
0.932
0.914
0.948
0.966
0.950
0.946
0.926
0.914
0.882
0.858
0.814
0.796
0.796
0.746
0.786
0.878
0.932
0.998
0.998
0.938
0.948
0.952
0.946
0.922
0.938
0.942
0.962
0.978
0.996
0.950
0.952
0.930
0.908
0.934
0.952
0.932
0.900
0.896
0.872
0.836
0.800
0.760
0.704
0.710
0.676
0.692
0.692
0.696
0.726
0.760
0.810
0.836
0.826
0.828
0.784
0.720
0.710
0.706
0.700
0.736
0.772
0.762
0.756
0.786
0.782
0.780
0.750
0.734
0.700
0.700
0.686
0.672
0.684
0.682
0.698
0.698
0.738
0.760
0.750
0.782
0.830
0.818
0.792
0.746
0.760
0.752
0.760
0.734
0.766
0.738
0.750
0.764
0.756
0.772
0.776
0.818
0.830
0.854
0.812
0.796
0.776
0.746
0.738
0.724
0.726
0.718
0.720
0.690
0.702
0.734
0.724
0.736
0.714
0.752
0.748
0.748
0.750
0.748
0.696
0.698
0.690
0.696
0.686
0.714
0.738
0.772
0.842
0.886
0.892
0.900
0.910
0.918
0.870
0.838
0.792
0.738
0.736
0.764
0.804
0.814
0.898
0.994
0.952
0.876
0.834
0.794
0.784
0.802
0.816
0.916
0.974
0.952
0.932
0.908
0.858
0.838
0.794
0.750
0.814
0.860
0.902
0.948
1.014
1.054
1.030
0.968
0.958
0.962
0.918
0.892
0.826
0.740
0.722
0.688
0.676
0.686
0.702
0.700
0.754
0.732
0.772
0.766
0.802
0.788
0.812
0.808
0.776
0.786
0.756
0.716
0.710
0.764
0.784
0.900
0.854
0.850
0.858
0.852
0.796
0.762
0.714
0.738
0.380
0.452
0.642
0.744
0.758
0.812
0.838
0.866
0.844
0.800
0.854
0.814
0.780
0.750
0.716
0.724
0.762
0.802
0.810
0.834
0.842
0.838
0.832
0.840
0.850
0.846
0.860
0.900
0.902
0.870
0.818
0.794
0.794
0.794
0.776
0.788
0.810
0.862
0.846
0.854
0.846
0.820
0.812
0.786
0.776
0.762
0.766
0.772
0.766
0.766
0.782
0.782
0.774
0.786
0.754
0.782
0.744
0.726
0.708
0.694
0.676
0.672
0.672
0.682
0.706
0.726
0.770
0.810
0.834
0.852
0.846
0.838
0.814
0.800
0.782
0.772
0.768
0.778
0.788
0.796
0.818
0.834
0.816
0.836
0.858
0.844
0.816
0.804
0.802
0.800
0.784
0.804
0.810
0.816
0.844
0.848
0.836
0.810
0.808
0.806
0.786
0.760
0.720
0.704
0.678
0.666
0.656
0.656
0.676
0.730
0.838
0.924
0.958
0.972
0.960
0.956
0.926
0.890
0.822
0.782
0.748
0.742
0.776
0.764
0.790
0.786
0.772
0.794
0.800
0.820
0.862
0.866
0.904
0.898
0.882
0.840
0.832
0.794
0.774
0.742
0.728
0.722
0.714
0.770
0.818
0.958
1.042
1.050
1.006
0.978
0.932
0.894
0.826
0.836
0.886
0.884
0.904
0.908
0.886
0.824
0.806
0.798
0.780
0.796
0.834
0.834
0.880
0.870
0.876
0.874
0.852
0.838
0.784
0.784
0.796
0.816
0.772
0.756
0.758
0.774
0.738
0.742
0.754
0.748
0.776
0.780
0.788
0.810
0.828
0.824
0.778
0.752
0.784
0.808
0.834
0.784
0.818
0.860
0.872
0.868
0.838
0.776
0.746
0.730
0.716
0.712
0.690
0.712
0.752
0.810
0.836
0.814
0.824
0.812
0.798
0.748
0.712
0.706
0.706
0.726
0.744
0.774
0.778
0.772
0.798
0.820
0.808
0.766
0.716
0.706
0.678
0.670
0.658
0.660
0.660
0.688
0.740
0.782
0.816
0.810
0.788
0.764
0.724
0.732
0.732
0.746
0.722
0.696
0.754
0.744
0.828
0.904
0.888
0.862
0.802
0.766
0.722
0.718
0.714
0.734
0.744
0.798
0.826
0.788
0.802
0.816
0.848
0.850
0.864
0.870
0.856
0.832
0.778
0.738
0.720
0.726
0.762
0.746
0.732
0.744
0.764
0.764
0.794
0.816
0.812
0.858
0.878
0.830
0.794
0.758
0.720
0.704
0.708
0.702
0.728
0.722
0.734
0.746
0.760
0.752
0.716
0.714
0.708
0.694
0.722
0.760
0.758
0.766
0.810
0.868
0.828
0.812
0.826
0.804
0.766
0.718
0.722
0.732
0.754
0.838
0.986
1.050
1.080
1.042
1.014
0.984
0.916
0.908
0.890
0.866
0.906
0.942
0.920
0.954
0.948
0.920
0.908
0.880
0.860
0.854
0.860
0.866
0.886
0.900
0.884
0.910
0.892
0.856
0.830
0.816
0.796
0.820
0.840
0.858
0.860
0.882
0.846
0.812
0.788
0.802
0.810
0.828
0.832
0.850
0.856
0.846
0.838
0.828
0.824
0.810
0.814
0.812
0.806
0.824
0.848
0.836
0.848
0.852
0.818
0.810
0.802
0.792
0.776
0.782
0.790
0.782
0.802
0.822
0.818
0.820
0.810
0.802
0.778
0.780
0.780
0.778
0.768
0.774
0.740
0.738
0.722
0.752
0.758
0.786
0.866
0.880
0.880
0.880
0.878
0.858
0.812
0.790
0.758
0.754
0.718
0.722
0.722
0.740
0.740
0.768
0.802
0.820
0.804
0.826
0.812
0.782
0.778
0.770
0.764
0.776
0.790
0.816
0.812
0.822
0.816
0.798
0.804
0.798
0.776
0.770
0.756
0.768
0.760
0.772
0.796
0.798
0.822
0.822
0.806
0.802
0.796
0.746
0.766
0.750
0.758
0.752
0.748
0.748
0.758
0.774
0.768
0.768
0.770
0.768
0.760
0.748
0.750
0.768
0.776
0.774
0.774
0.774
0.776
0.768
0.770
0.760
0.756
0.772
0.776
0.766
0.774
0.780
0.772
0.762
0.760
0.752
0.740
0.742
0.744
0.744
0.758
0.768
0.764
0.766
0.768
0.766
0.758
0.758
0.750
0.748
0.738
0.748
0.756
0.762
0.756
0.764
0.758
0.746
0.748
0.748
0.750
0.742
0.742
0.752
0.768
0.770
0.778
0.790
0.792
0.776
0.778
0.770
0.768
0.768
0.770
0.760
0.754
0.762
0.758
0.746
0.742
0.744
0.748
0.756
0.776
0.800
0.790
0.788
0.768
0.742
0.720
0.722
0.718
0.716
0.724
0.724
0.702
0.720
0.700
0.704
0.710
0.708
0.728
0.708
0.720
0.716
0.746
0.714
0.740
0.716
0.716
0.750
0.724
0.698
0.742
0.704
0.738
0.708
0.716
0.740
0.750
0.754
0.762
0.770
0.764
0.754
0.776
0.772
0.766
0.784
0.804
0.784
0.800
0.810
0.798
0.774
0.770
0.754
0.748
0.748
0.762
0.832
0.858
0.912
0.916
0.874
0.868
0.846
0.764
0.714
0.748
0.742
0.750
0.774
0.746
0.764
0.766
0.796
0.822
0.842
0.836
0.826
0.822
0.810
0.798
0.804
0.806
0.814
0.836
0.844
0.856
0.864
0.852
0.874
0.872
0.796
0.782
0.730
0.736
0.744
0.782
0.800
0.890
0.890
0.902
0.910
0.906
0.874
0.866
0.856
0.834
0.808
0.800
0.794
0.784
0.808
0.826
0.858
0.890
0.900
0.880
0.846
0.832
0.816
0.790
0.776
0.754
0.768
0.786
0.790
0.786
0.824
0.842
0.862
0.844
0.804
0.768
0.764
0.756
0.760
0.774
0.788
0.866
0.934
0.938
0.970
0.944
0.910
0.896
0.870
0.822
0.808
0.804
0.816
0.840
0.894
0.902
0.904
0.888
0.876
0.860
0.820
0.790
0.768
0.756
0.756
0.744
0.758
0.758
0.758
0.766
0.774
0.770
0.780
0.800
0.814
0.842
0.856
0.848
0.856
0.852
0.824
0.812
0.800
0.780
0.778
0.782
0.814
0.826
0.856
0.862
0.850
0.834
0.812
0.774
0.724
0.728
0.734
0.736
0.738
0.756
0.752
0.762
0.764
0.768
0.748
0.732
0.724
0.726
0.744
0.758
0.782
0.826
0.872
0.872
0.884
0.864
0.846
0.840
0.830
0.780
0.810
0.798
0.822
0.816
0.858
0.850
0.866
0.870
0.834
0.836
0.826
0.792
0.806
0.814
0.808
0.838
0.866
0.884
0.902
0.912
0.904
0.880
0.870
0.872
0.846
0.850
0.868
0.872
0.906
0.922
0.918
0.900
0.902
0.892
0.848
0.872
0.888
0.882
0.858
0.860
0.890
0.900
0.860
0.868
0.862
0.828
0.788
0.762
0.762
0.714
0.708
0.698
0.700
0.734
0.714
0.744
0.764
0.792
0.820
0.854
0.844
0.828
0.824
0.832
0.794
0.800
0.818
0.842
0.914
0.938
0.910
0.948
0.900
0.902
0.862
0.840
0.820
0.810
0.860
0.904
0.886
0.906
0.902
0.836
0.784
0.736
0.730
0.690
0.692
0.694
0.720
0.806
0.888
0.840
0.888
0.900
0.902
0.898
0.814
0.778
0.782
0.790
0.772
0.740
0.758
0.764
0.802
0.818
0.812
0.770
0.720
0.716
0.732
0.748
0.700
0.756
0.824
0.952
0.966
0.958
0.894
0.852
0.834
0.782
0.760
0.772
0.764
0.742
0.738
0.750
0.796
0.800
0.816
0.838
0.800
0.788
0.768
0.716
0.708
0.726
0.752
0.830
0.814
0.806
0.864
0.964
0.984
0.962
0.922
0.864
0.790
0.760
0.756
0.768
0.768
0.796
0.820
0.852
0.966
0.962
0.936
0.876
0.782
0.754
0.752
0.744
0.740
0.714
0.718
0.750
0.776
0.808
0.820
0.834
0.798
0.748
0.730
0.736
0.710
0.690
0.686
0.708
0.754
0.814
0.836
0.852
0.872
0.862
0.824
0.844
0.834
0.842
0.826
0.816
0.786
0.780
0.778
0.774
0.788
0.778
0.830
0.828
0.918
0.938
0.868
0.806
0.732
0.708
0.694
0.686
0.692
0.706
0.718
0.712
0.740
0.742
0.754
0.768
0.736
0.750
0.762
0.758
0.756
0.720
0.706
0.704
0.714
0.734
0.760
0.776
0.762
0.766
0.738
0.746
0.736
0.746
0.760
0.746
0.762
0.790
0.806
0.808
0.806
0.786
0.750
0.746
0.760
0.776
0.832
0.886
0.872
0.940
0.936
0.938
0.930
0.908
0.916
0.896
0.890
0.850
0.820
0.790
0.730
0.712
0.684
0.676
0.666
0.674
0.694
0.712
0.718
0.730
0.738
0.730
0.724
0.712
0.702
0.696
0.678
0.664
0.650
0.634
0.622
0.610
0.604
0.598
0.602
0.596
0.612
0.618
0.630
0.658
0.718
0.760
0.790
0.846
0.854
0.848
0.870
0.856
0.830
0.846
0.866
0.870
0.908
0.940
0.948
0.930
0.880
0.830
0.796
0.716
0.704
0.716
0.754
0.726
0.810
0.802
0.796
0.772
0.752
0.702
0.760
0.674
0.748
0.686
0.764
0.688
0.742
0.696
0.764
0.736
0.692
0.744
0.664
0.680
0.668
0.646
0.646
0.650
0.646
0.646
0.660
0.662
0.672
0.762
0.766
0.730
0.730
0.700
0.688
0.678
0.662
0.660
0.660
0.650
0.652
0.648
0.656
0.662
0.674
0.690
0.710
0.662
0.690
0.670
0.662
0.660
0.652
0.652
0.668
0.656
0.666
0.684
0.666
0.666
0.654
0.658
0.658
0.650
0.648
0.646
0.632
0.664
0.714
0.662
0.720
0.650
0.688
0.652
0.654
0.642
0.622
0.754
0.266
0.276
0.204
0.366
0.688
0.716
0.826
0.868
0.680
1.052
0.882
0.568
0.474
0.272
0.392
0.618
0.620
0.258
0.302
0.460
0.252
0.254
0.236
0.334
0.410
0.212
0.256
0.198
0.768
0.618
0.252
0.546
0.430
0.678
0.242
0.914
0.470
0.400
0.870
0.840
0.840
0.838
0.794
0.792
0.802
0.840
0.960
0.910
0.886
0.860
0.828
0.804
0.772
0.794
0.982
0.988
0.960
0.908
0.942
0.900
0.902
0.894
0.882
0.902
0.904
0.916
0.942
0.922
0.962
0.964
0.942
0.954
0.902
0.836
0.820
0.772
0.842
0.906
0.932
1.004
0.934
0.900
0.836
0.758
0.234
0.542
0.768
0.788
0.820
0.922
0.948
0.880
0.376
0.628
0.276
0.352
0.376
0.388
0.734
0.808
0.672
0.832
0.804
0.774
0.780
0.774
0.700
0.772
0.678
0.750
0.682
0.754
0.754
0.870
0.894
0.898
0.848
0.754
0.764
0.744
0.710
0.728
0.754
0.704
0.780
0.810
0.996
0.972
0.916
0.912
0.884
0.878
0.844
0.768
0.756
0.800
0.794
0.792
0.832
0.896
0.252
0.650
1.002
0.958
0.926
0.920
0.884
0.334
0.516
0.252
0.564
0.744
0.784
0.784
0.836
1.038
0.978
0.950
0.942
0.424
0.430
0.756
0.726
0.698
0.450
0.222
0.212
0.494
0.354
0.380
0.284
0.416
0.340
0.244
0.238
0.284
0.352
0.244
0.558
0.376
0.376
0.490
1.050
0.614
0.756
0.734
0.366
0.350
0.354
0.320
0.966
0.430
0.212
0.490
0.450
0.212
0.738
0.684
0.692
0.732
0.770
0.746
0.544
0.248
0.270
0.470
0.412
0.206
0.386
0.470
0.572
0.200
0.522
0.300
0.694
0.712
0.792
0.642
0.232
0.546
0.354
0.384
0.202
0.334
0.524
0.434
0.738
0.530
0.214
0.422
0.326
0.740
0.380
0.214
0.308
0.516
0.492
0.210
0.370
0.418
0.666
0.738
0.746
0.328
0.474
0.860
0.868
0.882
0.856
0.850
0.826
0.772
0.756
0.240
0.544
0.774
0.840
0.904
0.598
0.520
0.388
0.370
0.810
0.868
0.854
0.946
0.374
0.246
0.242
0.506
0.786
0.790
0.862
0.880
0.902
0.872
0.792
0.756
0.730
0.716
0.712
0.786
0.914
0.934
0.938
0.920
0.920
0.942
0.886
0.882
0.844
0.780
0.748
0.778
0.796
0.848
0.928
0.956
0.924
0.932
0.910
0.896
0.886
0.832
0.814
0.822
0.848
0.942
0.996
0.946
0.968
0.926
0.930
0.906
0.860
0.828
0.818
0.810
0.836
0.870
0.816
0.832
0.836
0.828
0.788
0.780
0.756
0.728
0.728
0.736
0.756
0.728
0.782
0.792
0.852
0.834
0.858
0.852
0.768
0.790
0.786
0.774
0.736
0.798
0.790
0.804
0.816
0.848
0.838
0.818
0.808
0.806
0.758
0.806
0.804
0.824
0.804
0.822
0.852
0.854
0.818
0.848
0.852
0.832
0.848
0.858
0.822
0.798
0.824
0.810
0.784
0.786
0.820
0.866
0.892
0.898
0.874
0.798
0.768
0.790
0.790
0.814
0.906
1.032
0.964
0.974
0.974
0.916
0.886
0.828
0.752
0.730
0.730
0.776
0.790
0.846
0.972
0.974
0.916
0.912
0.896
0.834
0.784
0.754
0.740
0.776
0.770
0.820
0.816
0.874
0.898
0.844
0.834
0.820
0.768
0.762
0.756
0.726
0.722
0.770
0.784
0.832
0.844
0.896
0.872
0.826
0.806
0.772
0.728
0.736
0.768
0.780
0.786
0.830
0.870
0.886
0.832
0.792
0.752
0.728
0.720
0.724
0.716
0.720
0.714
0.768
0.756
0.764
0.766
0.782
0.778
0.810
0.806
0.778
0.794
0.800
0.780
0.788
0.808
0.794
0.794
0.800
0.798
0.780
0.794
0.796
0.766
0.772
0.770
0.762
0.764
0.792
0.796
0.808
0.826
0.844
0.810
0.812
0.734
0.730
0.764
0.716
0.780
0.758
0.794
0.858
0.882
0.932
0.938
0.910
0.892
0.836
0.808
0.818
0.814
0.798
0.810
0.780
0.774
0.718
0.798
0.830
0.930
1.046
0.998
0.910
0.910
0.886
0.802
0.768
0.794
0.738
0.752
0.768
0.710
0.764
0.704
0.784
0.706
0.772
0.758
0.784
0.768
0.810
0.860
0.878
0.870
0.850
0.784
0.792
0.792
0.790
0.782
0.852
0.936
0.948
0.936
0.906
0.874
0.848
0.796
0.750
0.746
0.772
0.750
0.772
0.766
0.792
0.740
0.800
0.784
0.774
0.712
0.722
0.732
0.766
0.746
0.776
0.812
0.824
0.820
0.842
0.832
0.794
0.752
0.740
0.746
0.720
0.746
0.758
0.780
0.786
0.806
0.812
0.794
0.792
0.790
0.762
0.724
0.792
0.786
0.778
0.808
0.848
0.810
0.798
0.780
0.732
0.730
0.724
0.732
0.714
0.722
0.750
0.710
0.756
0.712
0.782
0.746
0.760
0.786
0.802
0.790
0.778
0.762
0.710
0.768
0.720
0.764
0.722
0.800
0.784
0.780
0.786
0.804
0.794
0.772
0.764
0.764
0.754
0.714
0.784
0.760
0.776
0.760
0.780
0.802
0.778
0.790
0.776
0.770
0.766
0.766
0.740
0.762
0.754
0.722
0.774
0.752
0.802
0.910
0.934
0.918
0.900
0.834
0.804
0.812
0.750
0.804
0.780
0.808
0.772
0.778
0.724
0.776
0.718
0.328
0.674
0.470
0.764
0.708
0.758
0.692
0.712
0.690
0.690
0.478
0.262
0.334
0.220
0.276
0.212
0.280
0.708
0.740
0.698
0.750
0.686
0.748
0.710
0.790
0.808
0.778
0.798
0.804
0.796
0.726
0.792
0.714
0.716
0.708
0.712
0.758
0.746
0.706
0.778
0.754
0.760
0.704
0.788
0.720
0.474
0.288
0.688
0.710
0.700
0.690
0.690
0.690
0.696
0.732
0.726
0.702
0.748
0.704
0.766
0.686
0.752
0.666
0.692
0.676
0.378
0.300
0.658
0.720
0.670
0.672
0.656
0.640
0.624
0.618
0.638
0.644
0.624
0.640
0.646
0.264
0.376
0.666
0.668
0.658
0.662
0.652
0.664
0.654
0.654
0.664
0.652
0.644
0.638
0.648
0.642
0.630
0.630
0.646
0.636
0.652
0.726
0.712
0.740
0.812
0.814
0.818
0.814
0.814
0.830
0.824
0.742
0.700
0.666
0.658
0.636
0.240
0.386
0.636
0.624
0.626
0.620
0.628
0.632
0.614
0.620
0.616
0.604
0.594
0.596
0.592
0.590
0.594
0.598
0.602
0.594
0.600
0.590
0.582
0.582
0.584
0.580
0.576
0.482
0.304
0.380
0.232
0.916
0.584
0.578
0.576
0.578
0.570
0.570
