# Supplementary material for: Stress among on-duty firefighters: an ambulatory assessment study
Source: PeerJ. 2018 Dec 11;6:e5967. doi: 10.7717/peerj.5967 (PMC6294048; doi:10.7717/peerj.5967)
Supplement: Supplemental Information 1 [file peerj-06-5967-s001.zip › RAW_DATA/FF8_3.rr]

7.732
0.618
0.616
0.618
0.620
0.642
0.714
0.738
0.788
0.772
0.778
0.734
0.668
0.686
0.670
0.656
0.640
0.636
0.616
0.610
0.606
0.618
0.622
0.632
0.634
0.632
0.660
0.662
0.652
0.716
0.656
0.732
0.654
0.690
0.648
0.660
0.660
0.650
0.634
0.644
0.622
0.616
0.632
0.626
0.630
0.632
0.652
0.660
0.704
0.652
0.724
0.648
0.740
0.634
0.688
0.718
0.628
0.736
0.654
0.718
0.648
0.734
0.636
0.678
0.670
0.650
0.656
0.660
0.648
0.664
0.714
0.632
0.722
0.658
0.722
0.666
0.750
0.660
0.776
0.738
0.724
0.728
0.720
0.662
0.746
0.674
0.764
0.670
0.684
0.740
0.724
0.672
0.780
0.728
0.784
0.808
0.764
0.682
0.708
0.674
0.678
0.738
0.724
0.822
0.878
0.882
0.908
0.842
0.798
0.736
0.698
0.692
0.688
0.672
0.738
0.672
0.782
0.760
0.808
0.800
0.816
0.798
0.782
0.756
0.762
0.776
0.742
0.770
0.766
0.772
0.766
0.744
0.750
0.766
0.746
0.792
0.758
0.846
0.790
0.770
0.766
0.690
0.756
0.680
0.768
0.748
0.826
0.800
0.828
0.834
0.812
0.774
0.684
0.736
0.586
0.768
0.698
0.802
0.766
0.704
0.782
0.758
0.740
0.760
0.778
0.750
0.700
0.772
0.708
0.764
0.670
0.746
0.668
0.740
0.436
0.252
0.776
0.748
0.748
0.680
0.712
0.740
0.714
0.678
0.762
0.748
0.746
0.766
0.766
0.792
0.780
0.706
0.786
0.700
0.750
0.692
0.780
0.752
0.826
0.866
0.856
0.836
0.780
0.698
0.696
0.678
0.664
0.664
0.664
0.742
0.796
0.804
0.822
0.826
0.736
0.762
0.710
0.760
0.684
0.670
0.676
0.680
0.684
0.672
0.662
0.646
0.640
0.638
0.640
0.648
0.634
0.660
0.444
0.308
0.234
0.210
0.226
0.240
0.470
0.840
0.392
0.466
0.812
0.768
0.722
0.724
0.698
0.690
0.662
0.664
0.648
0.690
0.668
0.726
0.700
0.728
0.688
0.706
0.690
0.692
0.696
0.724
0.716
0.730
0.722
0.662
0.706
0.702
0.700
0.666
0.642
0.636
0.642
0.658
0.744
0.368
0.294
0.332
0.428
0.526
0.902
1.102
0.998
0.972
0.940
0.926
0.864
0.798
0.798
0.786
0.770
0.790
0.798
0.810
0.812
0.822
0.830
0.830
0.814
0.788
0.756
0.754
0.714
0.682
0.684
0.692
0.702
0.768
0.790
0.800
0.820
0.800
0.808
0.822
0.832
0.812
0.722
0.720
0.700
0.682
0.670
0.664
0.660
0.658
0.660
0.676
0.654
0.656
0.650
0.652
0.648
0.648
0.668
0.664
0.700
0.726
0.678
0.778
0.692
0.754
0.684
0.744
0.656
0.694
0.676
0.666
0.674
0.670
0.662
0.682
0.688
0.664
0.670
0.668
0.650
0.654
0.642
0.632
0.636
0.640
0.636
0.644
0.654
0.656
0.670
0.656
0.646
0.654
0.650
0.638
0.646
0.638
0.634
0.630
0.626
0.616
0.624
0.636
0.624
0.634
0.648
0.632
0.644
0.652
0.634
0.642
0.640
0.626
0.632
0.624
0.616
0.630
0.624
0.620
0.638
0.644
0.650
0.674
0.706
0.652
0.726
0.666
0.724
0.656
0.692
0.666
0.674
0.672
0.670
0.658
0.714
0.662
0.728
0.672
0.768
0.748
0.738
0.756
0.766
0.740
0.738
0.688
0.672
0.666
0.658
0.644
0.630
0.634
0.966
1.036
0.990
0.940
0.924
0.878
0.830
0.736
0.690
0.652
0.666
0.698
0.732
0.744
0.668
0.688
0.702
0.754
0.700
0.704
0.682
0.664
0.640
0.636
0.640
0.694
0.706
0.704
0.736
0.762
0.764
0.762
0.728
0.698
0.762
0.688
0.746
0.676
0.678
0.722
0.676
0.742
0.672
0.740
0.690
0.834
0.818
0.830
0.756
0.744
0.720
0.714
0.760
0.704
0.748
0.674
0.698
0.726
0.696
0.702
0.670
0.664
0.660
0.660
0.660
0.664
0.712
0.696
0.820
0.938
0.902
0.866
0.848
0.798
0.720
0.704
0.688
0.694
0.760
0.948
0.998
0.924
0.896
0.864
0.864
0.822
0.734
0.722
0.698
0.680
0.646
0.644
0.634
0.668
0.726
0.738
0.780
0.820
0.796
0.776
0.762
0.776
0.770
0.762
0.704
0.762
0.698
0.754
0.696
0.744
0.674
0.728
0.728
0.736
0.732
0.676
0.694
0.730
0.720
0.766
0.802
0.802
0.760
0.760
0.766
0.754
0.704
0.764
0.738
0.696
0.744
0.672
0.796
0.820
0.856
0.868
0.870
0.848
0.768
0.744
0.734
0.720
0.716
0.744
0.702
0.754
0.768
0.816
0.880
0.870
0.860
0.848
0.806
0.786
0.732
0.716
0.690
0.674
0.662
0.670
0.722
0.746
0.776
0.802
0.880
0.916
0.886
0.856
0.810
0.724
0.714
0.702
0.706
0.732
0.734
0.758
0.770
0.792
0.808
0.804
0.782
0.762
0.756
0.708
0.740
0.698
0.766
0.686
0.766
0.738
0.754
0.726
0.746
0.752
0.692
0.750
0.672
0.696
0.676
0.690
0.744
0.796
0.888
0.818
0.818
0.802
0.778
0.712
0.666
0.654
0.642
0.672
0.704
0.752
0.786
0.782
0.754
0.750
0.708
0.734
0.678
0.774
0.724
0.678
0.682
0.658
0.670
0.656
0.658
0.644
0.638
0.636
0.642
0.648
0.638
0.640
0.642
0.682
0.704
0.728
0.748
0.734
0.772
0.752
0.754
0.776
0.810
0.394
0.474
0.756
0.778
0.766
0.712
0.738
0.868
0.930
0.902
0.862
0.858
0.836
0.794
0.774
0.790
0.778
0.796
0.814
0.814
0.802
0.816
0.806
0.764
0.780
0.764
0.688
0.714
0.696
0.702
0.708
0.884
0.962
0.970
0.866
0.832
0.750
0.746
0.784
0.770
0.762
0.700
0.706
0.694
0.678
0.676
0.682
0.672
0.750
0.690
0.782
0.738
0.780
0.826
0.822
0.800
0.712
0.694
0.708
0.696
0.754
0.778
0.890
0.894
0.850
0.756
0.708
0.694
0.686
0.690
0.732
0.790
0.936
0.978
0.954
0.890
0.838
0.788
0.742
0.710
0.722
0.704
0.792
0.992
0.968
0.928
0.920
0.870
0.758
0.726
0.706
0.718
0.702
0.732
0.728
0.728
0.664
0.674
0.684
0.700
0.746
0.782
0.818
0.832
0.808
0.794
0.772
0.724
0.754
0.700
0.802
0.794
0.808
0.764
0.706
0.754
0.706
0.712
0.728
0.762
0.800
0.904
0.884
0.854
0.830
0.844
0.858
0.830
0.808
0.722
0.784
0.822
0.842
0.836
0.806
0.744
0.716
0.704
0.682
0.670
0.644
0.682
0.784
0.954
0.952
0.956
0.918
0.836
0.778
0.736
0.732
0.758
0.780
0.806
0.798
0.772
0.720
0.720
0.754
0.760
0.706
0.760
0.774
0.768
0.788
0.792
0.772
0.800
0.804
0.794
0.750
0.716
0.666
0.662
0.668
0.670
0.698
0.682
0.712
0.714
0.724
0.748
0.718
0.724
0.702
0.676
0.686
0.684
0.666
0.656
0.678
0.680
0.656
0.668
0.660
0.672
0.680
0.708
0.712
0.778
0.870
0.934
0.930
0.930
0.894
0.862
0.816
0.752
0.738
0.710
0.698
0.738
0.742
0.764
0.794
0.820
0.820
0.824
0.806
0.776
0.758
0.754
0.756
0.750
0.770
0.774
0.752
0.764
0.782
0.760
0.746
0.704
0.760
0.674
0.790
0.786
0.838
0.860
0.910
0.902
0.866
0.860
0.830
0.774
0.770
0.764
0.772
0.760
0.778
0.802
0.832
0.868
0.890
0.856
0.822
0.798
0.760
0.750
0.746
0.744
0.760
0.728
0.764
0.840
0.858
0.834
0.804
0.770
0.750
0.744
0.752
0.752
0.730
0.692
0.738
0.700
0.716
0.750
0.836
0.930
0.896
0.850
0.800
0.710
0.686
0.662
0.660
0.700
0.732
0.792
0.898
0.938
0.920
0.912
0.874
0.816
0.780
0.736
0.754
0.692
0.738
0.730
0.758
0.770
0.826
0.850
0.834
0.838
0.828
0.808
0.774
0.764
0.760
0.696
0.742
0.702
0.758
0.734
0.746
0.774
0.810
0.804
0.726
0.704
0.700
0.710
0.714
0.710
0.658
0.700
0.740
0.674
0.740
0.698
0.756
0.748
0.736
0.686
0.762
0.750
0.758
0.696
0.752
0.714
0.760
0.750
0.760
0.766
0.760
0.738
0.752
0.766
0.768
0.776
0.828
0.824
0.910
0.894
0.826
0.758
0.772
0.716
0.710
0.744
0.746
0.820
0.858
0.930
0.972
0.926
0.938
0.914
0.866
0.808
0.764
0.766
0.762
0.762
0.812
0.798
0.788
0.860
0.910
0.868
0.782
0.776
0.796
0.758
0.808
0.786
0.790
0.786
0.776
0.758
0.744
0.696
0.712
0.748
0.698
0.736
0.742
0.780
0.812
0.846
0.866
0.850
0.766
0.774
0.738
0.712
0.708
0.692
0.676
0.694
0.738
0.748
0.822
0.884
0.902
0.868
0.796
0.792
0.780
0.744
0.754
0.692
0.702
0.760
0.828
0.966
0.960
0.924
0.890
0.806
0.734
0.706
0.658
0.668
0.646
0.648
0.722
0.762
0.900
0.912
0.876
0.836
0.842
0.826
0.798
0.776
0.748
0.742
0.752
0.716
0.740
0.910
1.050
1.028
1.022
0.970
0.922
0.866
0.756
0.734
0.720
0.742
0.758
0.734
0.812
0.846
0.854
0.812
0.780
0.742
0.714
0.674
0.670
0.692
0.784
0.954
0.978
0.926
0.916
0.880
0.812
0.732
0.702
0.700
0.670
0.708
0.750
0.740
0.802
0.810
0.908
0.892
0.894
0.868
0.800
0.782
0.770
0.744
0.722
0.698
0.684
0.676
0.684
0.678
0.728
0.734
0.784
0.734
0.718
0.758
0.674
0.688
0.690
0.692
0.734
0.700
0.760
0.760
0.782
0.794
0.774
0.682
0.700
0.702
0.704
0.700
0.698
0.694
0.674
0.678
0.692
0.740
0.760
0.766
0.752
0.728
0.680
0.672
0.670
0.688
0.706
0.710
0.696
0.686
0.678
0.660
0.640
0.634
0.660
0.728
0.870
0.968
0.958
0.940
0.912
0.866
0.756
0.734
0.708
0.708
0.700
0.698
0.704
0.694
0.692
0.680
0.696
0.708
0.726
0.692
0.746
0.732
0.732
0.762
0.794
0.806
0.790
0.746
0.732
0.694
0.692
0.704
0.688
0.692
0.676
0.668
0.666
0.662
0.672
0.646
0.652
0.640
0.644
0.656
0.794
0.846
0.844
0.800
0.818
0.808
0.776
0.728
0.688
0.684
0.676
0.702
0.750
0.742
0.750
0.752
0.704
0.786
0.674
0.716
0.742
0.722
0.686
0.690
0.706
0.744
0.734
0.750
0.742
0.702
0.718
0.684
0.686
0.664
0.666
0.688
0.742
0.734
0.730
0.704
0.732
0.698
0.692
0.684
0.660
0.662
0.676
0.716
0.750
0.780
0.794
0.796
0.782
0.792
0.780
0.764
0.776
0.772
0.776
0.816
0.874
0.900
0.856
0.878
0.866
0.820
0.818
0.784
0.722
0.754
0.744
0.748
0.780
0.792
0.802
0.786
0.788
0.792
0.760
0.770
0.762
0.750
0.740
0.742
0.748
0.740
0.738
0.734
0.700
0.756
0.678
0.794
0.696
0.786
0.786
0.794
0.810
0.824
0.816
0.802
0.754
0.714
0.768
0.748
0.762
0.744
0.692
0.742
0.696
0.738
0.690
0.796
0.826
0.878
0.850
0.786
0.764
0.722
0.692
0.686
0.688
0.732
0.756
0.766
0.776
0.774
0.690
0.710
0.750
0.736
0.748
0.746
0.736
0.736
0.738
0.736
0.770
0.882
0.990
0.966
0.944
0.882
0.854
0.798
0.702
0.694
0.690
0.682
0.682
0.668
0.672
0.658
0.644
0.644
0.640
0.632
0.632
0.632
0.616
0.624
0.620
0.614
0.622
0.628
0.634
0.624
0.646
0.640
0.638
0.642
0.638
0.620
0.614
0.614
0.600
0.606
0.604
0.602
0.610
0.618
0.620
0.622
0.624
0.636
0.658
0.654
0.654
0.660
0.642
0.630
0.624
0.612
0.600
0.602
0.604
0.608
0.598
0.606
0.622
0.622
0.642
0.662
0.640
0.618
0.626
0.610
0.618
0.614
0.612
0.612
0.616
0.616
0.604
0.612
0.602
0.614
0.638
0.650
0.746
0.708
0.712
0.664
0.764
0.640
0.728
0.642
0.666
0.644
0.666
0.646
0.666
0.716
0.680
0.736
0.662
0.676
0.652
0.666
0.658
0.648
0.646
0.630
0.630
0.624
0.614
0.600
0.624
0.706
0.646
0.662
0.670
0.656
0.666
0.656
0.648
0.640
0.638
0.662
0.670
0.660
0.650
0.648
0.646
0.632
0.628
0.636
0.708
0.720
0.792
0.768
0.808
0.788
0.706
0.792
0.748
0.658
0.664
0.652
0.636
0.642
0.652
0.732
0.824
0.936
0.930
0.932
0.934
0.912
0.878
0.834
0.766
0.722
0.720
0.722
0.702
0.762
0.756
0.786
0.768
0.686
0.762
0.680
0.706
0.702
0.698
0.684
0.730
0.676
0.770
0.678
0.754
0.658
0.364
0.292
0.658
0.638
0.622
0.616
0.622
0.624
0.640
0.746
0.724
0.748
0.216
0.260
0.390
0.394
0.378
0.410
0.292
0.420
0.340
0.362
0.258
0.668
0.664
0.662
0.660
0.662
0.676
0.728
0.662
0.760
0.638
0.704
0.686
0.674
0.284
0.414
0.224
0.462
0.298
0.312
0.720
0.662
0.564
0.228
0.458
0.198
0.228
0.566
0.336
0.364
0.220
0.548
0.280
0.424
0.512
0.324
0.340
0.836
0.518
0.776
0.690
0.448
0.694
0.666
0.718
0.622
0.682
0.664
0.648
0.748
0.788
0.200
0.296
0.418
0.266
0.220
0.402
0.292
0.298
0.206
0.240
0.204
0.316
0.452
0.764
0.758
0.658
0.674
0.656
0.644
0.648
0.658
0.400
0.532
0.452
0.392
0.758
0.636
0.618
0.616
0.614
0.606
0.602
0.606
0.618
0.608
0.618
0.656
0.718
0.712
0.806
0.812
0.770
0.742
0.690
0.652
0.654
0.648
0.654
0.650
0.652
0.640
0.660
0.676
0.792
0.628
0.212
0.326
0.200
0.204
0.222
0.236
0.464
0.428
0.374
0.350
1.004
0.652
0.654
0.642
0.648
0.620
0.620
0.606
0.598
0.600
0.606
0.602
0.618
0.610
0.636
0.648
0.652
0.728
0.632
0.674
0.670
0.662
0.658
0.660
0.632
0.608
0.624
0.650
0.570
0.604
0.598
0.618
0.626
0.594
0.606
0.596
0.662
0.552
0.442
0.674
0.590
0.584
0.596
0.600
0.438
0.552
0.244
0.626
0.704
0.616
0.740
0.632
0.726
0.446
0.590
0.480
0.392
0.634
0.618
0.606
0.226
0.396
0.670
0.576
0.478
0.272
0.718
0.764
0.816
0.762
0.262
0.418
0.368
0.440
0.650
0.736
0.324
0.310
0.674
0.666
0.682
0.734
0.670
0.790
0.298
0.360
0.916
0.698
0.262
0.422
0.760
0.638
0.752
0.260
0.368
0.738
0.646
0.840
0.748
0.684
0.742
0.654
0.762
0.634
0.748
0.654
0.780
0.664
0.862
0.748
0.748
0.688
0.782
0.664
0.922
0.802
0.718
0.756
0.668
0.714
0.774
0.666
0.368
0.296
0.802
0.770
0.652
0.692
0.670
0.678
0.666
0.678
0.734
0.660
0.792
0.662
0.616
0.204
0.654
0.858
0.694
0.660
0.682
0.654
0.640
0.632
0.628
0.634
0.620
0.640
0.650
0.678
0.720
0.676
0.850
0.806
0.796
0.714
0.674
0.668
0.630
0.626
0.620
0.620
0.628
0.616
0.624
0.638
0.632
0.642
0.644
0.652
0.264
0.410
0.660
0.486
0.834
0.636
0.640
0.616
0.618
0.608
0.604
0.606
0.598
0.610
0.614
0.624
0.632
0.632
0.626
0.630
0.628
0.628
0.628
0.618
0.596
0.624
0.604
0.592
0.578
0.570
0.572
0.576
0.570
0.568
0.588
0.622
0.622
0.718
0.624
0.674
0.680
0.666
0.660
0.656
0.638
0.618
0.630
0.624
0.618
0.614
0.612
0.612
0.644
0.704
0.622
0.652
0.626
0.656
0.622
0.630
0.650
0.632
0.612
0.590
0.578
0.574
0.578
0.590
0.582
0.580
0.556
0.560
0.554
0.556
0.550
0.550
0.550
0.544
0.538
0.544
0.546
0.556
0.496
0.616
0.596
0.388
0.252
0.520
0.622
0.276
0.266
0.562
0.550
0.572
0.570
0.570
0.564
0.576
0.570
0.566
0.574
0.582
0.582
0.592
0.610
0.620
0.658
0.590
0.638
0.280
0.350
0.298
0.282
0.416
0.474
0.336
0.600
0.594
0.588
0.576
0.574
0.562
0.562
0.562
0.570
0.572
0.568
0.580
0.584
0.612
0.636
0.632
0.744
0.706
0.658
0.242
0.504
0.640
0.726
0.610
0.622
0.614
0.598
0.596
0.590
0.578
0.590
0.598
0.604
0.604
0.592
0.592
0.620
0.614
0.610
0.604
0.602
0.598
0.604
0.592
0.596
0.594
0.588
0.586
0.572
0.566
0.572
0.568
0.562
0.578
0.564
0.388
0.204
0.576
0.444
0.374
0.244
0.290
0.488
0.274
0.320
0.254
0.338
0.248
0.296
0.780
0.294
0.466
0.222
0.538
0.554
0.546
0.526
0.308
0.308
0.592
0.610
0.376
0.250
0.330
0.402
0.890
0.476
0.646
0.636
0.598
0.608
0.590
0.580
0.582
0.568
0.556
0.558
0.556
0.548
0.550
0.220
0.342
0.564
0.570
0.564
0.264
0.244
0.238
0.386
0.558
0.560
0.560
0.556
0.558
0.560
0.554
0.550
0.554
0.568
0.580
0.578
0.570
0.590
0.586
0.592
0.586
0.580
0.574
0.588
0.578
0.586
0.412
0.346
0.240
0.316
0.774
0.760
0.882
0.294
0.516
1.022
0.290
0.208
0.284
0.424
0.210
0.488
0.512
0.680
0.472
0.558
0.558
0.554
0.552
0.552
0.544
0.546
0.536
0.526
0.562
0.564
0.692
0.786
0.818
0.884
0.896
0.846
0.798
0.710
0.638
0.620
0.590
0.584
0.580
0.572
0.568
0.568
0.556
0.548
0.546
0.544
0.542
0.558
0.550
0.558
0.560
0.578
0.594
0.492
0.472
0.232
0.370
0.258
0.622
0.632
0.632
0.420
0.206
0.810
0.412
0.628
0.618
0.668
0.642
0.632
0.616
0.618
0.598
0.606
0.416
0.252
0.240
0.260
0.232
0.430
0.214
0.394
0.584
0.318
0.268
0.330
0.218
0.588
0.224
0.492
0.390
0.554
0.570
0.578
0.590
0.594
0.596
0.612
0.604
0.598
0.602
0.600
0.578
0.578
0.584
0.590
0.606
0.754
0.756
0.642
0.792
0.756
0.628
0.744
0.604
0.636
0.608
0.610
0.614
0.616
0.604
0.614
0.606
0.618
0.616
0.620
0.610
0.618
0.600
0.602
0.608
0.604
0.628
0.626
0.626
0.600
0.602
0.602
0.602
0.596
0.596
0.584
0.584
0.596
0.598
0.620
0.618
0.610
0.612
0.264
0.354
0.582
0.258
0.500
0.652
0.784
0.618
0.676
0.650
0.670
0.642
0.248
0.432
0.738
0.662
0.762
0.646
0.732
0.646
0.674
0.640
0.622
0.626
0.632
0.618
0.630
0.660
0.664
0.674
0.684
0.660
0.660
0.198
0.468
0.628
0.646
0.642
0.644
0.618
0.630
0.622
0.636
0.726
0.632
0.750
0.636
0.744
0.620
0.664
0.644
0.328
0.288
0.474
0.756
0.388
0.448
0.836
0.250
0.534
0.802
0.716
0.656
0.648
0.622
0.370
0.216
0.528
0.398
0.242
0.674
0.606
0.594
0.604
0.610
0.616
0.632
0.626
0.646
0.726
0.726
0.632
0.660
0.634
0.314
0.384
0.238
0.314
0.612
0.606
0.614
0.620
0.624
0.646
0.642
0.504
0.216
0.668
0.226
0.400
0.414
0.224
0.698
0.674
0.804
0.554
0.284
0.216
0.244
0.406
0.250
0.236
0.390
0.386
0.198
0.412
0.670
0.610
0.614
0.616
0.464
0.498
0.270
0.646
0.378
0.246
0.638
0.726
0.410
0.588
0.774
0.600
0.614
0.622
0.616
0.618
0.630
0.626
0.650
0.654
0.690
0.316
0.290
0.644
0.346
0.452
0.446
0.842
0.352
0.632
0.656
0.530
0.582
0.364
0.200
0.226
0.366
0.794
0.510
0.212
0.236
0.334
0.284
0.602
0.608
0.634
0.600
0.610
0.618
0.602
0.610
0.598
0.498
0.318
0.212
0.368
0.388
0.258
0.298
0.530
0.560
0.560
0.452
0.304
0.372
0.204
0.352
0.230
0.328
0.564
0.576
0.584
0.584
0.308
0.290
0.606
0.606
0.606
0.606
0.612
0.618
0.606
0.702
0.522
0.596
0.594
0.602
0.590
0.592
0.594
0.590
0.204
0.386
0.596
0.604
0.608
0.612
0.374
0.230
0.676
0.524
0.634
0.580
0.774
0.332
0.616
0.638
0.578
0.584
0.570
0.584
0.592
0.606
0.628
0.648
0.628
0.712
0.612
0.652
0.636
0.644
0.540
0.234
0.502
0.568
0.622
0.610
0.610
0.612
0.604
0.600
0.612
0.782
0.254
0.374
0.476
0.644
0.340
0.326
0.660
0.254
0.258
0.260
0.246
0.218
0.542
0.636
0.318
0.466
0.450
0.252
0.234
0.220
0.554
0.326
0.498
0.248
0.560
0.560
0.396
0.516
0.524
0.254
0.220
0.720
0.484
0.674
0.580
0.598
0.616
0.204
0.280
0.250
0.208
0.234
0.556
0.352
0.656
0.238
0.536
0.324
0.254
0.634
0.214
0.814
0.380
0.210
0.390
0.228
0.366
0.464
0.566
0.562
0.562
0.554
0.548
0.568
0.470
0.406
0.262
0.708
0.256
0.352
0.270
1.198
0.702
0.228
0.402
0.606
0.606
0.718
0.480
0.646
0.230
0.286
0.566
0.572
0.534
0.550
0.560
0.224
0.310
0.546
0.518
0.260
0.314
0.544
0.566
0.546
0.560
0.554
0.556
0.554
0.552
0.556
0.558
0.560
0.562
0.880
0.582
0.306
0.224
0.324
0.606
0.312
0.748
0.466
0.296
0.390
0.212
0.390
0.606
0.592
0.592
0.586
0.580
0.572
0.558
0.292
0.250
0.570
0.548
0.602
0.504
0.544
0.214
0.386
0.564
0.536
0.596
0.684
0.590
0.722
0.370
0.478
0.552
0.234
0.234
0.624
0.298
0.308
0.366
0.300
0.544
0.346
0.382
0.202
0.234
0.322
0.364
0.264
0.252
0.716
0.582
0.508
0.246
0.338
0.362
0.678
0.232
0.478
0.560
0.660
0.738
0.452
0.546
0.600
0.606
0.594
0.584
0.584
0.638
0.656
0.428
0.522
0.676
0.538
0.254
0.348
0.644
0.476
0.724
0.724
0.270
0.572
0.214
0.366
0.578
0.592
0.288
0.418
0.470
0.568
0.560
0.566
0.546
0.590
0.296
0.222
0.546
0.446
0.258
0.480
0.338
0.264
0.516
0.222
0.646
0.272
0.512
0.712
0.650
0.622
0.682
0.588
0.612
0.604
0.600
0.594
0.676
0.486
0.328
0.268
0.572
0.720
0.486
0.602
0.636
0.644
0.630
0.648
0.654
0.632
0.630
0.622
0.610
0.380
0.236
0.200
0.436
0.614
0.610
0.610
0.608
0.598
0.602
0.634
0.554
0.698
0.486
0.596
0.338
0.276
0.256
0.344
0.616
0.338
0.280
0.892
0.410
0.674
0.346
0.624
0.288
0.726
0.348
0.222
0.756
0.358
0.254
0.632
0.698
0.254
0.320
0.878
0.374
0.256
0.370
0.232
0.380
0.232
0.346
0.290
0.340
0.254
0.330
0.430
0.762
0.602
0.604
0.592
0.610
0.616
0.628
0.702
0.664
0.722
0.652
0.746
0.630
0.646
0.628
0.602
0.594
0.586
0.596
0.596
0.624
0.634
0.260
0.226
0.366
0.352
0.338
0.578
0.502
0.782
0.288
0.354
0.302
0.378
0.270
0.350
0.232
0.218
0.244
0.572
0.594
0.250
0.260
0.292
1.486
0.298
0.282
0.572
0.582
0.580
0.664
0.620
0.614
0.934
0.274
0.864
0.300
1.078
0.622
0.566
0.564
0.574
0.554
0.562
0.572
0.596
0.582
0.574
0.574
0.568
0.558
0.552
0.556
0.546
0.538
0.554
0.538
0.550
0.548
0.540
0.536
0.542
0.528
0.532
0.522
0.526
0.522
0.514
0.516
0.522
0.512
0.516
0.520
0.514
0.514
0.516
0.522
0.512
0.528
0.268
0.224
1.074
0.538
0.866
0.236
0.208
0.392
0.774
0.474
0.442
0.278
0.900
0.492
0.482
0.650
0.370
1.616
0.520
0.510
0.530
0.516
0.962
0.370
1.366
0.532
0.540
0.546
0.542
0.536
0.524
0.528
0.524
0.522
0.276
0.280
0.200
0.274
0.520
0.600
0.354
0.594
0.510
0.510
0.504
0.512
0.542
0.522
0.462
0.418
0.728
0.458
0.518
0.574
0.480
0.226
0.274
0.508
0.520
0.532
0.488
0.510
0.520
0.522
0.304
0.230
0.268
0.220
0.320
0.390
0.434
0.232
0.236
0.382
0.496
0.502
0.500
0.522
0.610
0.674
0.648
0.636
0.654
0.646
0.642
0.624
0.572
0.254
1.454
1.508
1.010
1.058
0.240
0.268
0.526
1.004
0.504
0.500
0.496
0.508
0.524
0.524
0.534
0.546
0.548
0.564
0.572
0.572
0.578
0.620
0.600
0.726
0.488
0.554
0.540
0.576
0.810
0.240
0.224
0.406
0.524
0.580
0.560
0.538
0.338
0.748
0.542
0.542
1.646
0.584
1.184
0.594
0.590
0.586
0.590
0.586
0.574
0.576
0.572
0.558
0.558
0.554
0.592
0.662
0.576
0.572
0.566
0.550
0.640
0.452
0.272
0.330
0.412
0.722
0.232
0.226
0.856
0.598
0.798
0.770
0.752
0.692
0.872
0.198
0.744
0.708
0.208
0.302
0.394
0.578
0.980
0.768
0.822
0.290
0.248
0.744
0.676
0.328
0.790
0.340
0.322
0.618
0.604
0.610
0.602
0.620
0.666
0.732
0.638
0.758
0.540
0.650
0.642
0.200
0.422
0.940
0.554
0.412
0.616
0.656
0.648
0.546
0.900
0.252
0.224
0.272
0.434
0.392
1.222
0.546
0.538
0.526
0.530
0.514
0.520
0.514
0.518
0.510
0.516
0.524
0.536
0.522
0.724
0.404
0.380
0.718
0.212
0.570
0.222
0.618
0.934
0.584
0.682
0.418
0.376
1.306
0.798
0.392
0.264
0.262
0.206
0.352
1.134
0.546
0.246
0.342
0.272
0.380
0.516
0.398
0.558
0.200
0.604
0.242
0.284
0.248
0.350
0.570
1.188
0.566
0.582
0.570
0.552
0.590
0.534
0.360
0.202
0.328
0.218
0.618
0.674
0.438
0.200
0.354
0.282
0.226
0.638
0.228
0.212
0.294
0.216
0.374
0.220
0.582
0.334
0.350
0.444
0.350
0.290
0.206
0.536
0.330
0.424
0.530
0.690
0.518
0.226
0.364
0.796
0.402
0.302
0.250
0.212
0.378
0.374
0.388
0.308
0.246
1.226
0.534
0.550
0.590
0.220
0.382
0.642
0.362
0.908
0.402
1.114
0.642
0.658
0.668
0.646
0.612
0.614
0.594
0.576
0.578
0.576
0.572
0.592
0.586
1.212
0.594
0.586
0.588
0.596
0.622
0.640
0.642
0.612
0.632
0.620
0.644
0.630
0.618
0.642
0.630
0.608
0.636
0.628
0.608
0.628
0.604
0.620
0.606
0.606
0.614
0.610
0.602
0.606
0.600
0.592
0.586
0.582
0.580
0.586
0.604
0.608
0.744
0.734
0.742
0.764
0.804
0.596
0.738
0.614
0.710
0.572
0.606
0.610
0.596
0.598
0.588
0.570
0.586
0.314
0.272
0.932
0.256
0.850
0.356
0.606
0.586
0.606
2.216
1.116
0.428
1.206
0.608
1.256
0.620
1.202
0.574
0.572
0.560
0.550
0.554
0.566
0.584
0.582
0.608
0.640
0.318
0.384
0.624
0.672
0.646
0.362
0.254
0.396
0.236
0.624
0.604
0.390
0.490
0.386
0.458
1.102
0.536
0.538
0.542
0.860
0.200
1.108
0.372
0.436
0.746
0.770
0.248
0.534
0.502
0.274
0.804
0.804
0.276
1.230
1.088
1.258
1.618
0.770
1.124
0.514
1.924
1.482
1.774
1.764
1.776
1.284
0.764
0.828
0.776
0.748
0.690
0.662
0.636
0.630
0.620
0.610
0.614
0.610
0.606
0.598
0.584
1.044
0.220
0.474
0.660
0.968
0.956
0.982
0.780
0.326
1.032
0.600
0.480
1.134
0.294
0.846
0.206
0.594
0.300
0.198
0.242
0.498
0.226
0.536
0.908
0.244
0.834
0.258
0.582
0.644
0.444
0.530
0.280
0.248
0.312
0.350
0.216
0.570
0.222
0.552
0.342
0.348
0.862
0.588
0.954
0.912
0.510
0.596
0.966
0.216
0.210
0.236
0.282
0.504
0.358
0.226
0.552
1.224
0.454
0.286
0.366
0.456
0.854
0.380
0.420
0.272
0.408
0.760
0.472
0.304
0.316
0.258
0.540
0.622
0.438
1.490
0.646
0.620
0.644
0.628
1.394
0.584
0.988
1.166
0.568
0.644
0.548
0.612
0.650
0.640
0.650
0.636
0.650
0.632
0.622
0.620
1.042
0.822
0.634
0.628
0.644
0.726
0.666
0.752
0.640
0.666
0.640
0.622
0.614
0.608
0.600
0.600
0.602
0.608
0.618
0.662
0.646
0.730
0.638
0.730
0.618
0.620
0.762
0.448
0.584
0.564
0.336
0.340
0.426
0.552
0.564
0.576
0.586
0.592
0.640
0.660
0.624
0.812
0.650
0.674
0.658
0.408
0.228
0.626
0.618
0.602
0.272
0.354
0.618
0.342
0.402
0.630
0.380
0.346
0.296
0.366
0.314
0.378
0.630
0.824
0.558
0.842
0.798
0.770
0.710
0.670
0.660
0.650
0.646
0.628
0.650
0.738
0.376
0.300
0.768
0.672
0.758
0.644
0.692
0.676
0.684
0.682
0.668
0.672
0.680
0.742
0.666
0.788
0.680
0.776
0.652
0.694
0.664
0.658
0.426
0.894
0.676
0.740
0.722
0.724
0.676
0.570
0.268
0.250
0.316
0.640
0.356
0.318
0.626
0.614
0.608
0.598
0.596
0.598
0.604
0.608
0.622
0.658
0.700
0.648
0.740
0.648
0.680
0.654
0.644
0.638
0.628
0.626
0.628
0.622
0.632
0.634
0.644
0.644
0.628
0.620
0.616
0.632
0.690
0.668
0.668
0.662
0.664
0.648
0.628
0.946
0.200
0.372
0.332
0.552
0.392
0.924
0.404
0.574
0.570
0.572
0.570
0.604
0.534
0.366
0.216
0.582
0.606
0.650
0.878
0.834
0.862
0.862
0.850
0.830
0.780
0.720
0.674
0.652
0.650
1.422
0.218
0.324
0.262
0.448
0.278
0.246
0.278
0.258
0.288
0.202
0.460
0.658
0.336
0.320
0.314
0.404
0.546
1.254
0.614
0.798
0.262
0.478
0.380
0.664
0.646
0.638
0.630
0.624
0.614
0.618
0.630
0.642
0.706
0.710
0.672
0.998
0.464
0.536
0.308
0.628
0.602
0.626
0.408
0.532
0.614
0.280
0.586
0.702
0.496
0.598
0.734
0.624
0.656
0.660
0.798
0.854
0.766
0.728
0.768
0.554
0.640
0.634
0.634
0.626
0.614
0.618
0.618
0.606
0.754
0.494
0.360
0.264
0.646
1.238
0.218
0.396
0.566
0.602
0.594
0.712
0.800
0.882
0.492
0.430
1.790
0.894
0.880
0.388
0.440
0.476
0.334
0.308
0.520
0.522
0.198
0.458
0.350
0.624
0.260
0.362
0.304
0.494
1.134
0.252
0.292
0.768
0.616
0.210
0.358
0.382
0.370
0.842
0.526
0.542
0.628
0.646
0.212
0.350
0.262
0.446
2.506
0.618
0.900
0.994
0.566
0.240
0.320
0.602
0.622
0.646
0.342
0.290
0.664
0.704
0.380
0.274
0.670
0.664
0.264
0.382
0.660
0.674
0.520
0.504
0.454
0.230
0.308
0.236
0.736
0.566
0.636
0.490
0.378
0.242
0.262
0.702
0.762
0.632
0.580
0.276
0.980
0.322
0.824
0.566
0.662
0.274
0.380
0.640
0.628
0.508
0.764
0.660
0.306
0.394
0.270
0.350
0.374
0.322
0.258
0.402
0.496
0.306
0.270
0.220
1.290
0.802
0.456
0.640
1.270
0.272
0.404
0.248
0.248
0.334
0.816
0.396
0.474
0.950
1.036
0.574
0.324
0.804
0.556
0.792
0.206
0.414
0.398
0.212
0.410
0.312
0.372
0.476
0.232
0.288
0.304
1.220
0.308
0.358
0.682
0.582
0.366
0.278
0.332
0.314
0.766
0.492
0.334
0.606
0.438
0.354
0.472
0.234
0.594
0.330
0.258
0.594
0.264
0.824
0.214
1.558
0.368
0.730
0.756
0.754
0.750
0.738
0.680
0.754
0.658
0.684
0.672
0.660
0.654
0.652
0.652
0.784
1.144
0.642
0.714
0.704
0.594
0.202
0.908
0.722
1.088
0.442
0.668
0.696
0.692
0.772
0.628
0.672
0.692
0.248
0.440
0.658
0.662
0.670
0.660
0.650
0.630
0.622
0.406
0.224
0.634
0.606
0.322
0.290
0.592
0.226
0.276
0.342
0.578
0.456
0.306
0.292
0.798
0.258
0.308
0.736
1.000
0.656
0.696
0.664
0.736
0.658
0.740
0.646
0.664
0.656
0.650
0.638
0.632
0.628
0.612
0.608
0.616
0.606
0.726
0.504
0.626
0.634
0.638
0.636
0.646
0.642
0.644
0.644
0.646
0.646
0.638
0.626
0.634
0.632
0.638
0.648
0.664
0.674
0.680
0.684
0.674
0.662
0.658
0.650
0.640
0.594
0.366
0.950
0.684
0.636
0.636
0.620
0.624
0.624
0.620
0.636
0.656
0.660
0.666
0.658
0.696
0.524
0.468
0.400
0.200
0.272
0.608
0.634
0.664
2.358
1.554
0.760
0.712
0.470
0.224
0.674
0.626
0.626
0.416
0.252
0.224
0.400
0.508
0.584
0.572
0.560
0.700
0.400
2.056
0.664
3.624
0.664
0.770
1.672
1.228
1.156
1.218
1.132
0.378
0.278
0.398
1.148
1.262
0.370
2.266
0.716
0.794
1.268
0.640
1.188
0.230
1.136
0.618
1.218
1.164
0.582
0.574
0.588
0.604
0.596
0.364
0.312
0.312
0.230
0.340
0.292
1.110
0.528
0.556
0.564
1.710
0.420
0.720
1.482
0.730
0.880
0.562
1.586
2.176
0.636
0.970
0.432
0.458
0.232
0.820
1.072
1.064
0.732
0.474
0.976
1.270
2.542
1.018
1.602
1.156
1.208
1.888
1.884
0.656
0.466
0.560
0.346
0.618
0.358
0.214
0.728
0.948
1.984
0.570
0.566
0.562
0.562
0.572
1.246
0.718
0.846
0.844
0.288
0.556
0.832
0.444
0.376
0.784
0.724
0.654
0.660
0.638
0.628
0.632
0.648
2.058
0.674
0.662
0.656
0.642
0.626
0.612
0.610
0.604
0.596
0.600
0.598
0.598
0.604
0.610
0.608
0.624
0.626
0.722
1.264
0.246
0.336
1.058
0.624
0.386
0.366
0.378
0.500
0.236
0.210
0.208
0.828
0.542
0.538
0.466
1.704
0.222
0.926
0.206
1.024
0.294
0.256
1.478
1.006
0.578
0.786
0.508
0.900
0.946
0.474
0.312
0.482
1.112
0.364
0.520
0.362
0.468
0.320
0.434
0.990
0.834
0.226
0.330
0.378
1.918
0.684
0.398
0.878
0.636
0.610
0.598
0.596
0.640
1.156
1.036
0.532
0.968
0.234
2.820
0.220
0.398
0.658
0.312
0.792
1.338
0.296
0.256
0.454
0.780
0.728
0.504
0.674
0.278
0.210
0.520
0.330
0.780
0.516
2.782
0.564
4.412
0.308
0.282
1.738
0.574
0.312
1.220
0.778
1.216
0.878
0.598
1.190
0.656
0.828
0.644
0.288
0.406
0.734
0.870
0.418
0.776
0.282
0.478
0.308
0.554
1.566
0.594
0.596
0.586
0.586
0.588
0.588
0.588
1.368
1.380
0.386
0.228
0.436
0.760
1.354
0.600
0.580
0.588
0.512
0.646
0.272
0.288
0.574
0.524
0.536
0.576
1.956
1.004
0.988
1.276
0.612
0.266
0.290
0.564
0.688
0.606
0.304
0.452
0.202
1.064
0.528
0.482
0.704
0.794
0.448
0.322
0.284
0.302
0.330
0.680
0.258
0.396
0.476
0.628
0.436
0.212
0.362
0.268
0.394
0.508
0.288
0.312
0.512
0.426
0.756
0.260
0.372
0.466
0.780
0.616
0.568
0.702
0.416
0.344
0.560
0.216
0.592
0.290
0.244
0.596
0.514
0.398
0.722
0.222
0.568
0.368
0.650
0.374
1.498
0.694
0.522
0.322
0.286
0.696
0.924
0.792
0.986
0.846
0.264
0.522
0.470
0.724
0.256
0.282
0.204
0.548
0.922
0.578
0.564
1.370
0.866
0.548
0.552
0.548
0.542
0.702
0.484
0.426
0.620
0.474
0.604
0.612
1.426
0.332
0.432
0.596
0.394
1.180
0.200
0.796
0.762
0.554
0.536
0.586
0.472
0.526
0.296
0.448
0.818
0.274
0.810
0.424
0.416
0.248
0.526
0.580
0.592
0.674
0.366
0.374
0.198
0.442
0.586
0.762
0.296
0.612
0.646
1.372
0.200
0.512
0.802
0.550
0.318
0.270
0.508
0.490
0.368
0.610
0.450
0.402
0.712
0.746
0.574
0.200
0.388
0.480
0.212
1.258
0.624
0.534
0.590
0.724
0.302
0.900
0.536
0.544
0.536
0.526
0.524
0.522
1.530
0.518
0.526
0.528
0.546
0.486
0.514
0.518
0.516
0.512
0.518
0.498
0.516
0.492
0.502
0.466
0.790
0.454
0.220
1.268
0.450
0.584
0.254
0.602
0.448
0.412
0.236
0.342
0.644
1.580
0.678
0.556
0.488
0.220
0.696
0.782
0.230
0.544
0.756
0.426
0.414
0.498
0.776
0.258
0.578
0.638
0.496
0.440
0.262
0.598
0.550
0.384
0.456
0.396
0.234
1.678
0.400
0.230
0.714
0.570
0.304
0.718
0.250
0.506
0.444
0.478
0.502
0.826
0.452
0.984
0.216
0.936
0.378
0.218
0.310
0.502
0.280
0.540
0.744
0.390
1.176
0.760
0.872
0.868
0.224
0.488
0.200
0.410
0.232
0.630
0.396
0.364
0.274
0.276
0.524
0.344
0.788
1.046
0.996
0.416
0.394
0.628
0.210
0.946
0.532
0.248
1.320
0.582
0.684
0.394
0.652
0.490
1.242
0.316
0.286
0.378
0.828
0.358
0.412
0.406
0.430
0.622
0.452
1.072
0.326
0.632
0.330
0.458
0.482
0.236
0.270
0.214
0.466
0.488
0.810
0.556
0.466
0.496
0.642
0.908
1.028
0.530
0.534
0.496
0.512
0.252
0.704
0.324
0.244
1.132
0.568
0.248
0.260
0.512
0.492
0.334
0.386
0.392
0.406
1.094
0.366
0.316
0.554
0.324
0.592
0.784
0.322
0.820
0.626
0.392
0.532
0.274
0.300
0.604
0.350
0.318
0.302
0.236
0.220
0.198
0.934
0.392
0.570
0.754
1.262
0.984
0.414
0.244
0.892
0.524
0.536
0.978
0.214
0.664
3.038
1.644
0.502
0.504
0.504
0.504
0.526
0.302
0.622
0.234
0.356
0.582
0.386
0.312
0.372
0.356
0.270
0.314
0.438
0.308
0.254
0.290
0.346
0.294
0.300
0.466
0.206
0.726
1.092
1.008
0.542
0.640
0.594
0.702
0.412
0.234
0.342
0.348
0.458
0.500
0.524
0.612
0.548
0.310
0.438
0.412
0.208
0.348
0.620
0.282
0.386
2.746
0.722
0.344
0.808
0.626
0.476
0.892
1.382
0.574
0.644
0.834
0.290
0.828
0.328
0.964
1.434
1.048
0.606
0.632
0.796
1.174
1.096
0.808
1.240
0.260
1.688
0.764
1.040
0.526
1.576
0.730
1.220
1.822
1.234
2.420
0.426
0.696
0.200
1.074
1.136
4.252
0.414
0.202
0.488
1.128
0.202
0.352
0.650
0.240
0.974
1.158
0.504
0.740
0.498
0.566
0.458
0.268
0.400
0.396
0.728
0.622
0.520
0.736
0.380
0.580
0.494
0.492
0.670
0.964
0.484
0.210
0.302
1.110
1.046
2.614
0.498
0.844
1.594
0.616
1.022
0.448
1.414
0.974
0.760
1.274
0.496
0.620
1.122
0.842
0.358
0.716
1.040
0.528
0.994
0.674
0.246
2.194
1.024
0.374
1.216
0.244
0.198
0.538
0.956
0.774
0.450
0.406
0.526
0.522
0.516
0.578
0.600
0.492
0.250
0.424
0.442
0.564
0.248
0.602
0.406
0.470
0.614
0.560
0.228
0.432
0.236
0.214
0.226
0.716
0.582
0.460
0.474
0.380
0.528
0.374
0.340
0.560
0.442
0.490
0.238
0.202
0.344
0.356
0.354
0.362
0.274
0.388
0.374
0.230
0.580
0.222
0.370
0.210
0.504
0.636
0.262
0.336
0.322
0.278
0.540
0.872
1.462
0.916
0.788
0.222
1.544
0.296
0.882
1.838
0.464
0.682
0.780
0.274
0.566
1.062
1.028
0.550
1.108
0.568
1.124
1.116
0.528
0.572
0.542
0.386
0.712
0.552
0.570
0.314
0.268
0.624
0.610
0.618
0.592
0.596
0.588
0.574
0.570
0.570
0.558
0.564
0.560
0.568
0.598
0.578
0.606
0.600
0.580
0.578
0.578
0.574
0.572
0.558
0.556
0.556
0.572
0.580
0.582
1.474
0.928
0.588
0.580
0.576
0.546
0.550
0.548
0.554
0.564
0.570
0.592
0.600
0.720
0.634
0.784
0.758
0.550
0.630
0.618
0.602
0.596
0.596
0.582
0.588
0.592
0.606
0.620
0.626
0.642
0.620
0.620
0.618
0.614
0.594
0.592
0.588
0.586
0.584
0.586
0.598
0.616
0.630
0.660
0.658
0.750
0.626
0.674
0.640
0.216
0.426
0.612
0.604
0.588
0.596
0.596
0.598
0.600
0.598
0.602
0.598
0.596
0.610
0.304
0.292
0.358
0.226
0.592
0.572
0.566
0.276
0.274
0.550
0.544
0.538
0.542
0.554
0.576
0.596
0.744
0.790
0.764
0.784
0.784
0.766
0.766
0.726
0.634
0.616
0.608
0.592
0.594
0.600
0.624
0.254
0.376
0.658
0.738
0.754
0.566
0.650
0.644
0.626
0.614
0.608
0.604
0.432
0.760
0.608
0.598
0.224
0.418
0.500
0.294
0.240
0.552
0.346
0.220
0.290
0.270
0.560
0.588
0.398
0.226
0.278
0.418
0.666
0.382
1.404
0.232
0.288
0.344
0.628
0.608
0.320
0.286
0.606
0.406
0.204
0.616
0.630
0.212
0.424
0.214
0.440
0.656
0.658
0.226
0.430
0.648
0.608
0.608
0.602
0.600
0.580
0.582
0.638
0.318
0.226
0.598
0.598
0.652
0.400
0.256
0.660
0.670
0.446
0.214
0.650
0.340
0.300
0.436
0.412
0.424
0.260
0.352
0.602
0.586
0.768
0.416
0.594
0.612
0.224
0.374
0.624
0.628
0.632
0.734
0.544
0.602
0.632
0.614
0.586
0.612
0.588
0.576
0.578
0.580
0.586
0.584
0.588
0.594
0.604
0.624
0.630
0.612
0.630
0.640
0.628
0.626
0.620
0.602
0.604
0.602
0.606
0.612
0.606
0.592
0.592
0.586
0.592
0.596
0.610
0.610
0.618
0.626
0.628
0.636
0.636
0.624
0.616
0.612
0.596
0.610
0.610
0.628
0.378
0.230
0.278
0.332
0.612
0.616
0.612
0.606
0.606
0.606
0.610
0.604
0.598
0.590
0.590
0.584
0.596
0.608
0.596
0.608
0.604
0.610
0.608
0.596
0.588
0.218
0.838
0.254
0.406
1.136
0.572
0.596
0.604
0.640
0.638
0.640
0.646
0.642
0.638
0.240
0.298
0.816
0.238
0.286
0.204
0.816
0.546
1.270
0.636
0.626
0.630
0.276
0.502
0.208
2.028
0.558
0.568
0.564
1.102
1.302
0.884
1.190
0.640
0.348
0.292
1.312
0.668
1.214
1.198
0.584
1.718
0.582
0.576
0.582
0.596
1.252
0.696
0.294
0.330
0.696
0.324
0.222
0.624
0.596
0.590
0.580
0.578
0.580
0.588
0.682
0.808
0.854
0.836
0.824
0.796
0.756
0.706
0.654
0.640
0.632
0.608
0.638
0.386
0.210
0.594
0.412
0.198
0.218
0.434
0.538
0.636
0.618
0.608
0.596
0.590
0.598
0.594
0.584
0.616
0.628
0.638
0.620
0.620
0.590
0.578
0.580
0.548
0.534
0.732
0.484
0.538
0.542
0.710
0.434
0.588
0.222
0.320
0.302
0.272
2.464
0.484
0.682
0.552
0.608
0.616
0.296
2.534
0.826
0.560
0.582
0.432
0.462
0.376
0.444
0.556
0.228
0.564
0.598
0.594
0.576
0.576
0.252
0.316
0.618
0.524
0.240
0.346
0.924
0.476
0.752
0.804
0.716
0.218
0.260
0.300
1.358
0.652
0.686
0.564
0.618
0.618
1.264
0.664
0.728
0.640
0.370
0.406
0.692
0.326
0.342
1.288
0.542
0.706
0.672
0.360
0.280
2.102
0.364
0.284
1.676
0.644
0.628
0.618
0.606
0.602
0.596
0.614
0.632
0.664
0.656
0.652
0.632
0.636
0.636
0.628
0.628
0.628
0.638
0.622
0.636
0.648
0.642
0.644
0.658
0.672
0.678
0.660
1.382
0.222
0.332
0.670
0.570
0.638
0.474
0.794
1.336
1.138
0.222
2.092
0.662
0.646
0.626
0.610
0.608
0.606
0.602
0.626
0.638
1.382
0.670
0.856
0.818
0.804
0.712
0.702
0.688
1.966
0.396
0.266
0.276
0.326
0.624
0.366
0.274
0.626
0.648
0.636
0.648
0.632
0.644
0.660
0.680
0.694
0.670
0.682
0.666
0.672
0.644
0.634
0.630
0.622
0.612
0.200
0.198
0.216
3.328
2.122
0.430
1.514
0.616
2.432
0.632
0.654
1.366
0.642
0.704
0.232
0.996
0.618
2.420
0.354
0.258
0.664
0.804
0.892
0.216
1.906
4.386
0.902
0.600
0.624
0.198
0.414
0.282
0.332
0.276
0.296
0.214
0.376
0.344
0.244
0.652
0.578
0.588
0.590
0.332
0.814
2.826
2.070
0.230
0.598
0.634
0.706
0.714
0.718
0.676
0.758
0.632
0.644
0.616
0.606
0.592
0.582
0.582
0.584
0.596
0.620
0.614
0.604
0.598
0.606
0.598
0.592
0.606
1.252
1.122
0.518
0.574
0.582
0.652
0.760
0.790
0.560
0.252
0.766
0.712
0.668
0.310
0.336
0.606
0.594
0.408
0.236
0.278
0.262
0.278
0.308
0.570
0.368
0.208
0.586
0.584
0.620
0.582
0.758
0.628
0.724
0.328
0.302
0.202
0.802
0.378
2.964
1.180
0.666
0.566
0.678
0.622
0.668
0.678
0.226
0.432
0.650
0.646
0.298
0.318
0.688
1.344
0.276
0.616
0.748
0.212
0.498
0.724
0.366
0.278
0.260
0.428
0.664
2.628
0.844
0.326
1.408
5.032
1.400
0.662
1.684
0.276
0.636
0.622
0.612
0.612
0.360
0.262
1.604
0.228
0.614
0.672
0.616
1.100
1.268
0.460
0.444
0.496
0.392
0.494
0.962
0.342
1.590
1.304
0.462
0.508
1.264
1.256
1.612
0.532
1.412
1.396
1.218
0.562
0.574
1.788
0.750
2.448
0.662
0.720
0.638
0.734
0.628
0.680
0.666
0.670
0.664
0.658
0.426
0.346
0.576
0.578
1.098
0.702
0.534
0.582
0.352
0.236
1.208
0.736
0.786
0.792
0.800
0.770
0.700
0.720
0.606
1.244
0.828
0.354
0.606
0.582
0.592
0.252
0.358
0.616
0.652
0.414
0.234
1.010
0.296
0.568
1.298
1.178
0.604
0.468
0.404
0.304
0.484
0.706
0.560
0.556
1.118
0.598
0.688
0.772
0.794
0.808
0.796
0.794
0.758
0.730
0.674
0.640
0.622
0.622
0.620
0.604
0.712
1.072
0.666
0.242
0.562
0.870
0.490
0.582
0.678
1.980
0.680
0.644
0.658
0.662
0.660
0.634
0.614
0.596
0.590
0.584
0.600
0.688
0.726
0.802
0.804
1.330
0.284
0.224
1.822
1.284
0.638
0.648
0.662
0.664
0.652
1.348
0.668
1.294
0.698
0.526
1.176
0.580
0.598
1.062
0.290
0.740
0.810
0.880
0.858
0.764
0.718
0.670
0.640
0.628
0.632
0.648
0.638
0.638
0.622
0.626
0.640
0.654
0.660
0.650
0.662
0.660
0.646
0.620
0.614
0.604
0.614
0.608
0.598
0.606
0.626
0.750
0.812
0.818
0.742
0.674
0.650
0.640
0.634
0.646
0.726
0.770
0.796
0.772
0.772
0.680
0.682
0.652
0.648
0.632
0.638
0.636
0.614
0.622
0.630
0.632
0.628
0.612
0.600
0.590
0.590
0.580
0.582
0.600
0.646
0.654
0.786
0.752
0.732
0.642
0.668
0.658
0.662
0.648
0.652
0.648
0.630
0.658
0.678
0.680
0.662
0.636
0.614
0.610
0.602
0.600
0.618
0.634
0.644
0.750
0.786
0.756
0.654
0.654
0.638
0.628
0.626
0.624
0.640
0.630
0.660
0.650
0.656
0.666
0.676
0.676
0.644
0.652
0.622
0.620
0.606
0.598
0.604
0.596
0.588
0.580
0.576
0.580
0.594
0.612
0.650
0.634
0.622
0.612
0.596
0.590
0.574
0.582
0.584
0.606
0.656
0.706
0.632
0.670
0.652
0.664
0.670
0.662
0.652
0.634
0.624
0.618
0.610
0.600
0.590
0.586
0.578
0.570
0.564
0.566
0.576
0.592
0.592
0.600
0.586
0.580
0.576
0.570
0.566
0.566
0.572
0.592
0.642
0.716
0.738
0.716
0.730
0.652
0.702
0.662
0.678
0.634
0.628
0.636
0.620
0.628
0.606
0.600
0.604
0.628
0.634
0.634
0.620
0.596
0.588
0.572
0.566
0.566
0.582
0.660
0.666
0.722
0.740
0.766
0.810
0.808
0.818
0.856
0.848
0.816
0.812
0.684
0.640
0.626
0.614
0.608
0.596
0.590
0.604
0.606
0.602
0.606
0.604
0.590
0.592
0.588
0.582
0.584
0.590
0.604
0.644
0.708
0.624
0.674
0.652
0.658
0.648
0.638
0.622
0.608
0.602
0.584
0.582
0.574
0.572
0.578
0.582
0.594
0.604
0.686
0.636
0.746
0.642
0.766
0.638
0.740
0.618
0.644
0.622
0.630
0.618
0.626
0.646
0.662
0.672
0.668
0.664
0.630
0.612
0.598
0.598
0.602
0.622
0.666
0.708
0.732
0.784
0.750
0.688
0.664
0.652
0.644
0.632
0.622
0.606
0.596
0.598
0.616
0.630
0.622
0.628
0.638
0.656
0.664
0.720
0.644
0.740
0.622
0.672
0.660
0.648
0.632
0.620
0.620
0.616
0.648
0.658
0.714
0.640
0.646
0.634
0.628
0.622
0.642
0.654
0.710
0.622
0.652
0.634
0.662
0.658
0.650
0.628
0.630
0.634
0.648
0.662
0.682
0.684
0.776
0.670
0.756
0.636
0.672
0.654
0.644
0.644
0.620
0.622
0.620
0.636
0.618
0.628
0.624
0.632
0.634
0.650
0.716
0.724
0.798
0.772
0.688
0.770
0.662
0.682
0.662
0.676
0.670
0.664
0.656
0.656
0.658
0.668
0.668
0.652
0.652
0.650
0.642
0.640
0.640
0.646
0.644
0.646
0.632
0.624
0.620
0.632
0.638
0.640
0.644
0.666
0.662
0.660
0.662
0.674
0.656
0.676
0.686
0.736
0.652
0.664
0.646
0.642
0.644
0.632
0.628
0.630
0.618
0.630
0.638
0.654
0.654
0.656
0.718
0.654
0.790
0.652
0.756
0.658
0.694
0.656
0.634
0.610
0.602
0.598
0.622
0.704
0.652
0.680
0.630
0.636
0.634
0.656
0.658
0.664
0.640
0.660
0.644
0.660
0.666
0.660
0.670
0.638
0.634
0.640
0.636
0.636
0.624
0.630
0.626
0.638
0.638
0.644
0.648
0.638
0.654
0.656
0.650
0.656
0.646
0.652
0.664
0.658
0.646
0.640
0.632
0.624
0.602
0.598
0.596
0.606
0.628
0.622
0.752
0.622
0.726
0.614
0.652
0.628
0.622
0.608
0.594
0.586
0.578
0.570
0.568
0.568
0.570
0.584
0.606
0.634
0.652
0.664
0.656
0.638
0.630
0.614
0.610
0.610
0.602
0.602
0.602
0.600
0.604
0.610
0.610
0.610
0.596
0.582
0.568
0.562
0.554
0.576
0.704
1.104
0.922
0.928
0.908
0.916
0.856
0.756
0.668
0.646
0.618
0.614
0.622
0.646
0.658
0.644
0.646
0.628
0.626
0.646
0.642
0.654
0.734
0.628
0.728
0.628
0.672
0.648
0.636
0.626
0.620
0.646
0.714
0.658
0.672
0.640
0.634
0.626
0.624
0.616
0.618
0.640
0.668
0.668
0.656
0.664
0.646
0.628
0.610
0.592
1.146
0.554
0.560
0.582
0.722
0.962
0.898
0.912
0.922
0.902
0.868
0.800
0.682
0.644
0.622
0.602
0.586
0.592
0.564
0.576
0.566
0.576
0.588
0.624
0.690
0.636
0.682
0.662
0.748
0.640
0.662
0.634
0.606
0.602
0.598
0.604
0.624
0.658
0.730
0.650
0.740
0.594
0.620
0.596
0.584
0.586
0.594
0.630
0.626
0.710
0.708
0.742
0.760
0.752
0.670
0.684
0.654
0.648
0.618
0.610
0.608
0.612
0.606
0.624
0.630
0.636
0.608
0.614
0.608
0.602
0.610
0.598
0.596
0.594
0.592
0.652
0.798
0.804
0.800
0.780
0.772
0.732
0.656
0.622
0.596
0.574
0.560
0.550
0.550
0.618
0.748
0.870
0.808
0.876
0.890
0.866
0.858
0.854
0.810
0.782
0.692
0.662
0.634
0.616
0.620
0.606
0.598
0.594
0.596
0.600
0.606
0.614
0.300
0.304
0.598
0.606
0.610
0.614
0.630
0.644
0.670
0.652
0.744
0.602
0.630
0.596
0.580
0.576
0.570
0.580
0.584
0.630
0.712
0.778
0.800
0.764
0.796
0.752
0.744
0.686
0.632
0.624
0.594
0.600
0.598
0.604
0.654
0.642
0.646
0.634
0.636
0.622
0.620
0.620
0.614
0.602
0.600
0.590
0.582
0.582
0.574
0.316
0.252
0.578
0.574
0.582
0.584
0.582
0.590
0.592
0.590
0.598
0.602
0.598
0.582
0.600
0.622
0.636
0.636
0.616
0.614
0.928
0.878
0.596
0.622
0.654
0.698
0.636
0.790
0.628
0.736
0.634
0.676
0.626
0.624
0.610
0.594
0.584
0.584
0.582
0.628
0.624
0.622
0.640
0.622
0.634
0.634
0.632
0.624
0.612
0.600
0.594
0.602
0.602
0.622
0.644
0.708
0.708
0.672
0.762
0.644
0.750
0.622
0.646
0.610
0.590
0.590
0.592
0.600
0.604
0.628
0.830
0.960
0.924
0.876
0.842
0.766
0.702
0.678
0.654
0.640
0.628
0.622
0.596
0.588
0.584
0.606
0.756
0.788
0.750
0.744
0.770
0.766
0.768
0.736
0.670
0.638
0.632
0.632
0.620
0.634
0.642
0.640
0.640
0.638
0.626
0.606
0.590
0.594
0.592
0.594
0.622
0.680
0.766
0.782
0.768
0.948
1.202
0.724
0.666
0.674
0.638
0.624
0.620
0.632
0.646
1.336
0.518
0.280
0.390
0.600
0.602
0.584
0.578
0.602
0.642
0.630
0.706
0.708
0.650
0.778
0.662
0.752
0.638
0.644
0.628
0.632
0.662
0.656
0.668
0.684
0.660
0.674
0.650
0.654
0.638
0.356
0.264
0.218
0.380
0.384
0.220
0.582
0.592
0.736
0.800
0.416
0.352
0.794
0.798
0.752
0.684
0.664
0.638
0.636
0.624
0.664
0.552
0.616
0.618
0.618
0.608
0.612
0.604
0.604
0.608
0.618
0.624
0.630
0.646
0.648
0.660
0.646
0.650
0.636
0.618
0.600
0.588
0.582
0.572
0.576
0.590
0.590
0.596
0.634
0.704
0.614
0.672
0.674
0.664
0.632
0.618
0.606
0.594
0.588
0.578
1.156
0.212
0.968
0.700
0.730
0.776
0.826
0.798
0.690
0.682
0.674
0.676
0.660
0.648
0.616
0.600
0.594
0.590
0.608
0.612
0.198
0.406
0.636
0.722
0.872
0.310
0.666
0.624
0.606
0.598
0.594
0.578
0.580
0.562
0.562
0.558
0.560
1.116
0.562
0.252
0.790
0.464
0.842
0.530
0.574
0.932
0.774
0.566
0.552
0.778
0.854
0.538
0.538
0.532
0.540
0.532
0.534
0.542
0.548
0.546
0.576
0.602
0.602
0.644
0.698
0.606
0.622
1.240
0.608
0.584
0.406
0.746
0.572
0.578
0.586
0.614
0.616
0.622
0.740
0.612
2.496
0.588
1.212
0.606
0.600
0.584
0.570
0.574
0.588
0.600
0.576
0.586
0.594
0.584
0.592
0.614
0.636
0.648
0.640
0.628
0.612
0.600
0.590
0.568
0.568
0.564
0.632
0.682
0.668
0.666
0.652
0.634
0.678
0.652
0.632
0.614
0.614
0.614
0.612
0.600
0.586
0.572
0.566
0.556
0.556
0.574
0.604
0.746
0.856
0.800
0.802
0.822
1.552
0.668
0.644
0.640
0.620
1.290
0.652
0.654
0.666
0.244
0.398
0.684
0.682
0.674
0.664
0.590
0.670
1.432
0.422
1.224
0.654
0.658
0.780
0.832
0.856
0.808
0.762
0.684
0.682
0.666
0.642
0.670
0.680
0.778
0.674
0.804
0.660
0.712
0.652
0.660
1.262
0.622
0.602
0.606
0.620
0.618
0.650
0.656
0.680
0.744
0.666
0.774
0.656
0.690
0.672
0.650
0.642
0.640
0.648
0.652
0.658
0.648
0.630
0.980
0.336
0.260
0.472
0.358
0.584
0.586
0.614
0.610
0.648
0.754
0.734
0.670
0.684
0.654
0.660
0.646
0.630
1.040
0.556
2.176
0.692
0.318
1.766
0.660
1.258
0.616
0.606
0.484
0.782
0.508
0.574
0.680
0.456
0.580
0.622
0.604
0.812
0.732
0.856
0.856
0.846
0.790
0.782
0.686
0.762
0.334
0.212
0.818
0.630
0.624
0.648
1.188
0.350
0.304
0.744
0.768
0.754
0.690
0.864
0.780
0.480
0.276
0.344
0.350
0.240
0.400
0.636
0.622
0.610
0.614
0.630
0.768
0.930
0.876
0.908
0.876
0.854
0.822
0.470
0.458
0.606
0.722
0.580
0.422
0.268
0.684
0.288
0.278
0.332
0.248
0.380
0.352
0.766
0.384
0.228
0.210
0.302
0.606
0.286
1.378
0.864
0.850
0.828
0.816
0.794
0.756
0.732
0.732
0.746
0.754
0.728
0.744
0.726
0.730
0.698
0.718
0.718
0.710
0.716
0.706
0.724
0.720
0.716
0.706
0.696
0.694
0.684
0.686
0.686
0.688
0.684
0.684
0.688
0.696
0.680
0.678
0.674
0.672
0.646
0.656
0.648
0.672
0.682
0.690
0.696
0.710
0.692
0.696
0.686
0.652
0.640
0.622
0.618
0.612
0.624
1.436
0.384
0.434
0.820
0.820
0.806
0.784
0.724
0.690
0.668
0.656
0.678
0.692
0.754
0.688
0.884
0.784
0.722
0.700
0.668
0.652
0.656
0.672
0.692
0.744
0.762
0.812
0.828
0.800
0.790
0.756
0.704
0.688
0.678
0.674
0.676
0.680
0.666
0.668
0.664
0.668
0.700
0.734
0.742
0.758
0.778
0.822
0.804
0.796
0.776
0.730
0.704
0.682
0.670
0.660
0.664
0.696
0.762
0.766
0.788
0.770
0.708
0.714
0.670
0.660
0.654
0.652
0.654
0.662
0.672
0.698
0.714
0.712
0.706
0.688
0.672
0.654
0.642
0.630
0.624
0.620
0.610
0.608
0.610
0.636
0.674
0.722
0.784
0.836
0.856
0.848
0.812
0.808
1.536
0.684
0.656
0.680
0.614
0.660
0.680
0.688
0.698
0.680
0.692
0.694
0.678
0.618
0.684
0.492
0.754
0.650
0.678
1.492
0.704
0.826
0.830
0.780
0.722
0.676
0.654
0.634
0.624
0.642
0.682
0.808
0.898
0.910
0.824
0.326
0.552
0.826
0.728
1.324
1.304
0.534
0.588
0.634
0.530
1.300
0.650
0.638
1.250
0.618
0.614
0.626
0.610
0.562
0.622
0.590
0.598
0.600
0.202
0.386
0.922
0.276
1.232
0.368
0.302
0.686
0.710
0.710
0.700
0.652
0.636
0.628
0.608
0.594
0.594
0.590
0.592
0.594
1.172
0.582
0.606
0.640
0.644
0.644
0.638
0.626
0.618
0.596
0.598
0.492
0.674
0.604
0.632
0.626
0.698
0.724
0.774
0.800
0.790
0.766
0.776
0.748
0.724
0.702
0.650
0.634
0.640
0.696
0.826
0.828
0.860
0.828
0.824
0.838
0.790
0.758
0.728
0.682
0.656
0.478
0.778
0.604
0.614
0.662
1.730
0.886
0.818
0.832
0.826
0.814
0.762
0.740
0.674
0.648
0.644
0.650
0.674
0.730
0.836
0.858
0.836
0.798
0.778
0.730
0.682
0.664
0.650
0.652
0.650
0.666
0.770
0.784
0.856
0.764
0.740
0.764
0.586
0.658
0.666
0.630
0.638
0.622
0.614
0.604
0.596
0.660
0.492
0.576
0.574
0.630
0.712
0.214
0.642
0.882
0.878
0.866
0.840
0.810
0.772
0.694
0.672
0.648
0.658
0.636
0.642
0.640
0.690
0.490
0.214
0.684
0.660
0.626
0.616
0.826
1.018
0.610
0.604
0.612
0.614
0.624
0.638
0.654
0.660
0.670
0.662
0.656
0.646
0.652
0.652
0.662
0.688
0.690
0.746
0.686
0.744
0.682
0.756
0.680
0.692
0.678
0.686
0.712
0.684
0.684
0.666
0.672
0.672
0.654
0.650
0.642
0.646
0.660
0.670
0.682
0.744
0.706
0.750
0.704
0.806
0.764
0.766
0.744
0.708
0.716
0.698
0.746
0.678
0.670
0.642
0.636
0.624
0.624
0.648
0.666
0.746
0.818
0.846
0.810
0.766
0.732
0.668
0.646
0.644
0.640
0.662
0.694
0.732
0.684
0.756
0.694
0.746
0.688
0.748
0.688
0.754
0.682
0.686
0.676
0.658
0.662
0.670
0.728
0.770
0.806
0.810
0.814
0.808
0.790
0.766
0.732
0.678
0.656
0.654
0.646
0.666
0.726
0.746
0.810
0.780
0.766
0.776
0.708
0.800
0.666
0.694
0.674
0.666
0.668
0.678
0.680
0.688
0.974
0.786
0.734
0.702
1.284
0.620
0.614
0.610
0.626
0.626
0.660
0.726
0.738
0.754
0.766
0.702
0.710
0.702
0.680
0.668
0.676
0.732
0.694
0.802
0.756
0.774
0.768
0.794
0.764
0.718
0.770
0.676
0.694
0.672
0.672
0.668
0.678
0.666
0.670
0.668
0.666
0.670
0.728
0.680
0.688
0.688
0.676
0.674
0.670
0.670
0.656
0.658
0.654
0.664
0.760
0.826
0.822
0.774
0.738
0.678
0.654
0.652
0.656
0.726
0.780
0.872
0.880
0.848
0.838
0.800
0.782
0.728
0.676
0.658
0.566
0.620
0.504
0.794
0.660
0.644
0.648
0.668
0.678
0.690
0.710
0.746
0.688
0.760
0.680
0.670
0.680
0.640
0.652
0.644
0.640
0.670
0.700
0.754
0.774
0.784
0.784
0.796
0.786
0.734
0.704
0.698
0.682
0.676
0.676
0.686
0.752
0.704
0.804
0.770
0.766
0.780
0.776
0.712
0.746
0.706
0.706
0.694
0.706
0.700
0.772
0.708
0.772
0.690
0.716
0.678
0.672
0.652
0.648
0.638
0.642
0.666
0.684
0.752
0.754
0.778
0.758
0.758
0.704
0.780
0.692
0.714
0.696
0.686
0.698
0.702
0.750
0.700
0.774
0.696
0.704
0.692
0.690
0.688
1.342
0.750
0.728
0.790
0.622
0.700
0.670
0.656
0.644
0.632
0.630
0.642
0.642
0.652
0.662
0.678
0.688
0.816
0.784
0.762
0.732
0.766
0.700
0.760
0.682
0.710
0.692
0.694
0.668
0.664
0.666
0.682
0.720
0.790
0.812
0.826
0.834
0.820
0.808
0.798
0.772
0.748
0.692
0.676
0.678
0.668
0.668
0.686
0.692
0.716
0.794
0.812
0.832
0.840
0.832
0.788
0.744
0.722
0.700
0.688
0.684
0.684
0.764
0.900
0.890
0.928
0.902
0.910
0.868
0.846
0.802
0.782
0.764
0.760
0.764
0.786
0.820
0.836
0.846
0.862
0.838
0.800
0.786
0.746
0.676
0.660
0.648
0.650
0.658
0.668
0.660
0.666
0.704
0.752
0.666
0.696
0.686
0.690
0.692
0.680
0.672
0.668
0.658
0.644
0.644
0.638
1.320
0.594
0.778
0.750
0.676
0.704
0.696
0.694
0.664
0.662
0.658
0.650
0.654
0.650
0.660
0.672
0.702
0.936
0.484
0.760
0.664
0.624
0.794
0.608
0.812
0.678
0.670
0.656
0.738
0.490
0.684
0.676
0.662
0.756
0.584
0.746
0.696
0.474
0.228
0.602
0.210
0.696
0.726
0.712
0.762
0.594
0.666
0.640
0.654
0.688
0.682
0.698
0.788
0.888
0.892
0.874
0.866
0.826
0.794
0.712
0.704
0.298
0.344
0.742
0.702
0.730
0.828
1.458
0.806
0.234
0.450
0.734
0.708
0.690
0.692
0.692
0.674
0.686
0.712
0.784
0.802
0.824
0.810
0.740
0.708
0.676
0.664
0.648
0.640
0.654
0.670
0.694
0.764
0.758
0.794
0.802
0.728
0.742
0.706
0.690
0.682
0.674
0.650
0.640
0.642
0.660
0.686
0.692
0.758
0.760
0.774
0.712
0.726
0.692
0.676
0.666
0.660
0.660
0.660
0.672
0.748
0.746
0.692
0.716
0.916
0.856
0.850
0.840
0.820
0.744
0.708
0.688
0.688
0.676
0.694
0.700
0.836
0.862
0.844
0.806
0.750
0.724
0.698
0.680
0.670
0.684
0.684
0.690
0.668
0.658
0.646
0.644
0.634
0.628
0.636
0.654
0.736
0.808
0.834
0.752
0.710
0.690
0.672
0.650
0.636
0.626
0.640
0.664
0.778
0.882
0.950
0.900
0.920
0.900
0.852
0.838
0.762
0.704
0.688
0.668
0.664
0.662
0.678
0.716
0.782
0.848
0.878
0.862
0.826
0.774
0.740
0.746
0.732
0.710
0.718
0.696
0.708
0.714
0.706
0.702
0.708
0.706
0.714
0.688
0.720
0.770
0.686
0.690
0.682
0.668
0.424
0.942
0.706
0.788
0.228
0.574
0.444
0.986
0.722
0.702
0.702
0.690
0.682
0.656
0.650
0.644
0.622
1.272
0.646
0.616
0.638
0.628
0.622
0.612
0.602
0.594
0.594
0.606
0.678
0.732
0.730
0.682
0.772
0.680
0.682
0.672
0.662
0.644
0.650
0.656
0.658
0.676
0.690
0.694
0.704
0.674
0.682
0.674
0.658
0.656
0.640
0.624
0.618
0.620
0.628
0.644
0.660
0.742
0.744
0.772
0.756
0.706
0.790
0.688
0.730
0.666
0.652
0.632
0.624
0.644
0.690
0.888
0.878
0.866
0.858
0.864
0.862
0.840
0.824
0.800
0.740
0.690
0.660
0.640
0.632
0.622
0.626
0.640
0.972
0.232
0.242
0.604
1.064
0.906
0.802
0.338
0.462
0.758
0.706
0.662
0.672
0.688
0.742
0.708
0.698
0.814
0.770
0.704
0.726
0.702
0.662
0.662
0.632
0.640
0.660
0.684
0.914
0.856
0.868
0.846
0.838
2.918
2.048
1.528
0.784
0.780
0.778
0.776
0.696
0.728
0.694
0.676
0.668
0.290
0.384
0.458
1.080
0.632
0.520
0.204
0.678
0.318
0.262
0.910
1.044
0.814
0.664
0.694
0.544
0.710
0.572
0.698
0.246
0.400
0.492
0.730
0.428
0.334
0.708
0.642
0.272
0.516
0.420
0.750
0.628
0.212
0.538
0.844
0.326
0.640
0.256
0.288
0.410
0.318
0.794
0.238
0.218
0.762
0.208
0.414
0.260
0.704
1.076
0.340
0.302
0.568
0.382
0.526
0.236
0.524
0.406
0.466
0.758
0.542
0.562
0.554
0.550
0.608
0.628
0.744
0.726
0.700
0.718
0.690
0.838
0.564
1.960
0.962
0.332
0.588
0.410
0.898
0.612
0.594
0.592
0.576
0.588
0.674
0.492
0.562
0.684
0.378
0.908
0.598
0.800
0.694
0.732
0.466
0.236
0.668
0.704
0.410
0.208
0.386
0.494
0.212
0.714
0.722
0.968
0.404
0.482
0.434
0.688
0.398
0.936
0.532
0.708
1.124
0.664
0.508
1.232
1.696
0.800
0.874
0.788
0.270
1.278
1.162
2.724
0.772
0.522
0.254
0.368
0.210
0.458
0.518
0.242
0.430
1.250
0.630
0.616
0.480
0.864
1.204
1.264
0.694
0.224
0.266
0.316
0.372
0.250
0.614
2.058
0.576
0.648
1.112
1.116
1.146
1.184
1.332
1.164
1.162
0.406
1.958
2.090
1.358
1.450
2.030
0.722
2.060
1.328
1.242
1.216
1.228
0.956
1.878
1.448
1.500
0.704
0.660
0.664
0.650
1.192
0.696
0.270
1.008
0.660
0.666
1.422
0.816
0.660
0.414
0.998
0.206
1.858
0.506
0.956
0.332
0.398
0.906
0.834
0.400
1.002
0.688
0.682
2.010
0.634
0.632
0.618
0.856
0.498
0.658
1.342
0.254
0.450
0.382
1.014
0.606
0.272
0.660
0.402
0.200
0.396
0.402
0.240
0.614
0.606
0.498
0.430
0.746
0.390
0.314
0.772
0.522
0.612
0.750
1.330
0.672
0.672
0.656
0.644
0.632
0.618
0.594
0.382
0.232
0.432
0.204
0.498
0.206
0.540
0.664
0.236
0.992
0.618
0.618
1.544
1.262
0.648
0.678
0.684
0.698
0.712
0.694
0.696
0.682
0.708
0.746
0.666
0.230
0.766
0.228
0.492
0.322
0.656
0.276
0.384
0.388
0.292
0.204
0.214
0.256
0.432
0.306
1.412
1.442
0.636
0.480
0.890
0.672
0.666
0.600
0.626
0.904
0.548
0.322
0.378
0.636
0.662
0.516
0.840
0.630
1.062
0.400
0.538
0.606
0.660
0.374
0.948
0.700
0.618
0.750
0.526
0.716
0.570
0.640
0.224
0.736
0.828
0.588
0.754
0.424
0.632
0.344
0.788
0.606
0.662
0.726
0.732
0.764
0.784
0.686
0.812
0.646
0.684
0.664
0.650
0.646
0.638
0.644
0.650
0.642
0.438
0.666
1.494
0.626
0.744
1.194
0.436
0.274
0.542
0.332
0.418
3.244
0.656
0.656
0.642
0.686
1.166
0.446
0.406
0.348
0.638
0.342
0.248
0.442
0.206
0.630
0.622
0.864
2.442
1.158
0.654
0.658
0.700
0.224
0.642
0.360
1.922
0.658
1.220
0.354
0.708
0.704
0.210
1.742
0.602
0.586
0.258
0.274
0.626
0.510
2.420
2.664
1.948
0.202
1.184
0.562
0.316
0.458
0.668
0.422
0.228
0.198
0.438
0.754
0.630
0.658
0.466
0.296
0.652
0.304
0.462
0.304
1.538
0.694
0.786
0.596
0.296
0.360
0.666
0.702
0.786
0.766
0.804
0.716
0.712
0.796
0.672
0.710
0.686
0.268
0.400
0.670
0.662
0.670
0.660
0.234
0.446
0.682
0.696
0.682
0.238
0.424
0.656
0.642
0.646
0.640
0.656
0.718
0.484
0.340
0.418
0.642
0.644
0.656
0.644
0.334
0.306
0.632
0.616
0.614
0.242
0.374
0.604
0.614
0.586
0.342
0.292
0.622
0.642
0.652
0.656
0.648
0.624
0.624
0.226
0.374
0.592
0.216
0.420
0.512
0.564
0.268
0.298
0.562
0.584
0.604
0.610
0.358
0.288
0.602
0.654
0.638
0.650
0.628
0.614
0.322
0.294
0.556
0.574
0.560
0.614
0.494
0.558
0.546
0.618
0.390
0.336
0.400
0.200
0.396
0.270
0.420
0.778
0.466
0.302
0.984
1.246
0.792
0.682
0.630
0.634
0.616
0.332
0.292
0.546
0.576
1.136
1.712
0.636
0.822
0.908
0.828
0.880
0.936
0.446
1.370
1.302
0.320
0.314
0.788
1.228
1.140
1.266
0.688
1.366
0.668
1.328
0.654
1.294
0.636
0.646
0.648
0.642
0.378
0.270
0.652
1.322
0.666
0.666
0.694
0.692
0.680
0.696
0.694
0.696
0.696
0.704
0.718
0.698
0.716
0.700
0.694
0.694
0.682
0.690
0.674
0.688
0.676
0.676
0.692
0.710
0.714
0.712
0.686
0.668
0.664
0.654
0.650
0.644
0.652
0.656
0.658
0.662
0.674
0.754
0.742
0.784
0.768
0.766
0.698
0.732
0.694
0.676
0.646
0.634
0.626
0.608
0.612
0.668
0.660
0.682
0.726
0.710
0.770
0.774
0.822
0.808
1.518
0.688
0.704
0.684
0.480
0.200
0.662
0.680
0.670
0.716
0.700
0.708
0.692
0.684
0.702
0.256
0.990
1.646
0.872
0.640
0.630
0.652
0.686
0.770
0.442
0.204
0.814
0.654
0.712
0.694
0.692
0.690
0.668
0.652
0.696
0.596
0.360
0.416
0.440
0.230
0.454
0.290
0.518
0.874
0.862
0.796
0.714
0.768
0.670
0.658
0.670
0.670
0.714
0.782
0.806
0.778
0.714
0.678
0.674
0.666
0.652
0.642
0.624
0.622
0.620
0.624
0.626
0.630
0.646
0.676
0.692
0.726
0.678
1.462
0.806
0.762
0.702
0.732
0.712
0.682
0.686
0.664
0.668
0.666
1.400
1.602
0.786
0.754
0.706
0.714
0.390
0.242
0.642
0.628
0.618
0.608
0.612
1.226
1.378
0.766
0.774
0.752
0.718
0.694
0.670
0.638
0.654
1.300
0.968
1.240
0.792
0.770
0.778
0.754
0.748
1.536
0.334
0.846
0.402
0.386
0.554
0.680
0.684
0.656
2.230
1.418
2.074
1.284
0.762
0.772
0.782
0.786
0.778
0.732
0.718
0.704
0.684
0.660
0.654
0.648
1.310
0.654
0.694
0.774
0.752
1.502
0.712
0.692
0.668
0.658
0.664
0.684
0.702
2.212
0.824
1.618
0.764
0.666
0.368
0.286
0.754
0.660
1.672
0.388
0.880
0.896
0.822
0.818
0.842
0.806
0.836
0.436
1.024
0.800
0.736
0.730
0.732
0.770
0.760
0.790
1.462
0.424
0.376
0.250
0.262
0.648
0.642
0.658
0.712
0.688
0.750
0.700
0.746
1.114
0.434
0.646
0.590
0.248
0.520
0.446
0.200
0.810
1.174
1.624
0.476
0.540
0.684
0.684
0.768
0.738
0.758
0.702
0.702
0.698
0.702
0.706
0.678
0.666
0.666
0.684
0.716
0.766
0.746
0.698
0.692
0.674
0.668
0.672
0.668
0.656
0.658
2.054
1.588
0.766
0.684
0.690
0.622
0.392
0.288
1.846
1.226
0.604
0.616
0.646
0.688
0.714
0.732
0.752
0.714
0.712
0.696
0.666
0.642
0.626
0.608
0.606
0.608
0.628
0.650
0.688
0.738
0.770
0.784
0.716
0.712
0.684
0.668
0.644
0.634
0.638
0.644
0.672
0.678
0.748
0.758
0.822
0.794
0.704
0.684
0.660
0.642
0.622
0.604
0.598
0.596
0.602
0.612
0.692
0.760
0.872
0.908
0.894
0.882
0.862
0.804
0.730
0.702
0.684
0.674
0.680
0.700
0.694
0.704
0.698
0.718
0.760
0.696
0.718
0.692
0.664
0.650
0.638
0.624
0.640
0.638
0.676
0.686
0.710
0.670
0.682
0.670
0.638
0.614
0.606
0.590
0.590
0.610
0.700
0.732
0.852
0.912
0.910
0.906
0.850
0.832
0.780
0.712
0.694
0.668
0.666
0.652
0.640
0.638
0.646
0.672
0.762
0.776
0.770
0.800
0.782
0.726
0.722
0.700
0.680
0.672
0.676
0.680
0.698
0.712
0.720
0.748
0.768
0.764
0.762
0.710
0.692
0.666
0.650
0.656
0.662
0.742
0.756
0.806
0.848
0.904
0.890
0.938
0.906
0.884
0.826
0.782
0.704
0.682
0.666
0.650
0.644
0.628
0.612
0.598
0.592
0.590
0.590
0.626
0.706
0.854
0.850
0.874
0.864
0.878
0.854
0.818
0.796
0.758
0.704
0.704
0.692
0.704
0.702
0.706
0.712
0.704
0.698
0.688
0.690
0.690
0.682
0.690
0.692
0.696
0.688
0.694
0.702
0.688
0.710
0.698
0.686
0.698
0.690
0.686
0.690
0.696
0.702
0.704
0.754
0.712
0.710
0.688
0.670
0.676
0.662
0.646
0.648
0.644
0.638
0.628
0.614
0.610
0.608
0.600
0.596
0.596
0.596
0.596
0.604
0.616
0.616
0.614
0.620
0.608
0.610
1.244
0.706
0.730
0.746
0.740
0.718
0.718
0.714
0.714
0.712
0.698
0.426
0.260
0.416
0.256
0.688
0.670
0.690
0.676
0.652
0.640
0.642
0.724
0.220
0.380
0.276
0.432
0.774
0.470
0.484
0.374
2.754
0.792
0.562
0.658
0.652
0.666
0.682
1.070
0.506
0.504
1.952
0.680
0.764
0.856
0.882
0.966
0.916
0.946
0.920
0.890
0.850
0.770
0.706
0.670
0.656
0.658
0.670
0.702
0.774
0.770
0.826
0.836
0.802
1.092
0.414
0.376
0.762
0.254
0.548
1.380
1.358
0.666
0.976
1.050
1.176
1.192
0.650
0.616
0.616
0.618
0.468
0.752
0.616
0.616
1.254
2.050
0.658
0.322
0.512
1.108
0.856
0.450
0.620
2.254
1.518
0.796
1.376
0.626
1.194
1.300
0.962
1.284
0.684
1.882
1.256
1.306
0.554
1.186
0.198
1.310
0.380
0.372
0.390
0.466
0.504
0.484
0.450
0.362
0.450
0.480
0.570
2.282
1.210
0.216
1.376
1.514
1.742
0.418
1.226
1.960
1.256
1.406
0.670
2.966
2.660
1.102
0.198
1.354
1.312
1.636
0.202
2.164
0.350
0.600
4.730
0.380
1.012
0.674
0.812
3.372
1.372
0.220
1.194
0.286
1.730
1.476
1.430
0.542
1.290
0.962
0.258
0.338
0.434
3.184
0.264
0.774
1.428
1.754
0.728
0.518
1.302
1.294
1.484
1.192
1.370
0.694
0.780
0.674
0.708
0.680
0.686
0.676
0.668
0.670
0.692
0.686
0.684
1.552
0.372
0.772
0.428
0.224
0.242
0.422
0.428
0.222
0.716
0.648
0.428
0.298
0.240
2.164
2.508
0.882
1.878
0.270
0.638
0.428
1.274
0.966
0.434
0.714
0.750
0.694
1.012
0.676
2.666
1.778
1.216
1.274
1.738
0.926
0.956
0.932
1.756
6.304
1.364
1.338
0.642
0.308
1.132
1.470
0.782
0.682
0.782
0.666
0.694
0.676
0.812
0.544
0.642
0.676
0.306
0.352
0.652
0.652
0.704
0.592
0.656
0.672
0.736
0.298
0.364
0.776
0.350
0.362
0.286
0.582
0.646
0.284
0.892
0.662
0.666
0.646
2.580
0.760
0.742
0.740
0.686
0.686
0.672
0.666
0.656
0.656
0.664
0.734
0.670
0.792
0.766
0.750
0.698
0.720
0.694
0.676
0.666
0.672
0.688
0.668
0.696
0.692
0.680
1.408
0.698
0.674
0.668
0.656
0.644
0.646
0.640
0.640
0.638
0.642
0.650
0.662
0.652
0.668
0.650
0.658
0.666
1.292
0.810
1.458
1.238
0.252
0.606
3.024
0.290
0.240
0.434
1.922
0.640
0.638
0.636
0.648
0.648
0.648
0.634
0.644
0.642
0.642
0.650
0.684
0.766
1.570
0.834
0.776
0.714
0.722
0.694
0.680
0.658
0.674
0.696
0.776
1.372
0.796
1.450
0.554
0.408
0.362
0.298
1.116
1.416
1.386
0.648
0.640
0.638
4.298
0.850
1.936
1.074
1.914
1.084
0.216
0.660
0.670
0.432
0.282
0.700
1.216
0.646
0.638
0.630
0.634
0.630
0.632
0.650
0.660
0.712
0.726
0.756
0.758
0.786
0.800
0.776
0.756
0.682
0.712
0.682
0.668
0.660
0.660
0.654
0.656
0.660
0.660
0.668
0.678
0.674
0.732
1.974
0.582
1.816
4.000
2.306
0.580
0.656
0.652
0.522
0.304
0.494
1.280
0.608
1.328
0.990
0.294
2.848
0.808
1.368
0.580
0.658
0.658
0.680
0.654
1.108
0.214
1.174
0.358
0.314
0.608
0.576
0.294
0.806
0.498
0.508
0.788
0.366
0.298
1.088
0.998
0.690
1.898
0.470
0.738
0.690
1.280
0.208
0.520
0.212
0.670
0.596
0.218
1.152
1.952
0.682
1.102
1.228
0.612
0.792
0.394
0.572
0.626
0.576
0.462
0.604
1.112
0.924
0.664
0.254
0.232
1.316
0.620
1.932
2.174
1.276
0.684
0.678
0.658
0.652
0.636
0.614
0.656
1.182
0.624
0.632
0.630
0.946
0.500
0.506
1.434
0.768
0.636
0.664
0.666
0.692
0.682
0.666
0.666
0.650
0.644
0.640
0.644
0.640
0.644
0.648
0.666
0.656
0.652
0.674
0.686
0.678
0.672
0.662
0.666
0.686
0.662
0.646
0.656
0.986
0.224
0.380
0.224
0.614
4.042
0.806
0.810
0.806
0.388
0.312
0.680
0.648
0.622
0.604
0.610
0.602
0.596
0.230
0.434
0.728
0.708
0.212
0.464
0.790
0.690
0.710
0.686
0.668
0.656
0.642
0.650
0.854
1.396
0.726
0.680
0.658
0.624
0.618
0.596
0.604
0.594
1.972
0.780
0.832
1.594
0.714
1.300
0.644
0.660
0.638
0.924
0.200
0.808
0.642
0.650
0.642
0.656
0.660
0.656
0.656
0.680
0.664
0.728
0.660
0.760
0.664
0.746
0.654
0.690
0.686
1.224
0.630
0.622
0.642
0.760
1.754
0.850
0.824
0.800
0.766
1.348
0.642
0.628
0.652
0.652
0.670
0.738
0.656
0.698
0.698
1.352
0.684
0.688
0.684
0.744
0.668
0.904
0.836
0.822
0.800
0.748
0.730
0.726
0.764
0.748
0.752
0.700
0.760
0.638
0.666
0.654
0.704
0.316
1.878
2.050
1.450
0.698
1.622
0.450
0.686
0.682
1.558
1.014
0.614
0.612
1.202
1.878
1.494
0.766
0.806
0.778
0.702
0.798
0.684
0.718
0.674
0.682
0.692
0.656
0.744
0.726
0.866
0.904
0.866
1.502
0.228
0.830
0.800
0.566
0.718
0.836
2.558
1.380
0.828
1.524
0.748
0.726
0.708
0.706
0.686
0.690
0.698
0.704
0.762
0.664
0.766
0.666
0.778
0.692
0.770
0.228
0.216
0.210
0.716
0.414
0.300
0.664
0.412
0.300
0.808
0.500
0.632
0.284
0.430
0.600
0.660
0.670
0.774
0.644
0.720
0.696
0.340
0.352
0.212
0.252
0.768
0.294
2.114
1.450
0.846
0.814
0.840
0.832
0.806
0.784
2.006
1.438
1.268
0.280
1.822
1.626
1.410
1.330
1.288
0.770
1.606
1.454
1.422
1.682
0.968
1.542
0.330
1.310
1.156
2.700
1.586
1.466
1.384
0.662
1.274
0.624
0.616
0.622
0.636
0.666
0.674
0.730
0.638
0.674
0.636
0.614
0.602
0.604
0.604
0.632
0.736
0.666
0.776
0.676
1.592
0.762
0.766
0.754
0.720
0.668
0.656
0.642
0.612
0.616
0.646
0.720
0.714
0.664
0.746
0.666
0.750
0.602
0.640
0.404
0.230
0.606
0.616
0.632
0.826
0.864
0.906
0.906
0.856
0.810
0.776
0.772
0.710
0.652
0.634
0.368
0.250
0.232
0.362
0.598
0.650
0.290
0.564
0.752
0.796
0.816
0.510
0.350
0.830
0.220
0.596
0.218
0.604
1.836
1.286
1.920
0.522
1.568
0.792
1.530
2.080
1.278
0.804
0.976
0.326
2.176
0.632
0.354
0.394
1.662
0.644
1.338
0.664
0.412
1.114
1.034
0.366
0.396
0.458
1.164
0.778
0.614
0.932
0.696
0.208
0.500
0.870
3.046
1.314
0.736
0.626
0.740
0.640
0.678
0.668
0.654
0.648
0.656
0.724
1.382
0.622
0.654
0.650
0.656
0.816
1.094
0.630
1.260
0.344
1.614
3.316
0.910
1.172
0.454
0.656
0.656
0.256
3.598
0.682
0.698
0.422
0.404
1.346
0.712
0.724
0.682
0.710
0.650
0.744
0.648
0.690
0.668
0.678
0.670
0.640
0.650
0.686
2.240
0.654
0.740
0.656
0.768
0.270
3.230
0.870
0.396
0.288
0.786
0.672
0.806
0.742
0.754
0.694
0.782
0.716
1.340
1.334
0.690
1.296
0.722
0.198
0.566
0.272
0.412
2.266
0.698
0.700
0.394
0.990
0.908
0.406
0.364
0.266
0.624
0.688
0.572
1.460
0.268
0.238
2.758
0.226
0.242
0.256
1.004
0.252
0.652
0.754
1.480
0.656
0.704
0.610
0.670
0.652
0.656
0.672
0.732
0.792
0.846
0.816
0.802
0.772
1.218
0.246
0.704
0.456
0.232
0.720
0.720
0.762
0.804
0.844
0.820
0.806
0.202
0.578
0.670
0.798
0.700
0.688
0.696
0.706
0.698
0.720
0.742
0.746
0.716
0.692
0.672
0.670
0.656
0.648
0.664
0.674
0.734
0.748
0.806
0.812
0.808
0.812
0.780
0.760
0.410
0.244
0.264
0.432
0.656
0.642
0.632
0.628
0.612
0.648
0.398
0.304
0.482
0.232
0.674
0.472
0.212
0.736
0.416
0.284
1.054
0.260
0.302
0.664
0.664
0.260
0.578
0.592
0.666
0.688
0.302
0.350
0.246
0.462
0.662
0.226
0.458
0.688
0.670
0.694
0.434
0.292
0.672
0.740
0.664
0.206
0.544
0.672
0.746
0.666
0.750
0.694
0.530
0.284
0.268
0.382
0.242
0.216
0.450
0.946
0.390
0.374
0.232
0.224
1.446
0.598
2.132
1.790
0.306
0.740
0.676
0.666
0.784
0.452
0.778
1.962
1.292
0.852
1.604
0.788
0.760
0.744
0.734
0.714
0.688
0.706
0.706
0.724
0.724
0.710
0.730
1.486
0.616
0.660
0.654
0.650
0.630
0.628
0.628
0.344
0.276
0.612
0.614
0.622
0.612
0.634
0.660
0.210
0.472
0.722
0.276
0.482
0.498
0.912
0.652
0.686
0.554
0.604
0.626
0.660
0.732
0.810
0.858
0.884
0.884
0.882
0.852
0.628
0.212
0.326
0.470
0.760
0.742
0.454
0.290
0.354
0.440
0.316
0.520
0.852
0.642
0.228
0.526
0.316
0.858
0.868
0.220
0.614
0.792
0.784
0.756
0.754
0.752
0.762
0.752
0.484
0.262
0.670
1.338
0.672
0.686
0.350
0.254
0.224
0.858
0.606
0.226
0.776
0.510
0.294
0.770
0.778
0.402
2.432
0.386
0.326
0.686
0.668
0.426
0.250
0.344
0.362
0.390
0.388
0.590
0.206
0.806
0.592
0.688
0.446
0.236
0.672
0.666
0.274
0.374
0.648
0.314
1.158
0.754
0.766
0.748
0.778
0.832
0.512
0.674
0.662
0.654
0.644
0.652
0.394
0.262
1.272
0.650
0.686
0.718
0.320
0.388
0.734
0.756
0.406
0.322
0.354
0.420
0.392
1.594
1.274
0.612
1.892
1.330
0.682
0.452
0.210
0.672
0.432
0.200
0.630
0.620
0.624
0.396
0.238
0.620
0.372
1.444
1.408
0.650
0.658
0.624
0.298
0.288
0.400
1.578
0.976
0.404
0.298
0.204
0.204
0.534
0.922
0.378
0.322
0.430
0.406
0.516
0.352
0.246
0.254
0.350
0.586
0.370
0.220
0.562
0.578
0.252
0.224
0.390
0.416
0.852
0.438
1.676
0.474
0.608
0.240
0.260
0.306
0.228
0.544
1.674
0.710
0.608
0.252
0.466
0.454
0.256
0.452
0.586
0.588
0.586
0.354
0.236
0.660
0.598
0.644
0.198
0.440
0.468
0.208
0.386
0.266
0.680
0.420
0.374
0.244
0.240
0.470
0.236
0.626
0.268
0.216
0.284
0.466
0.434
0.204
0.404
0.570
0.608
0.610
0.676
0.372
0.292
0.728
0.516
0.216
0.348
0.344
0.352
0.976
0.650
0.632
0.614
0.616
1.214
0.634
0.648
0.616
0.850
0.678
0.658
0.782
0.466
0.220
0.638
0.646
0.644
1.280
0.666
0.626
0.684
0.904
0.358
0.198
0.840
0.222
1.130
0.538
0.668
0.294
0.786
0.284
0.244
0.480
0.268
0.842
0.564
0.278
0.844
0.500
0.314
0.458
0.352
0.774
0.400
0.370
0.734
0.682
0.662
0.674
0.620
0.218
0.416
0.620
0.602
0.412
0.224
0.294
0.324
0.646
0.314
0.386
0.662
0.750
0.414
0.274
0.446
0.308
0.224
0.382
0.230
0.364
0.368
0.262
0.598
0.588
1.186
1.126
0.614
0.720
0.784
1.706
0.796
0.820
1.620
0.494
0.290
0.440
0.358
1.572
0.848
1.032
0.274
0.720
0.556
0.666
0.720
0.198
0.426
0.750
1.646
0.850
0.824
0.804
0.780
1.192
0.216
0.656
0.664
0.684
0.706
0.706
0.760
0.372
0.416
0.772
0.682
0.682
0.654
1.252
0.616
0.654
0.762
1.654
0.814
1.112
0.464
0.264
1.130
0.538
1.262
1.310
0.642
0.694
0.758
0.794
0.858
0.868
0.844
0.830
0.802
0.728
0.676
0.240
0.412
1.278
0.576
0.288
0.322
0.622
0.732
0.904
0.890
0.868
0.850
0.794
0.930
0.458
0.638
0.624
0.628
0.642
1.048
1.064
0.728
0.684
0.838
0.752
0.762
0.690
0.798
0.692
0.698
1.106
0.222
0.360
0.300
0.644
0.434
0.380
0.280
0.214
0.352
0.296
0.942
0.496
1.144
2.334
0.734
0.682
0.676
0.690
0.710
0.686
3.834
0.638
0.664
0.704
0.666
1.958
0.446
0.802
0.608
0.616
1.452
0.450
0.660
0.678
0.722
0.696
0.730
0.644
0.670
0.226
0.424
0.652
0.648
0.670
0.486
0.244
0.208
0.626
0.650
0.636
0.208
0.868
0.880
0.868
0.842
0.798
0.794
0.740
0.700
0.758
0.418
0.420
0.592
0.694
0.562
0.832
0.750
0.668
0.686
0.726
0.476
0.208
0.684
0.370
0.312
0.682
0.680
0.660
0.652
0.650
0.650
0.656
0.672
0.684
0.688
0.310
0.368
0.660
0.680
0.662
0.682
0.694
0.672
0.332
0.332
0.666
0.206
0.462
0.238
0.442
0.622
0.614
0.274
0.392
0.664
0.672
0.652
0.398
0.268
0.664
0.662
0.672
0.682
0.666
0.724
0.652
0.668
0.670
0.666
0.660
0.668
0.280
0.364
0.646
0.646
0.662
0.676
0.686
0.448
0.256
0.260
0.336
0.632
0.448
1.112
0.228
0.352
0.320
0.586
0.790
0.958
1.000
1.004
0.268
0.682
0.934
0.862
0.826
0.746
0.708
0.478
0.200
0.638
0.626
0.628
0.620
0.620
0.610
1.210
0.994
0.228
0.632
0.682
0.766
0.250
0.338
0.676
0.280
0.366
0.374
0.688
0.438
0.226
0.658
0.642
0.634
0.618
0.642
0.678
0.448
0.806
0.646
0.658
0.638
0.658
0.646
0.652
0.656
1.342
0.668
0.208
0.460
0.264
0.400
0.476
0.862
0.240
0.434
0.278
0.400
0.638
0.512
0.494
0.300
0.674
0.712
0.706
0.706
0.670
0.698
0.654
0.650
0.644
0.640
0.466
1.412
0.972
0.288
1.364
1.516
1.536
0.768
0.734
0.700
0.672
0.652
0.626
0.616
0.604
0.624
0.660
0.736
0.782
0.864
0.822
0.800
0.786
0.742
0.676
0.666
0.650
0.634
0.618
0.604
0.600
0.592
0.592
0.646
0.706
0.734
0.776
0.782
0.764
0.738
0.682
0.666
0.640
0.632
0.618
0.630
0.620
0.626
0.624
0.648
0.632
0.662
0.672
0.676
0.650
0.638
0.626
0.610
0.602
0.596
0.604
0.616
0.644
0.644
0.652
0.646
0.620
0.640
0.674
0.722
0.758
0.766
0.768
0.758
0.702
0.672
0.672
0.664
0.666
0.656
0.640
0.632
0.628
1.320
0.692
0.764
0.762
0.746
0.730
0.704
0.658
0.648
0.638
0.644
0.658
0.704
0.732
0.738
0.820
0.850
0.818
0.786
0.800
0.654
0.656
0.636
0.656
0.584
1.758
0.582
0.276
0.312
0.794
0.372
0.666
0.802
0.828
0.896
0.882
0.860
0.836
0.802
0.774
0.684
0.686
0.660
0.670
0.676
0.668
0.650
0.640
0.632
0.662
0.722
1.204
0.318
0.750
0.730
0.680
0.678
0.698
0.680
0.686
1.364
2.196
0.510
0.830
0.538
0.378
0.298
0.698
0.664
0.648
0.644
0.632
0.612
0.626
0.690
2.596
0.618
0.612
0.622
0.680
2.904
1.316
0.564
0.912
0.254
0.444
1.404
2.262
0.650
0.684
0.568
0.640
0.618
0.378
0.872
0.652
1.500
0.466
0.668
0.344
0.394
0.858
0.470
2.048
2.852
1.338
0.696
0.692
0.704
0.702
0.680
0.680
0.660
0.660
0.662
0.646
0.640
1.892
0.640
0.670
1.478
0.768
1.498
0.340
0.434
0.238
0.518
0.760
1.970
0.390
0.264
0.416
0.232
0.584
0.876
0.466
0.552
0.672
0.238
0.826
0.428
0.294
0.960
0.474
0.318
0.364
0.242
0.516
0.586
1.084
0.316
1.208
0.334
0.484
1.064
0.278
1.270
2.914
1.666
1.130
0.374
1.014
0.806
0.788
0.886
0.882
0.862
0.872
0.840
0.808
0.788
0.748
0.722
0.736
0.778
0.764
0.780
0.764
0.716
0.730
0.696
0.690
0.680
0.690
0.674
0.704
0.692
0.742
0.682
0.742
0.662
0.680
0.660
0.644
0.646
0.642
0.652
0.656
0.656
0.664
0.654
0.658
0.648
0.634
0.630
0.622
0.626
0.626
0.638
0.718
0.740
0.744
0.756
0.762
0.778
0.732
1.494
0.820
1.286
0.670
0.666
0.638
1.940
0.686
0.648
0.668
0.668
0.670
0.734
0.732
0.750
0.786
0.804
1.444
0.386
0.354
0.746
1.492
0.510
0.246
0.696
0.698
0.734
0.696
0.770
0.458
0.268
0.576
0.334
0.350
0.516
0.826
0.786
0.198
0.562
0.738
0.584
0.276
0.346
0.206
0.688
1.046
0.418
0.770
0.254
0.352
1.546
0.366
0.626
0.622
0.358
0.254
0.232
0.582
1.756
0.366
0.300
0.248
0.234
0.664
0.260
0.382
0.230
0.298
0.244
0.330
0.332
0.804
0.202
0.280
1.930
0.330
0.332
0.672
0.676
0.662
0.666
0.694
0.736
0.752
0.728
0.362
0.436
1.574
0.720
0.264
0.242
0.234
0.748
0.800
0.310
0.240
0.388
0.280
0.296
0.500
1.828
0.596
0.272
0.700
0.732
0.744
0.724
0.988
0.346
0.908
0.312
0.482
0.788
0.406
1.210
0.906
0.540
0.708
0.684
0.894
0.302
0.292
0.648
0.788
0.200
0.566
0.366
0.398
0.438
0.294
1.028
0.332
0.332
0.644
0.654
2.798
1.216
0.222
0.298
1.006
0.696
0.692
1.170
0.212
0.672
0.654
0.634
1.534
0.376
0.678
0.696
0.700
0.266
0.300
0.812
0.302
0.348
0.264
0.368
0.600
0.224
0.252
0.242
1.168
0.670
0.288
0.350
0.624
0.652
0.622
0.626
0.644
0.678
0.278
0.276
0.198
0.254
0.558
0.492
0.382
0.316
0.514
0.800
0.762
0.548
0.310
0.278
1.836
0.290
0.222
0.944
0.708
0.778
0.990
1.040
1.046
1.002
0.598
0.502
0.340
0.582
0.776
0.230
0.208
0.206
0.854
0.482
0.622
1.570
1.594
0.810
0.800
0.484
0.942
1.116
0.780
1.508
1.360
0.684
0.758
0.706
0.562
0.212
0.706
0.372
0.380
0.748
0.328
0.212
0.836
0.684
1.384
0.652
0.294
0.766
0.324
0.286
0.372
0.486
0.306
0.252
0.216
0.562
0.404
0.416
1.982
1.318
0.276
0.438
0.664
0.660
0.652
0.656
0.644
1.124
0.520
1.360
0.546
0.846
0.300
0.380
0.806
0.682
0.824
0.230
0.476
0.558
0.466
0.202
1.308
0.650
0.654
0.740
0.762
0.798
0.816
0.510
0.342
1.478
0.230
0.688
0.222
0.216
0.402
0.352
0.388
0.654
0.330
0.992
0.246
0.198
0.562
0.226
0.470
0.902
0.416
0.240
0.394
0.252
0.400
0.242
0.296
0.216
0.428
0.266
0.682
1.194
0.688
0.450
0.282
0.650
0.502
0.500
0.262
0.206
0.248
0.334
0.284
0.486
0.892
0.282
0.538
0.878
1.204
0.236
0.540
0.364
0.544
0.604
0.566
0.254
0.436
0.222
0.374
0.408
0.558
0.588
1.244
0.244
0.310
0.688
0.908
0.220
0.318
0.222
0.392
0.224
0.374
1.224
0.450
0.834
0.496
0.838
1.258
0.646
0.802
1.242
1.086
0.462
0.300
0.366
0.380
0.702
0.312
0.354
0.652
0.656
0.638
0.240
0.358
0.438
0.414
0.470
0.624
0.234
0.342
0.436
0.340
0.324
0.292
0.408
0.990
0.280
0.276
0.386
0.490
0.246
0.414
0.358
0.518
0.274
1.286
0.634
0.676
0.628
0.586
0.334
0.286
0.644
1.898
1.402
0.668
0.768
0.714
0.708
0.668
0.656
0.676
0.610
0.646
0.664
0.618
0.356
0.394
0.422
0.258
0.776
0.758
0.702
0.426
0.298
0.422
0.262
0.678
0.674
0.672
0.536
0.208
0.332
0.324
0.262
0.270
0.200
0.358
0.336
0.222
0.308
0.232
0.698
0.208
0.558
0.400
0.328
0.306
0.468
0.512
0.288
0.616
0.742
0.676
0.650
0.498
0.936
0.658
0.262
0.214
0.208
0.890
0.648
0.708
0.814
0.872
0.808
0.814
0.792
0.722
0.734
0.238
0.440
0.400
0.292
0.708
0.746
0.266
0.412
0.336
0.372
0.688
0.214
0.444
0.666
0.482
0.372
0.454
0.726
0.616
0.446
0.240
0.740
0.308
0.466
0.690
0.708
0.684
0.670
0.642
0.634
0.616
0.610
0.688
0.536
0.624
0.202
0.498
0.734
0.796
0.784
0.558
0.418
0.344
0.238
0.224
0.582
0.436
0.402
0.538
0.730
0.272
0.314
0.604
0.380
0.272
0.398
0.206
0.312
0.322
0.670
0.350
0.384
0.436
0.302
0.284
0.308
0.228
0.326
0.422
0.810
0.798
0.764
0.716
0.666
0.658
0.654
0.662
1.126
0.292
0.316
0.290
0.252
0.442
0.426
0.416
0.628
0.358
1.040
0.836
0.622
0.290
0.548
0.724
0.658
0.642
0.650
0.674
0.778
0.856
0.522
0.580
0.674
0.302
0.632
0.434
0.470
0.260
0.374
0.238
0.410
0.414
0.278
0.950
0.202
0.730
0.592
0.396
0.254
0.670
0.756
0.738
0.256
0.316
0.280
0.434
0.226
0.518
0.222
0.466
0.284
0.418
0.316
0.644
0.328
0.476
0.658
0.678
0.622
0.766
0.424
0.268
0.418
0.206
0.224
0.506
0.552
0.404
0.334
0.348
0.528
0.258
0.242
0.288
0.740
0.704
0.688
0.238
0.460
0.736
0.690
0.728
0.908
0.306
0.272
0.688
0.598
0.498
0.230
0.648
0.388
0.506
0.396
1.346
0.652
0.640
0.646
0.640
0.280
0.702
0.362
0.394
1.194
0.842
0.742
0.518
0.306
0.392
0.216
0.500
0.236
0.614
1.158
0.762
0.640
0.634
0.460
0.286
0.642
0.370
0.372
0.252
0.474
0.734
0.648
0.204
0.276
0.206
0.250
0.388
0.632
0.650
0.346
0.292
0.528
0.238
0.410
0.398
0.544
0.294
0.386
0.456
0.642
0.210
0.488
0.256
0.206
0.940
0.396
0.514
0.524
0.410
0.520
0.368
0.548
0.296
0.540
0.374
0.388
0.382
0.668
0.736
0.256
0.444
0.694
0.810
0.606
0.792
0.780
0.764
0.264
0.620
0.686
0.758
0.758
0.716
0.704
0.456
0.246
0.694
0.386
0.340
0.760
0.720
0.754
0.784
0.814
0.538
0.258
0.794
0.758
0.260
0.472
0.696
0.682
0.690
0.700
0.742
0.760
0.604
0.204
0.790
0.794
0.382
0.384
0.774
0.760
0.720
0.712
0.712
0.708
0.730
0.328
0.396
0.752
0.732
0.750
0.754
0.344
0.242
0.268
0.234
0.330
0.234
0.458
0.654
0.656
0.682
0.470
0.222
0.742
0.762
0.494
0.312
0.396
0.242
0.788
0.206
0.258
0.260
0.240
0.200
0.224
0.374
0.292
0.208
0.200
0.222
0.278
0.388
0.218
0.464
0.234
0.296
0.274
0.228
0.298
0.262
0.200
0.200
0.404
0.418
0.390
0.518
0.312
0.812
0.282
0.422
0.214
0.450
0.282
0.448
0.310
0.290
0.398
0.666
0.198
0.662
0.424
0.210
0.330
0.730
0.708
0.212
0.456
0.738
0.430
0.342
0.814
0.542
0.410
0.658
0.730
0.202
0.504
0.390
0.266
0.658
0.624
0.652
0.664
0.590
0.594
0.606
0.326
0.326
0.276
0.364
0.544
0.478
0.252
0.316
0.490
0.214
0.362
0.236
0.218
0.638
0.200
0.314
0.364
0.218
0.346
0.540
0.364
0.302
0.400
0.454
0.502
0.326
0.436
0.364
0.722
0.750
0.722
0.742
0.762
0.620
0.386
0.688
0.820
0.416
0.460
0.682
0.712
0.714
0.722
0.740
0.694
0.770
0.754
0.756
0.786
0.780
0.764
0.756
0.758
0.750
0.704
0.746
0.716
0.706
0.714
0.706
0.702
0.504
0.270
0.766
0.404
0.292
0.228
0.294
0.430
0.276
0.616
0.208
0.374
0.252
0.204
0.330
0.322
0.360
0.234
0.372
0.362
0.748
0.440
0.270
0.272
0.216
0.298
0.230
0.514
0.690
0.518
0.322
0.398
0.238
0.740
0.320
0.486
0.666
0.750
0.756
0.742
0.746
0.770
0.798
0.796
0.790
0.334
0.516
0.230
0.296
0.342
0.258
0.200
0.368
0.320
0.488
0.258
0.366
0.210
0.206
0.502
0.482
0.220
0.686
0.246
0.792
0.302
0.682
0.636
0.402
0.408
0.654
0.270
0.228
0.218
0.384
0.550
0.512
0.908
0.498
0.230
0.752
0.246
0.206
0.202
0.870
0.268
0.218
1.206
0.750
0.420
0.200
0.536
0.544
0.654
0.758
0.280
0.574
0.386
0.334
0.282
0.862
0.544
0.440
0.444
0.344
0.420
0.614
0.364
0.258
0.296
0.570
0.578
0.500
0.222
0.524
0.450
0.314
0.530
0.432
0.356
0.506
0.210
0.234
0.242
0.488
0.416
0.482
0.394
0.486
0.222
0.218
0.380
0.746
0.582
0.844
0.380
0.474
0.344
0.448
0.598
0.310
0.438
0.276
0.224
0.792
0.218
0.366
0.288
0.412
0.216
0.910
0.286
0.900
0.600
0.542
0.296
0.704
0.570
0.244
0.596
1.208
0.462
1.062
0.206
0.852
0.796
0.540
0.370
0.254
0.300
0.370
0.696
0.664
0.642
0.714
0.516
0.548
0.414
0.702
0.826
0.664
0.662
0.744
0.662
0.754
0.650
0.788
0.562
0.880
0.762
0.266
0.358
0.920
0.796
0.238
0.398
0.200
0.622
0.476
0.278
0.512
0.200
0.368
0.294
0.222
0.362
0.330
0.428
0.354
0.326
0.340
0.398
0.610
0.592
0.618
0.380
0.640
0.398
0.530
0.438
0.758
0.222
0.700
0.298
0.578
0.420
0.506
0.492
0.300
0.476
0.222
0.568
0.448
0.450
0.576
0.578
0.372
0.468
0.866
0.680
0.778
0.220
0.576
0.402
0.588
0.428
0.774
0.224
0.598
0.398
0.518
0.480
0.328
0.370
0.298
0.498
0.500
0.598
0.222
0.198
0.376
0.298
0.294
0.206
0.300
0.698
0.500
0.320
0.570
0.428
0.798
0.200
0.398
0.200
0.370
0.526
0.500
0.468
0.530
0.796
0.202
0.496
0.292
0.208
0.520
0.478
0.592
0.396
0.628
0.398
0.500
0.298
0.406
0.358
0.484
0.660
0.672
0.432
0.704
0.494
0.270
0.394
0.620
0.748
1.068
0.442
0.644
0.626
0.622
0.620
0.624
0.648
0.710
0.732
0.732
0.762
0.774
0.784
0.786
0.760
0.772
0.778
0.758
0.766
0.778
0.776
0.766
0.832
0.918
0.900
0.888
0.874
0.848
0.862
0.856
0.816
0.838
0.844
0.808
0.782
0.772
0.754
0.734
0.732
0.746
0.764
0.476
0.238
0.802
0.638
0.260
0.422
0.680
0.694
0.678
0.676
0.682
0.672
0.678
0.536
0.228
0.626
0.582
0.652
0.312
0.390
0.264
0.216
0.284
0.380
0.302
0.362
0.356
0.436
0.272
0.398
0.202
0.396
0.400
0.202
0.286
0.292
0.250
0.284
0.388
0.724
0.328
0.488
0.550
0.412
0.226
0.352
0.364
0.706
0.676
0.764
0.692
0.746
0.666
0.752
0.710
0.256
0.384
0.682
0.682
0.702
0.754
0.746
0.692
0.364
0.398
0.260
0.434
0.202
0.432
0.526
0.724
0.566
0.694
0.534
0.238
0.726
0.802
0.810
0.812
0.780
0.746
0.708
0.762
0.678
0.752
0.732
0.738
0.754
0.770
0.758
0.750
0.702
0.748
0.668
0.706
0.692
0.688
0.686
0.690
0.696
0.692
0.686
0.688
0.682
0.678
0.688
0.688
0.720
0.674
0.690
0.676
0.672
0.656
0.654
0.644
0.638
0.638
0.638
0.650
0.656
0.658
0.678
0.678
0.670
0.666
0.664
0.648
0.644
0.638
0.636
0.636
0.638
0.642
0.654
0.656
0.666
0.664
0.716
0.736
0.740
0.730
0.672
0.702
0.686
0.678
0.696
0.690
0.720
0.670
0.756
0.720
0.744
0.742
0.734
0.694
0.738
0.676
0.732
0.664
0.738
0.684
0.746
0.696
0.754
0.698
0.754
0.686
0.706
0.686
0.692
0.686
0.720
0.680
0.730
0.684
0.740
0.678
0.704
0.682
0.676
0.664
0.662
0.660
0.662
0.668
0.666
0.672
0.674
0.674
0.676
0.678
0.680
0.668
0.674
0.668
0.666
0.666
0.668
0.674
0.680
0.674
0.682
0.680
0.688
0.684
0.692
0.690
0.674
0.674
0.672
0.680
0.720
0.688
0.730
0.684
0.732
0.664
0.710
0.692
0.732
0.668
0.692
0.686
0.688
0.678
0.684
0.712
0.660
0.720
0.666
0.726
0.674
0.734
0.698
0.738
0.722
0.692
0.732
0.670
0.698
0.684
0.680
0.684
0.684
0.694
0.722
0.686
0.692
0.702
0.688
0.674
0.672
0.680
0.664
0.652
0.642
0.634
0.630
0.618
0.620
0.626
0.634
0.646
0.652
0.702
0.670
0.720
0.668
0.702
0.698
0.698
0.682
0.676
0.672
0.668
0.670
0.654
0.656
0.658
0.666
0.670
0.676
0.722
0.678
0.742
0.724
0.724
0.694
0.746
0.676
0.698
0.682
0.676
0.672
0.682
0.682
0.682
0.700
0.728
0.680
0.696
0.686
0.688
0.678
0.682
0.670
0.670
0.668
0.672
0.670
0.690
0.682
0.680
0.666
0.662
0.664
0.654
0.654
0.654
0.656
0.658
0.650
0.664
0.666
0.666
0.674
0.694
0.678
0.670
0.664
0.666
0.664
0.670
0.680
0.694
0.688
0.700
0.696
0.728
0.674
0.702
0.694
0.686
0.684
0.698
0.696
0.732
0.722
0.736
0.728
0.688
0.738
0.682
0.730
0.670
0.730
0.678
0.724
0.670
0.732
0.684
0.718
0.678
0.734
0.666
0.694
0.682
0.720
0.710
0.712
0.728
0.734
0.740
0.730
0.718
0.682
0.728
0.682
0.742
0.722
0.666
0.722
0.672
0.728
0.662
0.742
0.676
0.736
0.658
0.730
0.650
0.674
0.668
0.664
0.656
0.660
0.704
0.666
0.716
0.650
0.690
0.658
0.660
0.664
0.670
0.666
0.692
0.686
0.700
0.692
0.682
0.696
0.700
0.680
0.722
0.664
0.682
0.682
0.678
0.694
0.678
0.678
0.716
0.682
0.754
0.742
0.734
0.730
0.736
0.686
0.720
0.696
0.740
0.680
0.736
0.686
0.744
0.676
0.710
0.680
0.700
0.686
0.684
0.694
0.684
0.722
0.696
0.760
0.728
0.746
0.750
0.710
0.752
0.686
0.716
0.696
0.716
0.728
0.732
0.732
0.708
0.748
0.696
0.710
0.692
0.684
0.696
0.688
0.702
0.722
0.716
0.678
0.700
0.704
0.676
0.678
0.674
0.680
0.670
0.676
0.666
0.670
0.666
0.668
0.664
0.664
0.662
0.668
0.672
0.664
0.656
0.664
0.662
0.654
0.668
0.662
0.678
0.678
0.710
0.670
0.718
0.682
0.730
0.672
0.728
0.694
0.730
0.690
0.732
0.692
0.700
0.702
0.722
0.670
0.698
0.686
0.716
0.676
0.724
0.680
0.742
0.696
0.732
0.680
0.732
0.674
0.724
0.718
0.728
0.742
0.732
0.730
0.726
0.728
0.680
0.740
0.684
0.688
0.690
0.682
0.684
0.676
0.680
0.722
0.674
0.694
0.650
0.652
0.650
0.654
0.708
0.708
0.712
0.720
0.720
0.692
0.736
0.684
0.702
0.694
0.690
0.690
0.698
0.728
0.716
0.692
0.730
0.686
0.696
0.676
0.674
0.678
0.676
0.686
0.698
0.696
0.732
0.728
0.726
0.704
0.742
0.690
0.700
0.686
0.694
0.688
0.694
0.692
0.724
0.682
0.742
0.724
0.734
0.730
0.728
0.704
0.724
0.702
0.714
0.702
0.700
0.734
0.686
0.736
0.696
0.740
0.692
0.716
0.704
0.702
0.698
0.710
0.686
0.696
0.692
0.686
0.688
0.696
0.728
0.692
0.738
0.690
0.746
0.692
0.740
0.700
0.740
0.682
0.730
0.678
0.732
0.686
0.730
0.686
0.728
0.670
0.732
0.676
0.726
0.666
0.692
0.714
0.664
0.688
0.680
0.674
0.670
0.662
0.666
0.670
0.678
0.686
0.726
0.718
0.686
0.674
0.666
0.656
0.658
0.652
0.654
0.652
0.652
0.654
0.652
0.656
0.694
0.660
0.710
0.704
0.724
0.678
0.738
0.694
0.710
0.688
0.708
0.704
0.684
0.672
0.658
0.648
0.640
0.630
0.634
0.620
0.626
0.628
0.626
0.632
0.644
0.664
0.656
0.664
0.658
0.668
0.662
0.668
0.676
0.686
0.714
0.672
0.742
0.732
0.728
0.688
0.746
0.734
0.730
0.696
0.738
0.726
0.690
0.702
0.702
0.700
0.686
0.728
0.718
0.734
0.720
0.724
0.744
0.746
0.698
0.742
0.688
0.698
0.680
0.688
0.676
0.668
0.680
0.678
0.700
0.676
0.718
0.672
0.726
0.666
0.722
0.688
0.742
0.696
0.742
0.732
0.696
0.738
0.722
0.708
0.702
0.704
0.690
0.698
0.680
0.688
0.684
0.698
0.690
0.702
0.732
0.698
0.734
0.692
0.730
0.676
0.710
0.700
0.690
0.684
0.680
0.690
0.670
0.686
0.692
0.732
0.726
0.726
0.722
0.682
0.694
0.688
0.680
0.668
0.662
0.666
0.660
0.666
0.668
0.674
0.720
0.674
0.722
0.668
0.696
0.672
0.670
0.664
0.670
0.666
0.680
0.688
0.690
0.684
0.686
0.702
0.686
0.676
0.670
0.666
0.670
0.670
0.676
0.680
0.686
0.668
0.672
0.668
0.662
0.664
0.664
0.670
0.664
0.676
0.672
0.668
0.664
0.658
0.662
0.666
0.666
0.664
0.676
0.674
0.664
0.674
0.678
0.680
0.674
0.666
0.662
0.664
0.658
0.654
0.660
0.662
0.664
0.674
0.712
0.706
0.712
0.686
0.732
0.672
0.698
0.682
0.682
0.670
0.664
0.662
0.670
0.660
0.652
0.652
0.660
0.652
0.660
0.662
0.684
0.710
0.674
0.726
0.672
0.692
0.676
0.680
0.672
0.670
0.674
0.672
0.672
0.660
0.658
0.654
0.658
0.656
0.660
0.664
0.660
0.662
0.662
0.678
0.666
0.672
0.678
0.678
0.666
0.666
0.666
0.666
0.656
0.656
0.660
0.656
0.652
0.660
0.656
0.660
0.660
0.658
0.654
0.658
0.650
0.650
0.656
0.646
0.648
0.656
0.672
0.666
0.670
0.658
0.646
0.636
0.628
0.632
0.638
0.652
0.658
0.664
0.714
0.670
0.722
0.668
0.734
0.664
0.684
0.676
0.682
0.674
0.666
0.672
0.678
0.686
0.680
0.690
0.674
0.674
0.672
0.688
0.684
0.682
0.686
0.698
0.684
0.682
0.684
0.678
0.672
0.676
0.660
0.668
0.658
0.658
0.652
0.660
0.676
0.680
0.678
0.714
0.664
0.688
0.674
0.664
0.658
0.656
0.648
0.650
0.668
0.678
0.678
0.726
0.734
0.726
0.662
0.658
0.650
0.644
0.634
0.618
0.620
0.608
0.610
0.604
0.590
0.594
0.588
0.580
0.574
0.572
0.568
0.560
0.564
0.556
0.566
0.562
0.584
0.654
0.642
0.636
0.848
0.850
0.826
0.866
0.990
0.202
0.508
0.826
0.788
0.726
0.678
0.668
0.654
0.684
0.674
0.676
0.682
0.680
0.672
0.722
0.204
0.430
0.696
0.672
0.688
0.210
0.476
0.502
0.850
0.272
0.414
0.668
0.674
0.684
0.268
0.448
0.682
0.430
0.284
0.678
0.820
0.248
0.394
0.664
0.736
0.664
0.684
0.676
0.694
0.392
0.604
0.400
0.210
0.632
0.602
0.460
0.236
0.406
0.270
0.748
0.690
0.590
0.884
0.226
0.514
0.566
0.614
0.398
0.280
0.236
0.666
0.698
0.668
0.678
0.664
0.678
0.686
0.682
0.622
0.778
0.228
0.390
0.292
0.324
0.268
0.490
0.494
0.388
0.254
0.430
0.714
0.236
0.740
0.384
0.278
0.478
0.370
0.270
0.266
0.360
0.268
0.228
0.222
0.338
0.336
0.266
0.518
0.404
0.216
0.294
0.372
0.318
0.350
0.228
0.510
0.754
0.238
0.474
0.224
0.298
0.246
0.354
0.364
0.360
0.398
0.228
0.544
0.506
0.226
0.276
0.488
0.728
0.750
0.724
0.748
0.516
0.228
0.214
0.586
0.840
0.414
0.400
0.832
0.386
0.452
0.656
0.398
0.552
0.288
0.394
0.310
0.450
0.876
0.294
0.260
0.516
0.272
0.526
0.492
0.658
0.692
0.504
0.500
0.226
0.440
1.198
0.662
0.662
0.674
0.690
0.704
0.702
0.706
0.764
0.560
0.684
0.598
0.286
0.370
0.466
0.402
0.444
0.272
0.570
0.712
0.712
0.696
0.676
0.664
0.664
0.652
0.656
0.634
0.208
0.454
0.726
0.348
0.374
0.264
0.412
0.728
0.674
0.682
0.694
0.314
0.230
0.246
0.260
0.296
0.374
0.226
0.200
0.294
0.900
0.208
0.246
0.292
0.252
0.506
0.318
0.332
0.592
0.368
0.312
0.692
0.242
0.394
0.228
0.530
0.756
0.288
0.370
0.700
0.532
0.226
0.776
0.244
0.520
0.368
0.460
0.604
0.218
0.432
0.330
0.752
0.426
0.466
0.402
0.682
0.700
0.226
0.374
0.622
0.316
0.406
0.662
0.486
0.730
0.628
0.638
0.648
0.674
0.794
0.646
1.064
0.716
0.204
0.624
0.806
0.784
0.770
0.734
0.246
0.468
0.340
0.434
0.200
0.342
0.622
0.242
0.476
0.316
0.204
0.304
0.200
0.614
0.252
0.428
0.246
0.252
0.304
0.232
0.438
0.376
0.210
0.244
0.312
0.240
0.270
0.232
0.360
0.480
0.372
0.244
0.386
0.350
0.706
0.702
0.288
0.402
0.626
0.370
0.282
0.292
0.304
0.206
0.588
0.648
0.786
0.716
0.732
0.732
0.704
0.344
0.336
0.666
0.422
0.244
0.664
0.286
0.398
0.284
0.350
0.264
0.320
0.644
0.706
0.370
0.386
0.284
0.488
0.310
0.264
0.242
1.020
0.320
0.392
0.832
0.748
0.708
0.690
0.634
0.624
0.642
0.324
0.336
0.660
0.456
0.424
0.660
0.428
0.274
0.402
0.502
0.434
0.340
0.406
0.640
0.408
0.464
0.424
0.240
0.250
0.422
0.640
0.624
0.664
0.570
0.450
0.324
0.874
0.720
0.286
0.442
0.490
0.630
0.334
0.256
0.290
0.350
0.354
0.626
0.434
0.538
0.374
0.324
0.310
0.492
0.454
0.322
0.228
0.396
0.212
0.788
0.512
0.450
0.904
0.330
0.206
0.398
0.224
0.374
0.366
0.588
0.762
0.200
0.544
0.766
0.702
0.402
0.476
0.570
0.492
0.788
0.562
0.890
0.268
0.260
0.542
0.466
0.748
0.720
0.590
0.260
0.216
0.574
0.204
0.212
0.324
0.330
0.290
0.556
0.558
0.230
0.802
0.542
0.214
0.238
0.440
0.810
0.910
0.688
0.316
0.426
0.508
0.328
0.398
0.604
0.716
0.752
0.904
0.216
0.400
0.412
0.218
0.718
0.794
0.720
0.468
0.212
0.210
0.312
0.908
0.422
0.290
0.352
0.328
0.268
0.458
0.242
0.240
0.230
0.634
0.282
0.394
0.220
0.512
0.324
0.308
0.770
0.828
0.850
0.510
0.278
0.810
0.684
0.524
0.280
0.564
0.372
0.408
0.546
0.642
0.638
0.660
0.702
0.904
0.684
0.258
0.548
0.362
0.844
0.960
0.892
0.858
0.612
0.224
0.658
0.676
0.682
0.746
0.386
0.778
0.404
0.252
0.666
0.882
0.846
0.794
0.750
0.694
0.662
0.704
0.614
0.666
0.768
0.732
0.806
0.796
0.778
0.736
0.782
0.280
0.624
0.538
0.244
0.454
0.248
0.198
0.214
0.392
0.306
0.240
0.450
0.396
0.268
0.432
0.262
0.664
0.698
0.740
0.552
0.230
0.456
0.364
0.434
0.318
0.382
0.364
0.248
0.288
0.300
0.400
0.218
0.382
0.318
0.658
0.228
0.198
0.278
0.224
0.648
0.464
0.390
0.454
0.440
0.402
0.398
0.314
0.488
0.258
0.776
0.316
0.234
0.470
0.468
0.332
0.274
0.474
0.548
0.330
0.222
0.200
0.296
0.204
0.198
0.222
0.380
0.198
0.236
0.338
0.314
0.206
0.330
0.322
0.316
0.252
0.424
0.426
0.900
0.604
0.458
0.480
0.692
0.904
0.500
0.798
0.300
0.270
0.672
0.396
0.444
0.620
0.376
0.498
0.362
0.498
0.782
0.656
0.250
0.222
0.234
0.384
0.346
0.404
0.646
0.652
0.734
0.484
0.314
0.540
0.394
0.314
0.698
0.560
0.260
0.746
0.296
0.636
0.248
0.484
0.450
0.848
0.580
0.286
0.682
0.762
0.684
0.592
0.214
0.434
0.366
0.222
0.622
0.202
0.534
0.382
0.298
0.636
0.298
0.490
0.954
0.412
0.208
0.206
0.236
0.480
0.696
0.454
0.248
0.204
0.198
0.264
0.694
0.218
0.224
0.258
0.308
0.474
0.646
0.796
0.280
0.464
0.394
0.402
0.350
0.778
0.640
0.504
0.402
0.630
0.846
0.430
0.440
1.264
0.342
0.886
0.882
0.872
0.914
0.536
0.264
0.448
0.226
0.252
0.210
0.368
0.430
0.836
0.702
0.818
0.874
0.932
0.872
0.818
0.752
0.688
0.676
0.654
0.668
0.688
0.742
0.700
0.760
0.770
0.798
0.802
0.792
0.792
0.774
0.700
0.716
0.682
0.666
0.662
0.666
0.676
0.684
0.686
0.672
0.690
0.712
0.780
0.308
0.240
0.472
0.628
0.280
0.380
0.390
0.336
0.562
0.716
0.676
0.744
0.670
0.738
0.674
0.846
0.770
0.752
0.698
0.492
0.340
0.708
0.814
0.704
0.728
0.692
0.708
0.698
0.740
0.212
0.444
0.472
0.328
0.734
0.308
0.310
0.844
0.718
0.656
0.320
0.216
0.246
0.504
0.526
0.406
0.684
0.658
0.656
0.658
0.628
0.436
0.202
0.500
0.496
0.224
0.660
0.660
0.730
0.652
0.702
0.686
0.716
0.730
0.666
0.902
0.334
0.490
0.824
0.622
0.298
0.306
0.254
0.212
0.232
0.882
0.332
0.684
0.260
0.260
0.318
0.494
0.380
0.384
0.522
0.636
0.624
0.610
0.566
0.220
0.436
0.532
0.550
0.732
0.330
0.614
0.292
0.578
0.340
0.282
0.624
0.638
0.676
0.710
0.680
0.252
0.516
0.348
0.384
0.724
0.704
0.826
0.594
0.266
0.412
0.288
0.418
0.652
0.656
0.864
0.240
0.346
0.320
0.264
0.500
0.524
0.524
0.376
0.618
0.506
0.738
0.664
0.678
0.660
0.674
0.206
0.542
0.744
0.306
0.556
0.358
0.484
0.454
0.314
0.242
0.342
0.510
0.518
0.496
0.348
0.330
0.230
0.298
0.388
0.510
0.250
0.254
0.546
0.252
0.386
0.204
0.308
0.376
0.226
0.198
0.230
0.324
0.248
0.200
0.220
0.380
0.464
0.336
0.414
0.288
0.298
0.458
0.312
0.396
0.534
0.278
0.222
0.300
0.280
0.220
0.200
0.200
0.566
0.336
0.198
0.300
0.264
0.238
0.346
0.720
0.342
0.544
0.246
0.200
0.324
0.276
0.312
0.516
0.228
0.412
0.592
0.442
0.514
0.482
0.286
0.616
0.502
0.598
0.400
0.200
0.254
0.424
0.418
0.272
0.430
0.376
0.704
0.420
0.360
0.676
0.802
0.704
0.740
0.668
0.718
0.334
0.340
0.702
0.702
0.428
0.394
0.490
0.312
0.578
0.336
0.946
0.292
0.338
0.242
0.256
0.846
0.200
0.294
0.206
0.198
0.234
0.268
0.198
0.272
0.244
0.404
0.484
0.414
0.274
0.276
0.854
0.226
0.434
0.214
0.260
0.598
0.248
0.198
0.200
0.278
0.226
0.198
0.200
0.302
0.596
0.276
0.224
0.200
0.200
0.224
0.378
0.200
0.308
0.390
0.300
0.198
0.302
0.424
0.276
0.200
0.308
0.494
0.308
0.390
0.220
0.206
0.278
0.198
0.700
0.352
0.248
0.198
0.376
0.228
0.198
0.374
0.238
0.388
0.204
0.360
0.334
0.200
0.300
0.300
0.198
0.304
0.200
0.262
0.336
0.406
0.496
0.276
0.224
0.484
0.214
0.308
0.262
0.310
0.380
0.302
0.348
0.492
0.274
0.536
0.348
0.692
0.700
0.322
0.434
0.506
0.524
0.274
0.268
0.206
0.300
0.272
0.246
0.258
0.334
0.448
0.424
0.350
0.276
0.574
0.246
0.266
0.236
0.216
0.324
0.760
0.474
0.244
0.466
0.214
0.510
0.652
0.270
0.706
0.452
0.202
0.492
0.334
0.268
0.602
0.348
0.514
0.236
0.300
0.234
0.268
0.300
0.246
0.252
0.482
0.222
0.198
0.304
0.286
0.276
0.534
0.278
0.422
0.540
0.562
0.598
0.498
0.612
0.388
0.550
0.868
0.292
0.560
0.326
0.506
0.770
0.752
0.690
0.472
0.244
0.586
0.444
0.340
0.676
0.688
0.746
0.358
0.340
0.512
0.312
0.202
0.326
0.210
0.732
0.590
0.432
0.364
0.698
0.638
0.728
0.256
0.394
0.676
0.660
0.522
0.798
0.646
0.656
0.726
0.538
0.232
0.414
0.620
0.626
0.632
0.626
0.598
0.594
0.694
0.742
0.836
0.920
0.904
0.414
0.460
0.892
0.874
0.892
0.840
0.852
0.820
0.770
0.436
0.426
0.568
0.686
0.748
0.580
0.512
0.342
0.244
0.404
0.232
0.396
0.538
1.056
0.522
0.772
0.198
0.700
0.732
0.502
0.202
0.698
0.454
0.274
0.650
0.716
0.354
0.412
0.406
0.246
0.518
0.204
0.482
0.246
0.282
0.228
0.340
0.482
0.462
0.310
0.642
0.696
0.240
0.272
0.364
0.328
0.304
0.266
0.334
0.396
0.468
0.652
0.722
0.712
0.838
1.012
0.366
0.590
0.312
0.220
0.228
0.368
0.460
0.416
0.272
0.796
0.592
0.416
0.228
0.440
0.374
0.338
0.934
0.606
0.644
0.742
0.252
0.400
1.068
0.338
0.532
0.376
0.600
0.294
0.264
0.458
0.472
0.402
0.234
0.308
0.278
0.204
0.256
0.382
0.634
0.274
0.248
0.460
0.308
0.620
0.276
0.300
0.208
0.278
0.522
0.516
0.202
0.412
0.198
0.218
0.408
0.460
0.516
0.270
0.502
0.328
0.474
0.300
1.078
0.430
0.422
0.808
0.238
0.448
0.306
0.280
0.312
0.228
0.420
0.514
0.324
0.358
0.320
0.546
0.248
0.396
0.294
0.898
0.550
0.684
0.666
0.558
0.452
0.462
0.522
0.226
0.584
0.552
0.278
0.324
0.380
0.240
0.480
0.350
0.240
0.532
0.320
0.324
0.276
0.202
0.322
0.472
0.232
0.350
0.734
0.564
0.318
0.280
0.554
0.212
0.328
0.896
0.644
0.316
0.732
0.700
0.374
0.234
0.520
0.372
1.024
0.788
0.702
0.350
0.678
0.526
0.534
0.426
0.516
0.206
0.860
0.512
0.404
0.432
0.258
0.604
0.696
0.378
0.610
0.378
0.516
0.244
0.562
0.430
0.462
0.358
0.264
0.610
0.542
0.364
0.370
0.294
0.244
0.284
0.478
0.598
0.802
0.676
0.602
0.204
0.352
0.264
0.372
0.478
0.364
0.784
0.672
0.432
0.270
0.644
0.732
0.534
0.568
0.522
0.428
0.514
0.488
0.798
0.446
0.886
0.276
0.648
0.398
0.198
0.684
0.626
0.198
0.242
0.200
0.300
0.524
0.374
0.316
0.284
0.598
0.302
0.302
0.200
0.396
0.700
0.690
0.612
0.314
0.530
0.744
0.412
0.400
0.204
0.512
0.382
0.348
0.454
0.500
0.576
0.228
0.298
0.198
0.502
0.198
0.202
0.314
0.916
0.652
0.616
0.314
0.388
0.366
0.610
0.892
0.472
0.458
0.472
0.310
0.346
0.572
0.374
0.718
0.288
0.632
0.854
0.382
0.656
0.218
0.610
0.268
0.528
0.474
0.598
0.274
0.526
0.240
0.240
0.222
0.402
0.470
0.256
0.378
0.494
0.274
0.522
0.518
0.586
0.298
0.400
0.310
0.392
0.358
0.252
0.424
0.366
0.350
0.352
0.198
0.302
0.450
0.952
0.296
0.398
0.204
0.198
0.214
0.606
0.702
0.560
0.516
0.202
0.208
0.290
0.200
0.280
0.380
0.210
0.200
0.546
0.386
0.600
0.198
0.398
0.302
0.434
0.464
0.386
0.418
0.384
0.412
0.452
0.580
0.206
0.734
0.708
0.778
0.270
0.348
0.506
0.424
0.198
0.294
0.260
0.360
0.384
0.320
0.480
0.298
0.316
0.212
0.258
0.496
0.686
0.328
0.382
1.312
0.334
0.384
0.428
0.300
0.300
0.282
0.534
0.286
0.280
0.488
0.490
0.296
0.516
0.254
0.390
0.428
0.312
0.246
0.314
0.302
0.352
0.534
0.472
0.224
0.698
0.290
0.444
0.470
0.554
0.452
0.396
0.426
0.766
0.580
0.934
0.736
0.720
0.666
0.842
0.500
0.292
0.266
0.438
0.306
0.266
0.270
0.484
0.414
0.364
0.712
0.218
0.560
0.500
0.294
0.336
0.310
0.220
0.348
0.244
0.328
0.372
0.320
0.336
0.276
0.540
0.220
0.676
0.692
0.396
0.304
0.356
0.460
0.306
0.246
0.474
0.486
0.510
0.756
0.410
0.488
0.200
0.400
0.308
0.668
0.618
0.462
0.746
0.198
0.700
0.398
0.204
0.198
0.202
0.206
0.708
0.384
0.306
0.494
0.380
0.554
0.462
0.536
0.544
0.242
0.548
0.300
0.474
0.262
0.200
0.200
0.206
0.268
0.550
0.340
0.538
0.198
0.300
0.200
0.322
0.556
0.786
0.298
0.338
0.486
0.228
0.198
0.436
0.262
0.792
0.198
0.200
0.354
0.442
0.464
0.896
0.438
0.438
0.464
0.292
0.386
0.640
0.380
0.444
0.258
0.550
0.590
0.226
0.444
0.352
0.856
0.410
0.248
0.756
0.784
0.882
0.886
0.484
0.432
0.500
0.216
0.202
0.426
0.506
0.212
0.416
0.620
0.214
0.264
0.426
0.204
0.498
0.432
0.334
0.496
0.340
0.444
0.452
0.200
0.328
0.368
0.504
0.396
0.316
0.384
0.532
0.270
0.392
0.352
0.316
0.372
0.470
0.202
0.300
0.202
0.296
0.202
0.348
0.592
0.730
0.702
0.638
0.690
0.772
0.478
1.046
0.308
0.270
0.580
0.386
0.430
0.920
0.264
0.606
0.838
0.672
0.676
0.824
0.268
0.584
0.790
0.974
0.816
0.198
0.198
0.260
0.716
0.794
0.544
0.256
0.942
0.224
1.068
0.604
0.994
0.204
0.628
0.650
0.824
0.532
0.822
0.222
0.524
0.486
0.366
0.554
0.558
0.342
0.684
0.218
0.684
0.210
0.814
0.316
0.632
0.452
0.744
0.748
0.498
0.294
0.702
0.800
0.284
0.206
0.390
0.206
0.586
0.314
0.384
0.220
0.540
0.736
0.270
0.414
0.248
0.500
0.600
0.270
0.520
0.200
0.582
0.664
0.906
0.512
0.550
0.698
0.800
0.384
0.530
0.256
0.584
0.958
0.688
0.802
0.804
0.798
0.592
0.844
0.666
0.726
0.576
0.454
0.824
0.626
0.474
0.598
0.306
0.262
0.504
0.590
1.088
0.400
0.300
0.686
0.478
0.806
0.832
0.670
0.922
0.316
0.324
0.380
0.422
0.836
0.592
0.238
0.700
0.428
0.354
0.890
0.264
0.610
0.894
0.494
0.318
0.364
0.456
0.418
0.294
0.904
0.236
0.768
0.350
0.324
0.572
0.634
0.326
0.336
0.340
0.504
0.738
0.256
1.050
0.984
1.014
1.026
0.992
0.894
0.850
0.760
0.508
0.368
0.298
0.232
0.624
0.644
0.624
0.624
0.628
0.274
0.362
0.608
0.588
0.844
0.208
0.244
0.564
0.642
0.634
0.320
0.356
0.746
0.740
0.738
0.274
0.282
0.238
0.198
0.202
0.300
0.382
0.232
0.306
0.278
0.418
0.274
0.450
0.312
0.322
0.202
0.498
0.212
0.422
0.578
0.590
0.420
0.366
0.298
0.464
0.378
0.440
0.356
0.266
0.440
0.294
0.306
0.394
0.624
0.432
0.292
0.896
0.878
0.200
0.212
0.214
0.314
0.330
0.310
0.354
0.244
0.280
0.276
0.208
0.278
0.738
0.344
0.314
0.274
0.272
0.610
0.340
0.594
0.642
0.546
0.350
0.548
0.366
0.644
0.668
0.482
0.722
0.308
0.288
0.620
0.602
0.648
0.658
0.700
0.756
0.398
0.354
0.744
0.378
0.328
0.326
0.334
0.694
0.792
0.744
0.706
0.226
0.200
0.234
0.266
0.342
0.338
0.304
0.208
0.268
0.538
0.392
0.222
0.360
0.316
0.272
0.216
0.646
0.660
0.830
0.880
0.458
0.462
0.970
0.892
0.832
0.782
0.742
0.868
0.598
0.864
0.204
0.388
0.276
0.746
0.624
0.280
0.740
0.244
0.296
0.236
0.410
0.400
0.328
0.230
0.506
0.632
0.760
0.654
0.662
0.678
0.772
0.800
0.874
0.948
0.508
0.406
0.606
0.444
0.626
0.274
0.302
0.256
0.558
0.340
0.254
0.528
0.256
0.412
0.664
0.430
0.610
0.878
0.202
0.700
0.374
0.210
0.216
0.200
0.200
0.198
0.270
0.204
0.548
0.286
0.672
0.848
0.272
0.636
0.722
0.246
0.272
0.398
0.384
0.520
0.262
0.486
0.378
0.422
0.904
0.378
0.358
0.356
0.506
0.614
0.300
0.264
0.392
0.274
0.234
0.198
0.198
0.206
0.272
0.222
0.318
0.212
0.382
0.638
0.506
0.204
0.392
0.276
0.202
0.770
0.340
0.258
0.246
0.374
0.582
0.314
0.338
0.314
0.336
0.326
0.474
0.364
0.210
0.228
0.534
0.520
0.236
0.288
0.332
0.448
0.438
0.372
0.290
0.238
0.412
0.622
0.252
0.366
0.262
0.456
0.590
0.724
0.772
0.828
0.620
0.208
0.446
0.208
0.260
0.602
0.552
0.684
0.678
0.600
0.544
0.216
0.266
0.316
0.226
0.210
0.274
0.624
0.436
0.266
0.428
0.730
0.260
0.836
0.626
0.898
0.218
0.568
0.302
0.742
0.782
0.868
0.416
0.350
0.860
0.812
0.808
0.786
0.772
0.692
0.698
0.680
0.350
0.392
0.812
0.456
0.434
0.410
0.626
0.218
0.332
0.514
0.312
0.578
0.274
0.436
0.482
0.718
0.572
0.206
0.728
0.300
0.442
0.666
0.458
0.200
0.230
0.410
0.266
0.424
0.798
0.768
0.736
0.500
0.258
0.704
0.694
0.294
0.484
0.276
0.224
0.240
0.328
0.224
0.428
0.288
0.660
0.280
1.092
0.706
0.658
0.652
0.640
0.654
0.672
0.820
0.810
0.972
0.398
0.438
0.246
0.658
0.390
0.926
0.472
0.260
0.230
0.460
0.446
0.296
0.468
0.608
0.544
0.302
0.222
0.316
0.610
0.676
0.750
0.744
0.334
0.334
0.608
0.224
0.548
0.278
0.604
0.206
0.382
0.264
0.418
0.244
0.382
0.568
0.372
0.202
0.522
0.254
0.642
0.354
0.206
0.662
0.506
0.450
0.426
0.258
0.502
0.242
0.434
0.660
0.564
0.662
0.718
0.200
0.208
0.438
0.742
0.716
0.282
0.214
0.308
0.584
0.396
0.274
0.692
0.842
0.268
0.318
0.630
0.464
0.508
0.462
0.742
0.428
0.742
0.656
0.674
0.740
0.220
0.410
0.806
0.786
0.318
0.424
0.308
0.464
0.786
0.200
0.464
0.300
0.288
0.442
0.822
0.278
0.332
0.636
1.316
0.442
0.538
0.800
0.812
0.802
0.776
0.730
0.696
0.646
0.628
0.614
0.602
0.464
0.218
0.278
0.234
0.326
0.312
0.702
0.778
0.806
0.812
0.768
0.746
0.842
0.274
0.390
0.356
0.762
0.204
0.210
0.282
0.290
0.222
0.596
0.566
0.302
0.452
0.358
1.008
0.700
0.752
0.748
0.696
0.320
0.438
0.354
0.368
0.480
0.428
0.242
0.318
0.438
0.416
0.236
0.260
0.428
0.236
0.622
0.630
0.606
0.272
0.406
0.700
0.288
0.372
0.366
1.004
0.852
0.334
0.346
0.540
0.448
0.206
0.504
0.876
0.348
0.724
0.358
0.570
0.660
0.514
0.444
0.230
0.534
0.680
0.762
0.858
0.412
0.422
0.814
0.844
0.752
0.424
0.246
0.728
0.674
0.282
0.296
0.490
0.652
0.750
0.668
0.822
0.834
0.876
0.882
0.648
0.268
0.688
0.460
0.330
0.780
0.770
0.674
0.694
0.206
0.202
0.288
0.710
0.732
0.710
0.690
0.692
0.722
0.746
0.754
0.234
0.224
0.296
0.786
0.776
0.708
0.682
0.674
0.668
0.744
0.752
0.838
0.794
0.812
0.848
0.898
0.902
0.882
0.828
0.730
0.262
0.212
0.232
0.250
0.450
0.708
0.250
0.408
0.304
0.264
0.486
0.250
0.380
0.406
0.434
0.362
0.478
0.622
0.604
0.200
0.206
0.314
0.232
0.350
0.270
0.328
0.200
0.200
0.206
0.394
0.298
0.760
1.004
0.426
0.240
0.294
0.216
0.244
0.326
0.234
0.304
0.204
0.230
0.482
0.850
0.486
0.418
0.356
0.438
0.244
0.232
0.458
0.238
0.316
0.600
0.680
0.974
0.656
0.832
0.968
0.990
0.914
0.924
0.662
0.246
0.592
0.328
0.896
0.850
0.748
0.700
0.680
0.842
0.536
0.330
0.414
0.746
0.688
0.764
0.752
0.894
0.240
0.672
0.852
0.844
0.848
0.806
0.344
0.446
0.716
0.724
0.758
0.808
0.750
0.738
0.384
0.336
0.296
0.444
0.354
0.208
0.202
0.422
0.398
0.506
0.224
0.330
0.418
0.226
0.198
0.270
0.232
0.468
0.332
0.370
0.228
0.200
0.276
0.224
0.518
0.380
0.286
0.416
0.366
0.696
0.638
0.200
0.200
0.198
0.602
0.200
0.276
0.218
0.408
0.198
0.280
0.518
0.508
0.568
0.430
0.368
0.746
0.730
0.734
0.736
0.796
0.772
0.214
0.300
0.324
0.844
0.432
0.702
0.200
0.376
0.420
0.424
0.376
0.492
0.614
0.198
0.198
0.514
0.386
0.204
0.302
0.296
0.300
0.400
0.200
0.328
0.470
0.354
0.444
0.348
0.254
0.310
0.204
0.388
0.404
0.296
0.404
0.762
0.532
0.224
0.280
0.198
0.198
0.208
0.270
0.224
0.500
0.364
0.232
0.304
0.202
0.302
0.236
0.362
0.500
0.200
0.204
0.198
0.400
0.204
0.294
0.202
0.204
0.370
0.200
0.418
0.478
0.426
0.204
0.450
0.718
0.442
0.376
0.260
0.226
0.326
0.596
0.466
0.336
0.300
0.310
0.290
0.710
0.386
0.562
0.540
0.426
0.576
0.370
0.230
0.296
0.366
0.754
0.722
0.464
0.268
0.326
0.542
0.672
0.288
0.370
0.430
0.274
0.424
0.272
0.690
0.440
0.234
0.728
0.438
0.226
0.646
0.426
0.268
0.432
0.270
0.710
0.420
0.352
0.252
0.300
0.500
0.540
0.558
0.224
0.688
0.766
0.420
0.368
0.656
0.698
0.804
0.730
0.760
0.826
0.806
0.462
0.312
0.812
0.726
0.350
0.376
0.736
0.742
0.730
0.724
0.804
0.798
0.802
0.752
0.802
0.804
0.778
0.784
0.778
0.412
0.364
0.272
0.586
0.670
0.358
0.340
0.542
0.230
0.316
0.402
0.800
0.762
0.526
0.248
0.396
0.388
0.468
0.308
0.752
0.568
0.210
0.722
0.760
0.692
0.798
0.706
0.702
0.772
0.744
0.422
0.356
0.756
0.774
0.778
0.784
0.562
0.202
0.750
0.804
0.802
0.782
0.512
0.198
0.758
0.746
0.700
0.248
0.520
0.744
0.762
0.762
0.764
0.816
0.774
0.812
0.368
0.396
0.784
0.798
0.412
0.364
0.202
0.574
0.796
0.260
0.442
0.338
0.446
0.716
0.502
0.274
0.276
0.462
0.468
0.328
0.370
0.368
0.290
0.462
0.802
0.796
0.808
0.376
0.422
0.768
0.426
0.300
0.770
0.698
0.414
0.664
0.320
0.326
0.426
0.568
0.404
0.400
0.398
0.202
0.298
0.214
0.538
0.390
0.444
0.264
0.516
0.538
0.248
0.766
0.262
0.434
0.286
0.476
0.418
0.332
0.706
0.722
0.668
0.702
0.750
0.668
0.256
0.204
0.268
0.748
0.334
0.426
0.420
0.358
0.818
0.422
0.422
0.738
0.222
0.552
0.786
0.286
0.474
0.426
0.346
0.548
0.244
0.554
0.266
0.218
0.218
0.366
0.434
0.378
0.420
0.492
0.732
0.772
0.404
0.376
0.484
0.260
0.710
0.750
0.754
0.326
0.356
0.288
0.294
0.234
0.690
0.482
0.324
0.374
0.318
0.800
0.582
0.222
0.376
0.380
0.422
0.414
0.384
0.462
0.242
0.540
0.260
0.562
0.436
0.368
0.230
0.202
0.364
0.236
0.590
0.666
0.546
0.234
0.266
0.380
0.210
0.264
0.462
0.484
0.278
0.418
0.354
0.250
0.514
0.584
0.222
0.804
0.738
0.436
0.316
0.812
0.690
0.814
0.736
0.750
0.722
0.782
0.794
0.710
0.758
0.738
0.772
0.706
0.784
0.748
0.782
0.754
0.764
0.796
0.758
0.788
0.760
0.736
0.798
0.236
0.198
0.318
0.782
0.254
0.654
0.240
0.360
0.492
0.318
0.400
0.270
0.206
0.306
0.200
0.306
0.268
0.228
0.366
0.532
0.324
0.276
0.300
0.310
0.492
0.200
0.226
0.386
0.268
0.220
0.300
0.276
0.224
0.300
0.236
0.264
0.400
0.400
0.198
0.316
0.294
0.290
0.274
0.226
0.400
0.212
0.286
0.270
0.330
0.202
0.596
0.206
0.198
0.200
0.210
0.490
0.700
0.288
0.210
0.302
0.300
0.200
0.200
0.202
0.396
0.212
0.292
0.204
0.394
0.378
0.224
0.400
0.300
0.352
0.208
0.348
0.452
0.396
0.378
0.574
0.434
0.264
0.714
0.748
0.528
0.280
0.420
0.518
0.682
0.248
0.552
0.350
0.550
0.376
0.624
0.270
0.530
0.318
0.582
0.264
0.754
0.480
0.248
0.738
0.414
0.382
0.418
0.366
0.436
0.418
0.582
0.310
0.588
0.268
0.434
0.418
0.582
0.218
0.282
0.516
0.758
0.526
0.222
0.762
0.736
0.762
0.778
0.760
0.798
0.798
0.764
0.766
0.772
0.750
0.740
0.714
0.752
0.746
0.726
0.774
0.748
0.750
0.804
0.752
0.810
0.780
0.748
0.818
0.744
0.770
0.778
0.768
0.796
0.846
0.784
0.804
0.802
0.784
0.760
0.784
0.768
0.806
0.712
0.242
0.534
0.390
0.378
0.224
0.372
0.452
0.490
0.286
0.300
0.272
0.228
0.200
0.198
0.200
0.822
0.280
0.200
0.394
0.304
0.202
0.212
0.832
0.354
0.302
0.400
0.198
0.312
0.262
0.602
0.340
0.386
0.204
0.496
0.296
0.288
1.114
0.240
0.224
0.740
0.298
0.466
0.712
0.396
0.352
0.230
0.358
0.696
0.214
0.388
0.506
0.496
0.408
0.378
0.314
0.390
0.596
0.200
0.676
0.242
0.466
0.260
0.528
0.198
0.328
0.206
0.296
0.314
0.384
0.206
0.518
0.374
0.348
0.558
0.228
0.322
0.540
0.222
0.468
0.476
0.206
0.614
0.224
0.300
0.206
0.294
0.300
0.214
0.564
0.220
0.206
0.364
0.304
0.396
0.774
0.436
0.282
0.366
0.794
0.922
0.274
0.258
0.304
0.422
0.220
0.278
0.444
0.262
0.198
0.200
0.302
0.408
0.496
0.290
0.206
0.198
0.596
0.404
0.208
0.702
0.210
0.276
0.416
0.286
0.202
0.300
0.458
0.238
0.200
0.302
0.500
0.302
0.222
0.274
0.200
0.444
0.456
0.300
0.400
0.200
0.302
0.204
0.392
0.364
0.542
0.272
0.424
0.198
0.502
0.198
0.366
0.434
0.422
0.376
0.426
0.322
0.218
0.258
0.482
0.204
0.208
0.490
0.198
0.398
0.252
0.226
0.322
0.504
0.198
0.204
0.198
0.400
0.420
0.280
0.300
0.300
0.420
0.658
0.366
0.816
0.470
0.368
0.500
0.504
0.198
0.310
0.384
0.802
0.524
0.472
0.340
0.962
0.300
0.200
0.314
0.830
0.654
0.226
0.208
0.506
0.412
0.546
0.776
0.694
0.678
0.440
0.234
0.704
0.276
0.380
0.216
0.386
0.440
0.948
0.232
0.198
0.202
0.460
0.414
0.532
0.858
0.492
0.358
0.286
0.654
0.246
0.200
0.300
0.398
0.202
0.600
0.200
0.202
0.198
0.200
0.200
0.270
0.230
0.198
0.356
0.246
0.200
0.334
0.266
0.300
0.270
0.230
0.198
0.202
0.296
0.202
0.302
0.270
0.230
0.644
0.634
0.212
0.310
0.466
0.334
0.424
0.376
0.378
0.420
0.374
0.228
0.400
0.222
0.352
0.466
0.826
0.826
0.420
0.400
0.288
0.562
0.436
0.446
0.776
0.592
0.238
0.548
0.322
0.478
0.396
0.344
0.582
0.378
0.520
0.662
0.240
0.376
0.516
0.386
0.474
0.426
0.426
0.276
0.206
0.366
0.526
0.340
0.736
0.424
0.368
0.532
0.280
0.420
0.420
0.580
0.276
0.226
0.198
0.470
0.330
0.416
0.286
0.512
0.290
0.296
0.204
0.496
0.320
0.804
0.478
0.264
0.448
0.322
0.266
0.520
0.750
0.428
0.368
0.432
0.344
0.474
0.314
0.470
0.346
0.552
0.254
0.452
0.352
0.442
0.370
0.428
0.324
0.278
0.488
0.212
0.202
0.364
0.434
0.322
0.752
0.428
0.374
0.226
0.200
0.378
0.426
0.418
0.578
0.260
0.438
0.474
0.526
0.224
0.278
0.300
0.224
0.280
0.556
0.346
0.374
0.518
0.262
0.238
0.202
0.382
0.272
0.466
0.276
0.596
0.208
0.396
0.258
0.444
0.476
0.624
0.236
0.452
0.416
0.888
0.408
0.304
0.764
0.288
0.394
0.450
0.290
0.410
0.424
0.576
0.212
0.388
0.442
0.834
0.232
0.294
0.312
0.298
0.288
0.272
0.530
0.264
0.758
0.278
0.198
0.366
0.334
0.376
0.224
0.598
0.202
0.202
0.270
0.230
0.200
0.396
0.204
0.480
0.218
0.302
0.246
0.254
0.198
0.326
0.374
0.370
0.232
0.198
0.358
0.244
0.198
0.366
0.238
0.296
0.274
0.228
0.566
0.434
0.372
0.712
0.206
0.508
0.478
0.226
0.472
0.426
0.420
0.480
0.310
0.290
0.198
0.374
0.892
0.336
0.380
0.418
0.204
0.198
0.678
0.222
0.202
0.400
0.398
0.502
0.198
0.348
0.820
0.534
0.292
0.586
0.214
0.406
0.360
0.240
0.524
0.276
0.476
0.422
0.400
0.402
0.246
0.454
0.266
0.432
0.270
0.430
0.396
0.728
0.378
0.476
0.624
0.224
0.276
0.402
0.278
0.418
0.464
0.436
0.448
0.256
0.198
0.368
0.746
0.770
0.776
0.702
0.452
0.224
0.272
0.440
0.690
0.674
0.668
0.428
0.246
0.796
0.534
0.588
0.622
0.610
0.598
0.306
0.312
0.564
0.580
0.578
0.574
0.570
0.568
0.566
0.722
0.230
0.394
0.388
0.286
0.312
0.522
0.288
