# Supplementary material for: Stress among on-duty firefighters: an ambulatory assessment study
Source: PeerJ. 2018 Dec 11;6:e5967. doi: 10.7717/peerj.5967 (PMC6294048; doi:10.7717/peerj.5967)
Supplement: Supplemental Information 1 [file peerj-06-5967-s001.zip › RAW_DATA/FF9_1.rr]

8.046
0.300
0.200
0.200
0.400
0.200
0.500
0.300
0.300
0.200
0.204
0.498
0.198
0.206
0.394
0.298
0.208
0.294
0.400
0.206
0.394
0.500
0.300
0.200
0.498
0.202
0.200
0.200
0.300
0.200
0.400
0.400
0.200
0.400
0.400
0.400
0.400
0.200
0.300
0.500
0.200
0.200
0.400
0.400
0.200
0.300
0.200
0.300
0.600
0.500
0.500
0.200
0.200
0.300
0.200
0.200
0.300
0.200
0.400
0.200
0.200
0.200
0.200
0.302
0.398
0.300
0.202
0.398
0.300
0.202
0.498
0.200
0.202
0.398
0.200
0.200
0.400
0.400
0.200
0.200
0.600
0.200
0.400
0.200
0.200
0.700
0.300
0.202
0.200
0.602
0.198
0.400
0.400
0.300
0.300
0.200
0.198
0.202
0.300
0.200
0.200
0.600
0.300
0.200
0.200
0.700
0.200
0.200
0.200
0.200
0.200
0.200
0.198
0.802
0.400
0.400
0.500
0.200
0.300
0.400
0.300
0.200
0.400
0.300
0.200
0.900
0.500
0.200
0.200
0.200
0.198
0.202
0.198
0.600
0.600
0.300
0.202
0.298
0.200
0.200
0.300
0.200
0.402
0.200
0.198
0.200
0.200
0.302
0.298
0.400
0.500
0.200
0.200
0.602
0.198
0.802
0.200
0.200
0.198
0.400
0.202
0.298
0.500
0.202
0.500
0.398
0.202
0.200
0.500
0.198
0.400
0.402
0.300
0.200
0.300
0.198
0.200
0.300
0.500
0.702
0.300
0.200
0.300
0.198
0.202
0.198
0.202
0.398
0.400
0.202
0.300
0.400
0.200
0.300
0.598
0.302
0.400
0.200
0.200
0.200
0.198
0.202
0.298
0.500
0.402
0.200
0.300
0.200
0.298
0.200
0.302
0.598
0.402
0.498
0.200
0.202
0.298
0.300
0.202
0.800
0.200
0.200
0.200
0.198
0.300
0.200
0.202
0.200
0.300
0.198
0.200
0.200
0.200
0.300
0.200
0.400
0.400
0.400
0.300
0.200
0.300
0.200
0.200
0.300
0.502
0.398
0.502
0.198
0.200
0.400
0.200
0.200
0.206
0.294
0.500
0.600
0.300
0.300
0.400
0.502
0.198
0.300
0.300
0.400
0.200
0.300
0.600
0.300
0.400
0.500
0.400
0.200
0.200
0.200
0.800
0.502
0.300
0.300
0.198
0.200
0.300
0.502
0.200
0.200
0.200
0.198
0.200
0.300
0.600
0.300
0.400
0.200
0.300
0.202
0.198
0.400
0.500
0.200
0.200
0.400
0.500
0.500
0.400
0.600
0.400
0.700
0.302
0.200
0.200
0.200
0.200
0.200
0.200
0.200
0.200
0.400
0.200
0.200
0.200
0.400
0.200
0.300
0.200
0.200
0.198
0.602
0.300
0.200
0.300
0.200
0.300
0.400
0.200
0.200
0.200
0.300
0.200
0.500
0.300
0.200
0.200
0.398
0.302
0.200
0.200
0.200
0.200
0.200
0.300
0.200
0.198
0.500
0.902
0.900
0.500
0.200
0.600
0.300
1.100
0.200
0.200
0.200
0.198
0.202
0.298
0.302
0.600
0.198
0.200
0.208
0.292
0.200
0.902
0.700
0.198
1.500
0.502
0.200
0.300
0.198
0.302
0.200
0.302
0.298
0.400
0.300
0.200
0.200
0.198
0.200
0.300
0.200
0.300
0.400
0.200
0.200
0.200
0.702
0.396
0.402
0.800
0.198
0.602
0.200
0.300
0.200
0.200
0.300
0.300
0.300
0.300
0.400
0.200
0.200
0.600
0.300
0.802
0.204
0.198
0.896
0.200
0.302
0.206
1.092
0.302
0.200
0.200
0.500
0.200
0.200
0.200
0.200
0.300
0.200
0.198
0.302
0.202
0.198
0.402
0.598
0.200
0.300
0.200
0.300
0.200
0.200
0.400
0.200
0.800
0.800
0.202
0.200
0.200
0.300
0.200
0.500
0.298
0.202
0.498
0.200
0.300
0.200
0.298
0.202
0.200
0.202
0.200
0.298
0.200
0.302
0.300
0.198
0.202
0.200
0.298
0.198
1.002
0.202
0.204
0.696
0.400
1.198
0.300
0.402
0.198
0.302
0.300
0.300
0.200
0.400
0.198
0.402
0.200
0.198
0.402
0.198
0.200
0.302
0.200
0.198
0.200
0.198
0.502
0.400
0.200
0.302
0.200
0.198
0.200
0.200
0.502
0.298
0.300
0.200
0.200
0.202
0.698
0.398
0.302
0.300
0.200
0.402
0.200
0.300
0.302
0.298
0.298
0.500
0.202
0.300
0.298
0.302
0.298
0.302
0.300
0.398
0.200
0.200
0.202
0.300
0.700
0.200
0.302
0.198
0.206
0.200
0.394
0.448
0.252
0.998
0.200
0.400
0.502
0.198
0.300
0.302
0.200
0.298
0.300
0.200
0.200
0.500
0.400
0.300
0.400
0.798
1.000
0.900
0.500
0.400
0.200
0.200
0.400
0.700
0.302
0.600
0.398
1.604
0.300
0.198
0.204
0.698
0.300
0.300
0.600
0.198
0.300
0.206
0.294
0.202
0.298
0.200
0.302
0.200
0.198
0.200
0.200
0.202
0.298
0.400
0.200
0.200
0.200
0.700
0.300
0.200
0.200
0.300
0.200
0.500
0.400
0.200
0.300
0.200
0.400
0.400
0.200
0.200
0.200
0.200
0.200
0.200
0.402
0.198
0.300
0.302
0.198
0.302
0.198
0.502
0.600
0.300
0.198
0.300
0.202
0.798
0.200
0.200
0.204
0.298
0.198
0.202
0.500
0.398
0.206
0.394
0.200
0.274
1.124
0.298
0.202
0.500
0.298
0.202
0.200
0.200
0.398
0.502
0.400
0.200
0.200
0.400
0.200
0.300
0.400
0.300
0.300
0.300
0.200
0.298
0.902
0.400
0.200
0.498
0.702
0.298
0.702
0.298
0.302
0.200
0.400
0.200
0.400
0.498
0.204
0.198
0.300
0.298
0.902
0.500
0.400
0.600
0.200
0.300
0.600
0.400
0.200
0.200
0.400
0.298
0.302
0.200
0.200
0.800
0.300
0.300
0.300
0.300
0.500
0.600
0.300
0.600
0.300
0.400
0.200
0.300
0.800
0.400
0.200
0.300
0.200
0.400
0.400
0.300
0.200
0.200
0.200
0.400
0.500
0.300
0.400
0.200
0.900
0.200
0.200
0.200
0.400
0.700
0.200
0.200
0.400
0.202
0.200
0.300
0.288
0.564
0.500
0.648
0.200
0.300
0.200
0.300
0.500
0.200
0.200
0.500
0.300
0.700
0.200
0.200
0.300
0.300
0.200
0.302
0.498
0.302
0.198
0.202
0.398
0.302
0.200
0.398
0.202
0.398
0.302
0.198
0.500
0.200
0.402
0.398
0.202
0.298
0.300
0.200
0.202
0.198
0.202
0.298
0.202
0.200
0.498
0.300
0.300
0.302
0.298
0.302
0.198
0.202
0.298
0.500
0.202
0.198
0.202
0.300
0.300
0.198
0.200
0.302
0.498
0.202
0.200
0.398
0.302
0.200
0.398
0.200
0.302
0.300
0.298
0.300
0.202
0.198
0.400
0.202
0.200
0.200
0.400
0.198
0.500
0.302
0.198
0.200
0.200
0.202
0.198
0.200
0.602
0.398
0.302
0.498
0.200
0.200
0.300
0.200
0.302
0.200
0.500
0.198
0.202
0.198
0.400
0.200
0.202
0.298
0.200
0.200
0.600
0.200
0.302
0.198
0.202
0.400
0.298
0.300
0.402
0.300
0.198
0.202
0.200
0.400
0.200
0.300
0.398
0.402
0.204
0.494
0.202
0.198
0.302
0.200
0.398
0.302
0.298
0.202
0.200
0.298
0.200
0.200
0.300
0.200
0.302
0.298
0.200
0.200
0.200
0.200
0.200
0.200
0.200
0.400
0.200
0.402
0.398
0.502
0.198
0.200
0.300
0.202
0.200
0.298
0.200
0.300
0.400
0.200
0.200
0.200
0.602
0.498
0.200
0.200
0.302
0.200
0.398
0.200
0.200
0.300
0.200
0.202
0.198
0.200
0.200
0.302
0.498
0.302
0.298
0.200
0.502
0.198
0.200
0.402
0.198
0.200
0.300
0.202
0.198
0.300
0.300
0.200
0.602
0.200
0.500
0.198
0.402
0.298
0.602
0.398
0.200
0.500
0.298
0.204
0.198
0.200
0.400
0.200
0.202
0.300
0.200
0.300
0.198
0.300
0.202
0.398
0.200
0.500
0.302
0.298
0.302
0.298
0.200
0.202
0.398
0.502
0.200
0.398
0.200
0.300
0.400
0.202
0.200
0.298
0.300
0.202
0.300
0.198
0.300
0.202
0.198
0.200
0.200
0.200
0.200
0.200
0.300
0.202
0.198
0.204
0.598
0.200
0.598
0.300
0.400
0.200
0.300
0.402
0.498
0.200
0.200
0.202
0.300
0.198
0.200
0.200
0.300
0.400
0.202
0.198
0.200
0.200
0.200
0.400
0.200
0.300
0.402
0.300
0.298
0.200
0.200
0.800
0.600
0.400
0.200
0.200
0.202
0.400
0.300
0.298
0.400
0.300
0.200
0.200
0.400
0.200
0.200
0.200
0.202
0.298
0.200
0.300
0.202
0.198
0.200
0.202
0.300
0.200
0.198
0.204
0.296
0.300
0.202
0.398
0.500
0.800
0.206
0.494
0.200
0.200
0.200
0.200
0.300
0.300
0.400
0.200
0.300
0.200
0.200
0.200
0.400
0.202
0.198
0.200
0.300
0.300
0.200
0.500
0.202
0.198
0.200
0.300
0.400
0.302
0.398
0.300
0.200
0.302
0.298
0.300
0.500
0.300
0.500
0.200
0.200
0.300
0.302
0.398
0.202
0.198
0.300
0.200
0.202
0.298
0.404
0.198
0.198
0.402
0.298
0.200
0.402
0.398
0.900
0.400
0.200
0.200
0.300
0.202
0.200
0.200
0.198
0.200
0.500
0.202
0.398
0.402
0.498
0.302
0.298
0.302
0.300
0.298
0.300
0.200
0.400
0.200
0.400
0.200
0.200
0.600
0.200
0.900
0.400
0.200
0.200
0.200
0.200
0.600
0.200
0.302
0.198
0.800
0.300
0.200
0.200
0.200
0.200
0.200
0.200
0.200
0.200
0.200
0.200
0.300
0.200
0.200
0.700
0.400
0.300
0.200
0.302
0.198
0.200
0.400
0.300
0.202
0.498
0.200
0.206
0.494
0.300
0.500
0.198
0.204
0.500
0.398
0.200
0.400
0.200
0.200
0.300
0.300
0.302
0.398
0.200
0.400
0.202
0.698
0.498
0.302
0.200
0.200
0.400
0.302
0.198
0.200
0.202
0.200
0.598
0.200
0.200
0.200
0.302
0.198
0.200
0.200
0.300
0.200
0.300
0.302
0.198
0.200
0.302
0.198
0.200
0.300
0.200
0.300
0.202
0.598
0.200
0.202
0.198
0.200
0.402
0.202
0.396
0.200
0.206
0.294
0.300
0.200
0.400
0.200
0.300
0.400
0.300
0.200
0.302
0.298
0.200
0.206
0.294
0.300
0.500
0.202
0.500
0.198
0.300
0.298
0.502
0.500
0.302
0.198
0.200
0.300
0.200
0.200
0.200
0.200
0.300
0.600
0.200
0.300
0.200
0.200
0.200
0.200
0.200
0.500
0.200
0.500
0.300
0.200
0.800
0.200
0.200
0.200
0.200
0.300
0.200
0.200
0.200
0.300
0.202
0.398
0.200
0.200
0.302
0.200
0.300
0.200
0.204
0.396
0.198
0.202
0.298
0.302
0.300
0.500
0.298
0.200
0.202
0.198
0.200
0.600
0.200
0.200
0.204
0.396
0.198
0.308
0.494
0.300
0.400
0.300
0.200
0.400
0.200
0.200
0.300
0.200
0.200
0.200
0.202
0.400
0.200
0.400
0.200
0.400
0.398
0.402
0.200
0.198
0.300
0.202
0.198
0.200
0.400
0.200
0.202
0.900
0.300
0.298
0.202
0.400
0.198
0.402
0.200
0.500
0.200
0.198
0.302
0.200
0.200
0.400
0.200
0.200
0.298
0.202
0.300
0.200
0.198
0.402
0.202
0.200
0.198
0.300
0.404
0.396
0.200
0.200
0.300
0.400
0.200
0.400
0.300
0.200
0.200
0.400
0.200
0.200
0.500
0.200
0.300
0.200
0.300
0.500
0.200
0.198
0.302
0.300
0.200
0.200
0.300
0.202
0.898
0.300
0.200
0.300
0.200
0.200
0.200
0.200
0.300
0.200
0.400
0.200
0.200
0.200
0.200
0.200
0.198
0.302
0.200
0.302
0.198
0.200
0.198
0.302
0.300
0.300
0.300
0.300
0.298
0.302
0.198
0.302
0.200
0.298
0.202
0.300
0.302
0.298
0.200
0.400
0.200
0.302
0.202
0.294
0.200
0.202
0.200
0.300
0.200
0.200
0.198
0.302
0.198
0.302
0.300
0.298
0.202
0.200
0.200
0.198
0.300
0.202
0.500
0.298
0.200
0.202
0.200
0.198
0.198
0.704
0.200
0.398
0.302
0.198
0.200
0.302
0.200
0.498
0.202
0.298
0.200
0.200
0.302
0.198
0.200
0.400
0.200
0.300
0.200
0.202
0.198
0.300
0.502
0.298
0.400
0.200
0.300
0.300
0.202
0.298
0.206
0.394
0.200
0.202
0.300
0.298
0.800
0.600
0.200
0.700
0.200
0.300
0.300
0.200
0.200
0.302
0.298
0.300
0.402
0.198
0.200
0.300
0.300
0.202
0.300
0.200
0.198
0.402
0.198
0.200
0.400
0.200
0.300
0.200
0.500
0.300
0.200
0.200
0.200
0.400
0.300
0.200
0.302
0.198
0.400
0.400
0.300
0.200
0.202
0.198
0.300
0.302
0.398
0.200
0.200
0.300
0.300
0.300
0.300
0.200
0.300
0.300
0.400
0.202
0.198
0.300
0.200
0.300
0.200
0.500
0.200
0.200
0.204
0.198
0.200
0.298
0.206
0.396
0.298
0.206
0.294
0.200
0.202
0.204
0.296
0.198
0.200
0.202
0.198
0.400
0.202
0.198
0.400
0.300
0.200
0.202
0.200
0.298
0.402
0.298
0.200
0.200
0.400
0.200
0.400
0.500
0.200
0.300
0.198
0.302
0.200
0.300
0.202
0.198
0.200
0.400
0.400
0.202
0.198
0.200
0.300
0.302
0.198
0.200
0.300
0.400
0.200
0.402
0.398
0.400
0.300
0.200
0.200
0.206
0.294
0.400
0.204
0.396
0.200
0.502
0.198
0.200
0.700
0.400
0.200
0.400
0.200
0.400
0.402
0.198
0.200
0.302
0.198
0.200
0.200
0.400
0.200
0.300
0.202
0.198
0.200
0.300
0.202
0.300
0.198
0.200
0.400
0.200
0.400
0.300
0.202
0.200
0.200
0.298
0.400
0.300
0.200
0.302
0.198
0.200
0.400
0.300
0.300
0.200
0.298
0.204
0.398
0.300
0.200
0.300
0.202
0.198
0.202
0.398
0.200
0.202
0.200
0.298
0.200
0.208
0.292
0.200
0.406
0.294
0.198
0.202
0.206
0.294
0.200
0.200
0.500
0.400
0.200
0.300
0.200
0.300
0.198
0.302
0.200
0.400
0.600
0.400
0.200
0.300
0.200
0.400
0.602
0.198
0.302
0.400
0.300
0.198
0.200
0.300
0.300
0.200
0.200
0.200
0.300
0.200
0.200
0.200
0.700
0.200
0.200
0.200
0.200
0.200
0.400
0.200
0.400
0.300
0.300
0.300
0.400
0.300
0.202
0.398
0.198
0.204
0.298
0.200
0.400
0.400
0.198
0.202
0.200
0.200
0.200
0.300
0.200
0.200
0.300
0.200
0.200
0.300
0.200
0.202
0.398
0.302
0.198
0.500
0.402
0.398
0.200
0.300
0.500
0.200
0.202
0.298
0.200
0.300
0.200
0.300
0.198
0.302
0.300
0.302
0.198
0.200
0.300
0.200
0.300
0.198
0.202
0.200
0.198
0.302
0.400
0.200
0.200
0.198
0.302
0.300
0.400
0.300
0.198
0.202
0.200
0.300
0.200
0.200
0.300
0.200
0.200
0.200
0.300
0.300
0.202
0.296
0.202
0.302
0.298
0.200
0.200
0.200
0.198
0.202
0.200
0.200
0.202
0.198
0.200
0.300
0.200
0.300
0.198
0.302
0.204
0.696
0.208
0.292
0.200
0.200
0.206
0.394
0.200
0.402
0.198
0.402
0.198
0.200
0.300
0.200
0.200
0.200
0.200
0.200
0.700
0.200
0.400
0.198
0.302
0.300
0.200
0.400
0.400
0.200
0.200
0.200
0.200
0.400
0.200
0.200
0.300
0.300
0.200
0.300
0.200
0.300
0.298
0.302
0.200
0.200
0.200
0.200
0.302
0.198
0.300
0.200
0.300
0.300
0.198
0.202
0.200
0.300
0.300
0.400
0.304
0.296
0.200
0.200
0.204
0.296
0.198
0.202
0.206
0.294
0.198
0.304
0.500
0.198
0.300
0.200
0.400
0.300
0.200
0.300
0.400
0.202
0.198
0.200
0.300
0.600
0.298
0.202
0.200
0.200
0.200
0.400
0.200
0.300
0.500
0.200
0.200
0.298
0.202
0.200
0.198
0.302
0.400
0.200
0.200
0.198
0.302
0.400
0.200
0.200
0.200
0.300
0.300
0.202
0.198
0.200
0.400
0.200
0.200
0.200
0.400
0.200
0.402
0.198
0.300
0.300
0.200
0.200
0.300
0.200
0.400
0.198
0.302
0.200
0.200
0.400
0.300
0.200
0.300
0.300
0.500
0.202
0.298
0.200
0.300
0.400
0.200
0.198
0.402
0.300
0.300
0.300
0.300
0.200
0.198
0.402
0.302
0.296
0.202
0.300
0.400
0.302
0.298
0.200
0.200
0.200
0.200
0.200
0.300
0.300
0.200
0.200
0.200
0.300
0.200
0.200
0.400
0.200
0.200
0.200
0.300
0.298
0.402
0.300
0.200
0.300
0.298
0.202
0.298
0.200
0.202
0.200
0.200
0.198
0.302
0.300
0.200
0.198
0.302
0.200
0.300
0.200
0.300
0.300
0.398
0.202
0.202
0.200
0.396
0.302
0.206
0.292
0.202
0.300
0.300
0.398
0.502
0.200
0.300
0.200
0.200
0.300
0.200
0.200
0.200
0.400
0.298
0.302
0.300
0.200
0.202
0.198
0.400
0.200
0.198
0.200
0.302
0.200
0.400
0.200
0.198
0.202
0.200
0.200
0.300
0.300
0.198
0.302
0.200
0.200
0.500
0.400
0.198
0.202
0.200
0.200
0.202
0.298
0.200
0.402
0.298
0.400
0.400
0.200
0.300
0.202
0.198
0.200
0.198
0.204
0.298
0.202
0.198
0.300
0.300
0.200
0.204
0.198
0.198
0.400
0.402
0.498
0.200
0.400
0.200
0.200
0.198
0.302
0.200
0.302
0.198
0.200
0.500
0.200
0.198
0.302
0.200
0.298
0.202
0.200
0.200
0.300
0.300
0.200
0.200
0.398
0.202
0.200
0.200
0.300
0.200
0.198
0.202
0.200
0.198
0.302
0.200
0.200
0.400
0.200
0.300
0.200
0.200
0.300
0.198
0.202
0.298
0.202
0.298
0.302
0.200
0.200
0.200
0.200
0.300
0.200
0.398
0.204
0.298
0.200
0.200
0.204
0.296
0.200
0.200
0.204
0.296
0.200
0.406
0.394
0.200
1.000
0.202
0.396
0.202
0.200
0.302
0.198
0.200
0.200
0.400
0.198
0.302
0.400
0.400
0.200
0.200
0.200
0.298
0.402
0.500
0.198
0.302
0.300
0.298
0.202
0.300
0.198
0.302
0.200
0.298
0.202
0.200
0.200
0.300
0.300
0.200
0.300
0.200
0.198
0.302
0.500
0.200
0.200
0.198
0.202
0.500
0.298
0.300
0.202
0.400
0.198
0.302
0.300
0.198
0.202
0.200
0.200
0.200
0.298
0.302
0.200
0.200
0.300
0.302
0.198
0.402
0.198
0.300
0.298
0.402
0.500
0.400
0.200
0.300
0.300
0.300
0.300
0.500
0.200
0.600
0.298
0.302
0.200
0.200
0.200
0.300
0.300
0.198
0.202
0.200
0.298
0.202
0.200
0.200
0.200
0.302
0.298
0.198
0.302
0.200
0.298
0.202
0.200
0.200
0.300
0.200
0.198
0.302
0.200
0.200
0.300
0.200
0.200
0.300
0.498
0.202
0.300
0.500
0.400
0.200
0.300
0.200
0.202
0.198
0.200
0.202
0.298
0.200
0.200
0.400
0.200
0.300
0.202
0.198
0.200
0.400
0.500
0.200
0.200
0.600
0.300
0.400
0.200
0.198
0.302
0.200
0.300
0.200
0.200
0.302
0.198
0.200
0.200
0.300
0.300
0.200
0.200
0.400
0.400
0.200
0.200
0.198
0.302
0.200
0.198
0.202
0.300
0.300
0.200
0.200
0.200
0.198
0.302
0.200
0.300
0.200
0.200
0.200
0.200
0.200
0.300
0.298
0.202
0.300
0.198
0.302
0.200
0.300
0.200
0.200
0.200
0.400
0.200
0.198
0.302
0.200
0.200
0.200
0.200
0.298
0.304
0.198
0.400
0.200
0.300
0.200
0.200
0.198
0.302
0.300
0.200
0.204
0.396
0.198
0.202
0.198
0.202
0.198
0.202
0.300
0.198
0.302
0.200
0.298
0.202
0.300
0.298
0.202
0.402
0.204
0.294
0.198
0.204
0.198
0.398
0.200
0.202
0.300
0.200
0.298
0.302
0.300
0.398
0.402
0.200
0.200
0.198
0.200
0.202
0.200
0.200
0.400
0.200
0.300
0.200
0.300
0.198
0.202
0.200
0.298
0.202
0.200
0.298
0.202
0.300
0.202
0.198
0.396
0.204
0.300
0.200
0.300
0.298
0.202
0.300
0.202
0.198
0.200
0.198
0.302
0.200
0.200
0.198
0.302
0.200
0.300
0.200
0.300
0.500
0.200
0.200
0.400
0.400
0.206
0.294
0.300
0.200
0.400
0.400
0.200
0.298
0.202
0.200
0.300
0.200
0.200
0.200
0.400
0.300
0.400
0.200
0.300
0.200
0.500
0.200
0.200
0.200
0.198
0.204
0.198
0.300
0.200
0.200
0.200
0.198
0.302
0.200
0.400
0.200
0.200
0.200
0.300
0.200
0.298
0.202
0.200
0.300
0.200
0.200
0.300
0.400
0.300
0.400
0.300
0.200
0.200
0.300
0.200
0.498
0.202
0.200
0.198
0.306
0.296
0.200
0.198
0.400
0.202
0.200
0.198
0.302
0.400
0.200
0.502
0.398
0.198
0.302
0.300
0.200
0.300
0.500
0.200
0.400
0.300
0.300
0.198
0.200
0.202
0.200
0.200
0.200
0.200
0.198
0.302
0.298
0.202
0.200
0.300
0.300
0.300
0.202
0.198
0.298
0.302
0.398
0.202
0.600
0.600
0.200
0.400
0.300
0.600
0.200
0.198
0.202
0.198
0.202
0.198
0.202
0.300
0.302
0.398
0.200
0.200
0.500
0.400
0.400
0.200
0.200
0.204
0.398
0.398
0.300
0.200
0.200
0.198
0.202
0.400
0.198
0.302
0.200
0.302
0.198
0.198
0.200
0.302
0.200
0.298
0.202
0.200
0.298
0.202
0.200
0.200
0.400
0.400
0.202
0.198
0.200
0.200
0.300
0.300
0.298
0.200
0.210
0.292
0.300
0.198
0.300
0.202
0.200
0.298
0.202
0.200
0.300
0.400
0.500
0.398
0.302
0.498
0.700
0.198
0.504
0.200
0.400
0.298
0.202
0.198
0.200
0.202
0.498
0.202
0.200
0.200
0.198
0.202
0.300
0.200
0.198
0.402
0.202
0.398
0.500
0.200
0.200
0.402
0.298
0.200
0.300
0.200
0.300
0.298
0.502
0.198
0.202
0.398
0.302
0.300
0.200
0.200
0.696
0.702
0.600
0.200
0.200
0.200
0.500
0.300
0.200
0.500
0.300
0.200
0.200
0.200
0.300
0.200
0.400
0.400
0.300
0.200
0.200
0.202
0.200
0.198
1.202
0.200
0.300
0.200
0.198
0.202
0.200
0.200
0.200
0.300
0.300
0.398
0.502
0.300
0.298
0.302
0.400
0.400
0.500
0.302
0.298
0.200
0.198
0.400
0.202
0.398
0.502
0.300
0.300
0.298
0.202
0.600
0.198
0.302
0.200
0.300
0.198
0.202
0.198
0.202
0.300
0.200
0.400
0.400
0.300
0.200
0.500
0.200
0.200
0.300
0.200
0.200
0.200
0.200
0.200
0.200
0.198
0.202
0.200
0.300
0.400
0.200
0.300
0.200
0.198
0.202
0.298
0.402
0.200
0.400
0.200
0.298
0.302
0.200
0.204
0.396
0.200
0.698
0.202
0.200
0.300
0.200
0.200
0.200
0.600
0.200
0.302
0.298
0.200
0.200
0.300
0.300
0.200
0.200
0.200
0.300
0.300
0.200
0.300
0.200
0.198
0.200
0.302
0.200
0.200
0.400
0.198
0.200
0.202
0.298
0.202
0.300
0.200
0.298
0.302
0.200
0.202
0.398
0.200
0.200
0.600
0.300
0.200
0.200
0.300
0.300
0.200
0.298
0.202
0.206
0.294
0.200
0.400
0.200
0.198
0.202
0.300
0.200
0.198
0.202
0.300
0.398
0.202
0.200
0.200
0.300
0.300
0.398
0.200
0.200
0.900
0.500
0.200
0.202
0.200
0.200
0.198
0.200
0.600
0.400
0.208
0.794
0.500
0.200
0.398
0.200
0.502
0.400
0.200
0.200
0.298
0.202
0.198
0.502
0.198
0.202
0.200
0.200
0.298
0.302
0.200
0.198
0.402
0.200
0.300
0.300
0.200
0.200
0.400
0.200
0.200
0.300
0.200
0.300
0.200
0.298
0.200
0.202
0.300
0.200
0.300
0.300
0.300
0.200
0.200
0.300
0.200
0.398
0.302
0.298
0.402
0.298
0.200
0.202
0.200
0.200
0.300
0.198
0.202
0.200
0.498
0.302
0.206
0.294
0.300
0.200
0.600
0.200
0.200
0.600
0.300
0.300
0.300
0.198
0.202
0.200
0.302
0.296
0.202
0.198
0.202
0.300
0.200
0.200
0.300
0.300
0.300
0.200
0.200
0.298
0.402
0.200
0.300
0.400
0.298
0.402
0.200
0.298
0.302
0.200
0.300
0.300
0.200
0.300
0.300
0.200
0.300
0.198
0.202
0.200
0.198
0.202
0.198
0.202
0.198
0.202
0.300
0.300
0.200
0.502
0.198
0.200
0.400
0.300
0.300
0.200
0.400
0.300
0.300
0.498
0.202
0.198
0.402
0.198
0.202
0.200
0.500
0.200
0.198
0.202
0.200
0.198
0.402
0.200
0.200
0.300
0.200
0.198
0.202
0.200
0.300
0.300
0.300
0.300
0.300
0.200
0.200
0.300
0.198
0.602
0.198
0.502
0.198
0.202
0.400
0.198
0.202
0.200
0.200
0.198
0.302
0.300
0.300
0.300
0.400
0.298
0.402
0.200
0.200
0.202
0.298
0.200
0.300
0.398
0.402
0.400
0.208
0.292
0.298
0.402
0.300
0.198
0.302
0.200
0.198
0.402
0.200
0.198
0.204
0.296
0.302
0.200
0.400
0.300
0.200
0.498
0.802
0.298
0.202
0.298
0.500
0.202
0.298
0.202
0.200
0.300
0.300
0.200
0.298
0.402
0.200
0.300
0.300
0.200
0.298
0.300
0.202
0.198
0.200
0.400
0.300
0.200
0.202
0.200
0.198
0.402
0.200
0.298
0.502
0.300
0.198
0.202
0.200
0.300
0.298
0.300
0.402
0.298
0.200
0.202
0.200
0.198
0.200
0.202
0.200
0.200
0.200
0.500
0.198
0.200
0.502
0.200
0.300
0.398
0.900
0.302
0.200
0.200
0.298
0.202
0.298
0.302
0.198
0.300
0.402
0.298
0.200
0.202
0.200
0.298
0.302
0.200
0.200
0.398
0.202
0.298
0.400
0.202
0.200
0.300
0.398
0.502
0.298
0.200
0.202
0.200
0.198
0.200
0.200
0.202
0.300
0.400
0.198
0.202
0.298
0.302
0.300
0.200
0.200
0.598
0.200
0.202
0.200
0.198
0.202
0.302
0.298
0.198
0.204
0.198
0.198
0.200
0.202
0.398
0.400
0.206
0.296
0.198
0.302
0.300
0.198
0.300
0.300
0.402
0.198
0.200
0.202
0.300
0.200
0.198
0.202
0.500
0.300
0.398
0.200
0.402
0.298
0.402
0.298
0.200
0.202
0.200
0.200
0.300
0.300
0.200
0.200
0.200
0.298
0.202
0.300
0.200
0.400
0.200
0.200
0.300
0.200
0.198
0.402
0.200
0.200
0.198
0.202
0.200
0.198
0.200
0.302
0.200
0.202
0.296
0.202
0.198
0.202
0.398
0.202
0.198
0.402
0.198
0.200
0.208
0.294
0.298
0.202
0.398
0.200
0.200
0.208
0.294
0.198
0.200
0.208
0.294
0.200
0.300
0.200
0.298
0.302
0.200
0.198
0.200
0.700
0.202
0.200
0.198
0.400
0.202
0.198
0.208
0.492
0.302
0.300
0.200
0.300
0.200
0.200
0.198
0.200
0.302
0.200
0.400
0.198
0.202
0.300
0.198
0.200
0.402
0.300
0.200
0.300
0.200
0.300
0.298
0.202
0.198
0.200
0.302
0.200
0.298
0.302
0.298
0.200
0.202
0.300
0.198
0.200
0.202
0.300
0.300
0.198
0.200
0.400
0.202
0.198
0.202
0.400
0.200
0.198
0.302
0.198
0.200
0.200
0.202
0.298
0.200
0.300
0.204
0.198
0.300
0.200
0.300
0.200
0.198
0.202
0.500
0.200
0.200
0.298
0.302
0.200
0.200
0.298
0.202
0.200
0.300
0.198
0.300
0.502
0.198
0.302
0.200
0.298
0.200
0.302
0.200
0.300
0.298
0.202
0.398
0.202
0.198
0.202
0.200
0.300
0.200
0.400
0.200
0.198
0.500
0.402
0.300
0.300
0.198
0.202
0.298
0.200
0.200
0.202
0.298
0.402
0.300
0.198
0.302
0.198
0.202
0.400
0.300
0.300
0.300
0.200
0.402
0.298
0.198
0.202
0.204
0.296
0.200
0.200
0.206
0.294
0.398
0.206
0.296
0.198
0.400
0.202
0.200
0.300
0.498
0.402
0.198
0.200
0.200
0.202
0.298
0.300
0.202
0.300
0.400
0.198
0.202
0.500
0.198
0.302
0.200
0.200
0.198
0.202
0.200
0.198
0.200
0.300
0.402
0.198
0.302
0.298
0.200
0.200
0.302
0.200
0.300
0.200
0.298
0.402
0.300
0.198
0.300
0.200
0.202
0.198
0.300
0.300
0.202
0.200
0.298
0.302
0.302
0.298
0.200
0.300
0.498
0.802
0.298
0.202
0.500
0.398
0.200
0.202
0.300
0.198
0.202
0.200
0.300
0.298
0.200
0.200
0.600
0.200
0.200
0.300
0.202
0.300
0.498
0.300
0.200
0.202
0.200
0.398
0.302
0.398
0.402
0.198
0.200
0.400
0.202
0.200
0.698
0.200
0.300
0.302
0.198
0.302
0.198
0.200
0.400
0.300
0.202
0.398
0.200
0.200
0.300
0.300
0.200
0.202
0.200
0.298
0.300
0.202
0.298
0.502
0.198
0.200
0.300
0.202
0.198
0.200
0.200
0.200
0.300
0.402
0.198
0.200
0.200
0.400
0.200
0.302
0.498
0.400
0.400
0.400
0.402
0.300
0.200
0.298
0.302
0.198
0.200
0.200
0.302
0.398
0.400
0.202
0.200
0.398
0.202
0.198
0.500
0.200
0.200
0.300
0.200
0.302
0.398
0.300
0.400
0.202
0.200
0.600
0.200
0.300
0.198
0.302
0.400
0.300
0.198
0.200
0.202
0.200
0.198
0.200
0.202
0.398
0.502
0.200
0.300
0.198
0.302
0.298
0.202
0.202
0.298
0.398
0.402
0.298
0.602
0.298
0.202
0.398
0.200
0.300
0.300
0.500
0.202
0.198
0.202
0.198
0.200
0.200
0.202
0.198
0.200
0.200
0.200
0.202
0.298
0.300
0.202
0.198
0.600
0.200
0.200
0.200
0.200
0.202
0.298
0.500
0.300
0.200
0.200
0.500
0.202
0.198
0.200
0.202
0.198
0.200
0.402
0.198
0.400
0.300
0.200
0.300
0.200
0.202
0.398
0.200
0.200
0.202
0.200
0.200
0.300
0.298
0.200
0.304
0.198
0.200
0.400
0.400
0.298
0.234
0.466
0.202
0.200
0.398
0.202
0.198
0.300
0.202
0.298
0.400
0.202
0.198
0.200
0.300
0.202
0.298
0.200
0.200
0.500
0.200
0.200
0.300
0.200
0.200
0.200
0.300
0.500
0.302
0.298
0.200
0.302
0.398
0.400
0.202
0.200
0.700
0.198
0.200
0.200
0.400
0.400
0.202
0.200
0.398
0.200
0.202
0.298
0.302
0.300
0.300
0.198
0.200
0.302
0.198
0.300
0.302
0.198
0.500
0.302
0.198
0.200
0.300
0.202
0.200
0.300
0.398
0.400
0.200
0.300
0.200
0.300
0.204
0.198
0.298
0.300
0.400
0.300
0.202
0.500
0.198
0.200
0.400
0.502
0.300
0.198
0.300
0.208
0.392
0.200
0.200
0.300
0.200
0.200
0.302
0.198
0.302
0.198
0.200
0.200
0.300
0.202
0.198
0.300
0.200
0.200
0.202
0.200
0.198
0.200
0.200
0.400
0.200
0.402
0.198
0.400
0.202
0.198
0.400
0.200
0.302
0.400
0.200
0.300
0.298
0.400
0.200
0.302
0.398
0.302
0.300
0.300
0.300
0.300
0.200
0.298
0.400
0.502
0.300
0.300
0.200
0.600
0.200
0.204
0.794
0.300
0.200
0.602
0.298
0.202
0.200
0.198
0.300
0.200
0.200
0.202
0.398
0.200
0.202
0.198
0.502
0.300
0.200
0.200
0.198
0.200
0.502
0.300
0.198
0.202
0.198
0.200
0.302
0.400
0.198
0.302
0.200
0.400
0.200
0.298
0.200
0.302
0.200
0.198
0.402
0.400
0.200
0.198
0.202
0.200
0.198
0.400
0.304
0.198
0.198
0.202
0.198
0.302
0.200
0.300
0.202
0.298
0.198
0.302
0.598
0.202
0.204
0.496
0.200
0.398
0.300
0.302
0.200
0.198
0.300
0.200
0.302
0.198
0.302
0.300
0.200
0.198
0.500
0.200
0.200
0.200
0.202
0.198
0.300
0.302
0.400
0.400
0.198
0.202
0.298
0.400
0.200
0.202
0.300
0.298
0.202
0.400
0.198
0.302
0.600
0.198
0.302
0.200
0.198
0.300
0.302
0.198
0.500
0.400
0.200
0.500
0.200
0.202
0.300
0.600
0.300
0.200
0.400
0.198
0.200
0.302
0.298
0.200
0.202
0.298
0.300
0.302
0.400
0.200
0.200
0.698
0.200
0.506
0.394
0.202
0.202
0.398
0.298
0.202
0.498
0.202
0.298
0.202
0.200
0.298
0.200
0.200
0.200
0.600
0.200
0.400
0.200
0.200
0.200
0.300
0.300
0.200
0.202
0.298
0.200
0.200
0.302
0.198
0.200
0.402
0.198
0.200
0.200
0.402
0.298
0.402
0.198
0.200
0.200
0.200
0.700
0.200
0.200
0.300
0.200
0.600
0.600
0.400
0.302
0.198
0.202
0.400
0.198
0.200
0.202
0.198
0.302
0.200
0.298
0.206
0.496
0.198
0.402
0.198
0.200
0.200
0.400
0.402
0.300
0.198
0.202
0.400
0.200
0.198
0.300
0.200
0.202
0.200
0.398
0.352
0.348
0.200
0.202
0.198
0.200
0.200
0.200
0.402
0.200
0.198
0.302
0.198
0.202
0.200
0.400
0.302
0.396
0.402
0.300
0.200
0.200
0.498
0.198
0.202
0.352
0.348
0.200
0.202
0.200
0.400
0.200
0.200
0.298
0.198
0.204
0.198
0.204
0.200
0.296
0.202
0.200
0.206
0.490
0.202
0.208
0.294
0.198
0.300
0.500
0.302
0.198
0.302
0.300
0.198
0.200
0.402
0.298
0.200
0.300
0.202
0.200
0.198
0.302
0.400
0.300
0.300
0.198
0.402
0.398
0.202
0.398
0.202
0.198
0.200
0.200
0.202
0.400
0.200
0.300
0.200
0.200
0.200
0.200
0.600
0.198
0.200
0.302
0.198
0.402
0.200
0.398
0.202
0.202
0.298
0.198
0.202
0.200
0.400
0.300
0.198
0.200
0.700
0.200
0.200
0.502
0.198
0.202
0.300
0.300
0.200
0.206
0.492
0.202
0.200
0.398
0.300
0.206
0.294
0.302
0.198
0.402
0.396
0.210
0.392
0.202
0.200
0.206
0.394
0.300
0.298
0.602
0.298
0.202
0.198
0.200
0.302
0.300
0.600
0.600
0.198
0.502
0.200
0.402
0.198
0.198
0.800
0.300
0.202
0.398
0.400
0.500
0.202
0.198
0.200
0.302
0.198
0.300
0.200
0.200
0.302
0.200
0.198
0.300
0.202
0.398
0.202
0.198
0.598
0.504
0.300
0.198
0.204
0.200
0.298
0.200
0.198
0.402
0.300
0.198
0.206
0.396
0.398
0.400
0.204
0.396
0.308
0.394
0.298
0.200
0.200
0.300
0.302
0.398
0.200
0.400
0.404
0.198
0.398
0.302
0.200
0.498
0.302
0.202
0.198
0.900
0.398
0.200
0.202
0.198
0.300
0.198
0.204
0.200
0.198
0.300
0.302
0.200
0.498
0.302
0.398
0.202
0.198
0.200
0.300
0.202
0.300
0.200
0.200
0.200
0.298
0.202
0.404
0.294
0.302
0.200
0.400
0.200
0.200
0.204
0.294
0.202
0.200
0.204
0.294
0.202
0.298
0.402
0.298
0.302
0.298
0.198
0.504
0.500
0.300
0.200
0.198
0.200
0.302
0.400
0.200
0.300
0.300
0.398
0.202
0.298
0.302
0.298
0.302
0.200
0.400
0.198
0.198
0.702
0.202
0.298
0.200
0.202
0.198
0.200
0.302
0.200
0.296
0.204
0.200
0.198
0.302
0.198
0.402
0.398
0.202
0.200
0.198
0.202
0.198
0.402
0.198
0.400
0.400
0.202
0.200
0.304
0.396
0.302
0.498
0.398
0.208
0.392
0.202
0.200
0.200
0.202
0.296
0.202
0.200
0.200
0.198
0.302
0.298
0.202
0.198
0.202
0.202
0.296
0.200
0.400
0.700
0.402
0.300
0.200
0.198
0.300
0.302
0.200
0.500
0.200
0.500
0.400
0.198
0.200
0.300
0.202
0.200
0.800
0.400
0.198
0.200
0.302
0.300
0.398
0.300
0.300
0.500
0.202
0.200
0.298
0.302
0.198
0.202
0.202
0.398
0.298
0.202
0.200
0.200
0.298
0.400
0.200
0.302
0.298
0.204
0.398
0.300
0.400
0.298
0.202
0.698
0.200
0.600
0.200
0.208
0.592
0.200
0.502
0.200
0.298
0.200
0.202
0.198
0.302
0.400
0.300
0.302
0.398
0.498
0.500
0.202
0.200
0.296
0.204
0.200
0.198
0.300
0.200
0.200
0.202
0.298
0.200
0.302
0.200
0.200
0.598
0.400
0.402
0.198
0.200
0.202
0.398
0.202
0.300
0.300
0.200
0.700
0.200
0.398
0.202
0.398
0.202
0.300
0.400
0.398
0.202
0.498
0.202
0.200
0.398
0.202
0.298
0.402
0.302
0.296
0.202
0.202
0.400
0.396
0.202
0.498
0.502
0.302
0.498
0.200
0.298
0.202
0.200
0.402
0.396
0.202
0.300
0.198
0.304
0.396
0.200
0.302
0.400
0.200
0.198
0.202
0.300
0.300
0.200
0.298
0.400
0.800
0.302
0.198
0.302
0.200
0.198
0.200
0.202
0.400
0.200
0.298
0.204
0.198
0.200
0.298
0.300
0.400
0.308
0.294
0.500
0.498
0.200
0.200
0.202
0.198
0.202
0.200
0.200
0.200
0.198
0.200
0.304
0.296
0.300
0.202
0.200
0.198
0.300
0.398
0.204
0.450
0.550
0.200
0.198
0.300
0.304
0.298
0.200
0.300
0.296
0.204
0.198
0.402
0.198
0.400
0.204
0.496
0.200
0.202
0.200
0.398
0.300
0.202
0.298
0.302
0.198
0.198
0.402
0.402
0.200
0.400
0.200
0.398
0.202
0.398
0.202
0.398
0.202
0.202
0.296
0.302
0.198
0.300
0.202
0.298
0.198
0.302
0.400
0.202
0.202
0.198
0.200
0.198
0.204
0.396
0.304
0.198
0.498
0.202
0.304
0.494
0.298
0.202
0.200
0.402
0.298
0.252
0.448
0.202
0.300
0.202
0.296
0.202
0.300
0.398
0.202
0.198
0.202
0.200
0.402
0.198
0.398
0.202
0.198
0.402
0.200
0.204
0.496
0.200
0.200
0.398
0.202
0.200
0.200
0.200
0.198
0.302
0.200
0.298
0.200
0.402
0.200
0.296
0.204
0.200
0.498
0.402
0.200
0.200
0.198
0.302
0.198
0.200
0.204
0.298
0.498
0.300
0.400
0.308
0.492
0.202
0.204
0.296
0.300
0.298
0.200
0.302
0.352
0.346
0.198
0.302
0.254
0.246
0.200
0.200
0.200
0.402
0.296
0.204
0.300
0.200
0.300
0.200
0.300
0.348
0.352
0.298
0.202
0.198
0.296
0.504
0.252
0.446
0.304
0.300
0.200
0.298
0.202
0.400
0.200
0.200
0.200
0.302
0.200
0.596
0.302
0.398
0.202
0.500
0.300
0.298
0.304
0.398
0.398
0.602
0.298
0.400
0.202
0.302
0.398
0.200
0.300
0.300
0.298
0.198
0.202
0.402
0.198
0.300
0.300
0.302
0.298
0.202
0.350
0.248
0.302
0.298
0.302
0.202
0.796
0.202
0.400
0.198
0.500
0.202
0.204
0.392
0.502
0.202
0.202
0.298
0.498
0.300
0.202
0.200
0.302
0.296
0.500
0.200
0.302
0.298
0.300
0.200
0.202
0.500
0.198
0.202
0.300
0.298
0.554
0.346
0.200
0.300
0.202
0.600
0.202
0.298
0.398
0.300
0.204
0.298
0.198
0.300
0.202
0.198
0.204
0.296
0.402
0.206
0.392
0.202
0.198
0.402
0.200
0.404
0.494
0.202
0.200
0.400
0.400
0.198
0.402
0.202
0.596
0.300
0.200
0.200
0.200
0.300
0.202
0.198
0.502
0.200
0.198
0.300
0.304
0.496
0.404
0.198
0.198
0.204
0.298
0.198
0.202
0.398
0.400
0.300
0.200
0.400
0.202
0.200
0.198
0.300
0.400
0.200
0.200
0.200
0.300
0.300
0.202
0.200
0.298
0.302
0.300
0.702
0.198
0.500
0.498
0.200
0.202
0.398
0.202
0.302
0.298
0.198
0.402
0.198
0.302
0.198
0.302
0.298
0.300
0.202
0.200
0.200
0.296
0.204
0.200
0.202
0.398
0.298
0.202
0.400
0.198
0.302
0.200
0.598
0.400
0.500
0.300
0.202
0.200
0.398
0.302
0.298
0.402
0.200
0.200
0.198
0.304
0.394
0.302
0.202
0.398
0.302
0.300
0.300
0.200
0.296
0.204
0.198
0.402
0.198
0.404
0.298
0.298
0.202
0.400
0.302
0.198
0.398
0.608
0.394
0.498
0.200
0.202
0.250
0.348
0.502
0.200
0.298
0.200
0.500
0.400
0.200
0.402
0.298
0.502
0.200
0.200
0.298
0.302
0.198
0.200
0.200
0.200
0.200
0.200
0.300
0.402
0.200
0.198
0.200
0.302
0.398
0.700
0.202
0.198
0.200
0.402
0.202
0.198
0.198
0.302
0.200
0.198
0.302
0.200
0.198
0.200
0.402
0.400
0.204
0.394
0.302
0.402
0.198
0.200
0.200
0.310
0.288
0.202
0.198
0.202
0.198
0.202
0.300
0.198
0.202
0.400
0.300
0.200
0.400
0.400
0.200
0.200
0.206
0.394
0.400
0.298
0.202
0.400
0.298
0.202
0.300
0.298
0.202
0.298
0.202
0.398
0.400
0.302
0.200
0.300
0.198
0.202
0.198
0.202
0.198
0.202
0.400
0.198
0.202
0.400
0.298
0.200
0.302
0.200
0.298
0.200
0.402
0.298
0.200
0.300
0.202
0.300
0.200
0.200
0.198
0.402
0.398
0.202
0.200
0.498
0.400
0.202
0.398
0.302
0.500
0.298
0.306
0.496
0.300
0.500
0.298
0.208
0.394
0.298
0.200
0.304
0.198
0.398
0.200
0.400
0.200
0.302
0.298
0.552
0.348
0.202
0.298
0.200
0.402
0.302
0.198
0.198
0.300
0.200
0.202
0.300
0.200
0.198
0.302
0.198
0.402
0.198
0.400
0.200
0.202
0.202
0.198
0.302
0.298
0.400
0.300
0.298
0.202
0.398
0.300
0.200
0.300
0.200
0.300
0.200
0.302
0.198
0.302
0.200
0.306
0.294
0.202
0.198
0.300
0.198
0.302
0.206
0.292
0.400
0.502
0.398
0.300
0.400
0.198
0.202
0.302
0.398
0.200
0.202
0.398
0.248
0.352
0.200
0.200
0.200
0.202
0.198
0.302
0.198
0.202
0.300
0.200
0.300
0.200
0.300
0.202
0.298
0.198
0.302
0.300
0.200
0.202
0.298
0.300
0.300
0.198
0.602
0.298
0.300
0.200
0.200
0.202
0.298
0.202
0.302
0.296
0.200
0.302
0.198
0.306
0.294
0.500
0.402
0.200
0.300
0.298
0.202
0.198
0.306
0.394
0.402
0.298
0.300
0.400
0.202
0.298
0.300
0.202
0.198
0.200
0.302
0.200
0.198
0.402
0.198
0.202
0.598
0.400
0.500
0.200
0.202
0.198
0.200
0.200
0.302
0.200
0.300
0.198
0.300
0.202
0.298
0.200
0.300
0.200
0.202
0.200
0.498
0.202
0.398
0.202
0.200
0.400
0.198
0.400
0.202
0.300
0.298
0.202
0.198
0.500
0.306
0.496
0.200
0.200
0.498
0.402
0.600
0.198
0.200
0.200
0.200
0.302
0.298
0.200
0.200
0.202
0.298
0.200
0.200
0.202
0.698
0.208
0.492
0.200
0.402
0.298
0.202
0.208
0.390
0.198
0.504
0.900
0.198
0.300
0.200
0.200
0.200
0.200
0.300
0.200
0.200
0.802
0.500
0.298
0.300
0.200
0.202
0.200
0.200
0.598
0.200
0.200
0.302
0.498
0.302
0.200
0.398
0.200
0.204
0.398
0.298
0.300
0.200
0.298
0.202
0.302
0.200
0.200
0.200
0.198
0.300
0.200
0.200
0.702
0.200
0.298
0.300
0.300
0.202
0.202
0.200
0.296
0.308
0.392
0.202
0.304
0.496
0.200
0.352
0.248
0.302
0.296
0.300
0.200
0.300
0.200
0.200
0.202
0.402
0.496
0.300
0.302
0.200
0.302
0.198
0.302
0.498
0.498
0.202
0.298
0.200
0.600
0.200
0.502
0.200
0.200
0.200
0.300
0.200
0.200
0.200
0.300
0.202
0.298
0.302
0.298
0.298
0.202
0.496
0.302
0.300
0.302
0.198
0.300
0.202
0.204
0.394
0.504
0.200
0.596
0.504
0.198
0.200
0.398
0.402
0.206
0.292
0.502
0.302
0.396
0.302
0.300
0.200
0.200
0.200
0.298
0.302
0.298
0.400
0.198
0.204
0.198
0.402
0.200
0.400
0.200
0.198
0.300
0.300
0.300
0.402
0.202
0.298
0.398
0.202
0.300
0.200
0.198
0.202
0.302
0.296
0.302
0.200
0.300
0.302
0.398
0.398
0.202
0.198
0.304
0.596
0.300
0.200
0.300
0.300
0.300
0.300
0.400
0.200
0.300
0.200
0.400
0.200
0.300
0.200
0.200
0.198
0.204
0.200
0.202
0.296
0.300
0.202
0.202
0.398
0.200
0.304
0.494
0.202
0.204
0.294
0.202
0.202
0.204
0.292
0.200
0.200
0.302
0.598
0.302
0.400
0.298
0.200
0.300
0.302
0.300
0.298
0.202
0.198
0.200
0.202
0.298
0.300
0.300
0.202
0.298
0.200
0.502
0.298
0.200
0.300
0.300
0.200
0.200
0.200
0.202
0.200
0.298
0.202
0.300
0.198
0.700
0.300
0.400
0.202
0.400
0.200
0.400
0.200
0.198
0.400
0.204
0.296
0.500
0.302
0.298
0.202
0.204
0.296
0.300
0.500
0.198
0.300
0.200
0.204
0.198
0.200
0.298
0.200
0.202
0.200
0.298
0.198
0.204
0.200
0.202
0.296
0.200
0.200
0.304
0.198
0.298
0.300
0.200
0.302
0.292
0.404
0.302
0.200
0.300
0.198
0.302
0.302
0.198
0.400
0.298
0.202
0.200
0.302
0.300
0.400
0.198
0.200
0.300
0.302
0.398
0.202
0.302
0.394
0.202
0.596
0.304
0.298
0.302
0.500
0.200
0.200
0.402
0.198
0.302
0.698
0.200
0.304
0.296
0.400
0.200
0.400
0.200
0.202
0.198
0.200
0.298
0.400
0.502
0.202
0.300
0.198
0.302
0.200
0.302
0.398
0.200
0.198
0.202
0.298
0.200
0.300
0.200
0.200
0.300
0.300
0.298
0.202
0.200
0.300
0.200
0.300
0.200
0.400
0.400
0.200
0.300
0.200
0.300
0.300
0.500
0.200
0.298
0.202
0.298
0.202
0.298
0.202
0.298
0.204
0.298
0.200
0.302
0.198
0.302
0.198
0.352
0.350
0.200
0.298
0.200
0.300
0.202
0.298
0.202
0.298
0.202
0.302
0.198
0.298
0.204
0.200
0.496
0.198
0.402
0.400
0.200
0.598
0.202
0.300
0.200
0.300
0.200
0.300
0.200
0.300
0.200
0.200
0.300
0.302
0.398
0.200
0.202
0.198
0.204
0.198
0.398
0.200
0.200
0.300
0.300
0.300
0.300
0.300
0.200
0.200
0.298
0.202
0.200
0.400
0.202
0.398
0.200
0.200
0.500
0.200
0.302
0.398
0.200
0.202
0.200
0.198
0.300
0.400
0.200
0.402
0.298
0.300
0.200
0.400
0.900
0.400
0.200
0.300
0.400
0.200
0.202
0.402
0.296
0.200
0.402
0.300
0.198
0.202
0.198
0.200
0.200
0.200
0.202
0.198
0.200
0.300
0.202
0.198
0.302
0.198
0.200
0.200
0.200
0.300
0.204
0.198
0.298
0.200
0.304
0.298
0.400
0.200
0.202
0.396
0.202
0.198
0.202
0.200
0.202
0.298
0.600
0.300
0.298
0.302
0.402
0.400
0.198
0.200
0.200
0.700
0.200
0.198
0.202
0.198
0.200
0.202
0.302
0.296
0.202
0.398
0.500
0.302
0.258
0.242
0.300
0.202
0.300
0.198
0.506
0.294
0.200
0.300
0.200
0.300
0.200
0.202
0.400
0.198
0.300
0.200
0.300
0.200
0.200
0.300
0.200
0.400
0.198
0.200
0.202
0.202
0.200
0.198
0.300
0.300
0.302
0.198
0.300
0.198
0.704
0.200
0.198
0.198
0.300
0.402
0.200
0.300
0.500
0.298
0.202
0.198
0.404
0.198
0.398
0.202
0.300
0.200
0.198
0.202
0.300
0.200
0.298
0.202
0.200
0.202
0.296
0.208
0.392
0.202
0.300
0.200
0.200
0.200
0.300
0.300
0.400
0.202
0.198
0.202
0.298
0.300
0.198
0.202
0.300
0.200
0.200
0.204
0.296
0.198
0.302
0.298
0.402
0.304
0.294
0.202
0.200
0.300
0.200
0.204
0.296
0.500
0.300
0.200
0.300
0.398
0.200
0.202
0.300
0.398
0.202
0.300
0.300
0.198
0.302
0.200
0.198
0.200
0.302
0.200
0.200
0.200
0.200
0.198
0.402
0.598
0.402
0.398
0.300
0.302
0.198
0.302
0.198
0.202
0.200
0.200
0.300
0.300
0.200
0.300
0.498
0.200
0.202
0.204
0.494
0.202
0.202
0.200
0.296
0.406
0.294
0.202
0.200
0.202
0.296
0.302
0.310
0.288
0.302
0.198
0.200
0.302
0.500
0.300
0.198
0.500
0.202
0.598
0.200
0.200
0.700
0.400
0.198
0.302
0.300
0.300
0.400
0.304
0.296
0.300
0.202
0.200
0.450
0.448
0.202
0.198
0.402
0.300
0.200
0.200
0.400
0.200
0.298
0.202
0.298
0.200
0.300
0.202
0.298
0.200
0.300
0.200
0.302
0.200
0.200
0.202
0.202
0.596
0.306
0.292
0.606
0.594
0.202
0.200
0.498
0.200
0.202
0.300
0.200
0.198
0.204
0.498
0.198
0.400
0.202
0.302
0.296
0.502
0.298
0.202
0.202
0.298
0.200
0.402
0.198
0.298
0.302
0.198
0.202
0.198
0.200
0.202
0.200
0.398
0.202
0.200
0.298
0.202
0.300
0.198
0.300
0.202
0.298
0.202
0.298
0.200
0.300
0.202
0.398
0.202
0.298
0.204
0.398
0.200
0.202
0.396
0.402
0.400
0.298
0.202
0.398
0.200
0.200
0.208
0.294
0.200
0.200
0.198
0.302
0.198
0.202
0.200
0.298
0.302
0.302
0.198
0.300
0.198
0.208
0.294
0.198
0.202
0.206
0.294
0.198
0.300
0.202
0.200
0.198
0.302
0.198
0.200
0.300
0.300
0.602
0.400
0.400
0.198
0.402
0.298
0.202
0.400
0.298
0.900
0.300
0.200
0.300
0.500
0.202
0.202
0.396
0.202
0.300
0.200
0.300
0.400
0.300
0.202
0.198
0.200
0.200
0.200
0.402
0.198
0.300
0.200
0.202
0.198
0.300
0.300
0.300
0.400
0.302
0.298
0.602
0.198
0.202
0.304
0.900
0.494
0.200
0.600
0.302
0.598
0.300
0.300
0.502
0.198
0.402
0.300
0.198
0.400
0.302
0.500
0.298
0.202
0.298
0.200
0.502
0.200
0.200
0.200
0.200
0.298
0.500
0.202
0.198
0.400
0.302
0.200
0.498
0.302
0.200
0.300
0.198
0.502
0.200
0.400
0.200
0.300
0.300
0.198
0.202
0.298
0.200
0.202
0.398
0.702
0.300
0.300
0.298
0.202
0.198
0.308
0.292
0.200
0.200
0.302
0.200
0.498
0.202
0.198
0.202
0.300
0.202
0.296
0.202
0.298
0.202
0.400
0.198
0.300
0.200
0.300
0.200
0.202
0.398
0.300
0.202
0.300
0.198
0.300
0.202
0.300
0.200
0.400
0.298
0.200
0.300
0.302
0.300
0.300
0.200
0.198
0.202
0.200
0.298
0.300
0.204
0.396
0.200
0.200
0.202
0.298
0.200
0.404
0.296
0.202
0.200
0.202
0.398
0.198
0.200
0.500
0.200
0.200
0.300
0.300
0.300
0.500
0.400
0.300
0.400
0.400
0.500
0.200
0.200
0.300
0.200
0.300
0.200
0.198
0.502
0.200
0.200
0.500
0.300
0.200
0.200
0.200
0.300
0.400
0.202
0.198
0.202
0.394
0.404
0.198
0.400
0.400
0.200
0.402
0.200
0.398
0.500
0.202
0.198
0.202
0.298
0.300
0.404
0.296
0.200
0.402
0.300
0.300
0.200
0.300
0.200
0.200
0.300
0.200
0.200
0.198
0.202
0.200
0.698
0.400
0.302
0.200
0.200
0.598
0.202
0.200
0.200
0.300
0.500
0.300
0.200
0.298
0.502
0.206
0.294
0.400
0.206
0.294
0.300
0.200
0.300
0.400
0.500
0.200
0.200
0.300
0.200
0.200
0.200
0.200
0.200
0.300
0.200
0.198
0.200
1.002
0.200
0.198
0.202
0.198
0.202
0.202
0.198
0.200
0.200
0.298
0.302
0.200
0.300
0.502
0.698
0.400
0.198
0.202
0.200
0.198
0.802
0.400
0.400
0.200
0.298
0.202
0.198
0.202
0.200
0.200
0.200
0.200
0.300
0.302
0.198
0.208
0.390
0.302
0.206
0.392
0.508
0.292
0.702
0.198
0.300
0.500
0.200
0.400
0.400
0.202
0.358
0.540
0.800
1.202
0.200
0.500
0.300
0.200
0.300
0.200
0.200
0.200
0.298
0.200
0.200
0.202
0.298
0.200
0.200
0.500
0.200
0.300
0.300
0.200
0.400
0.202
0.798
0.300
0.202
0.400
0.400
0.200
0.498
0.300
0.300
0.500
0.202
0.198
0.302
0.200
0.200
0.698
0.500
0.400
0.200
0.300
0.200
0.300
0.598
0.602
0.204
0.598
0.302
0.496
0.200
0.598
0.302
0.204
0.398
0.200
0.400
0.200
0.198
0.302
0.200
0.400
0.300
0.300
0.208
0.692
0.200
0.200
0.398
0.300
0.200
0.200
0.200
0.200
0.402
0.200
0.198
0.202
0.200
0.498
0.202
0.298
0.300
0.300
0.200
0.200
0.202
0.400
0.400
0.200
0.200
0.400
0.300
0.200
0.200
0.600
0.200
0.800
0.200
0.200
0.300
0.200
0.200
0.700
0.600
0.198
0.402
0.498
0.202
0.200
0.198
0.602
0.198
0.302
0.300
0.298
0.302
1.200
0.198
0.200
0.200
0.202
0.500
0.302
0.298
0.300
0.500
0.400
0.200
0.500
0.198
0.200
0.202
0.200
0.200
0.200
0.198
0.202
0.200
0.200
0.200
0.300
0.302
0.398
0.200
0.500
0.200
0.400
0.200
0.400
0.298
0.202
0.300
0.200
0.200
0.200
0.500
0.200
0.500
0.400
0.200
0.300
0.198
0.200
0.200
0.200
0.500
0.300
0.200
0.202
0.300
0.200
0.300
0.200
0.298
0.202
0.200
0.200
0.400
0.300
0.400
0.200
0.200
0.598
0.402
0.200
0.200
0.300
0.200
0.200
0.300
0.200
0.300
0.200
0.200
0.198
0.302
0.200
0.198
0.402
0.200
0.200
0.298
0.202
0.198
0.502
0.300
0.300
0.300
0.198
0.402
0.198
0.400
0.202
0.300
0.400
0.400
0.400
0.298
0.302
0.300
0.300
0.200
0.198
0.502
0.198
0.402
0.200
0.200
0.500
0.198
0.500
0.302
0.200
0.298
0.302
0.200
0.300
0.300
0.200
0.200
0.300
0.198
0.300
0.202
0.298
0.202
0.198
0.302
0.400
0.198
0.200
0.202
0.300
0.500
0.200
0.500
0.198
0.202
0.300
0.498
0.402
0.200
0.398
0.202
0.300
0.198
0.202
0.202
0.198
0.200
0.498
0.202
0.198
0.202
0.300
0.300
0.200
0.300
0.298
0.200
0.502
0.398
0.300
0.202
0.298
0.200
0.202
0.400
0.200
0.200
0.400
0.198
0.202
0.200
0.400
0.200
0.200
0.206
0.242
0.852
0.198
0.600
0.202
0.198
0.202
0.200
0.198
0.302
0.200
0.500
0.300
0.200
0.698
0.202
0.500
0.200
0.300
0.300
0.198
0.600
0.300
0.300
0.202
0.298
0.200
0.402
0.298
0.200
0.302
0.200
0.398
0.302
0.700
0.198
0.202
0.298
0.200
0.302
0.300
0.198
0.302
0.198
0.200
0.602
0.198
0.200
0.504
0.198
0.198
0.402
0.398
0.300
0.202
0.598
0.200
0.400
0.202
0.300
0.200
0.198
0.202
0.298
0.200
0.500
0.200
0.202
0.198
0.200
0.200
0.200
0.200
0.302
0.198
0.302
0.298
0.200
0.200
0.402
0.198
0.300
0.300
0.300
0.200
0.202
0.200
0.398
0.302
0.198
0.200
0.502
0.498
0.300
0.202
0.400
0.198
0.200
0.300
0.302
0.300
0.200
0.198
0.402
0.200
0.400
0.400
0.200
0.298
0.402
0.398
0.200
0.200
0.202
0.498
0.402
0.598
0.302
0.398
0.300
0.402
0.198
0.200
0.202
0.498
0.400
0.302
0.200
0.198
0.202
0.198
0.202
0.198
0.302
0.198
0.200
0.202
0.300
0.298
0.400
0.300
0.300
0.400
0.502
0.200
0.300
0.198
0.200
0.200
0.304
0.296
0.200
0.200
0.202
0.298
0.202
0.200
0.198
0.400
0.302
0.198
0.202
0.300
0.400
0.500
0.298
0.300
0.302
0.200
0.200
0.198
0.402
0.300
0.200
0.400
0.200
0.300
0.298
0.590
0.410
0.302
0.198
0.500
0.200
0.202
0.498
0.202
0.200
0.698
0.202
0.400
0.200
0.198
0.206
0.294
0.202
0.200
0.198
0.200
0.200
0.202
0.298
0.300
0.302
0.298
0.202
0.198
0.200
0.300
0.200
0.200
0.200
0.200
0.300
0.402
0.298
0.202
0.198
0.202
0.198
0.500
0.202
0.200
0.298
0.300
0.200
0.400
0.402
0.298
0.200
0.500
0.200
0.200
0.400
0.202
0.200
0.298
0.302
0.198
0.200
0.302
0.298
0.300
0.200
0.202
0.198
0.202
0.298
0.200
0.200
0.204
0.498
0.198
0.206
0.294
0.202
0.300
0.598
0.300
0.300
0.300
0.200
0.200
0.300
0.302
0.198
0.300
0.500
0.200
0.200
0.200
0.502
0.198
0.200
0.202
0.398
0.402
0.200
0.298
0.200
0.200
0.500
0.200
0.400
0.200
0.202
0.300
0.298
0.200
0.300
0.202
0.298
0.200
0.300
0.200
0.302
0.298
0.300
0.200
0.200
0.200
0.300
0.300
0.200
0.202
0.298
0.302
0.300
0.298
0.202
0.400
0.198
0.202
0.300
0.398
0.202
0.300
0.398
0.202
0.500
0.398
0.300
0.400
0.200
0.200
0.300
0.200
0.302
0.400
0.198
0.300
0.200
0.202
0.198
0.300
0.200
0.400
0.200
0.302
0.200
0.198
0.302
0.198
0.200
0.200
0.200
0.300
0.200
0.300
0.200
0.200
0.302
0.198
0.800
0.500
0.200
0.400
0.300
0.202
0.298
0.302
0.198
0.200
0.300
0.200
0.200
0.200
0.300
0.202
0.300
0.298
0.304
0.198
0.398
0.202
0.300
0.400
0.198
0.302
0.598
0.500
0.200
0.300
0.200
0.300
0.200
0.200
0.202
0.298
0.300
0.200
0.400
0.200
0.200
0.202
0.198
0.300
0.900
0.300
0.202
0.198
0.200
0.200
0.302
0.198
0.300
0.200
0.300
0.200
0.300
0.200
0.200
0.300
0.402
0.198
0.200
0.200
0.200
0.300
0.300
0.300
0.300
0.200
0.200
0.300
0.202
0.198
0.200
0.200
0.200
0.200
0.200
0.200
0.302
0.198
0.200
0.200
0.200
0.300
0.200
0.200
0.200
0.300
0.200
0.200
0.200
0.300
0.300
0.302
0.298
0.200
0.200
0.202
0.198
0.300
0.200
0.500
0.200
0.200
0.400
0.302
0.198
0.302
0.200
0.198
0.202
0.298
0.200
0.200
0.200
0.400
0.200
0.200
0.300
0.300
0.200
0.300
0.300
0.200
0.300
0.200
0.200
0.300
0.402
0.198
0.400
0.300
0.200
0.200
0.300
0.200
0.200
0.200
0.200
0.200
0.400
0.200
0.400
0.200
0.300
0.200
0.200
0.300
0.200
0.200
0.202
0.198
0.200
0.400
0.400
0.200
0.402
0.198
0.200
0.200
0.302
0.198
0.300
0.300
0.400
0.200
0.300
0.302
0.198
0.402
0.300
0.198
0.200
0.202
0.300
0.398
0.600
0.198
0.202
0.206
0.294
0.300
0.200
0.200
0.202
0.298
0.200
0.300
0.200
0.200
0.300
0.200
0.200
0.298
0.202
0.200
0.200
0.300
0.200
0.200
0.300
0.300
0.400
0.300
0.400
0.200
0.200
0.300
0.300
0.200
0.300
0.302
0.200
0.200
0.300
0.198
0.200
0.300
0.200
0.300
0.200
0.200
0.300
0.400
0.402
0.198
0.200
0.198
0.302
0.300
0.300
0.198
0.602
0.500
0.300
0.500
0.400
0.200
0.900
0.300
0.206
0.394
0.200
0.200
0.400
0.200
0.400
0.300
0.200
0.200
0.400
0.400
0.200
0.300
0.200
0.200
0.200
0.200
0.200
0.300
0.200
0.500
0.300
0.200
0.300
0.200
0.300
0.300
0.300
0.400
0.200
0.200
0.200
0.202
0.298
0.500
0.500
0.300
0.200
0.200
0.300
0.200
0.300
0.200
0.500
0.200
0.198
0.202
0.300
0.200
0.298
0.202
0.300
0.200
0.298
0.200
0.402
0.398
0.302
0.200
0.200
0.200
0.200
0.300
0.200
0.300
0.200
0.200
0.300
0.300
0.200
0.400
0.400
0.500
0.200
0.700
0.200
0.200
0.500
0.400
0.300
0.200
0.200
0.200
0.200
0.400
0.300
0.200
0.398
0.302
0.300
0.300
0.300
0.200
0.200
0.200
0.198
0.702
0.298
0.302
0.200
0.400
0.398
0.200
0.500
0.300
0.202
0.498
0.300
0.300
0.400
0.300
0.200
0.500
0.200
0.200
0.600
0.300
0.300
0.398
0.202
0.200
0.600
0.300
0.400
0.300
0.200
0.800
0.206
0.394
0.200
0.200
0.200
0.200
0.300
0.298
0.604
0.198
0.200
0.200
0.202
0.398
0.200
0.300
0.200
0.700
0.200
0.200
0.200
0.300
0.900
0.200
0.200
0.200
0.300
0.200
0.700
0.300
0.400
0.200
0.200
0.700
0.500
0.400
0.400
0.200
0.300
0.300
0.200
0.400
0.200
0.300
0.400
0.400
0.500
0.400
0.500
0.400
0.500
0.200
0.200
0.500
0.900
0.200
0.200
0.500
0.300
0.300
0.300
0.400
0.200
0.300
0.200
0.300
0.400
0.200
0.400
0.300
0.400
0.300
0.200
0.800
0.600
0.400
0.400
0.500
0.200
0.898
0.302
0.400
0.298
0.202
0.200
0.200
0.400
0.500
0.200
0.300
0.400
0.300
0.298
0.302
0.200
0.500
0.200
0.300
0.500
0.600
0.400
0.600
0.300
0.500
0.600
0.300
0.400
0.300
0.200
0.400
0.400
0.206
0.294
0.500
0.400
0.600
0.300
0.400
0.300
0.200
0.200
0.200
0.400
0.600
0.400
0.300
0.600
0.200
0.400
0.300
0.200
0.200
0.200
0.300
0.298
0.602
0.398
0.502
0.200
0.298
0.202
0.200
0.600
0.300
0.400
0.300
0.200
0.200
0.200
0.400
0.400
0.300
0.502
0.400
0.498
0.400
0.400
0.500
0.600
0.300
0.800
0.400
0.300
0.400
0.202
0.200
0.200
0.300
0.200
0.300
0.200
0.198
0.202
0.198
0.202
0.500
0.200
0.300
0.300
0.200
0.200
0.200
0.300
0.300
0.500
0.400
0.200
0.200
0.300
0.300
0.200
0.400
0.200
0.198
0.202
0.200
0.300
0.200
0.300
0.200
0.300
0.300
0.200
0.300
0.400
0.300
0.500
0.200
0.400
0.300
0.200
0.400
0.300
0.200
0.500
0.200
0.200
0.400
0.200
0.200
0.200
0.200
0.200
0.200
0.200
0.302
0.198
0.200
0.400
0.200
0.200
0.400
0.200
0.200
0.200
0.400
0.200
0.302
0.198
0.200
0.200
0.200
0.400
0.200
0.200
0.200
0.200
0.200
0.200
0.400
0.300
0.300
0.300
0.300
0.198
0.302
0.200
0.202
0.200
0.198
0.300
0.200
0.300
0.200
0.400
0.200
0.200
0.200
0.402
0.298
0.198
0.302
0.200
0.400
0.500
0.300
0.200
0.206
0.294
0.300
0.500
0.200
0.300
0.204
0.204
0.392
0.198
0.302
0.300
0.200
0.202
0.198
0.200
0.198
0.308
0.294
0.400
0.206
0.394
0.200
0.200
0.400
0.300
0.200
0.400
0.200
0.700
0.400
0.200
0.200
0.202
0.198
0.200
0.202
0.200
0.198
0.400
0.400
0.200
0.200
0.400
0.200
0.200
0.400
0.200
0.200
0.200
0.200
0.200
0.300
0.302
0.198
0.200
0.402
0.300
0.198
0.300
0.300
0.198
0.304
0.198
0.302
0.198
0.200
0.302
0.198
0.200
0.400
0.202
0.198
0.200
0.300
0.200
0.200
0.200
0.200
0.200
0.400
0.200
0.200
0.200
0.200
0.400
0.202
0.400
0.198
0.200
0.206
0.294
0.300
0.200
0.400
0.302
0.200
0.398
0.400
0.200
0.200
0.300
0.200
0.200
0.300
0.500
0.200
0.200
0.300
0.400
0.200
0.302
0.198
0.200
0.200
0.400
0.200
0.198
0.302
0.200
0.200
0.300
0.300
0.400
0.300
0.400
0.300
0.400
0.200
0.300
0.200
0.300
0.200
0.400
0.200
0.300
0.300
0.300
0.200
0.200
0.200
0.400
0.200
0.200
0.200
0.200
0.402
0.298
0.300
0.200
0.300
0.302
0.298
0.500
0.200
0.200
0.400
0.200
0.300
0.200
0.200
0.200
0.300
0.500
0.200
0.300
0.202
0.198
0.200
0.200
0.200
0.200
0.200
0.200
0.400
0.200
0.200
0.400
0.600
0.200
0.200
0.200
0.200
0.200
0.300
0.200
0.200
0.300
0.200
0.200
0.200
0.400
0.300
0.200
0.300
0.400
0.400
0.500
0.200
0.200
0.300
0.200
0.200
0.300
0.300
0.200
0.602
0.398
0.300
0.400
0.200
0.300
0.500
0.402
0.398
0.200
0.200
0.206
0.294
0.200
0.300
0.200
0.300
0.200
0.300
0.200
0.200
0.200
0.400
0.200
0.208
0.400
0.292
0.500
0.400
0.202
0.198
0.300
0.200
0.200
0.300
0.300
1.298
0.202
0.298
0.200
0.302
0.598
0.400
0.202
0.200
1.000
0.400
0.198
0.304
0.298
0.200
0.202
0.198
0.400
0.200
0.200
0.200
0.400
0.200
0.200
0.200
0.400
0.402
0.200
0.198
0.200
0.200
0.202
0.198
0.200
0.302
0.398
0.200
0.202
0.198
0.200
0.302
0.198
0.200
0.200
0.304
0.296
0.302
0.198
0.500
0.200
0.200
0.300
0.200
0.200
0.302
0.198
0.200
0.200
0.400
0.200
0.202
0.598
0.198
0.302
0.300
0.200
0.200
0.200
0.200
0.300
0.300
0.200
0.300
0.200
0.300
0.400
0.200
0.200
0.198
0.302
0.200
0.202
0.398
0.198
0.302
0.300
0.202
0.198
0.200
0.302
0.198
0.200
0.200
0.400
0.200
0.302
0.198
0.200
0.198
0.204
0.298
0.200
0.200
0.300
0.200
0.202
0.198
0.300
0.200
0.204
0.198
0.396
0.202
0.300
0.500
0.206
0.492
0.602
0.300
0.300
0.200
0.400
0.200
0.200
0.402
0.198
0.200
0.300
0.498
0.202
0.300
0.200
0.200
0.500
0.200
0.200
0.200
0.498
0.200
0.202
0.400
0.200
0.200
0.400
0.200
0.200
0.200
0.300
0.200
0.600
0.400
0.200
0.500
0.200
0.300
0.200
0.200
0.200
0.202
0.198
0.302
0.198
0.300
0.202
0.198
0.402
0.200
0.198
0.200
0.200
0.198
1.202
0.600
0.300
0.398
0.202
0.200
0.200
0.200
0.298
0.202
0.300
0.200
0.298
0.202
0.200
0.300
0.500
0.198
0.200
0.202
0.398
0.200
0.400
0.302
0.298
0.202
0.200
0.300
0.298
0.200
0.300
0.200
0.208
0.492
0.200
0.200
0.202
0.198
0.400
0.302
0.398
0.500
0.202
0.200
0.300
0.300
0.298
0.200
0.200
0.300
0.502
0.300
0.198
0.400
0.202
0.198
0.200
0.400
0.202
0.198
0.200
0.500
0.200
0.600
0.400
0.200
0.300
0.200
0.200
0.202
0.302
0.396
0.200
0.202
0.500
0.298
0.206
0.394
0.300
0.208
0.292
0.300
0.200
0.500
0.800
0.700
0.300
0.200
0.500
0.200
0.300
0.200
0.300
0.200
0.202
0.200
0.398
0.502
0.198
0.300
0.200
0.202
0.198
0.400
0.300
0.300
0.400
0.200
0.800
0.400
0.200
0.400
0.300
0.200
0.200
0.200
0.200
0.400
0.500
0.300
0.200
0.200
0.300
0.200
0.402
0.398
0.200
0.300
0.500
0.402
0.598
0.302
0.698
0.600
0.400
0.206
0.794
0.600
0.300
0.200
0.200
0.700
0.200
0.500
0.300
0.300
0.300
0.400
0.500
0.200
0.300
0.400
0.300
0.300
0.300
0.200
0.200
0.300
0.200
0.200
0.300
0.300
0.400
0.200
0.200
0.402
0.200
0.200
0.200
0.198
0.200
0.602
0.598
0.302
0.198
0.200
0.200
0.300
0.500
0.400
0.500
0.400
0.206
0.394
0.300
0.206
0.494
0.200
0.300
0.300
0.300
0.600
0.300
0.500
0.400
0.400
0.500
0.300
0.200
0.400
0.200
0.300
0.400
0.300
0.200
0.400
0.200
0.200
0.500
0.400
0.500
0.600
0.300
0.400
0.300
0.200
0.300
0.500
0.600
0.400
0.400
0.500
0.200
0.200
0.700
0.200
0.500
0.300
0.600
0.400
0.200
0.300
0.500
0.200
0.200
0.300
0.300
0.300
0.302
0.398
0.200
0.200
0.600
0.300
0.400
0.300
0.200
0.400
0.300
0.200
0.400
0.500
0.700
0.300
0.200
0.400
0.400
0.500
0.500
0.400
0.600
0.300
0.300
0.400
0.200
0.400
0.400
0.400
0.300
0.300
0.200
0.300
0.400
0.200
0.200
0.200
0.300
0.200
0.700
0.300
0.200
0.400
0.400
0.300
0.200
0.500
0.400
0.300
0.300
0.300
0.300
0.400
0.200
0.300
0.500
0.400
0.600
0.200
0.400
0.300
0.200
0.400
0.500
0.300
0.400
0.300
0.200
0.402
0.198
0.200
0.302
0.500
0.198
0.300
0.200
0.200
0.500
0.300
0.200
0.400
0.200
0.500
0.200
0.200
0.700
0.200
0.400
0.300
0.300
0.500
0.500
0.300
0.202
0.198
0.200
0.500
0.200
0.300
0.402
0.200
0.700
0.298
0.200
0.402
0.198
0.702
0.298
0.200
0.402
0.298
0.500
0.202
0.198
0.200
0.402
0.298
0.400
0.202
0.198
0.300
0.402
0.298
0.602
0.398
0.200
0.302
0.498
0.200
0.202
0.198
0.200
0.200
0.302
0.298
0.400
0.200
0.300
0.500
0.202
0.198
0.200
0.400
0.400
0.600
0.200
0.200
0.600
0.200
0.302
0.200
0.298
0.300
0.302
0.398
0.200
0.402
0.398
0.200
0.202
0.198
0.400
0.300
0.400
0.300
0.202
0.298
0.502
0.198
0.502
0.298
0.400
0.200
0.400
1.000
0.400
0.302
0.200
0.400
0.298
0.300
0.400
0.302
0.398
0.402
0.298
0.200
0.200
0.200
0.400
0.300
0.202
0.498
0.300
0.500
0.500
0.300
0.200
0.402
0.298
0.200
0.402
0.198
0.500
0.202
0.298
0.400
0.202
0.398
0.200
0.302
0.498
0.402
0.498
0.200
0.202
0.298
0.300
0.202
0.398
0.200
0.200
0.400
0.200
0.300
0.602
0.300
0.398
0.200
0.200
0.300
0.300
0.200
0.402
0.898
0.400
0.300
0.202
0.198
0.200
0.300
0.202
0.198
0.300
0.402
0.598
0.302
0.398
0.200
0.302
0.298
0.200
0.200
0.200
0.200
0.702
0.198
0.400
0.302
0.598
0.300
0.300
0.400
0.202
0.298
0.200
0.402
0.398
0.200
0.302
0.198
0.300
0.900
0.300
0.400
0.300
0.700
0.400
0.400
0.200
0.300
1.300
0.300
0.200
0.202
0.198
0.200
0.200
0.200
0.300
0.200
0.402
0.398
0.502
0.198
0.300
0.400
0.300
0.300
0.300
0.700
0.200
0.400
0.400
0.300
0.400
0.300
0.200
0.200
0.500
0.200
0.500
0.400
0.300
0.400
0.300
0.200
0.400
0.400
0.200
0.402
0.398
0.402
0.598
0.300
0.700
0.202
0.798
0.208
0.292
0.500
0.200
0.202
0.198
0.402
0.298
0.300
0.202
0.498
0.402
0.400
0.500
0.398
0.300
0.700
0.402
0.298
0.300
0.302
0.398
0.300
0.202
0.398
0.200
0.200
0.202
0.198
0.500
0.200
0.300
0.300
0.202
0.398
0.300
0.400
0.200
0.502
0.298
0.602
0.198
0.302
0.300
0.300
0.298
0.302
0.398
0.300
0.202
0.300
0.198
0.200
0.302
0.298
0.300
0.202
0.198
0.300
0.300
0.300
0.400
0.302
0.698
0.202
0.200
0.700
0.598
0.302
0.198
0.200
0.200
0.300
0.300
0.400
0.202
0.198
0.702
0.900
0.198
0.400
0.302
0.198
0.200
0.200
0.300
0.600
0.302
0.200
0.200
0.200
0.300
0.198
0.300
0.200
0.202
0.198
0.200
0.502
0.298
0.200
0.200
0.202
0.498
0.200
0.202
0.598
0.302
0.398
0.300
0.202
0.198
0.300
0.300
0.400
0.600
0.700
0.202
0.300
0.798
0.206
0.496
0.198
0.200
0.200
0.300
0.400
0.300
0.202
0.198
0.202
0.200
0.200
0.300
0.398
0.302
0.198
0.500
0.202
0.198
0.200
0.400
0.600
0.300
0.300
0.200
0.200
0.302
0.198
0.200
0.200
0.402
0.300
0.200
0.300
0.198
0.200
0.502
0.398
0.200
0.302
0.398
0.200
0.302
0.198
0.400
0.302
0.398
0.300
0.202
0.398
0.400
0.300
0.700
0.200
0.800
1.000
0.200
0.200
0.302
0.298
0.200
0.200
0.202
0.398
0.200
0.302
0.498
0.402
0.198
0.300
0.200
0.202
0.398
0.208
0.294
0.300
0.300
0.198
0.302
0.198
0.200
0.200
0.602
0.200
0.398
0.200
0.200
0.300
0.300
0.200
0.402
0.198
0.300
0.300
0.202
0.398
0.400
0.500
0.400
0.300
0.200
0.200
0.202
0.198
0.300
0.400
0.600
0.302
0.298
0.200
0.402
0.298
0.300
0.300
0.300
0.302
0.300
0.298
0.200
0.402
0.498
0.402
0.198
0.300
0.402
0.298
0.200
0.402
0.198
0.200
0.502
0.498
0.400
0.700
0.202
0.498
0.300
0.300
0.300
0.400
0.200
0.200
0.300
0.200
0.200
0.300
0.600
0.200
0.502
0.298
0.602
0.398
0.502
0.198
0.300
0.200
0.202
0.298
0.300
0.302
0.398
0.300
0.200
0.300
0.500
0.200
0.200
0.300
0.300
0.300
0.700
0.500
0.500
0.200
0.200
0.302
0.298
0.200
0.402
0.398
0.200
0.302
0.298
0.200
0.200
0.202
0.298
0.300
0.302
0.298
0.400
0.202
0.198
0.200
0.400
0.202
0.198
0.200
0.300
0.202
0.298
0.502
0.198
0.400
0.302
0.198
0.200
0.502
0.298
0.400
0.202
0.398
0.200
0.402
0.398
0.402
0.298
0.300
0.302
0.198
0.400
0.202
0.200
0.598
0.500
0.400
0.500
0.800
0.200
0.300
0.400
0.200
0.200
0.302
0.298
0.200
0.402
0.198
0.200
0.302
0.500
0.198
0.302
0.298
0.602
0.198
0.300
0.402
0.298
0.200
0.200
0.202
0.598
0.302
0.298
0.602
0.398
0.300
0.202
0.198
0.400
0.302
0.698
0.202
0.198
0.200
0.500
0.300
0.200
0.402
0.198
0.400
0.302
0.298
0.200
0.200
0.202
0.298
0.400
0.202
0.298
0.200
0.402
0.398
0.502
0.298
0.200
0.200
0.202
0.198
0.400
0.302
0.298
0.200
0.200
0.202
0.398
0.502
0.498
0.200
0.800
0.302
0.698
0.600
0.200
0.200
0.400
0.200
0.400
0.200
0.300
0.500
0.200
0.300
0.200
0.300
0.200
0.200
0.302
0.298
0.200
0.200
0.202
0.398
0.200
0.302
0.200
0.198
0.200
0.302
0.200
0.198
1.202
0.202
0.298
0.298
0.202
0.302
0.198
0.198
0.302
0.200
0.200
0.202
0.198
0.200
0.200
0.200
0.200
0.198
0.202
0.200
0.200
0.200
0.302
0.398
0.200
0.200
0.300
0.200
0.200
0.306
0.294
0.200
0.302
0.496
0.202
0.400
0.200
0.400
0.200
0.204
0.496
0.202
0.996
0.200
0.202
0.200
0.298
0.200
0.300
0.300
0.200
0.200
0.302
0.298
0.602
0.398
0.200
0.302
0.498
0.402
0.298
0.300
0.302
0.298
0.300
0.302
0.298
0.200
0.200
0.202
0.200
0.198
0.200
0.300
0.402
0.200
0.300
0.298
0.300
0.202
0.300
0.400
0.300
0.498
0.202
0.200
0.200
0.400
0.300
0.598
0.200
0.400
0.200
0.402
0.200
0.700
0.198
0.200
0.200
0.302
0.298
0.400
0.202
0.300
0.400
0.200
0.200
0.198
0.502
0.198
0.300
0.202
0.200
0.398
0.300
0.202
0.498
0.200
0.202
0.298
0.200
0.402
0.398
0.300
0.200
0.400
0.500
0.300
0.200
0.200
0.202
0.300
0.400
0.598
0.500
0.302
0.200
0.400
0.300
0.198
0.200
0.202
0.198
0.300
0.202
0.200
0.298
0.202
0.198
0.202
0.200
0.198
0.200
0.302
0.300
0.398
0.202
0.700
0.200
0.698
0.202
0.300
0.400
0.200
0.200
0.200
0.200
0.200
0.498
0.300
0.202
0.198
0.200
0.200
0.302
0.198
0.200
0.402
0.200
0.198
0.200
0.202
0.200
0.398
0.200
0.302
0.200
0.200
0.200
0.200
0.200
0.498
0.302
0.200
0.200
0.298
0.202
0.198
0.202
0.300
0.200
0.200
0.200
0.198
0.202
0.200
0.298
0.302
0.298
0.300
0.202
0.498
0.300
0.402
0.298
0.202
0.300
0.200
0.800
0.200
0.700
0.298
0.206
0.396
0.200
0.200
0.500
0.398
0.300
0.202
0.300
0.198
0.300
0.202
0.200
0.298
0.302
0.298
0.300
0.500
0.200
0.200
0.302
0.298
0.202
0.300
0.398
0.402
0.300
0.398
0.302
0.298
0.202
0.200
0.200
0.300
0.200
0.198
0.202
0.298
0.302
0.300
0.200
0.300
0.200
0.400
0.200
0.200
0.300
0.298
0.302
0.300
0.198
0.400
0.302
0.300
0.200
0.598
0.300
0.208
0.392
1.000
0.202
0.198
0.202
0.200
0.200
0.200
0.300
0.298
0.202
0.198
0.202
0.200
0.398
0.602
0.198
0.402
0.398
0.302
0.200
0.300
0.200
0.300
0.398
0.602
0.398
0.300
0.302
0.398
0.302
0.300
0.200
0.198
0.302
0.200
0.198
0.300
0.202
0.300
0.300
0.198
0.202
0.200
0.300
0.200
0.200
0.300
0.400
0.198
0.602
0.398
0.402
0.204
0.394
0.202
0.500
0.298
0.200
0.208
0.294
0.200
1.000
0.200
0.400
0.200
0.600
0.200
0.400
0.600
0.700
0.200
0.200
0.300
0.200
0.200
0.200
0.498
0.300
0.202
0.200
0.200
0.198
0.202
0.300
0.300
0.300
0.300
0.200
0.200
0.200
0.200
0.200
0.300
0.198
0.302
0.600
0.200
0.400
0.200
0.200
0.200
0.300
0.200
0.300
0.200
0.300
0.300
0.200
0.298
0.602
0.198
0.202
0.200
0.200
0.300
0.200
0.200
0.300
0.298
0.200
0.402
0.200
0.198
0.402
0.698
0.200
0.500
0.300
0.206
1.294
0.200
0.200
0.400
0.502
0.498
0.200
0.300
0.500
0.200
0.200
0.500
0.400
0.300
0.600
0.300
0.400
0.200
0.400
0.500
0.200
0.200
0.300
0.200
0.300
0.200
0.400
0.300
0.300
0.300
0.200
0.200
0.402
0.200
0.200
0.300
0.198
0.600
0.400
0.402
0.200
0.300
0.298
0.200
0.402
0.198
0.804
0.396
0.400
0.600
0.300
0.400
0.300
0.202
0.698
0.200
0.600
0.300
0.200
0.200
0.500
0.200
0.200
0.500
0.200
0.200
0.200
0.300
0.300
0.200
0.400
0.400
0.200
0.300
0.500
0.200
0.200
0.600
0.300
0.300
0.400
0.200
0.300
0.500
0.400
0.200
0.400
0.500
0.200
0.200
0.400
0.200
0.300
0.200
0.700
0.300
0.400
0.200
0.400
0.602
0.398
0.202
0.300
0.398
0.202
0.898
0.202
0.298
0.500
0.500
0.500
0.200
0.202
0.500
0.200
0.500
0.200
0.600
0.200
0.300
0.200
0.200
0.200
0.200
0.298
0.302
0.200
0.200
0.400
0.200
0.200
0.498
0.302
0.298
0.302
0.300
0.200
0.298
0.300
0.302
0.300
0.298
0.202
0.298
0.200
0.302
0.300
0.700
0.298
0.302
0.200
0.298
0.200
0.402
0.198
0.200
0.502
0.300
0.500
0.298
0.202
0.198
0.200
0.402
0.198
0.300
0.300
0.600
0.300
0.400
0.200
0.300
0.600
0.300
0.600
0.500
0.200
0.200
0.500
0.400
0.400
0.502
0.298
0.200
0.200
0.200
0.200
0.200
0.300
0.202
0.300
0.600
0.500
0.200
0.200
0.298
0.300
0.302
0.198
0.300
0.402
0.300
0.200
0.200
0.200
0.200
0.298
0.402
0.298
0.302
0.400
0.298
0.200
0.302
0.498
0.200
0.202
0.298
0.202
0.198
0.202
0.398
0.300
0.202
0.198
0.202
0.500
0.300
0.206
0.292
0.202
0.300
0.500
0.200
0.200
0.298
0.202
0.198
0.300
0.402
0.298
0.200
0.402
0.398
0.502
0.198
0.200
0.200
0.302
0.198
0.300
0.200
0.202
0.298
0.400
0.202
0.398
0.400
0.300
0.400
0.202
0.200
0.198
0.200
0.200
0.202
0.198
0.300
0.300
0.300
0.400
0.302
0.298
0.200
0.402
0.200
0.198
0.502
0.498
0.402
0.198
0.302
0.500
0.400
0.400
0.398
0.502
0.298
0.202
0.398
0.300
0.400
0.202
0.298
0.300
0.500
0.300
0.402
0.298
0.400
0.302
0.198
0.200
0.402
0.198
0.300
0.200
0.202
0.298
0.300
0.302
0.200
0.198
0.200
0.302
0.200
0.598
0.302
0.300
0.198
0.200
0.502
0.200
0.598
0.300
0.202
0.200
0.400
0.300
0.298
0.300
0.302
0.300
0.198
0.402
0.200
0.198
0.500
0.300
0.200
0.200
0.200
0.400
0.502
0.298
0.200
0.400
0.300
0.300
0.302
0.298
1.200
0.700
0.200
0.500
0.300
0.200
0.202
0.198
0.500
0.202
0.298
0.400
0.202
0.298
0.300
0.302
0.398
0.502
0.298
0.400
0.202
0.298
0.500
0.400
0.300
0.300
0.200
0.200
0.200
0.302
0.198
0.400
0.500
0.300
0.402
0.298
0.300
0.302
0.298
0.200
0.402
0.498
0.402
0.198
0.300
0.200
0.500
0.800
0.200
0.300
0.500
0.200
0.200
0.500
0.400
0.500
0.200
0.200
0.202
0.198
0.400
0.302
0.298
0.200
0.400
0.300
0.200
0.200
0.202
0.198
0.300
0.200
0.202
0.298
0.200
0.200
0.200
0.300
0.300
0.202
0.200
0.198
0.200
0.300
0.400
0.300
0.200
0.200
0.300
0.200
0.302
0.198
0.200
0.200
0.500
0.202
0.198
0.202
0.298
0.400
0.302
0.298
0.300
0.302
0.398
0.200
0.302
0.498
0.300
0.700
0.200
0.400
0.400
0.206
0.794
0.400
0.200
0.400
0.500
0.500
0.200
0.400
0.400
0.400
0.402
0.300
0.400
0.300
0.298
0.402
0.298
0.300
0.302
0.298
0.400
0.202
0.198
0.300
0.402
0.198
0.200
0.200
0.302
0.298
0.602
0.198
0.400
0.300
0.900
0.400
0.400
0.400
0.400
0.200
0.300
0.200
0.400
0.200
0.300
0.200
0.202
0.698
0.202
0.398
0.200
0.302
0.398
0.200
0.300
0.300
0.200
0.402
0.198
0.200
0.200
0.302
0.398
0.502
0.498
0.402
0.398
0.200
0.800
0.400
0.300
0.202
0.198
0.200
0.500
0.200
0.202
0.300
0.198
0.504
0.596
0.602
0.500
0.200
0.200
0.498
0.300
0.602
0.200
0.200
0.200
0.200
0.200
0.200
0.200
0.600
1.300
0.200
0.300
0.398
0.602
0.398
0.202
0.200
0.200
0.298
0.200
0.200
0.200
0.400
0.200
0.600
0.200
0.206
0.294
0.200
0.300
0.400
0.502
0.398
0.400
0.200
0.200
0.200
0.300
0.400
0.502
0.498
0.200
0.202
0.598
0.302
0.698
0.202
0.298
0.200
0.300
1.000
0.200
0.300
0.402
0.398
0.700
0.200
0.200
0.300
0.300
0.602
0.398
0.300
0.202
0.498
0.400
0.300
0.300
0.302
0.198
0.300
0.302
0.300
0.400
0.198
0.302
0.202
0.200
1.098
0.200
0.360
1.238
0.400
0.200
0.300
0.300
0.200
0.200
0.202
0.498
0.200
0.200
0.902
0.198
0.400
0.302
0.398
0.300
0.202
0.198
0.402
0.300
0.298
0.202
0.200
0.500
0.400
0.200
0.398
0.502
0.498
0.200
0.200
0.600
0.300
0.300
0.200
0.400
0.200
0.302
0.398
0.200
0.200
0.300
0.200
0.400
0.308
0.492
0.200
0.400
0.300
0.300
0.300
0.200
0.302
0.400
0.198
0.200
0.302
0.200
0.198
0.602
0.200
0.200
0.206
0.392
0.400
0.502
0.298
0.300
0.300
0.700
0.202
0.298
0.402
0.300
0.298
0.200
0.300
0.200
0.500
0.202
0.198
0.200
0.500
0.200
0.500
0.202
0.198
0.202
0.700
0.198
0.302
0.200
0.498
0.202
0.300
0.200
0.400
0.300
0.400
0.400
0.200
0.500
0.200
0.500
0.200
0.200
0.200
0.400
0.298
0.500
0.600
0.300
0.402
0.298
0.200
0.400
0.200
0.200
0.200
0.300
0.400
0.200
0.300
0.200
0.400
0.300
0.700
0.202
0.198
0.600
0.300
0.400
0.200
0.400
0.200
0.400
0.200
0.400
0.300
0.200
0.200
0.502
0.298
0.202
0.300
0.300
0.198
0.200
0.202
0.198
0.300
0.402
0.298
0.300
0.302
0.198
0.300
0.400
0.200
0.300
0.400
0.300
0.402
0.598
0.300
0.700
0.200
0.900
0.500
0.300
0.300
0.200
0.200
0.200
0.300
0.300
0.300
0.302
0.500
0.198
0.200
0.300
0.600
0.400
0.200
0.300
0.300
0.602
0.298
0.200
0.402
0.198
0.200
0.300
0.200
0.200
0.300
0.402
0.298
0.600
0.400
0.200
0.302
0.498
0.402
0.298
0.300
0.302
0.198
0.200
0.300
0.202
0.798
0.500
0.898
0.508
0.794
0.900
0.400
0.200
0.402
0.398
0.200
0.302
0.398
0.400
0.700
0.200
0.800
0.402
0.200
0.200
0.598
0.300
0.300
0.400
0.300
0.202
0.198
0.300
0.600
0.400
0.302
0.298
0.300
0.200
1.300
0.702
0.600
0.598
1.300
0.400
0.600
0.200
0.502
0.298
0.300
0.302
0.300
0.500
0.300
0.200
0.198
0.200
0.302
0.398
0.200
0.700
0.200
0.302
0.498
0.802
0.298
0.202
0.200
0.300
0.200
0.200
0.400
0.200
0.298
0.202
0.400
0.200
0.300
0.600
0.600
0.200
0.300
0.300
0.400
0.200
0.198
0.502
0.398
0.300
0.302
0.200
0.300
0.300
0.200
0.198
0.300
0.202
0.298
0.200
0.200
0.202
0.198
0.200
0.502
0.398
0.300
0.202
0.198
0.200
0.200
0.200
0.202
0.200
0.198
0.300
0.302
0.398
0.302
0.198
0.400
0.300
0.202
0.398
0.202
0.300
0.500
0.200
0.300
0.400
0.200
0.400
0.198
0.200
0.200
0.800
0.400
0.400
0.302
0.198
0.700
0.300
0.402
0.298
0.600
0.400
0.200
0.300
0.200
0.300
0.402
0.200
0.398
0.302
0.698
0.200
0.800
0.500
0.200
0.300
0.200
0.202
0.198
0.300
0.402
0.198
0.500
0.700
0.300
0.602
0.298
0.400
0.200
0.300
0.400
0.202
0.598
0.300
0.300
0.400
0.200
0.400
0.400
0.500
0.500
0.300
0.600
0.200
0.200
0.700
0.700
0.300
0.300
0.300
0.400
0.200
0.300
0.500
0.400
0.200
0.400
0.300
0.700
0.200
0.400
0.400
0.200
0.202
0.998
0.300
0.200
1.100
0.700
0.300
0.200
0.402
0.198
0.200
0.402
0.300
0.300
0.300
0.198
0.300
0.402
0.498
0.402
0.498
0.402
0.498
0.402
0.198
0.400
0.302
0.198
0.200
0.200
0.302
0.198
0.300
0.402
0.298
0.300
0.302
0.198
0.200
0.502
0.198
0.200
0.200
0.302
0.198
0.200
0.300
0.202
0.498
0.402
0.398
0.200
0.302
0.298
0.602
0.398
0.200
0.302
0.198
0.400
0.300
0.900
0.300
0.600
0.400
0.302
0.198
0.500
0.204
0.496
0.300
0.700
0.200
0.400
0.200
0.500
0.500
0.300
0.200
0.900
0.200
0.200
0.500
0.200
0.602
0.298
0.200
0.300
0.302
0.298
0.200
0.300
0.500
0.402
0.200
0.398
0.302
0.298
0.400
0.202
0.198
0.202
0.398
0.784
0.918
0.200
0.200
0.200
0.300
0.200
0.400
0.200
0.300
0.298
0.302
0.202
0.398
0.400
0.300
0.300
0.200
0.206
0.294
0.398
0.208
0.294
0.200
0.200
0.200
0.500
0.200
0.198
0.202
0.200
0.200
0.198
0.302
0.400
0.200
1.000
0.298
0.200
0.800
0.200
0.202
0.200
0.200
0.200
0.200
0.700
0.300
0.300
0.198
0.300
0.300
0.500
0.200
0.802
0.300
0.600
0.900
0.200
0.498
0.202
0.200
0.300
0.200
0.300
0.198
0.902
0.298
0.200
0.402
0.398
0.502
0.398
0.300
0.202
0.200
0.298
0.602
0.398
0.200
0.400
0.300
0.200
0.900
0.500
0.200
0.200
0.302
0.598
1.000
0.300
0.300
0.300
0.300
0.300
0.300
0.400
0.200
0.300
0.300
0.300
0.300
0.200
0.500
0.200
0.300
0.500
0.300
0.300
0.400
0.200
0.200
0.200
0.300
0.200
0.300
0.600
0.300
0.400
0.300
0.200
0.400
0.400
0.200
0.300
0.500
0.400
0.300
0.300
0.300
0.400
0.300
0.200
0.400
0.400
0.206
0.294
0.200
0.300
0.400
0.500
0.200
0.300
0.400
0.200
0.400
0.300
0.300
0.600
0.400
0.500
0.200
0.300
0.200
0.200
0.200
0.400
0.300
0.300
0.400
0.200
0.500
0.300
0.400
0.200
0.400
0.400
0.500
0.200
0.200
0.700
0.200
0.200
0.300
0.300
0.400
0.200
0.400
0.200
0.300
0.200
0.300
0.400
0.202
0.398
0.300
0.700
0.200
0.208
0.592
0.200
0.500
0.300
0.700
0.200
0.200
0.300
0.400
0.200
0.300
0.400
0.300
0.200
0.400
0.200
0.200
0.302
0.398
0.300
0.300
0.300
0.200
0.400
0.200
0.300
0.400
0.300
0.602
0.198
0.200
0.200
1.402
0.700
0.500
0.500
0.600
0.900
0.496
0.504
0.804
0.268
0.628
1.098
0.400
0.200
0.402
1.400
0.300
0.300
0.400
0.608
0.494
0.200
0.298
0.200
0.702
0.596
0.402
0.500
0.400
0.500
0.400
0.800
0.400
0.500
0.300
0.698
0.204
0.502
0.496
0.400
0.400
0.300
0.400
0.504
0.496
0.300
0.200
0.200
0.402
0.398
0.600
0.200
0.498
0.400
0.402
0.200
0.402
0.398
0.200
0.300
0.404
0.294
0.202
0.402
0.600
0.398
0.200
0.500
0.200
0.304
0.396
0.400
0.504
1.296
0.200
0.200
0.198
0.402
0.300
0.400
0.200
0.202
0.398
0.400
0.300
0.500
0.200
0.200
0.200
0.400
0.200
0.202
0.298
0.400
0.200
0.200
0.300
0.200
0.300
0.200
0.200
0.400
0.200
0.200
0.200
0.200
0.200
0.300
0.200
0.400
0.300
0.702
0.198
0.502
0.198
1.000
0.400
0.300
0.500
0.200
0.200
0.200
0.200
0.200
0.200
0.300
0.200
0.202
0.298
0.200
0.300
0.200
0.200
0.200
0.500
0.200
0.200
0.300
0.300
0.400
0.200
0.300
0.200
0.300
0.200
0.500
0.200
0.200
0.200
0.400
0.200
0.400
0.200
0.200
0.200
0.200
0.200
0.300
0.200
0.200
0.200
0.400
0.300
0.200
0.200
0.300
0.300
0.300
0.300
0.400
0.200
0.700
0.300
0.200
0.300
0.300
0.200
0.200
0.600
0.302
0.298
0.300
0.200
0.400
0.300
0.200
0.500
0.300
0.402
0.298
0.200
0.200
0.600
0.200
0.400
0.300
0.200
0.200
0.200
0.200
0.400
0.200
0.200
0.500
0.202
0.198
0.200
0.200
0.200
0.400
0.200
0.302
0.298
0.200
0.300
0.300
0.400
0.400
0.200
0.300
0.300
0.300
0.198
0.402
0.200
0.400
0.200
0.300
0.200
0.200
0.302
0.298
0.200
0.200
0.200
0.200
0.400
0.200
0.200
0.200
0.302
0.700
0.198
0.200
0.300
0.200
0.400
0.400
0.300
0.200
0.302
0.298
0.200
0.200
0.400
0.300
0.200
0.200
0.398
0.402
0.300
0.200
0.200
0.200
0.200
0.400
0.300
0.200
0.300
0.200
0.200
0.300
0.200
0.300
0.300
0.300
0.200
0.200
0.200
0.200
0.400
0.298
0.202
0.200
0.200
0.300
0.200
0.200
0.200
0.500
0.302
0.400
0.198
0.200
0.400
0.300
0.300
0.500
0.300
0.400
0.300
0.300
0.400
0.300
0.300
0.300
0.200
0.400
0.300
0.600
0.400
0.300
0.500
0.200
0.400
0.200
0.400
0.200
0.700
0.300
0.200
0.400
0.300
0.200
0.300
0.400
0.200
0.400
0.200
0.200
0.200
0.400
0.400
0.200
0.300
0.200
0.200
0.300
0.200
0.400
0.300
0.300
0.500
0.200
0.200
0.300
0.200
0.200
0.300
0.200
0.200
0.300
0.600
0.300
0.200
0.200
0.200
0.400
0.302
0.198
0.300
0.200
0.400
0.200
0.200
0.202
0.298
0.200
0.200
0.200
0.500
0.200
0.200
0.300
0.300
0.400
0.200
0.300
0.202
0.398
0.200
0.200
0.200
0.300
0.300
0.200
0.200
0.300
0.202
0.298
0.206
0.394
0.200
0.400
0.300
0.400
0.200
0.200
0.200
0.300
0.398
0.400
0.202
0.200
0.200
0.500
0.400
0.200
0.400
0.200
0.200
0.200
0.200
0.200
0.300
0.200
0.400
0.200
0.500
0.200
0.300
0.200
0.200
0.300
0.302
0.298
0.300
0.700
0.200
0.200
0.200
0.200
0.200
0.400
0.200
0.200
0.300
0.400
0.300
0.200
0.200
0.200
0.500
0.200
0.200
0.700
0.200
0.400
0.200
0.600
0.200
0.302
0.298
0.298
0.402
0.300
0.200
0.202
0.198
0.300
0.200
0.200
0.302
0.200
0.200
0.298
0.300
0.300
0.300
0.200
0.200
0.200
0.200
0.200
0.300
0.200
0.200
0.300
0.202
0.298
0.200
0.200
0.300
0.200
0.200
0.200
0.400
0.200
0.400
0.200
0.200
0.300
0.300
0.400
0.200
0.200
0.200
0.200
0.200
0.500
0.200
0.300
0.400
0.300
0.302
0.398
0.200
0.200
0.206
0.294
0.200
0.200
0.206
0.494
0.202
0.498
0.200
0.400
0.200
0.300
0.300
0.200
0.302
0.198
1.300
0.400
0.400
0.200
0.200
0.202
0.198
0.300
0.200
0.200
0.400
0.200
0.200
0.200
0.200
0.202
0.596
0.602
0.200
0.200
0.602
0.398
0.202
0.398
0.400
0.200
0.200
0.300
0.500
0.200
0.200
0.200
0.300
0.200
0.300
0.300
0.200
0.200
0.204
0.596
0.200
0.300
0.300
0.300
0.300
0.500
0.400
0.200
0.200
0.600
0.300
0.400
0.200
0.202
0.598
0.200
0.200
0.200
0.200
0.200
0.200
0.202
0.498
0.200
0.500
0.300
0.300
0.200
0.202
0.298
0.200
0.300
0.200
0.200
0.300
0.200
0.200
0.500
0.200
0.200
0.200
0.200
0.200
0.200
0.200
0.200
0.200
0.300
0.500
0.200
0.300
0.200
0.200
0.300
0.300
0.200
0.300
0.402
0.298
0.200
0.300
0.200
0.200
0.200
0.300
0.300
0.300
0.200
0.200
0.200
0.300
0.200
0.202
0.498
0.202
0.198
0.298
0.204
0.300
0.200
0.998
0.200
0.402
0.200
0.298
0.300
0.200
0.200
0.302
0.198
0.200
0.300
0.300
0.200
0.300
0.200
0.300
0.200
0.200
0.500
0.400
0.202
0.298
0.300
0.200
0.200
0.200
0.302
0.298
0.300
0.200
0.400
0.200
0.300
0.200
0.200
0.300
0.200
0.200
0.400
0.400
0.200
0.502
0.200
0.298
0.200
0.200
0.200
0.200
0.500
0.202
0.198
0.400
0.298
0.604
0.396
0.300
0.402
0.298
0.202
0.402
0.298
0.200
0.206
0.294
0.300
0.200
0.200
0.200
0.300
0.300
0.200
0.200
0.400
0.200
0.298
0.200
0.302
0.200
0.300
0.200
0.200
0.300
0.300
0.200
0.398
0.202
0.300
0.200
0.200
0.398
0.202
0.300
0.400
0.200
0.200
0.398
0.200
0.302
0.400
0.400
0.200
0.400
0.200
0.200
0.200
0.200
0.200
0.200
0.298
0.300
0.200
0.600
0.202
0.200
0.398
0.400
0.204
1.600
1.004
0.494
0.302
0.398
0.300
0.200
0.400
0.300
0.500
0.300
0.400
0.200
0.200
0.200
0.200
0.202
0.298
0.200
0.300
0.200
0.200
0.300
0.200
0.300
0.300
0.300
0.300
0.300
0.200
0.400
0.200
0.200
0.200
0.200
0.300
0.200
0.200
0.302
0.298
0.300
0.200
0.300
0.300
0.400
0.300
0.302
0.498
0.502
0.500
0.200
0.198
0.400
0.200
0.200
0.400
0.200
0.302
0.198
0.200
0.200
0.200
0.200
0.200
0.200
0.200
0.202
0.298
0.400
0.202
0.202
0.496
0.202
0.298
0.200
0.202
0.198
0.500
0.402
0.398
0.200
0.800
0.300
0.200
0.500
0.400
0.200
0.200
0.200
0.300
0.400
0.200
0.200
0.300
0.300
0.300
0.200
0.298
0.402
0.200
0.300
0.200
0.300
0.500
0.200
0.300
0.200
0.200
0.200
0.200
0.302
0.598
0.400
0.300
0.498
0.202
0.200
0.200
0.300
0.200
0.600
0.200
0.300
0.300
0.300
0.200
0.200
0.300
0.200
0.200
0.200
0.204
0.296
0.200
0.200
0.204
0.396
0.200
0.202
0.300
0.198
0.200
0.202
0.300
0.198
0.300
0.200
0.200
0.400
0.200
0.200
0.200
0.400
0.200
0.200
0.300
0.200
0.300
0.400
0.200
0.200
0.400
0.302
0.398
0.200
0.200
0.300
0.200
0.200
0.300
0.302
0.298
0.300
0.400
0.200
0.200
0.300
0.200
0.200
0.200
0.300
0.300
0.200
0.300
0.200
0.200
0.500
0.400
0.400
0.200
0.200
0.200
0.302
0.198
0.202
0.198
0.200
0.404
0.596
0.600
0.200
0.302
0.298
0.200
0.200
0.202
0.398
0.300
0.500
0.400
0.200
0.200
0.200
0.300
0.300
0.200
0.200
0.200
0.200
0.202
0.198
0.200
0.400
0.200
0.300
0.400
0.200
0.200
0.202
0.198
0.300
0.302
0.200
0.198
0.400
0.202
0.298
0.200
0.200
0.202
0.198
0.200
0.200
0.200
0.400
0.200
0.200
0.400
0.300
0.200
0.300
0.200
0.200
0.200
0.200
0.200
0.200
0.200
0.200
0.200
0.200
0.300
0.302
0.298
0.400
0.200
0.300
0.300
0.600
0.500
0.200
0.200
0.300
0.200
0.300
0.202
0.498
0.600
0.302
0.298
0.400
0.400
0.400
0.400
0.200
0.302
0.398
0.302
0.298
0.300
0.200
0.400
0.200
0.200
0.200
0.200
0.200
0.200
0.300
0.200
0.200
0.300
0.200
0.200
0.200
0.300
0.300
0.200
0.200
0.200
0.200
0.300
0.300
0.200
0.200
0.300
0.400
0.200
0.200
0.300
0.302
0.298
0.202
0.298
0.200
0.200
0.200
0.200
0.200
0.300
0.200
0.200
0.200
0.200
0.300
0.300
0.400
0.300
0.402
0.298
0.200
0.200
0.204
0.198
0.298
0.200
0.206
0.394
0.200
0.202
0.398
0.300
0.200
0.200
0.400
0.200
0.200
0.200
0.200
0.300
0.500
0.300
0.300
0.200
0.400
0.200
0.200
0.202
0.198
0.300
0.300
0.200
0.200
0.200
0.400
0.300
0.400
0.200
0.200
0.500
0.302
0.298
0.200
0.200
0.200
0.300
0.200
0.200
0.200
0.400
0.200
0.200
0.400
0.200
0.200
0.300
0.300
0.200
0.200
0.400
0.302
0.298
0.300
0.200
0.300
0.500
0.402
0.298
0.300
0.500
0.200
0.200
0.700
0.200
0.900
0.300
0.200
0.200
0.200
0.598
0.202
0.200
0.200
0.200
0.200
0.300
0.200
0.202
0.298
0.300
0.200
0.200
0.300
0.200
0.400
0.200
0.200
0.400
0.200
0.400
0.200
0.200
0.300
0.400
0.200
0.200
0.200
0.200
0.200
0.500
0.200
0.600
0.200
0.300
0.302
0.398
0.202
0.798
0.400
0.306
0.294
0.200
0.200
0.206
0.594
0.600
0.200
0.200
0.700
0.300
0.200
0.200
0.200
0.600
0.400
0.300
0.202
0.200
0.696
0.602
0.398
0.202
0.200
0.200
0.200
0.200
0.600
0.200
0.198
0.402
0.202
0.298
0.300
0.202
0.198
0.200
0.302
0.498
0.198
0.200
1.002
0.500
0.402
0.398
0.200
0.200
0.200
0.200
0.398
0.402
0.198
0.302
0.200
0.500
0.200
0.300
0.200
0.200
0.400
0.200
0.200
0.200
0.198
0.304
0.198
0.400
0.202
0.198
0.400
0.200
0.502
0.398
0.400
0.200
0.300
0.400
0.300
0.202
0.398
0.200
0.200
1.100
0.200
0.200
0.200
0.200
0.400
0.200
0.200
0.400
0.200
0.202
0.198
0.200
0.300
0.198
0.402
0.200
0.200
0.200
0.202
0.198
0.302
0.298
0.200
0.200
0.802
0.398
0.498
0.402
0.402
0.398
0.300
0.400
0.602
0.500
0.500
0.298
0.600
0.204
0.396
0.600
0.602
0.398
0.504
0.496
0.198
0.502
0.298
0.702
0.200
0.300
0.200
0.198
0.502
0.900
0.300
0.400
0.200
0.200
0.300
0.200
0.200
0.300
0.200
0.200
0.300
0.200
0.200
0.300
0.200
0.200
0.300
0.200
0.200
0.300
0.302
0.298
0.200
0.200
0.200
0.300
0.200
0.200
0.202
0.198
0.200
0.500
0.200
0.200
0.400
0.200
0.200
0.300
0.300
0.400
0.200
0.200
0.300
0.300
0.400
0.200
0.300
0.400
0.200
0.600
0.302
0.798
0.500
0.200
0.200
0.200
0.200
0.200
0.400
0.300
0.200
0.600
0.200
0.200
0.202
0.200
0.298
0.200
0.200
0.400
0.200
0.200
0.200
0.400
0.200
0.300
0.200
0.300
0.208
0.392
0.400
0.200
0.200
0.300
0.200
0.202
0.298
0.200
0.302
0.298
0.200
0.400
0.200
0.200
0.200
0.200
0.400
0.200
0.300
0.200
0.200
0.200
0.200
0.200
0.200
0.400
0.302
0.198
0.400
0.200
0.400
0.398
0.402
0.200
0.300
0.202
0.298
0.300
0.300
0.200
0.200
0.300
0.300
0.200
0.300
0.200
0.200
0.200
0.400
0.200
0.200
0.402
0.298
0.300
0.302
0.198
0.800
0.400
0.400
0.400
0.498
0.404
0.296
0.402
0.300
0.400
0.298
0.404
0.500
0.396
0.302
0.700
0.300
0.202
0.598
0.600
0.302
0.198
0.500
0.200
0.300
0.200
0.200
0.200
0.400
0.200
0.300
0.400
0.600
0.300
0.502
0.198
0.302
0.398
0.600
0.502
0.398
0.602
0.496
0.402
0.298
0.502
0.600
0.500
0.500
0.600
0.600
0.600
0.202
0.398
0.602
0.398
0.400
0.400
0.402
0.498
0.400
0.400
0.400
0.402
0.398
0.400
0.300
0.652
0.448
0.302
0.598
0.198
0.402
0.602
0.496
0.402
0.352
0.548
0.198
0.408
0.596
0.500
0.398
0.402
0.398
0.396
0.604
0.202
0.598
0.202
0.398
0.502
0.398
0.400
0.498
0.304
0.398
0.202
0.198
0.504
0.496
0.304
0.396
0.600
0.502
0.398
0.600
0.702
0.298
0.202
0.398
0.398
0.402
0.600
0.598
0.402
0.398
0.304
0.798
0.800
0.498
0.704
0.746
0.850
0.800
0.902
1.102
0.798
0.800
0.800
0.502
0.850
0.802
0.750
0.894
0.900
0.806
0.894
1.104
0.800
0.898
0.598
0.808
0.898
0.952
0.754
0.896
0.892
0.800
0.902
1.100
0.498
0.800
0.800
1.004
0.596
0.800
1.004
0.800
0.800
0.798
0.802
0.598
0.800
0.954
0.846
0.804
0.898
0.852
0.948
0.800
0.600
0.796
1.102
0.554
0.246
0.702
0.800
0.798
0.498
1.004
0.552
0.946
0.598
0.804
1.002
0.594
0.802
1.002
0.800
0.600
0.198
0.500
0.702
0.398
0.606
0.900
0.496
0.800
0.700
0.200
0.198
0.496
0.802
0.402
0.602
0.552
0.446
0.398
0.602
0.502
0.800
0.398
0.502
0.596
0.402
0.454
0.246
0.800
0.802
0.400
0.200
0.198
0.802
0.798
0.402
0.402
0.750
0.646
0.700
0.396
0.706
0.398
0.502
0.398
0.800
0.602
0.398
0.602
0.498
0.400
0.402
0.498
0.402
0.198
0.504
0.396
0.302
0.200
0.198
0.200
0.298
0.600
0.204
0.198
0.452
0.850
0.600
0.598
0.602
0.400
0.696
0.402
0.596
0.404
0.602
0.500
0.398
0.398
0.402
0.396
0.206
0.400
0.398
0.400
0.402
0.496
0.304
0.198
0.602
0.800
0.198
0.398
0.602
0.400
0.302
0.198
0.200
0.200
0.200
0.300
0.402
0.400
0.398
0.302
0.498
0.500
0.500
0.700
0.700
0.700
0.702
0.594
0.404
0.606
0.540
0.908
0.750
0.902
0.996
0.600
0.198
0.800
0.802
0.496
0.804
0.700
0.398
0.554
0.546
0.500
0.600
0.796
0.404
0.702
0.398
0.502
0.800
0.544
0.854
0.796
0.802
1.004
0.700
0.556
1.044
0.600
0.900
0.794
0.808
0.892
1.106
0.800
0.698
0.200
0.498
0.756
0.948
0.550
0.548
0.500
0.598
0.402
0.202
0.398
0.200
0.602
0.198
0.346
0.254
0.200
0.354
0.244
0.202
0.304
0.396
0.300
0.202
0.800
0.698
0.602
0.704
0.340
0.256
0.198
0.354
0.246
0.700
0.804
0.198
0.200
0.398
0.700
0.398
0.304
0.198
0.296
0.404
0.502
0.400
0.398
0.502
0.398
0.302
0.452
0.246
0.700
0.700
0.300
0.204
0.700
0.396
0.354
0.848
0.698
0.702
0.604
0.794
0.702
0.700
0.502
0.396
0.302
0.696
0.706
0.396
0.600
0.702
0.494
0.404
0.502
0.452
0.546
0.302
0.500
0.198
0.454
0.346
0.600
0.498
0.402
0.298
0.402
0.500
0.402
0.498
0.400
0.398
0.604
0.700
0.398
0.402
0.452
0.544
0.304
0.498
0.700
0.502
0.700
0.698
0.504
0.604
0.794
0.398
0.700
0.654
0.744
0.800
0.502
0.500
0.800
0.800
0.500
0.398
0.702
0.802
0.398
0.400
0.502
0.398
0.602
0.698
0.702
0.494
0.700
0.706
0.400
0.598
0.508
0.788
0.404
0.606
0.696
0.502
0.396
0.602
0.494
0.758
0.548
0.398
0.504
0.498
0.200
0.652
0.446
0.500
0.800
0.554
0.246
0.702
0.398
0.402
0.400
0.398
0.702
0.500
0.398
0.602
0.198
0.298
0.402
0.600
0.474
0.426
0.404
0.396
0.298
0.408
0.392
0.604
0.398
0.554
0.750
0.396
0.602
0.496
0.304
0.494
0.206
0.700
0.398
0.604
0.394
0.204
0.686
0.604
0.610
0.604
0.548
0.548
0.594
0.804
0.296
0.608
0.700
0.296
0.598
0.500
0.604
0.698
0.500
0.246
0.550
0.508
0.586
0.714
0.294
0.558
0.540
0.804
0.302
0.800
0.384
0.714
0.300
0.800
0.798
0.508
0.580
0.714
0.798
0.560
0.742
0.500
1.000
0.502
0.998
0.500
0.500
0.290
0.498
0.504
0.500
0.708
0.296
0.210
0.388
0.206
0.278
0.224
0.402
0.698
0.382
0.512
0.204
0.382
0.520
0.596
0.402
0.402
0.388
0.568
0.510
0.620
0.712
0.296
0.502
0.202
0.298
0.500
0.204
0.296
0.204
0.300
0.198
0.404
0.492
0.560
0.544
0.496
0.204
0.356
0.344
0.400
0.300
0.202
0.602
0.294
0.202
0.406
0.492
0.604
0.298
0.406
0.292
0.202
0.202
0.200
0.298
0.198
0.202
0.202
0.204
0.294
0.198
0.204
0.198
0.200
0.300
0.398
0.302
0.202
0.198
0.204
0.492
0.204
0.396
0.206
0.298
0.402
0.400
0.198
0.202
0.596
0.304
0.198
0.200
0.500
0.202
0.398
0.396
0.204
0.200
0.254
0.546
0.202
0.300
0.200
0.298
0.202
0.202
0.596
0.204
0.198
0.498
0.200
0.200
0.300
0.398
0.202
0.398
0.202
0.206
0.664
0.930
0.198
0.202
0.200
0.198
0.206
0.396
0.202
0.396
0.304
0.198
0.204
0.198
0.200
0.400
0.402
0.696
0.600
0.300
0.400
0.200
0.200
0.200
0.200
0.200
0.300
0.300
0.202
0.298
0.200
0.500
0.400
0.400
0.500
0.502
0.854
0.528
0.506
0.502
0.492
0.470
0.446
0.468
0.530
0.484
0.476
0.442
0.498
0.468
0.432
0.302
0.302
0.398
0.406
0.502
0.490
0.414
0.544
0.442
0.498
0.414
0.570
0.420
0.494
0.706
0.280
0.420
0.200
0.220
0.280
0.302
0.366
0.232
0.700
0.414
0.544
0.406
0.588
0.350
0.598
0.388
0.384
0.438
0.544
0.814
0.520
0.610
0.256
0.646
0.278
0.394
0.492
0.534
0.402
0.404
0.598
0.598
0.288
0.380
0.634
0.302
0.394
0.700
0.396
0.460
0.410
0.236
0.264
0.236
0.304
0.514
0.382
0.260
0.238
0.370
0.234
0.364
0.234
0.700
0.600
0.600
0.702
0.384
0.598
1.074
0.242
0.860
0.518
0.930
0.300
0.288
0.202
0.302
0.210
0.296
0.600
0.296
0.294
0.206
0.362
0.238
0.598
0.200
0.780
0.490
0.232
0.864
0.234
0.356
1.008
0.238
0.304
0.394
0.666
0.234
0.356
1.012
0.232
0.298
0.204
0.356
0.518
0.512
0.500
0.506
0.506
0.800
0.498
0.500
0.402
0.270
0.230
0.304
0.198
0.376
0.516
0.952
0.524
0.230
0.304
0.554
0.500
0.970
0.474
0.498
0.464
0.736
0.758
0.498
0.498
0.500
0.502
1.006
0.238
0.360
0.502
0.628
0.482
0.590
0.238
0.306
0.586
0.470
0.438
0.504
0.280
0.488
0.230
0.356
0.628
0.486
0.570
0.642
0.480
0.440
0.498
0.278
0.478
0.240
0.386
0.486
0.230
0.382
0.460
0.562
0.396
0.450
0.216
0.234
0.390
0.466
0.246
0.378
0.482
0.236
0.306
0.696
0.342
0.256
0.272
0.232
0.302
0.570
0.496
0.500
0.518
0.500
0.504
0.506
0.418
0.526
0.520
0.340
0.200
0.202
0.302
0.198
0.302
0.198
0.354
0.498
0.998
0.502
0.502
0.518
0.506
0.514
0.702
0.264
0.236
0.272
0.588
0.528
0.512
0.958
0.506
0.540
0.558
0.522
0.514
0.448
0.560
0.580
1.576
0.240
0.394
0.708
0.788
0.688
0.920
0.702
0.408
0.632
0.260
0.464
0.628
0.808
0.408
0.392
0.602
0.302
0.198
0.500
0.398
0.392
0.508
0.500
0.488
0.512
0.600
0.370
0.232
0.558
0.240
0.558
0.646
0.660
0.238
0.492
0.566
0.242
0.458
0.440
0.700
0.600
0.594
0.734
0.734
0.708
0.762
0.628
0.240
0.422
0.636
0.704
0.238
0.492
0.712
0.496
0.600
0.462
0.240
0.574
0.526
0.498
0.700
0.490
0.670
0.736
0.696
0.672
0.238
0.556
0.244
0.568
0.726
0.796
0.710
0.666
0.740
0.760
0.824
0.798
0.680
0.734
0.764
0.834
0.754
0.246
0.662
0.748
0.850
0.902
0.636
0.500
0.678
0.882
0.810
0.822
0.782
0.686
0.244
0.568
0.770
0.846
0.914
0.698
0.436
0.564
0.728
0.664
0.206
0.374
0.496
0.232
0.396
0.212
0.382
0.512
0.596
0.460
0.244
0.298
0.558
0.544
0.566
0.544
0.618
0.574
0.684
0.572
0.538
0.804
0.596
0.332
0.770
0.266
0.564
0.770
0.302
0.692
0.506
0.362
0.438
0.392
0.508
0.286
0.692
0.424
0.372
0.732
0.496
0.374
0.424
0.372
0.646
0.284
0.502
0.396
0.600
0.458
0.688
0.256
0.436
0.264
0.566
0.766
0.366
0.462
0.540
0.598
0.594
0.206
0.400
0.400
0.594
0.206
0.420
0.282
0.492
0.204
0.418
0.282
0.380
0.202
0.420
0.334
0.370
0.344
0.254
0.498
0.502
0.294
0.204
0.450
0.250
0.412
0.290
0.438
0.262
0.566
0.432
0.376
0.424
0.390
0.210
0.528
0.372
0.430
0.572
0.288
0.208
0.526
0.376
0.304
0.396
0.370
0.652
0.280
0.476
0.422
0.414
0.288
0.584
0.614
0.502
0.516
0.284
0.512
0.288
0.534
0.702
0.768
0.748
0.808
0.794
0.838
1.006
0.586
1.014
0.606
0.792
0.672
0.710
0.590
0.494
0.608
0.560
0.368
0.700
0.700
0.534
0.796
0.806
0.312
0.442
0.210
0.460
0.540
0.290
0.210
0.416
0.286
0.510
0.288
0.594
0.208
0.476
0.422
0.378
0.228
0.364
0.430
0.294
0.548
0.260
0.600
0.384
0.514
0.548
0.254
0.598
0.600
0.384
0.518
0.594
0.574
0.654
0.538
0.612
0.728
0.328
0.770
0.268
0.626
0.510
0.554
0.630
0.518
0.628
0.654
0.574
0.540
0.380
0.648
0.606
0.266
0.698
0.698
0.434
0.678
0.794
0.886
0.804
0.208
0.502
0.694
0.902
0.362
0.240
0.470
0.656
0.706
0.582
0.284
0.494
0.206
0.534
0.670
0.702
0.714
0.782
0.656
0.780
0.762
0.762
0.700
0.938
0.370
0.698
0.832
0.404
0.758
0.750
0.288
0.468
0.800
0.434
0.600
0.588
0.210
0.700
0.454
0.248
0.456
0.244
0.452
0.250
0.468
0.428
0.600
0.440
0.264
0.512
0.286
0.556
0.442
0.600
0.510
0.292
0.516
0.284
0.472
0.426
0.366
0.434
0.384
0.216
0.470
0.432
0.284
0.214
0.408
0.294
0.438
0.262
0.798
0.584
0.216
0.496
0.204
0.474
0.426
0.394
0.208
0.496
0.202
0.676
0.388
0.238
0.430
0.598
0.536
0.594
0.548
0.668
0.442
0.284
0.328
0.478
0.294
0.302
0.588
0.470
0.632
0.522
0.284
0.340
0.566
0.622
0.372
0.500
0.378
0.550
0.598
0.662
0.596
0.588
0.798
0.822
0.568
0.602
0.888
0.852
0.556
0.242
0.392
0.576
0.494
0.840
0.598
0.332
0.574
0.654
0.244
0.696
0.362
0.698
0.702
0.702
0.436
0.600
0.474
0.722
0.204
0.600
0.600
0.354
0.248
0.900
0.580
0.216
0.404
0.702
0.596
0.234
0.366
0.512
0.290
0.198
0.604
0.200
0.900
0.564
0.414
0.206
0.208
0.220
0.546
0.238
0.302
0.584
0.478
0.238
0.598
0.472
0.428
0.602
0.456
0.244
0.458
0.678
0.264
0.496
0.200
0.352
0.678
0.590
0.284
0.362
0.240
0.408
0.288
0.468
0.630
0.202
0.658
0.442
0.368
0.634
0.398
0.302
0.398
0.332
0.368
0.374
0.428
0.262
0.436
0.374
0.426
0.356
0.248
0.500
0.396
0.602
0.464
0.722
0.214
0.476
0.322
0.252
0.252
0.376
0.692
0.548
0.282
0.316
0.284
0.356
0.248
0.594
0.334
0.638
0.618
0.208
0.602
0.372
0.530
0.522
0.278
0.324
0.372
0.402
0.260
0.244
0.370
0.484
0.248
0.324
0.566
0.468
0.568
0.366
0.402
0.262
0.612
0.486
0.238
0.260
0.240
0.208
0.294
0.266
0.624
0.480
0.436
0.394
0.266
0.602
0.482
0.636
0.470
0.574
0.564
0.442
0.264
0.264
0.542
0.526
0.522
0.462
0.284
0.252
0.250
0.260
0.240
0.272
0.554
0.562
0.430
0.282
0.272
0.556
0.480
0.594
0.582
0.422
0.536
0.560
0.588
0.708
0.374
0.492
0.614
0.566
0.646
0.476
0.834
0.332
0.538
0.588
0.554
0.548
0.568
0.506
0.546
0.452
0.496
0.434
0.486
0.460
0.548
0.480
0.518
0.590
0.592
0.650
0.812
0.400
0.550
0.708
0.412
0.438
0.522
0.382
0.520
0.424
0.460
0.500
0.618
0.464
0.502
0.454
0.602
0.244
0.492
0.202
0.364
0.252
0.374
0.586
0.232
0.360
0.630
0.474
0.534
0.486
0.416
0.198
0.724
0.382
0.520
0.670
0.228
0.426
0.456
0.554
0.604
0.538
0.252
0.678
0.582
0.710
0.594
0.284
0.352
0.248
0.400
0.574
0.582
0.244
0.594
0.276
0.586
0.484
0.518
0.522
0.574
0.476
0.502
0.542
0.482
0.464
0.484
0.514
0.280
0.216
0.280
0.502
0.204
0.598
0.746
0.504
0.202
0.250
0.242
0.256
0.254
0.246
0.304
0.200
0.322
0.548
0.450
0.482
0.510
0.524
0.500
0.476
0.510
0.508
0.500
0.488
0.452
0.482
0.504
0.548
0.498
0.574
0.480
0.240
0.376
0.486
0.238
0.392
0.464
0.244
0.386
0.470
0.244
0.304
0.206
0.348
0.478
0.468
0.200
0.266
0.232
0.256
0.244
0.214
0.282
0.210
0.390
0.672
0.230
0.382
0.316
0.402
0.386
0.412
0.300
0.270
0.230
0.356
0.346
0.298
0.396
0.206
0.296
0.204
0.402
0.496
0.202
0.200
0.702
0.200
0.398
0.200
0.398
0.202
0.398
0.202
0.398
0.202
0.396
0.206
0.398
0.198
0.308
0.294
0.200
0.202
0.204
0.494
0.202
0.208
0.488
0.202
0.200
0.200
0.300
0.300
0.198
0.198
0.206
0.200
0.198
0.200
0.198
0.574
0.228
0.300
0.502
0.198
0.302
0.200
0.298
0.502
0.198
0.200
0.202
0.298
0.500
0.198
0.202
0.300
0.200
0.300
0.200
0.202
0.200
0.300
0.496
0.604
0.198
0.300
0.200
0.400
0.200
0.300
0.202
0.400
0.200
0.396
0.202
0.200
0.400
0.352
0.544
0.304
0.400
0.200
0.500
0.200
0.302
0.200
0.198
0.304
0.296
0.304
0.198
0.468
0.232
0.198
0.208
0.394
0.898
0.202
0.298
0.600
0.500
0.198
0.502
0.600
0.296
0.204
0.300
0.398
0.398
0.204
0.396
0.204
0.600
0.200
0.500
0.198
0.302
0.302
0.204
0.294
0.300
0.202
0.468
0.232
0.298
0.500
0.202
0.200
0.562
0.236
0.200
0.202
0.492
0.206
0.396
0.206
0.496
0.202
0.298
0.300
0.546
0.256
0.398
0.204
0.198
0.272
0.232
0.486
0.218
0.488
0.602
0.204
0.300
0.206
0.584
0.208
0.402
0.198
0.302
0.200
0.496
0.302
0.398
0.204
0.298
0.200
0.298
0.254
0.600
0.546
0.204
0.198
0.400
0.200
0.500
0.400
0.200
0.306
0.294
0.200
0.300
0.298
0.302
0.400
0.200
0.402
0.200
0.302
0.200
0.296
0.198
0.302
0.398
0.202
0.202
0.252
0.346
0.308
0.582
0.310
0.210
0.290
0.200
0.312
0.288
0.300
0.300
0.402
0.198
0.300
0.200
0.504
0.648
0.348
0.200
0.300
0.200
0.500
0.452
0.548
0.202
0.396
0.502
0.200
0.300
0.298
0.202
0.400
0.300
0.200
0.198
0.202
0.200
0.198
0.202
0.200
0.400
0.200
0.202
0.298
0.198
0.202
0.200
0.200
0.300
0.200
0.400
0.200
0.500
0.200
0.300
0.200
0.298
0.204
0.198
0.300
0.200
0.400
0.300
0.504
0.396
0.500
0.442
0.264
0.496
0.298
0.498
0.400
0.204
0.198
0.290
0.310
0.244
0.256
0.398
0.204
0.494
0.304
0.208
0.290
0.402
0.202
0.398
0.398
0.198
0.204
0.498
0.398
0.204
0.352
0.348
0.204
0.296
0.298
0.202
0.300
0.200
0.298
0.202
0.400
0.198
0.302
0.298
0.202
0.300
0.402
0.298
0.400
0.302
0.202
0.296
0.354
0.346
0.200
0.302
0.198
0.198
0.302
0.300
0.204
0.396
0.400
0.200
0.198
0.302
0.406
0.394
0.198
0.302
0.200
0.308
0.292
0.200
0.202
0.498
0.508
0.492
0.300
0.302
0.298
0.298
0.202
0.200
0.298
0.202
0.198
0.304
0.198
0.200
0.200
0.202
0.298
0.200
0.398
0.202
0.200
0.202
0.198
0.200
0.202
0.298
0.298
0.202
0.200
0.198
0.302
0.200
0.198
0.204
0.450
0.550
0.198
0.200
0.304
0.396
0.198
0.304
0.550
0.348
0.352
0.348
0.300
0.200
0.200
0.298
0.202
0.200
0.296
0.204
0.498
0.202
0.202
0.302
0.396
0.298
0.208
0.496
0.198
0.206
0.594
0.200
0.304
0.296
0.300
0.200
0.200
0.600
1.004
0.758
0.796
0.686
0.258
0.400
0.202
0.296
0.202
0.498
0.298
0.202
0.198
0.300
0.202
0.198
0.200
0.302
0.402
0.200
0.198
0.400
0.302
0.398
0.302
0.198
0.202
0.202
0.296
0.400
0.300
0.202
0.198
0.198
0.202
0.202
0.398
0.200
0.308
0.292
0.200
0.406
0.294
0.400
0.598
0.200
0.496
0.406
0.504
0.696
0.700
0.454
0.614
0.432
0.600
0.300
0.398
0.502
0.604
0.360
0.434
0.756
0.542
0.206
0.200
0.204
0.488
0.406
0.200
0.498
0.202
0.202
0.204
0.394
0.300
0.302
0.198
0.202
0.398
0.298
0.206
0.296
0.200
0.298
0.404
0.298
0.198
0.304
0.394
0.204
0.346
0.256
0.198
0.398
0.202
0.202
0.198
0.200
0.600
0.200
0.400
0.200
0.200
0.300
0.496
0.204
0.452
0.356
0.294
0.496
0.202
0.200
0.400
0.298
0.202
0.200
0.400
0.298
0.204
0.198
0.500
0.200
0.300
0.200
0.202
0.398
0.300
0.298
0.402
0.502
0.592
0.406
0.800
0.352
0.246
0.304
0.398
0.700
0.800
0.304
0.674
0.536
0.286
0.396
0.210
0.450
0.642
0.204
0.506
0.392
0.296
0.210
0.296
0.398
0.298
0.302
0.398
0.202
0.398
0.202
0.370
0.632
0.398
0.502
0.600
0.702
0.594
0.402
0.198
0.202
0.300
0.202
0.200
0.398
0.200
0.200
0.398
0.402
0.204
0.496
0.198
0.404
0.198
0.200
0.198
0.402
0.200
0.300
0.204
0.296
0.400
0.200
0.302
0.198
0.498
0.402
0.500
0.206
0.494
0.300
0.302
0.198
0.300
0.300
0.398
0.202
0.198
0.402
0.200
0.300
0.200
0.200
0.202
0.198
0.200
0.200
0.506
0.496
0.496
0.402
0.198
0.298
0.206
0.198
0.300
0.306
0.294
0.598
0.202
0.200
0.300
0.198
0.302
0.300
0.400
0.200
0.298
0.202
0.200
0.200
0.500
0.200
0.200
0.302
0.298
0.298
0.202
0.200
0.302
0.198
0.200
0.200
0.204
0.496
0.506
0.394
0.406
0.294
0.200
0.200
0.206
0.294
0.200
0.600
0.398
1.002
0.398
0.202
0.698
0.302
0.298
0.202
0.300
0.200
0.300
0.200
0.298
0.202
0.298
0.500
0.202
0.200
0.300
0.200
0.500
0.202
0.298
0.300
0.500
0.300
0.400
0.200
0.200
0.200
0.200
0.300
0.200
0.300
0.198
0.202
0.302
0.198
0.200
0.200
0.300
0.200
0.402
0.198
0.300
0.200
0.398
0.202
0.402
0.198
0.200
0.198
0.300
0.202
0.302
0.198
0.200
0.200
0.202
0.298
0.298
0.202
0.200
0.198
0.302
0.198
0.202
0.300
0.200
0.198
0.402
0.298
0.202
0.402
0.200
0.402
0.396
0.952
0.348
0.200
0.298
0.404
0.696
0.202
0.200
0.200
0.298
0.202
0.200
0.300
0.200
0.198
0.402
0.200
0.202
0.298
0.300
0.200
0.200
0.298
0.202
0.200
0.300
0.200
0.400
0.300
0.300
0.300
0.300
0.198
0.202
0.200
0.198
0.202
0.200
0.400
0.300
0.200
0.200
0.300
0.400
0.200
0.200
0.400
0.302
0.198
0.200
0.400
0.200
0.200
0.200
0.400
0.300
0.202
0.496
0.202
0.200
0.302
0.198
0.200
0.202
0.200
0.650
0.348
0.200
0.300
0.402
0.198
0.200
0.198
0.302
0.200
0.198
0.202
0.300
0.202
0.198
0.202
0.350
0.348
0.200
0.400
0.302
0.298
0.300
0.402
0.396
0.204
0.396
0.202
0.398
0.204
0.396
0.204
0.198
0.198
0.302
0.200
0.352
0.348
0.300
0.300
0.200
0.198
0.402
0.302
0.198
0.200
0.198
0.304
0.396
0.202
0.200
0.400
0.200
0.200
0.206
0.294
0.198
0.408
0.394
0.200
0.200
0.500
0.300
0.302
0.198
0.400
0.200
0.300
0.200
0.400
0.202
0.496
0.202
0.200
0.400
0.200
0.302
0.198
0.200
0.198
0.202
0.200
0.200
0.400
0.200
0.200
0.202
0.398
0.198
0.302
0.200
0.200
0.198
0.202
0.200
0.200
0.400
0.200
0.298
0.202
0.200
0.200
0.400
0.200
0.302
0.198
0.400
0.208
0.290
0.202
0.400
0.200
0.198
0.302
0.200
0.198
0.300
0.302
0.198
0.202
0.298
0.402
0.300
0.198
0.202
0.200
0.200
0.400
0.200
0.298
0.204
0.298
0.198
0.302
0.550
0.350
0.402
0.296
0.202
0.400
0.498
0.202
0.200
0.298
0.202
0.200
0.200
0.200
0.400
0.200
0.200
0.546
0.556
0.796
0.202
0.200
0.300
0.300
0.700
0.200
0.400
0.200
0.300
0.400
0.200
0.200
0.300
0.300
0.300
0.300
0.300
0.200
0.200
0.198
0.302
0.202
0.298
0.400
0.200
0.200
0.300
0.300
0.400
0.300
0.202
0.298
0.200
0.400
0.200
0.200
0.306
0.294
0.400
0.206
0.494
0.300
0.402
0.298
0.298
0.204
0.198
0.200
0.200
0.202
0.400
0.398
0.398
0.202
0.500
0.300
0.198
0.302
0.200
0.300
0.200
0.200
0.298
0.202
0.402
0.198
0.200
0.198
0.302
0.200
0.198
0.302
0.200
0.300
0.200
0.200
0.200
0.400
0.300
0.198
0.202
0.200
0.302
0.298
0.302
0.198
0.302
0.198
0.200
0.400
0.300
0.200
0.400
0.600
0.200
0.204
0.394
0.202
0.700
0.200
0.200
0.600
0.798
0.202
0.200
0.400
0.200
0.198
0.302
0.400
0.200
0.200
0.198
0.300
0.402
0.200
0.200
0.298
0.202
0.200
0.300
0.198
0.202
0.200
0.202
0.298
0.200
0.400
0.200
0.302
0.198
0.200
0.400
0.200
0.198
0.202
0.200
0.398
0.302
0.200
0.502
1.192
1.006
0.798
0.602
0.502
0.496
0.902
0.300
0.602
0.406
0.390
0.202
0.402
0.198
0.402
0.198
0.402
0.198
0.402
0.398
0.200
0.200
0.400
0.200
0.200
0.306
0.294
0.202
0.298
0.500
0.198
0.202
0.200
0.400
0.300
0.500
0.298
0.702
0.400
0.598
0.202
0.200
0.398
0.202
0.400
0.200
0.300
0.300
0.200
0.500
0.200
0.298
0.202
0.200
0.400
0.302
0.198
0.300
0.200
0.402
0.398
0.200
0.202
0.198
0.300
0.200
0.402
0.198
0.200
0.300
0.200
0.200
0.198
0.202
0.200
0.256
0.344
0.200
0.202
0.400
0.198
0.200
0.306
0.394
0.200
0.210
0.390
0.300
0.206
0.494
0.200
0.200
0.400
0.600
0.200
0.498
0.504
0.264
0.508
0.626
0.198
0.300
0.204
0.296
0.202
0.300
0.200
0.300
0.200
0.200
0.202
0.296
0.402
0.300
0.200
0.200
0.598
0.302
0.198
0.302
0.198
0.302
0.200
0.300
0.200
0.300
0.298
0.202
0.300
0.300
0.400
0.398
0.404
0.198
0.300
0.200
0.300
0.200
0.200
0.306
0.292
0.202
0.200
0.500
0.402
0.198
0.200
0.200
0.202
0.198
0.298
0.300
0.202
0.200
0.300
0.200
0.200
0.400
0.198
0.202
0.300
0.200
0.300
0.300
0.200
0.200
0.400
0.200
0.300
0.200
0.552
0.546
0.202
0.202
0.202
0.494
0.202
0.400
0.198
0.302
0.200
0.200
0.200
0.300
0.400
0.200
0.400
0.204
0.396
0.202
0.398
0.302
0.198
0.302
0.200
0.198
0.698
0.602
0.606
0.294
0.202
0.298
0.400
0.298
0.202
0.298
0.302
0.400
0.300
0.300
0.298
0.202
0.200
0.298
0.204
0.398
0.300
0.206
0.292
0.202
0.200
0.302
0.198
0.200
0.200
0.400
0.200
0.600
0.302
0.198
0.300
0.400
0.200
0.400
0.400
0.300
0.400
0.300
0.200
0.300
0.202
0.200
0.200
0.298
0.400
0.200
0.500
0.200
0.202
0.298
0.200
0.200
0.200
0.200
0.300
0.400
0.200
0.398
0.202
0.200
0.200
0.400
0.200
0.302
0.298
0.298
0.202
0.302
0.198
0.300
0.500
0.200
0.304
0.296
0.254
0.354
0.394
0.700
0.200
0.498
0.200
0.300
0.400
0.200
0.200
0.298
0.202
0.300
0.202
0.298
0.200
0.300
0.300
0.204
0.396
0.198
0.202
0.398
0.202
0.198
0.200
0.202
0.202
0.398
0.502
0.296
0.500
0.498
0.502
0.404
0.498
0.500
0.498
0.402
0.600
0.604
0.752
0.342
0.606
0.296
0.506
0.294
0.302
0.304
0.390
0.204
0.306
0.296
0.398
0.500
0.200
0.198
0.302
0.398
0.202
0.300
0.200
0.402
0.200
0.398
0.302
0.198
0.200
0.200
0.400
0.200
0.296
0.204
0.300
0.204
0.496
0.200
0.300
0.300
0.198
0.202
0.300
0.302
0.198
0.498
0.202
0.200
0.200
0.200
0.500
0.202
0.298
0.398
0.202
0.200
0.398
0.202
0.200
0.400
0.200
0.300
0.198
0.302
0.204
0.294
0.302
0.200
0.600
0.200
0.204
0.296
0.200
0.500
0.200
0.302
0.198
0.200
0.200
0.300
0.200
0.200
0.300
0.300
0.400
0.200
0.302
0.298
0.298
0.202
0.200
0.304
0.296
0.300
0.202
0.298
0.202
0.198
0.200
0.198
0.204
0.198
0.300
0.200
0.300
0.298
0.202
0.200
0.300
0.200
0.200
0.198
0.302
0.200
0.302
0.198
0.300
0.400
0.300
0.400
0.200
0.200
0.302
0.198
0.298
0.202
0.200
0.200
0.400
0.200
0.354
0.446
0.302
0.198
0.200
0.300
0.200
0.200
0.200
0.300
0.400
0.200
0.402
0.200
0.198
0.298
0.202
0.206
0.494
0.404
0.198
0.198
0.304
0.202
0.446
0.348
0.452
0.348
0.400
0.300
0.202
0.200
0.298
0.300
0.200
0.200
0.200
0.300
0.200
0.198
0.302
0.300
0.202
0.296
0.202
0.300
0.200
0.198
0.302
0.302
0.198
0.300
0.200
0.400
0.200
0.352
0.348
0.200
0.198
0.202
0.200
0.298
0.202
0.200
0.202
0.200
0.198
0.200
0.198
0.302
0.200
0.298
0.202
0.300
0.198
0.302
0.200
0.200
0.400
0.200
0.298
0.202
0.300
0.500
0.200
0.200
0.300
0.200
0.200
0.500
0.300
0.202
0.204
0.294
0.400
0.206
0.296
0.396
0.304
0.198
0.200
0.198
0.302
0.600
0.200
0.400
0.200
0.398
0.304
0.198
0.200
0.300
0.300
0.200
0.400
0.200
0.300
0.200
0.200
0.198
0.200
0.202
0.200
0.398
0.202
0.300
0.300
0.200
0.200
0.398
0.202
0.198
0.204
0.398
0.200
0.198
0.302
0.200
0.298
0.202
0.200
0.200
0.200
0.300
0.202
0.398
0.300
0.200
0.200
0.200
0.200
0.204
0.296
0.200
0.302
0.396
0.202
0.200
0.204
0.296
0.200
0.198
0.202
0.200
0.600
0.298
0.202
0.200
0.200
0.200
0.200
0.198
0.302
0.398
0.202
0.200
0.298
0.202
0.200
0.200
0.300
0.300
0.202
0.198
0.200
0.400
0.200
0.200
0.200
0.402
0.198
0.200
0.200
0.200
0.200
0.198
0.202
0.200
0.400
0.298
0.202
0.200
0.400
0.298
0.204
0.496
0.202
0.200
0.200
0.500
0.200
0.300
0.200
0.400
0.200
0.200
0.200
0.302
0.198
0.500
0.200
0.400
0.398
0.202
0.400
0.200
0.200
0.302
0.198
0.200
0.400
0.202
0.398
0.200
0.204
0.496
0.200
0.200
0.300
0.298
0.304
0.300
0.498
0.200
0.198
0.204
0.296
0.202
0.202
0.298
0.298
0.302
0.300
0.500
0.500
0.200
0.198
0.200
0.304
0.198
0.252
0.348
0.200
0.302
0.198
0.302
0.298
0.298
0.202
0.400
0.200
0.400
0.200
0.200
0.198
0.204
0.298
0.200
0.596
0.204
0.398
0.204
0.198
0.500
0.300
0.198
0.202
0.300
0.200
0.300
0.200
0.200
0.198
0.304
0.198
0.202
0.504
0.292
0.204
0.406
0.492
0.200
0.206
0.296
0.198
0.200
0.298
0.202
0.200
0.200
0.300
0.200
0.298
0.202
0.200
0.198
0.302
0.200
0.198
0.202
0.450
0.350
0.352
0.346
0.202
0.298
0.202
0.300
0.300
0.200
0.200
0.200
0.402
0.198
0.352
0.348
0.452
0.348
0.398
0.204
0.198
0.200
0.302
0.198
0.198
0.302
0.300
0.202
0.198
0.200
0.246
0.254
0.200
0.298
0.202
0.300
0.198
0.202
0.304
0.498
0.198
0.602
0.446
0.254
0.198
0.354
0.346
0.396
0.204
0.200
0.246
0.256
0.198
0.500
0.300
0.400
0.202
0.296
0.302
0.200
0.202
0.200
0.198
0.200
0.500
0.200
0.304
0.296
0.298
0.202
0.452
0.546
0.202
0.352
0.350
0.200
0.298
0.402
0.244
0.254
0.296
0.304
0.300
0.398
0.302
0.198
0.202
0.200
0.200
0.200
0.400
0.400
0.200
0.400
0.302
0.198
0.202
0.198
0.200
0.402
0.796
0.500
0.202
0.298
0.202
0.300
0.200
0.300
0.200
0.302
0.198
0.400
0.300
0.406
0.296
0.198
0.200
0.206
0.294
0.300
0.204
0.296
0.298
0.202
0.502
0.198
0.200
0.300
0.400
0.400
0.202
0.198
0.300
0.300
0.200
0.200
0.300
0.200
0.200
0.200
0.202
0.398
0.252
0.248
0.398
0.202
0.300
0.500
0.298
0.202
0.300
0.300
0.300
0.200
0.200
0.398
0.402
0.200
0.198
0.402
0.300
0.198
0.202
0.302
0.298
0.300
0.500
0.200
0.402
0.298
0.398
0.206
0.298
0.198
0.300
0.398
0.202
0.200
0.204
0.596
0.200
0.202
0.198
0.498
0.204
0.298
0.400
0.200
0.202
0.198
0.200
0.302
0.198
0.200
0.204
0.198
0.352
0.544
0.202
0.400
0.200
0.200
0.198
0.302
0.400
0.200
0.200
0.198
0.402
0.298
0.202
0.200
0.400
0.200
0.300
0.300
0.200
0.300
0.200
0.400
0.300
0.200
0.300
0.200
0.300
0.202
0.198
0.200
0.204
0.396
0.200
0.198
0.402
0.400
0.300
0.202
0.198
0.604
0.198
0.398
0.200
0.400
0.200
0.300
0.304
0.598
0.398
0.300
0.200
0.200
0.400
0.300
0.200
0.200
0.400
0.200
0.198
0.202
0.500
0.198
0.502
0.500
0.402
0.798
0.400
0.600
0.544
0.656
0.202
0.298
0.200
0.400
0.452
0.348
0.298
0.204
0.498
0.200
0.402
0.398
0.200
0.200
0.300
0.198
0.200
0.202
0.498
0.608
0.592
0.204
0.344
0.256
0.460
0.338
0.400
0.200
0.300
0.298
0.202
0.200
0.400
0.202
0.398
0.198
0.204
0.204
0.292
0.202
0.200
0.498
0.202
0.406
0.694
0.300
0.300
0.200
0.400
0.200
0.302
0.198
0.300
0.200
0.400
0.200
0.200
0.400
0.400
0.400
0.300
0.200
0.348
0.450
0.202
0.300
0.400
0.198
0.202
0.600
0.200
0.200
0.198
0.202
0.200
0.400
0.302
0.296
0.304
0.198
0.300
0.400
0.200
0.400
0.198
0.202
0.200
0.398
0.304
0.200
0.300
0.198
0.302
0.598
0.302
0.298
0.200
0.404
0.396
0.198
0.302
0.400
0.200
0.200
0.198
0.302
0.398
0.202
0.200
0.198
0.302
0.200
0.298
0.202
0.200
0.302
0.398
0.200
0.202
0.298
0.400
0.200
0.200
0.300
0.200
0.200
0.298
0.202
0.200
0.400
0.200
0.200
0.200
0.400
0.200
0.300
0.200
0.200
0.198
0.302
0.200
0.198
0.202
0.200
0.302
0.198
0.500
0.300
0.198
0.302
0.398
0.202
0.200
0.404
0.392
0.206
0.198
0.400
0.198
0.302
0.598
0.202
0.206
0.292
0.202
0.200
0.400
0.198
0.202
0.198
0.300
0.202
0.496
0.204
0.200
0.198
0.302
0.300
0.400
0.502
0.198
0.200
0.298
0.202
0.200
0.298
0.202
0.298
0.202
0.200
0.200
0.300
0.202
0.198
0.300
0.200
0.200
0.198
0.302
0.400
0.200
0.300
0.200
0.300
0.302
0.198
0.200
0.398
0.202
0.198
0.202
0.200
0.200
0.200
0.400
0.302
0.198
0.200
0.200
0.198
0.402
0.300
0.200
0.398
0.202
0.198
0.208
0.294
0.200
0.202
0.204
0.294
0.198
0.202
0.300
0.198
0.204
0.298
0.200
0.400
0.200
0.300
0.302
0.198
0.198
0.200
0.302
0.300
0.198
0.302
0.200
0.298
0.202
0.200
0.200
0.302
0.296
0.202
0.200
0.200
0.200
0.200
0.200
0.200
0.298
0.202
0.200
0.200
0.400
0.300
0.302
0.198
0.200
0.198
0.302
0.200
0.298
0.202
0.200
0.200
0.402
0.298
0.202
0.198
0.300
0.200
0.200
0.200
0.298
0.202
0.200
0.300
0.200
0.200
0.200
0.202
0.198
0.300
0.198
0.202
0.200
0.298
0.202
0.200
0.500
0.202
0.200
0.198
0.200
0.302
0.198
0.200
0.300
0.500
0.302
0.198
0.302
0.198
0.300
0.206
0.396
0.198
0.200
0.300
0.200
0.300
0.200
0.200
0.300
0.200
0.200
0.202
0.398
0.298
0.202
0.200
0.298
0.202
0.200
0.500
0.200
0.400
0.200
0.200
0.300
0.198
0.202
0.300
0.300
0.200
0.200
0.200
0.300
0.398
0.202
0.200
0.400
0.200
0.200
0.300
0.400
0.200
0.300
0.400
0.200
0.200
0.298
0.202
0.200
0.200
0.198
0.302
0.202
0.198
0.200
0.200
0.200
0.204
0.396
0.198
0.208
0.294
0.400
0.500
0.198
0.402
0.300
0.200
0.300
0.200
0.200
0.200
0.200
0.300
0.200
0.302
0.298
0.204
0.296
0.298
0.404
0.398
0.200
0.600
0.554
0.746
0.200
0.200
0.200
0.400
0.398
0.202
0.200
0.198
0.302
0.200
0.198
0.402
0.400
0.202
0.198
0.198
0.302
0.200
0.498
0.202
0.200
0.200
0.500
0.300
0.500
0.202
0.198
0.600
0.600
0.458
0.544
0.650
0.450
0.398
0.204
0.296
0.254
0.346
0.198
0.302
0.500
0.302
0.298
0.200
0.200
0.400
0.300
0.298
0.204
0.298
0.204
0.296
0.200
0.198
0.202
0.300
0.202
0.300
0.198
0.300
0.300
0.400
0.300
0.400
0.200
0.500
0.200
0.308
0.292
0.200
0.402
0.496
0.202
0.200
0.302
0.198
0.200
0.302
0.198
0.200
0.300
0.200
0.200
0.302
0.198
0.300
0.300
0.200
0.302
0.198
0.400
0.500
0.200
0.198
0.302
0.498
0.202
0.200
0.304
0.396
0.202
0.398
0.200
0.302
0.200
0.198
0.200
0.204
0.396
0.298
0.204
0.498
0.200
0.200
0.352
0.348
0.200
0.400
0.200
0.198
0.302
0.200
0.198
0.302
0.300
0.200
0.300
0.198
0.302
0.200
0.198
0.302
0.200
0.500
0.200
0.500
0.200
0.300
0.200
0.300
0.198
0.302
0.200
0.198
0.302
0.200
0.298
0.202
0.200
0.200
0.400
0.200
0.198
0.302
0.200
0.298
0.202
0.200
0.200
0.400
0.200
0.298
0.202
0.200
0.200
0.202
0.198
0.202
0.296
0.202
0.200
0.204
0.396
0.200
0.202
0.398
0.300
0.308
0.292
0.402
0.198
0.200
0.200
0.400
0.200
0.246
0.254
0.552
0.346
0.204
0.398
0.200
0.200
0.300
0.400
0.400
0.552
0.248
0.300
0.200
0.300
0.398
0.202
0.200
0.200
0.400
0.200
0.200
0.300
0.198
0.300
0.202
0.200
0.296
0.204
0.200
0.298
0.202
0.200
0.298
0.204
0.198
0.198
0.304
0.298
0.200
0.200
0.400
0.400
0.552
0.248
0.400
0.400
0.300
0.200
0.500
0.200
0.200
0.300
0.200
0.200
0.500
0.200
0.198
0.202
0.398
0.202
0.200
0.198
0.302
0.200
0.198
0.202
0.198
0.300
0.202
0.500
0.198
0.202
0.200
0.298
0.202
0.200
0.298
0.202
0.300
0.198
0.202
0.200
0.200
0.700
0.600
0.198
0.202
0.200
0.300
0.300
0.198
0.302
0.200
0.198
0.302
0.400
0.200
0.200
0.198
0.302
0.200
0.200
0.300
0.200
0.208
0.292
0.200
0.300
0.200
0.200
0.200
0.300
0.200
0.202
0.198
0.200
0.498
0.402
0.296
0.206
0.298
0.500
0.300
0.202
0.298
0.304
0.302
0.294
0.606
0.292
0.202
0.598
0.402
0.198
0.202
0.300
0.202
0.298
0.198
0.302
0.200
0.300
0.598
0.202
0.200
0.400
0.200
0.198
0.200
0.256
0.714
0.432
0.600
0.454
0.732
0.412
0.506
0.494
0.698
0.204
0.200
0.302
0.398
0.200
0.402
0.198
0.296
0.206
0.198
0.198
0.304
0.398
0.202
0.400
0.198
0.302
0.198
0.398
0.302
0.502
0.206
0.294
0.198
0.854
0.748
0.198
0.200
0.298
0.202
0.200
0.246
0.256
0.198
0.298
0.202
0.502
0.198
0.200
0.200
0.400
0.200
0.304
0.396
0.402
0.198
0.402
0.398
0.200
0.198
0.302
0.200
0.198
0.304
0.198
0.200
0.202
0.198
0.200
0.300
0.400
0.200
0.400
0.202
0.296
0.304
0.198
0.402
0.398
0.200
0.198
0.200
0.206
0.294
0.302
0.200
0.402
0.198
0.200
0.402
0.198
0.202
0.202
0.396
0.398
0.202
0.202
0.198
0.400
0.496
0.204
0.498
0.202
0.200
0.200
0.402
0.496
0.202
0.502
0.198
0.200
0.198
0.302
0.398
0.202
0.200
0.252
0.348
0.298
0.402
0.202
0.198
0.300
0.200
0.500
0.300
0.200
0.302
0.398
0.200
0.200
0.200
0.300
0.500
0.200
0.200
0.200
0.200
0.300
0.200
0.200
0.200
0.204
0.394
0.398
0.206
0.198
0.402
0.198
0.200
0.306
0.294
0.300
0.200
0.302
0.398
0.200
0.204
0.296
0.254
0.248
0.350
0.346
0.502
0.398
0.210
0.394
0.198
0.200
0.398
0.302
0.200
0.200
0.400
0.198
0.402
0.202
0.198
0.200
0.298
0.202
0.600
0.400
0.200
0.400
0.400
0.202
0.198
0.200
0.302
0.198
0.200
0.200
0.200
0.198
0.254
0.348
0.202
0.398
0.198
0.202
0.200
0.296
0.204
0.200
0.200
0.198
0.202
0.200
0.198
0.302
0.398
0.204
0.394
0.204
0.600
0.200
0.400
0.352
0.348
0.198
0.202
0.202
0.200
0.198
0.300
0.204
0.296
0.464
0.636
0.302
0.402
0.396
0.500
0.412
0.760
0.692
0.938
0.482
0.580
0.938
0.698
0.800
0.582
0.686
1.032
0.802
0.496
0.702
0.702
0.998
0.800
0.702
0.654
0.840
1.006
0.474
0.426
0.294
0.204
0.702
0.370
0.628
0.594
0.208
0.386
0.210
0.302
0.398
0.292
0.210
0.496
0.404
0.502
0.490
0.208
0.600
0.500
0.502
0.464
0.730
0.204
0.368
0.232
0.198
0.286
0.216
0.386
0.214
0.386
0.314
0.302
0.298
0.222
0.278
0.374
0.230
0.394
0.402
0.212
0.644
0.636
0.310
0.496
0.202
0.400
0.200
0.198
0.202
0.200
0.302
0.396
0.502
0.700
0.198
0.406
0.208
0.390
0.198
0.400
0.344
0.256
0.402
0.398
0.356
0.342
0.200
0.306
0.450
0.346
0.198
0.602
0.202
0.296
0.200
0.304
0.450
0.246
0.396
0.206
0.302
0.498
0.200
0.400
0.396
0.204
0.200
0.502
0.288
0.208
0.248
0.610
0.510
0.434
0.400
0.356
0.510
0.236
0.398
0.296
0.406
0.496
0.270
0.538
0.584
0.432
0.278
0.302
0.592
0.706
0.262
0.510
0.526
0.504
0.552
0.450
0.474
0.488
0.504
0.726
0.274
0.430
0.454
0.538
0.438
0.430
0.446
0.590
0.484
0.422
0.466
0.472
0.466
0.558
0.624
0.712
0.268
0.620
0.484
0.546
0.662
0.518
0.802
0.302
0.396
0.784
0.478
0.838
0.342
0.460
0.502
0.392
0.566
0.504
0.236
0.350
0.252
0.380
0.522
0.496
0.476
0.588
0.238
0.408
0.288
0.406
0.396
0.284
0.538
0.280
0.402
0.676
0.538
0.282
0.364
0.238
0.798
0.500
0.600
0.600
0.598
0.602
0.600
0.390
0.590
0.580
0.242
0.500
0.608
0.562
0.684
0.244
0.560
0.448
0.490
0.494
0.702
0.696
0.696
0.674
0.726
0.656
0.258
0.468
0.686
0.248
0.456
0.246
0.696
0.384
0.416
0.262
0.602
0.688
0.630
0.704
0.564
0.724
0.604
0.660
0.794
0.834
0.802
0.930
0.442
0.262
0.526
0.746
0.780
0.248
0.528
0.702
0.588
0.282
0.368
0.660
0.624
0.710
0.700
0.780
0.842
0.662
0.720
1.030
0.414
0.750
0.874
1.064
0.562
0.762
0.678
0.998
0.572
1.128
0.732
1.172
0.662
0.850
0.286
0.660
0.800
0.240
0.460
0.656
0.280
0.436
0.728
0.638
0.286
0.672
0.448
0.354
0.242
0.250
0.548
0.552
0.252
0.506
0.290
0.574
0.326
0.356
0.544
0.498
0.462
0.710
0.530
0.500
0.504
0.718
0.280
0.570
0.688
0.804
0.792
0.770
0.732
0.706
0.714
0.728
0.994
0.460
0.802
0.902
0.796
1.142
0.526
0.754
0.682
1.038
0.454
0.710
0.806
0.692
0.800
0.238
0.500
0.758
0.436
0.504
0.432
0.624
0.246
0.430
0.616
0.722
0.722
0.208
0.556
0.244
0.452
0.250
0.472
0.424
0.358
0.246
0.510
0.290
0.464
0.742
0.766
0.226
0.468
0.230
0.432
0.676
0.394
0.602
0.406
0.294
0.574
0.326
0.470
0.228
0.432
0.266
0.490
0.210
0.492
0.210
0.362
0.440
0.498
0.408
0.392
0.252
0.252
0.476
0.532
0.290
0.458
0.606
0.434
0.212
0.292
0.396
0.728
0.368
0.386
0.598
0.704
0.528
0.290
0.598
0.600
0.370
0.430
0.382
0.522
0.498
0.400
0.296
0.202
0.208
0.666
0.532
0.552
0.584
0.260
0.332
0.572
0.650
0.248
0.454
0.442
0.466
0.536
0.272
0.426
0.338
0.266
0.552
0.246
0.476
0.370
0.388
0.260
0.476
0.228
0.374
0.424
0.292
0.208
0.360
0.606
0.616
0.630
0.390
0.290
0.552
0.258
0.352
0.730
0.418
0.402
0.398
0.260
0.440
0.336
0.464
0.286
0.212
0.364
0.594
0.592
0.658
0.394
0.604
0.394
0.606
0.450
0.686
0.632
0.696
0.762
0.758
0.646
0.700
0.968
0.700
0.454
1.044
0.466
0.700
0.768
0.756
0.210
0.408
0.612
0.280
0.384
0.414
0.472
0.802
0.752
0.720
0.664
0.294
0.488
0.210
0.470
0.228
0.430
0.630
0.542
0.500
0.556
0.244
0.420
0.284
0.402
0.298
0.430
0.264
0.342
0.264
0.350
0.250
0.406
0.388
0.296
0.266
0.304
0.238
0.496
0.202
0.406
0.392
0.500
0.358
0.598
0.252
0.598
0.354
0.244
0.598
0.388
0.210
0.306
0.556
0.412
0.214
0.212
0.266
0.238
0.598
0.390
0.210
0.400
0.404
0.500
0.420
0.374
0.284
0.542
0.280
0.492
0.630
0.446
0.216
0.566
0.250
0.376
0.604
0.216
0.308
0.300
0.434
0.260
0.444
0.258
0.454
0.240
0.444
0.258
0.402
0.400
0.290
0.258
0.286
0.266
0.362
0.210
0.446
0.282
0.486
0.210
0.472
0.632
0.398
0.294
0.204
0.320
0.282
0.408
0.650
0.650
0.388
0.282
0.522
0.500
0.468
0.676
0.712
0.652
0.294
0.424
0.374
0.600
0.548
0.716
0.776
0.686
0.658
0.528
0.544
0.842
0.340
0.260
0.606
0.598
0.254
0.540
0.506
0.466
0.240
0.246
0.454
0.292
0.286
0.420
0.524
0.370
0.500
0.454
0.250
0.372
0.426
0.220
0.278
0.400
0.204
0.652
0.444
0.294
0.202
0.398
0.206
0.256
0.508
0.480
0.258
0.296
0.432
0.416
0.256
0.212
0.288
0.262
0.238
0.598
0.566
0.434
0.260
0.748
0.392
0.358
0.778
0.820
0.750
0.298
0.468
0.428
0.700
0.534
0.744
0.224
0.560
0.436
0.602
0.448
0.256
0.602
0.494
0.308
0.294
0.506
0.392
0.402
0.398
0.600
0.456
0.444
0.440
0.262
0.544
0.258
0.472
0.424
0.318
0.292
0.450
0.690
0.692
0.258
0.470
0.554
0.278
0.364
0.612
0.652
0.368
0.588
0.706
0.208
0.404
0.648
0.658
0.292
0.436
0.622
0.650
0.290
0.468
0.582
0.254
0.494
0.202
0.494
0.206
0.442
0.258
0.464
0.800
0.436
0.358
0.620
0.206
0.516
0.500
0.506
0.726
0.722
0.770
0.700
0.718
0.860
0.824
0.974
0.470
0.570
0.862
0.936
0.832
0.790
0.804
0.970
0.812
0.790
0.262
0.576
0.426
0.802
0.562
0.834
0.204
0.420
0.282
0.944
0.558
0.824
0.822
0.816
0.752
0.282
0.562
0.808
0.726
0.496
0.206
0.662
0.686
0.630
0.588
0.594
0.676
0.652
0.614
0.396
0.578
0.680
0.444
0.502
0.668
0.630
0.260
0.768
0.802
0.832
0.846
0.844
0.952
0.770
0.792
0.894
0.832
0.208
0.532
0.836
0.878
0.772
0.902
1.084
0.798
0.506
0.798
0.806
0.840
0.934
0.214
0.632
0.734
0.776
0.784
0.712
0.260
0.438
0.264
0.460
0.440
0.600
0.404
0.638
0.262
0.412
0.290
0.402
0.390
0.268
0.434
0.236
0.268
0.492
0.204
0.316
0.288
0.352
0.604
0.678
0.832
0.430
0.332
0.468
0.270
0.230
0.340
0.612
0.616
0.432
0.372
0.698
0.428
0.252
0.550
0.286
0.416
0.532
0.568
0.216
0.290
0.586
0.206
0.512
0.290
0.562
0.436
0.386
0.214
0.518
0.286
0.504
0.390
0.422
0.480
0.346
0.454
0.302
0.396
0.330
0.268
0.466
0.438
0.324
0.810
0.264
0.442
0.262
0.702
0.428
0.316
0.322
0.230
0.386
0.212
0.326
0.376
0.210
0.648
0.556
0.286
0.492
0.210
0.604
0.316
0.282
0.308
0.290
0.350
0.252
0.352
0.776
0.568
0.380
0.218
0.458
0.444
0.244
0.660
0.664
0.614
0.216
0.606
0.366
0.686
0.444
0.390
0.212
0.522
0.278
0.440
0.260
0.500
0.398
0.602
0.492
0.206
0.434
0.582
0.286
0.374
0.422
0.394
0.208
0.432
0.266
0.492
0.210
0.454
0.446
0.392
0.208
0.494
0.206
0.516
0.294
0.636
0.264
0.452
0.740
0.670
0.426
0.306
0.668
0.428
0.406
0.392
0.456
0.446
0.306
0.394
0.334
0.688
0.282
0.410
0.290
0.422
0.372
0.262
0.440
0.218
0.284
0.410
0.290
0.488
0.210
0.352
0.738
0.208
0.406
0.398
0.296
0.548
0.256
0.354
0.252
0.366
0.426
0.502
0.426
0.276
0.420
0.374
0.502
0.484
0.216
0.470
0.228
0.366
0.436
0.214
0.290
0.480
0.574
0.702
0.596
0.244
0.358
0.246
0.464
0.588
0.620
0.656
0.576
0.390
0.502
0.478
0.522
0.304
0.710
0.288
0.602
0.400
0.696
0.702
0.376
0.694
0.702
0.686
0.240
0.480
0.710
0.210
0.410
0.648
0.710
0.432
0.370
0.664
0.668
0.648
0.736
0.532
0.286
0.430
0.716
0.776
0.592
0.284
0.400
0.628
0.606
0.270
0.482
0.212
0.338
0.756
0.206
0.402
0.654
0.444
0.504
0.388
0.208
0.316
0.548
0.238
0.262
0.560
0.568
0.478
0.430
0.500
0.364
0.664
0.370
0.430
0.640
0.432
0.392
0.206
0.360
0.496
0.218
0.616
0.580
0.480
0.562
0.518
0.568
0.704
0.246
0.524
0.622
0.512
0.602
0.394
0.442
0.756
0.202
0.382
0.650
0.580
0.290
0.454
0.244
0.446
0.254
0.356
0.248
0.452
0.802
0.564
0.278
0.350
0.562
0.288
0.376
0.528
0.560
0.682
0.554
0.340
0.716
0.696
0.710
0.704
0.642
0.294
0.530
0.266
0.412
0.598
0.294
0.398
0.310
0.390
0.460
0.440
0.430
0.742
0.426
0.370
0.546
0.286
0.366
0.594
0.798
0.664
0.278
0.458
0.442
0.388
0.212
0.492
0.208
0.408
0.390
0.248
0.258
0.460
0.240
0.454
0.716
0.426
0.222
0.278
0.344
0.262
0.398
0.396
0.258
0.676
0.654
0.592
0.220
0.364
0.678
0.262
0.364
0.662
0.594
0.628
0.720
0.730
0.244
0.256
0.672
0.816
0.212
0.522
0.748
0.592
0.436
0.504
0.484
0.210
0.436
0.566
0.500
0.600
0.400
0.324
0.640
0.436
0.288
0.210
0.358
0.608
0.436
0.280
0.554
0.266
0.370
0.430
0.218
0.724
0.254
0.372
0.632
0.602
0.564
0.542
0.664
0.498
0.428
0.404
0.266
0.604
0.434
0.564
0.618
0.484
0.544
0.634
0.734
0.518
0.448
0.304
0.254
0.430
0.586
0.586
0.290
0.364
0.608
0.624
0.548
0.256
0.330
0.570
0.550
0.252
0.328
0.534
0.618
0.506
0.216
0.266
0.526
0.212
0.264
0.230
0.262
0.236
0.210
0.294
0.296
0.482
0.484
0.528
0.204
0.502
0.210
0.290
0.302
0.578
0.386
0.484
0.200
0.250
0.300
0.594
0.204
0.242
0.258
0.262
0.246
0.266
0.490
0.238
0.246
0.464
0.544
0.296
0.452
0.498
0.550
0.208
0.244
0.266
0.610
0.990
0.564
0.512
0.260
0.322
0.532
0.584
0.412
0.754
0.580
0.502
0.290
0.204
0.444
0.432
0.476
0.462
0.260
0.664
0.426
0.484
0.504
0.484
0.540
0.496
0.450
0.580
0.442
0.472
0.452
0.504
0.472
0.432
0.494
0.480
0.412
0.510
0.518
0.436
0.448
0.502
0.498
0.450
0.290
0.210
0.586
0.500
0.484
0.548
0.604
0.488
0.284
0.268
0.568
0.470
0.552
0.242
0.310
0.516
0.268
0.306
0.568
0.520
0.494
0.496
0.446
0.456
0.222
0.250
0.502
0.488
0.510
0.524
0.452
0.334
0.202
0.488
0.246
0.404
0.572
0.448
0.576
0.204
0.382
0.710
0.270
0.498
0.504
0.232
0.496
0.236
0.432
0.234
0.270
0.396
0.238
0.238
0.542
0.512
0.478
1.004
0.226
0.358
0.492
0.248
0.704
0.202
0.634
0.292
0.238
0.232
0.328
0.500
0.472
0.460
0.492
0.492
0.518
0.622
0.544
0.522
0.606
0.476
0.494
0.472
0.458
0.462
0.566
0.504
0.428
0.614
0.760
0.572
0.598
0.242
0.352
0.244
0.356
0.608
0.512
0.580
0.632
0.470
0.240
0.360
0.532
0.472
1.002
0.630
0.470
0.236
0.306
0.550
0.474
0.494
0.480
0.498
0.580
0.430
0.646
0.644
0.686
0.602
0.540
0.538
0.614
0.432
0.552
0.234
0.334
0.556
0.472
0.546
0.514
0.540
0.604
0.486
0.516
0.204
0.346
0.508
0.530
0.516
0.456
0.534
0.462
0.510
0.534
0.530
0.458
0.540
0.482
0.494
0.456
0.452
0.222
0.332
0.484
0.614
0.536
0.532
0.318
0.482
0.598
0.396
0.702
0.544
0.564
0.200
0.336
0.258
0.360
0.510
0.234
0.552
0.250
0.446
0.250
0.424
0.376
0.210
0.392
0.564
0.694
0.242
0.406
0.698
0.664
0.552
0.620
0.618
0.542
0.548
0.248
0.352
0.250
0.372
0.430
0.372
0.426
0.300
0.400
0.548
0.268
0.602
0.282
0.354
0.246
0.366
0.238
0.436
0.260
0.370
0.528
0.400
0.454
0.250
0.454
1.044
0.214
0.286
0.312
0.286
0.346
0.256
0.750
0.396
0.254
0.376
0.228
0.420
0.276
0.454
0.248
0.414
0.284
0.464
0.240
0.396
0.328
0.372
0.410
0.290
0.510
0.292
0.440
0.256
0.318
0.284
0.358
0.240
0.490
0.628
0.288
0.474
0.622
0.294
0.306
0.206
0.252
0.240
0.504
0.400
0.330
0.268
0.430
0.370
0.226
0.276
0.366
0.236
0.374
0.624
0.402
0.218
0.280
0.390
0.642
0.572
0.294
0.376
0.648
0.376
0.500
0.356
0.248
0.412
0.284
0.402
0.588
0.582
0.228
0.364
0.236
0.200
0.398
0.868
0.236
0.366
0.928
0.200
0.452
0.348
0.202
0.358
0.542
0.200
0.200
0.400
0.202
0.498
0.308
0.546
0.600
0.448
0.200
0.504
0.296
0.398
0.400
0.202
0.198
0.198
0.304
0.486
0.312
0.298
0.204
0.496
0.206
0.552
0.346
0.198
0.402
0.200
0.294
0.206
0.200
0.598
0.202
0.402
0.296
0.502
0.398
0.202
0.370
0.230
0.342
0.256
0.200
0.402
0.200
0.198
0.302
0.200
0.296
0.204
0.200
0.200
0.400
0.496
0.206
0.198
0.300
0.198
0.200
0.388
0.314
0.198
0.402
0.198
0.298
0.206
0.198
0.700
0.198
0.202
0.204
0.300
0.600
0.396
0.304
0.296
0.198
0.302
0.396
0.202
0.400
0.202
0.200
0.198
0.302
0.200
0.198
0.300
0.302
0.200
0.300
0.302
0.296
0.202
0.296
0.204
0.200
0.198
0.302
0.200
0.198
0.302
0.200
0.498
0.200
0.200
0.202
0.200
0.200
0.300
0.402
0.198
0.200
0.198
0.302
0.200
0.298
0.202
0.200
0.200
0.400
0.200
0.354
0.346
0.302
0.498
0.198
0.200
0.204
0.550
0.348
0.398
0.202
0.398
0.402
0.206
0.296
0.398
0.200
0.398
0.498
0.204
0.298
0.202
0.200
0.300
0.500
0.198
0.198
0.304
0.208
0.212
0.280
0.200
0.300
0.200
0.198
0.272
0.232
0.550
0.348
0.392
0.208
0.504
0.496
0.292
0.208
0.198
0.294
0.208
0.200
0.224
0.276
0.202
0.396
0.300
0.214
0.288
0.204
0.290
0.206
0.200
0.294
0.306
0.354
0.342
0.262
0.244
0.404
0.396
0.290
0.308
0.216
0.288
0.370
0.488
0.238
0.360
0.738
0.256
0.248
0.266
0.240
0.320
0.540
0.504
0.460
0.526
0.526
0.216
0.498
0.216
0.286
0.266
0.236
0.388
0.210
0.272
0.230
0.390
0.206
0.258
0.246
0.298
0.576
0.222
0.294
0.206
0.298
0.420
0.284
0.256
0.246
0.306
0.530
0.504
0.258
0.310
0.490
0.272
0.428
0.502
0.400
0.480
0.204
0.530
0.286
0.390
0.208
0.262
0.242
0.328
0.520
0.252
0.322
0.736
0.538
0.262
0.400
0.372
0.364
0.302
0.400
0.500
0.600
0.388
0.466
0.246
0.306
0.508
0.286
0.382
0.220
0.304
0.394
0.204
0.394
0.284
0.596
0.272
0.292
0.260
0.400
0.398
0.498
0.492
0.238
0.340
0.590
0.508
1.132
0.202
0.200
0.300
0.200
0.200
0.202
0.198
0.400
0.324
0.484
0.342
0.266
0.572
0.710
0.502
0.294
0.206
0.268
0.232
0.302
0.198
0.504
0.488
0.706
0.690
0.210
0.260
0.496
0.442
0.202
0.502
0.280
0.392
0.232
0.496
0.278
0.388
0.234
0.206
0.586
0.968
0.242
0.494
0.374
0.544
0.644
0.496
0.246
0.306
0.398
0.396
0.356
0.492
0.252
0.354
0.506
0.598
0.740
0.262
0.242
0.358
0.496
0.634
0.476
0.662
0.472
0.496
0.300
0.402
0.300
0.400
0.402
0.400
0.300
0.400
0.260
0.244
0.794
0.268
0.234
0.404
0.598
0.398
0.258
0.552
0.290
0.474
0.602
0.498
0.534
0.652
0.502
0.238
0.598
0.396
0.600
0.564
0.246
0.460
0.240
0.454
0.244
0.478
0.594
0.228
0.408
0.286
0.346
0.258
0.598
0.602
0.430
0.370
0.600
0.600
0.486
0.698
0.676
0.604
0.536
0.372
0.712
0.690
0.698
0.586
0.244
0.796
0.574
0.718
0.212
0.498
0.704
0.658
0.242
0.460
0.708
0.694
0.704
0.692
0.538
0.502
0.356
0.842
0.458
0.642
0.640
0.700
0.260
0.700
0.494
0.628
0.280
0.440
0.258
0.200
0.242
0.260
0.552
0.348
0.384
0.314
0.598
0.702
0.586
0.214
0.200
0.222
0.278
0.444
0.254
0.400
0.204
0.368
0.234
0.388
0.506
0.202
0.362
0.240
0.364
0.236
0.398
0.298
0.502
0.304
0.496
0.392
0.206
0.496
0.406
0.296
0.204
0.200
0.500
0.198
0.502
0.482
0.320
0.266
0.236
0.492
0.204
0.442
0.258
0.198
0.266
0.238
0.500
0.674
0.782
0.940
0.702
0.702
0.698
0.464
0.536
0.500
1.156
0.608
0.732
0.604
0.900
0.364
0.238
0.978
0.482
0.632
0.560
0.846
0.370
0.750
0.280
0.798
0.532
0.734
0.238
0.798
0.452
0.252
0.456
0.242
0.500
0.500
0.266
0.434
0.342
0.258
0.590
0.206
0.400
0.402
0.502
0.432
0.620
0.550
0.676
0.652
0.738
0.788
0.696
0.840
0.794
0.676
0.594
0.944
0.386
0.210
0.356
0.510
0.564
0.562
0.710
0.264
0.590
0.532
0.714
0.264
0.238
0.596
0.372
0.628
0.504
0.198
0.358
0.442
0.356
0.342
0.370
0.238
0.702
0.474
0.216
0.368
0.676
0.260
0.698
0.442
0.260
0.500
0.398
0.412
0.386
0.380
0.424
0.454
0.544
0.198
0.302
0.200
0.356
0.344
0.368
0.234
0.198
0.358
0.240
0.492
0.210
0.200
0.244
0.258
0.552
0.344
0.396
0.206
0.468
0.532
0.498
0.406
0.298
0.462
0.436
0.358
0.522
0.200
0.680
0.540
0.500
0.580
0.678
0.342
0.300
0.648
0.254
0.198
0.506
0.364
0.232
0.400
0.398
0.502
0.500
0.396
0.604
0.572
0.526
0.500
0.594
0.206
0.460
0.542
0.500
0.472
0.424
0.272
0.232
0.198
0.302
0.698
0.400
0.356
0.344
0.404
0.396
0.198
0.404
0.198
0.600
0.536
0.464
0.500
0.200
0.304
0.396
0.604
0.496
0.406
0.378
0.216
0.464
0.436
0.392
0.208
0.412
0.290
0.470
0.528
0.292
0.208
0.412
0.288
0.470
0.430
0.386
0.212
0.492
0.210
0.412
0.288
0.202
0.240
0.260
0.198
0.292
0.210
0.502
0.396
0.200
0.402
0.198
0.242
0.260
0.200
0.498
0.398
0.402
0.502
0.400
0.398
0.298
0.402
0.358
0.342
0.354
0.304
0.216
0.328
0.198
0.200
0.200
0.200
0.198
0.208
0.580
0.214
0.200
0.300
0.200
0.200
0.198
0.404
0.198
0.310
0.390
0.376
0.224
0.200
0.394
0.406
0.354
0.346
0.396
0.204
0.200
0.200
0.400
0.200
0.272
0.228
0.200
0.300
0.400
0.258
0.708
0.534
0.306
0.392
0.406
0.856
0.712
0.688
0.688
0.254
0.470
0.226
0.606
0.356
0.440
0.500
0.506
0.394
0.260
0.730
0.212
0.584
0.214
0.452
0.684
0.262
0.358
0.650
0.396
0.284
0.526
0.340
0.348
0.398
0.358
0.344
0.456
0.598
0.610
0.236
0.458
0.636
0.516
0.890
0.354
0.490
0.582
0.624
0.200
0.216
0.236
0.294
0.206
0.298
0.556
0.542
0.200
0.380
0.590
0.432
0.468
0.430
0.368
0.634
0.264
0.234
0.544
0.820
0.438
0.358
0.340
0.602
0.560
0.440
0.404
0.394
0.370
0.792
0.640
0.660
0.720
0.420
0.500
0.398
0.486
0.216
0.460
0.440
0.302
0.398
0.384
0.216
0.414
0.288
0.404
0.296
0.462
0.436
0.386
0.218
0.456
0.446
0.258
0.536
0.282
0.216
0.410
0.390
0.262
0.714
0.426
0.600
0.436
0.866
0.600
0.454
0.588
0.656
0.602
0.898
0.458
0.728
0.782
0.888
0.656
0.742
0.602
0.538
0.808
0.262
0.534
0.560
0.742
0.258
0.624
0.812
0.206
0.460
0.704
0.740
0.766
0.794
0.900
0.864
0.734
0.800
0.820
0.920
0.498
1.002
0.466
0.820
1.014
0.504
0.798
0.796
1.000
0.502
0.998
0.466
1.036
0.526
0.972
0.802
0.590
0.210
0.500
0.768
0.738
0.294
0.800
0.558
0.658
0.482
0.600
0.584
0.216
0.458
0.762
0.284
0.592
0.206
0.498
0.500
0.266
0.434
0.388
0.212
0.440
0.262
0.532
0.366
0.602
0.576
0.218
0.568
0.636
0.286
0.214
0.472
0.428
0.268
0.692
0.440
0.282
0.216
0.344
0.680
0.478
0.416
0.286
0.462
0.436
0.360
0.440
0.342
0.258
0.400
0.400
0.566
0.434
0.408
0.292
0.560
0.238
0.704
0.498
0.502
0.498
0.466
0.434
0.378
0.222
0.474
0.424
0.602
0.590
0.210
0.200
0.274
0.376
0.424
0.228
0.556
0.698
0.802
0.242
0.504
0.500
0.260
0.536
0.500
0.468
0.818
0.214
0.440
0.262
0.582
0.216
0.412
0.292
0.464
0.432
0.392
0.208
0.416
0.284
0.198
0.304
0.696
0.402
0.356
0.446
0.500
0.490
0.210
0.464
0.790
0.652
0.294
0.496
0.402
0.602
0.200
0.502
0.418
0.478
0.264
0.436
0.392
0.208
0.710
0.290
0.402
0.204
0.262
0.232
0.200
0.266
0.434
0.264
0.438
0.498
0.370
0.430
0.262
0.438
0.356
0.546
0.500
0.568
0.228
0.416
0.288
0.494
0.206
0.484
0.212
0.488
0.216
0.456
0.240
0.364
0.238
0.200
0.264
0.436
0.602
0.578
0.218
0.202
0.206
0.296
0.200
0.240
0.258
0.468
0.234
0.198
0.598
0.490
0.218
0.422
0.644
0.734
0.392
0.380
0.220
0.494
0.210
0.410
0.290
0.552
0.244
0.202
0.264
0.436
0.334
0.706
0.460
0.374
0.224
0.702
0.468
0.432
0.384
0.216
0.490
0.210
0.412
0.290
0.552
0.346
0.374
0.224
0.406
0.396
0.604
0.488
0.620
0.290
0.702
0.478
0.216
0.396
0.208
0.394
0.658
0.346
0.502
0.408
0.292
0.198
0.264
0.436
0.200
0.340
0.260
0.300
0.230
0.272
0.198
0.356
0.242
0.200
0.306
0.396
0.402
0.400
0.390
0.204
0.504
0.602
0.260
0.436
0.366
0.436
0.372
0.226
0.496
0.208
0.198
0.382
0.218
0.458
0.240
0.460
0.240
0.480
0.220
0.494
0.208
0.464
0.436
0.388
0.210
0.472
0.428
0.304
0.398
0.400
0.200
0.564
0.436
0.404
0.396
0.368
0.532
0.292
0.208
0.404
0.394
0.504
0.602
0.452
0.708
0.794
0.442
0.502
0.462
0.690
0.600
0.600
0.634
0.212
0.658
0.684
0.700
0.728
0.820
0.810
0.802
0.402
0.600
0.560
0.618
0.462
0.632
0.828
0.796
0.690
0.210
0.668
0.832
0.398
0.402
0.400
0.386
0.212
0.412
0.292
0.414
0.286
0.408
0.292
0.698
0.200
0.288
0.212
0.344
0.256
0.392
0.210
0.598
0.302
0.494
0.306
0.394
0.204
0.200
0.284
0.216
0.300
0.502
0.200
0.386
0.212
0.200
0.366
0.234
0.200
0.368
0.430
0.604
0.298
0.284
0.216
0.496
0.204
0.502
0.400
0.354
0.344
0.602
0.474
0.424
0.654
0.446
0.398
0.368
0.434
0.602
0.464
0.434
0.600
0.584
0.216
0.420
0.282
0.198
0.294
0.404
0.302
0.400
0.394
0.208
0.488
0.640
0.580
0.292
0.700
0.554
0.244
0.456
0.244
0.200
0.502
0.198
0.388
0.214
0.198
0.502
0.198
0.294
0.206
0.488
0.216
0.482
0.214
0.206
0.250
0.242
0.202
0.502
0.198
0.400
0.502
0.500
0.198
0.270
0.530
0.502
0.298
0.502
0.556
0.240
0.202
0.268
0.532
0.244
0.258
0.298
0.502
0.496
0.400
0.370
0.430
0.406
0.394
0.370
0.432
0.600
0.556
0.242
0.476
0.526
0.286
0.214
0.470
0.430
0.388
0.210
0.402
0.302
0.500
0.398
0.600
0.470
0.430
0.368
0.530
0.386
0.216
0.586
0.214
0.542
0.260
0.396
0.400
0.596
0.206
0.498
0.402
0.274
0.426
0.384
0.214
0.470
0.432
0.388
0.212
0.502
0.398
0.402
0.398
0.602
0.398
0.400
0.596
0.206
0.590
0.210
0.470
0.428
0.606
0.436
0.260
0.492
0.206
0.456
0.242
0.368
0.434
0.300
0.400
0.366
0.790
0.742
0.410
0.356
0.436
0.388
0.212
0.556
0.444
0.354
0.446
0.242
0.800
0.260
0.566
0.532
0.266
0.432
0.368
0.434
0.376
0.424
0.700
0.590
0.210
0.400
0.402
0.468
0.332
0.496
0.402
0.370
0.530
0.500
0.556
0.744
0.400
0.368
0.532
0.500
0.558
0.240
0.556
0.738
0.408
0.398
0.402
0.370
0.530
0.400
0.574
0.426
0.602
0.552
0.346
0.394
0.676
0.430
0.502
0.398
0.656
0.242
0.602
0.404
0.396
0.802
0.554
0.244
0.504
0.496
0.304
0.394
0.376
0.424
0.610
0.498
0.294
0.468
0.432
0.356
0.244
0.398
0.402
0.294
0.406
0.600
0.502
0.396
0.398
0.404
0.392
0.208
0.502
0.396
0.604
0.464
0.434
0.292
0.408
0.502
0.594
0.206
0.398
0.402
0.508
0.292
0.198
0.302
0.398
0.368
0.432
0.602
0.198
0.356
0.242
0.428
0.276
0.592
0.788
0.224
0.492
0.408
0.394
0.400
0.398
0.402
0.602
0.800
0.498
0.398
0.370
0.432
0.494
0.206
0.582
0.218
0.300
0.502
0.800
0.552
0.244
0.200
0.502
0.198
0.292
0.210
0.396
0.506
0.200
0.596
0.202
0.198
0.502
0.366
0.432
0.300
0.502
0.298
0.402
0.552
0.548
0.730
0.612
0.622
0.552
0.290
0.374
0.490
0.430
0.502
0.476
0.220
0.202
0.392
0.206
0.506
0.394
0.406
0.396
0.384
0.216
0.398
0.400
0.504
0.466
0.732
0.398
0.268
0.690
0.730
0.214
0.558
0.242
0.702
0.552
0.654
0.294
0.552
0.244
0.406
0.610
0.288
0.492
0.206
0.502
0.398
0.374
0.426
0.600
0.466
0.790
0.242
0.406
0.396
0.356
0.444
0.502
0.584
0.214
0.556
0.242
0.470
0.432
0.366
0.534
0.502
0.468
0.430
0.382
0.218
0.200
0.502
0.198
0.502
0.486
0.210
0.416
0.290
0.506
0.292
0.590
0.208
0.464
0.790
0.610
0.690
0.546
0.398
0.402
0.358
0.484
0.258
0.394
0.206
0.200
0.400
0.362
0.244
0.362
0.432
0.242
0.262
0.556
0.238
0.492
0.212
0.560
0.800
0.536
0.244
0.458
0.340
0.460
0.600
0.464
0.434
0.360
0.242
0.492
0.208
0.466
0.434
0.378
0.220
0.468
0.434
0.602
0.578
0.220
0.504
0.394
0.368
0.434
0.602
0.552
0.690
0.258
0.584
0.214
0.704
0.498
0.398
0.602
0.464
0.434
0.306
0.394
0.390
0.210
0.200
0.292
0.208
0.400
0.400
0.294
0.208
0.698
0.470
0.430
0.264
0.436
0.242
0.260
0.364
0.434
0.288
0.212
0.400
0.298
0.502
0.294
0.406
0.304
0.396
0.300
0.702
0.498
0.500
0.494
0.506
0.270
0.432
0.402
0.396
0.368
0.534
0.292
0.412
0.596
0.554
0.802
0.240
0.704
0.500
0.754
0.742
0.768
0.790
0.946
0.500
0.998
0.466
1.036
0.798
0.444
0.812
0.344
0.368
0.814
0.216
0.704
0.800
0.800
0.496
0.770
0.832
1.002
0.800
0.580
0.216
0.466
0.800
0.536
0.502
0.602
0.596
0.266
0.434
0.700
0.588
0.212
0.410
0.292
0.460
0.438
0.378
0.422
0.802
0.198
0.402
0.694
0.568
0.388
0.472
0.474
0.294
0.312
0.256
0.244
0.358
0.588
0.648
0.788
0.212
0.602
0.404
0.454
0.340
0.462
0.440
0.356
0.542
0.330
0.372
0.410
0.286
0.478
0.524
0.504
0.464
0.740
0.728
0.262
0.492
0.390
0.952
0.712
0.736
0.762
0.708
0.820
0.232
0.704
0.446
0.726
0.732
0.726
0.738
0.226
0.704
0.476
0.806
0.214
0.468
0.806
0.224
0.464
0.760
0.854
0.224
0.504
0.716
0.286
0.498
0.708
0.294
0.580
0.214
0.470
0.432
0.602
0.798
0.572
0.226
0.704
0.460
0.706
0.696
0.724
0.214
0.400
0.626
0.744
0.828
0.400
0.602
0.458
0.440
0.602
0.528
0.736
0.434
0.602
0.574
0.224
0.702
0.556
0.240
0.476
0.426
0.382
0.218
0.470
0.430
0.364
0.436
0.602
0.582
0.216
0.594
0.208
0.584
0.214
0.462
0.436
0.610
0.576
0.216
0.442
0.458
0.306
0.778
0.216
0.496
0.206
0.410
0.298
0.496
0.296
0.504
0.870
0.224
0.560
0.240
0.462
0.438
0.600
0.466
0.794
0.240
0.488
0.212
0.464
0.436
0.602
0.502
0.298
0.400
0.400
0.590
0.408
0.406
0.292
0.464
0.538
0.286
0.214
0.202
0.600
0.590
0.208
0.464
0.710
0.430
0.700
0.496
0.516
0.288
0.362
0.236
0.366
0.598
0.436
0.202
0.498
0.400
0.454
0.242
0.482
0.618
0.204
0.364
0.432
0.298
0.202
0.458
0.242
0.396
0.208
0.396
0.202
0.392
0.210
0.198
0.400
0.302
0.198
0.344
0.258
0.400
0.198
0.198
0.202
0.394
0.206
0.198
0.370
0.230
0.202
0.200
0.268
0.232
0.200
0.204
0.498
0.198
0.372
0.228
0.300
0.392
0.208
0.300
0.292
0.210
0.198
0.302
0.396
0.390
0.212
0.494
0.206
0.200
0.356
0.242
0.202
0.244
0.256
0.500
0.200
0.300
0.502
0.198
0.300
0.398
0.202
0.402
0.498
0.200
0.200
0.198
0.404
0.554
0.244
0.200
0.290
0.210
0.202
0.204
0.296
0.198
0.198
0.304
0.198
0.242
0.258
0.200
0.198
0.304
0.198
0.198
0.304
0.400
0.398
0.302
0.198
0.200
0.300
0.400
0.272
0.228
0.446
0.254
0.200
0.292
0.206
0.364
0.240
0.480
0.216
0.500
0.504
0.254
0.344
0.198
0.404
0.554
0.242
0.202
0.502
0.198
0.356
0.242
0.202
0.294
0.206
0.200
0.262
0.240
0.198
0.300
0.398
0.202
0.400
0.200
0.292
0.208
0.200
0.290
0.210
0.200
0.356
0.242
0.202
0.268
0.230
0.202
0.366
0.234
0.300
0.502
0.198
0.372
0.226
0.202
0.452
0.348
0.200
0.402
0.200
0.354
0.244
0.442
0.258
0.200
0.244
0.260
0.698
0.492
0.208
0.198
0.264
0.236
0.200
0.218
0.286
0.488
0.210
0.298
0.258
0.242
0.200
0.306
0.342
0.362
0.290
0.200
0.264
0.238
0.198
0.266
0.234
0.200
0.298
0.200
0.202
0.354
0.244
0.486
0.214
0.202
0.282
0.216
0.460
0.242
0.456
0.242
0.402
0.400
0.264
0.236
0.198
0.504
0.198
0.286
0.214
0.486
0.212
0.488
0.214
0.300
0.402
0.198
0.210
0.292
0.300
0.400
0.486
0.212
0.800
0.296
0.204
0.442
0.260
0.198
0.502
0.198
0.232
0.270
0.440
0.260
0.488
0.210
0.454
0.344
0.358
0.242
0.202
0.208
0.294
0.198
0.300
0.782
0.218
0.476
0.224
0.200
0.200
0.400
0.198
0.222
0.282
0.198
0.500
0.200
0.296
0.204
0.200
0.290
0.210
0.454
0.344
0.360
0.242
0.202
0.240
0.258
0.200
0.298
0.202
0.300
0.198
0.304
0.198
0.358
0.242
0.492
0.210
0.198
0.356
0.248
0.294
0.202
0.200
0.206
0.594
0.496
0.202
0.500
0.202
0.496
0.202
0.488
0.214
0.388
0.210
0.302
0.398
0.402
0.600
0.200
0.402
0.198
0.454
0.246
0.200
0.270
0.230
0.200
0.404
0.394
0.202
0.292
0.208
0.200
0.600
0.200
0.396
0.204
0.598
0.200
0.302
0.288
0.212
0.200
0.198
0.302
0.200
0.304
0.396
0.372
0.228
0.302
0.498
0.200
0.344
0.258
0.198
0.398
0.200
0.202
0.396
0.204
0.300
0.404
0.198
0.198
0.396
0.404
0.394
0.208
0.298
0.274
0.226
0.206
0.292
0.304
0.498
0.198
0.302
0.500
0.200
0.352
0.248
0.200
0.198
0.304
0.298
0.204
0.298
0.198
0.600
0.496
0.204
0.298
0.500
0.202
0.296
0.204
0.554
0.244
0.202
0.296
0.204
0.200
0.198
0.304
0.198
0.198
0.302
0.200
0.296
0.204
0.198
0.302
0.200
0.800
0.496
0.204
0.402
0.398
0.198
0.300
0.202
0.200
0.352
0.348
0.598
0.304
0.398
0.200
0.500
0.200
0.296
0.204
0.200
0.354
0.344
0.398
0.204
0.300
0.296
0.204
0.200
0.602
0.550
0.246
0.202
0.502
0.494
0.204
0.552
0.348
0.200
0.400
0.200
0.298
0.202
0.200
0.200
0.400
0.502
0.398
0.200
0.400
0.200
0.298
0.202
0.300
0.198
0.302
0.200
0.296
0.204
0.200
0.354
0.446
0.504
0.296
0.400
0.554
0.244
0.208
0.294
0.200
0.200
0.206
0.394
0.200
0.200
0.400
0.200
0.352
0.246
0.202
0.500
0.200
0.296
0.204
0.200
0.200
0.202
0.198
0.200
0.500
0.200
0.298
0.202
0.200
0.396
0.202
0.302
0.296
0.204
0.200
0.396
0.204
0.198
0.202
0.400
0.200
0.296
0.204
0.198
0.304
0.198
0.200
0.202
0.396
0.202
0.198
0.202
0.200
0.500
0.200
0.400
0.200
0.402
0.394
0.204
0.302
0.398
0.406
0.394
0.396
0.204
0.200
0.352
0.348
0.346
0.254
0.200
0.354
0.246
0.402
0.398
0.352
0.254
0.396
0.396
0.298
0.204
0.200
0.198
0.304
0.198
0.198
0.304
0.198
0.294
0.208
0.550
0.346
0.300
0.304
0.496
0.202
0.198
0.602
0.200
0.298
0.202
0.300
0.200
0.302
0.198
0.296
0.204
0.200
0.354
0.246
0.502
0.298
0.354
0.346
0.600
0.200
0.246
0.254
0.200
0.298
0.202
0.200
0.200
0.400
0.200
0.200
0.400
0.300
0.502
0.552
0.246
0.552
0.348
0.398
0.202
0.198
0.310
0.392
0.200
0.400
0.200
0.302
0.198
0.200
0.354
0.346
0.200
0.400
0.200
0.304
0.394
0.348
0.256
0.198
0.354
0.246
0.200
0.296
0.202
0.202
0.344
0.256
0.200
0.304
0.396
0.198
0.402
0.200
0.296
0.204
0.200
0.296
0.204
0.200
0.296
0.402
0.202
0.302
0.454
0.242
0.202
0.402
0.482
0.214
0.500
0.202
0.198
0.204
0.398
0.200
0.508
0.592
0.206
0.292
0.356
0.644
0.302
0.402
0.398
0.200
0.352
0.346
0.398
0.204
0.502
0.396
0.204
0.398
0.200
0.296
0.206
0.198
0.296
0.204
0.200
0.200
0.400
0.496
0.202
0.202
0.354
0.246
0.198
0.202
0.300
0.500
0.398
0.354
0.246
0.302
0.204
0.296
0.200
0.400
0.200
0.244
0.256
0.200
0.302
0.298
0.200
0.296
0.206
0.454
0.242
0.406
0.698
0.398
0.296
0.204
0.700
0.198
0.404
0.394
0.204
0.454
0.346
0.198
0.806
0.796
0.198
0.308
0.292
0.304
0.198
0.400
0.500
0.400
0.300
0.200
0.500
0.200
0.500
0.198
0.248
0.254
0.198
0.298
0.206
0.198
0.296
0.204
0.200
0.500
0.200
0.298
0.202
0.400
0.400
0.200
0.198
0.304
0.398
0.200
0.198
0.202
0.296
0.204
0.200
0.198
0.304
0.198
0.500
0.452
0.348
0.246
0.254
0.398
0.202
0.200
0.500
0.200
0.500
0.200
0.202
0.398
0.300
0.204
0.394
0.202
0.306
0.294
0.202
0.404
0.396
0.200
0.198
0.200
0.294
0.206
0.300
0.400
0.300
0.402
0.198
0.300
0.200
0.200
0.300
0.200
0.200
0.298
0.304
0.398
0.400
0.200
0.298
0.202
0.200
0.200
0.400
0.200
0.354
0.246
0.498
0.202
0.554
0.346
0.200
0.400
0.200
0.296
0.204
0.200
0.296
0.204
0.200
0.302
0.198
0.552
0.648
0.198
0.202
0.202
0.398
0.504
0.200
0.296
0.198
0.304
0.298
0.198
0.202
0.200
0.298
0.302
0.200
0.294
0.208
0.494
0.204
0.200
0.296
0.204
0.300
0.198
0.304
0.198
0.500
0.300
0.400
0.200
0.198
0.302
0.200
0.500
0.200
0.296
0.204
0.552
0.348
0.600
0.200
0.500
0.198
0.200
0.302
0.200
0.244
0.256
0.200
0.198
0.304
0.198
0.296
0.204
0.300
0.500
0.200
0.500
0.200
0.294
0.206
0.300
0.198
0.202
0.200
0.356
0.244
0.488
0.216
0.696
0.204
0.286
0.208
0.304
0.398
0.200
0.296
0.204
0.200
0.354
0.346
0.202
0.398
0.300
0.398
0.396
0.206
0.400
0.578
0.674
0.348
0.198
0.304
0.394
0.206
0.298
0.204
0.298
0.198
0.354
0.246
0.300
0.254
0.246
0.298
0.202
0.198
0.202
0.698
0.202
0.200
0.200
0.198
0.202
0.200
0.398
0.302
0.396
0.204
0.200
0.400
0.200
0.400
0.296
0.404
0.402
0.198
0.402
0.198
0.500
0.504
0.896
0.606
0.294
0.200
0.404
0.294
0.198
0.204
0.206
0.298
0.396
0.202
0.200
0.198
0.200
0.244
0.256
0.300
0.198
0.202
0.300
0.200
0.200
0.200
0.296
0.204
0.200
0.254
0.244
0.386
0.216
0.300
0.200
0.198
0.198
0.204
0.396
0.204
0.394
0.206
0.600
0.200
0.402
0.396
0.202
0.200
0.198
0.402
0.552
0.346
0.304
0.298
0.200
0.498
0.402
0.200
0.300
0.200
0.200
0.496
0.208
0.494
0.202
0.206
0.494
0.198
0.206
0.598
0.600
0.198
0.300
0.398
0.202
0.398
0.398
0.204
0.300
0.198
0.302
0.300
0.500
0.200
0.300
0.200
0.200
0.198
0.402
0.300
0.500
0.200
0.200
0.398
0.202
0.500
0.300
0.400
0.398
0.200
0.200
0.298
0.204
0.298
0.200
0.202
0.500
0.200
0.200
0.296
0.206
0.198
0.600
0.298
0.202
0.456
0.640
0.404
0.198
0.302
0.400
0.200
0.200
0.200
0.800
0.200
0.398
0.204
0.200
0.298
0.200
0.400
0.200
0.298
0.204
0.300
0.250
0.248
0.200
0.500
0.398
0.200
0.202
0.302
0.296
0.200
0.302
0.452
0.346
0.300
0.204
0.198
0.198
0.302
0.200
0.198
0.202
0.198
0.198
0.206
0.296
0.304
0.296
0.302
0.300
0.300
0.398
0.202
0.200
0.452
0.348
0.200
0.400
0.400
0.400
0.300
0.502
0.198
0.294
0.206
0.554
0.244
0.202
0.198
0.302
0.300
0.400
0.300
0.202
0.298
0.298
0.200
0.206
0.496
0.406
0.394
0.296
0.404
0.198
0.302
0.208
0.492
0.200
0.204
0.296
0.300
0.204
0.296
0.300
0.200
0.200
0.198
0.302
0.198
0.200
0.202
0.400
0.198
0.302
0.200
0.198
0.204
0.398
0.200
0.400
0.200
0.400
0.200
0.204
0.296
0.202
0.198
0.300
0.202
0.298
0.298
0.202
0.200
0.198
0.302
0.200
0.500
0.398
0.202
0.200
0.498
0.300
0.302
0.396
0.204
0.800
0.502
0.198
0.400
0.304
0.296
0.300
0.202
0.596
0.202
0.206
0.492
0.398
0.206
0.198
0.204
0.994
0.502
0.202
0.398
0.200
0.400
0.396
0.204
0.200
0.198
0.204
0.450
0.350
0.296
0.202
0.498
0.202
0.200
0.284
0.612
0.206
0.198
0.294
0.206
0.198
0.206
0.296
0.494
0.206
0.300
0.500
0.490
0.310
0.296
0.204
0.202
0.500
0.404
0.394
0.500
0.404
0.498
0.202
0.496
0.296
0.202
0.208
0.238
0.256
0.400
0.402
0.200
0.266
0.234
0.198
0.294
0.206
0.200
0.294
0.404
0.210
0.292
0.368
0.232
0.456
0.636
0.208
0.364
0.238
0.466
0.232
0.200
0.302
0.198
0.198
0.270
0.234
0.490
0.208
0.394
0.208
0.364
0.532
0.304
0.390
0.206
0.300
0.204
0.198
0.400
0.600
0.454
0.346
0.370
0.232
0.198
0.304
0.692
0.204
0.200
0.302
0.396
0.356
0.642
0.204
0.200
0.502
0.400
0.198
0.204
0.498
0.402
0.396
0.504
0.342
0.254
0.402
0.896
0.200
0.402
0.344
0.256
0.602
0.298
0.300
0.394
0.204
0.298
0.204
0.198
0.404
0.394
0.206
0.454
0.242
0.204
0.398
0.602
0.342
0.256
0.366
0.690
0.636
0.308
0.296
0.202
0.202
0.400
0.352
0.602
0.346
0.256
0.510
0.626
0.480
0.620
0.474
0.612
0.490
0.618
0.516
1.200
0.684
0.816
0.600
0.598
0.956
0.846
0.454
0.698
0.726
0.218
0.346
0.256
0.456
0.444
0.402
0.598
0.344
0.256
0.472
0.224
0.372
0.634
0.402
0.288
0.208
0.598
0.396
0.208
0.342
0.258
0.598
0.356
0.544
0.200
0.396
0.204
0.300
0.300
0.200
0.400
0.200
0.398
0.356
0.346
0.254
0.636
0.208
0.600
0.346
0.258
0.198
0.200
0.400
0.198
0.302
0.698
0.200
0.198
0.202
0.400
0.202
0.396
0.204
0.200
0.400
0.200
0.498
0.198
0.204
0.356
0.742
0.302
0.800
0.306
0.596
0.398
0.498
0.602
0.302
0.598
0.294
0.206
0.340
0.260
0.600
0.970
0.230
0.400
0.200
0.370
0.232
0.596
0.398
0.204
0.596
0.392
0.554
0.620
0.548
0.618
0.526
0.608
0.608
0.588
0.840
0.502
0.456
0.744
0.300
0.580
0.720
0.262
0.238
0.302
0.586
0.426
0.512
0.276
0.290
0.210
0.224
0.274
0.500
0.498
0.292
0.506
0.602
0.200
0.506
0.604
0.288
0.414
0.388
0.264
0.692
0.612
0.434
0.498
0.374
0.428
0.290
0.210
0.362
0.672
0.364
0.272
0.616
0.514
0.598
0.470
0.432
0.398
0.394
0.510
0.590
0.708
0.268
0.620
0.478
0.546
0.550
0.548
0.514
0.490
0.624
0.264
0.436
0.584
0.634
0.552
0.290
0.332
0.530
0.244
0.394
0.462
0.248
0.302
0.564
0.516
0.452
0.504
0.256
0.328
0.530
0.604
0.588
0.252
0.390
0.534
0.534
0.626
0.486
0.538
0.288
0.376
0.480
0.246
0.374
0.484
0.586
0.580
0.520
0.254
0.390
0.486
0.602
0.626
0.598
0.514
0.590
0.528
0.814
0.708
0.552
0.508
0.542
0.244
0.276
0.590
0.730
0.242
0.262
0.264
0.560
0.530
0.494
0.252
0.300
0.536
0.518
0.578
0.486
0.610
0.500
0.544
0.608
0.460
0.480
0.778
0.224
0.576
0.572
0.438
0.590
0.568
0.488
0.600
0.552
0.548
0.242
0.602
0.368
0.532
0.556
0.620
0.486
0.594
0.518
0.568
0.562
0.544
0.254
0.334
0.512
0.252
0.378
0.474
0.248
0.396
0.578
0.616
0.582
0.616
0.566
0.248
0.376
0.672
0.250
0.416
0.384
0.330
0.374
0.262
0.238
0.792
0.414
0.288
0.472
0.630
0.400
0.262
0.240
0.492
0.638
0.368
0.368
0.636
0.396
0.268
0.434
0.264
0.238
0.452
0.674
0.370
0.300
0.650
0.252
0.476
0.590
0.642
0.290
0.406
0.602
0.758
0.542
0.698
0.616
0.738
0.836
0.604
0.392
0.596
0.810
0.362
0.242
0.380
0.638
0.332
0.384
0.584
0.278
0.328
0.276
0.400
0.630
0.576
0.566
0.588
0.582
0.578
0.778
0.326
0.506
0.268
0.328
0.522
0.608
0.600
0.602
0.600
0.540
0.532
0.496
0.526
0.248
0.274
0.552
0.568
0.450
0.592
0.514
0.608
0.450
0.554
0.568
0.764
0.272
0.564
0.478
0.556
0.566
0.760
0.256
0.252
0.300
0.202
0.332
0.540
0.432
0.294
0.250
0.246
0.280
0.616
0.460
0.508
0.510
0.500
0.488
0.452
0.566
0.448
0.430
0.462
0.532
0.526
0.596
0.688
0.712
0.802
0.786
0.800
0.766
0.978
0.526
0.708
0.618
0.248
0.404
0.640
0.660
0.622
0.698
0.586
0.718
0.638
0.680
0.218
0.444
0.616
0.604
0.612
0.574
0.610
0.604
0.770
0.258
0.504
0.490
0.746
0.292
0.470
0.518
0.474
0.252
0.326
0.598
0.370
0.242
0.256
0.408
0.598
0.396
0.332
0.570
0.498
0.430
0.630
0.680
0.594
0.268
0.354
0.604
0.618
0.444
0.486
0.510
0.504
0.492
0.286
0.534
0.258
0.434
0.444
0.236
0.262
0.494
0.242
0.256
0.248
0.272
0.580
0.540
0.548
0.532
0.528
0.470
0.486
0.490
0.460
0.574
0.490
0.396
0.446
0.566
0.390
0.446
0.566
0.418
0.452
0.462
0.502
0.522
0.480
0.636
0.460
0.586
0.506
0.626
0.546
0.580
0.586
0.578
0.514
0.636
0.526
0.524
0.612
0.572
0.604
0.676
0.598
0.646
0.602
0.572
0.604
0.656
0.662
0.534
0.238
0.696
0.602
0.260
0.614
0.596
0.232
0.462
0.238
0.420
0.598
0.280
0.338
0.542
0.226
0.296
0.346
0.262
0.550
0.246
0.420
0.376
0.318
0.380
0.268
0.236
0.374
0.228
0.394
0.616
0.556
0.556
0.270
0.342
0.594
0.604
0.634
0.494
0.556
0.504
0.486
0.498
0.512
0.512
0.490
0.446
0.232
0.242
0.254
0.262
0.604
0.658
0.642
0.592
0.584
0.586
0.544
0.216
0.336
0.494
0.524
0.594
0.622
0.560
0.638
0.676
0.592
0.582
0.538
0.578
0.544
0.504
0.468
0.556
0.424
0.590
0.562
0.756
0.806
0.676
0.736
0.636
0.634
0.264
0.448
0.716
0.264
0.404
0.612
0.602
0.626
0.676
0.656
0.676
0.568
0.604
0.576
0.554
0.574
0.478
0.560
0.546
0.606
0.544
0.598
0.530
0.424
0.498
0.490
0.520
0.490
0.502
0.278
0.254
0.302
0.220
0.558
0.490
0.554
0.558
0.508
0.528
0.456
0.498
0.580
0.514
0.612
0.542
0.584
0.606
0.562
0.558
0.630
0.628
0.686
0.538
0.554
0.590
0.536
0.242
0.360
0.534
0.534
0.338
0.926
0.484
0.242
0.326
0.498
0.528
0.568
0.512
0.572
0.512
0.610
0.530
0.242
0.336
0.526
0.568
0.534
0.568
0.520
0.574
0.524
0.618
0.464
0.598
0.528
0.460
0.504
0.500
0.490
0.538
0.488
0.486
0.526
0.254
0.552
0.654
0.338
0.384
0.574
0.290
0.318
0.548
0.552
0.620
0.588
0.532
0.568
0.534
0.564
0.616
0.598
0.536
0.540
0.614
0.516
0.260
0.328
0.514
0.562
0.514
0.528
0.516
0.498
0.498
0.496
0.508
0.514
0.544
0.514
0.538
0.550
0.502
0.536
0.572
0.530
0.560
0.600
0.524
0.582
0.596
0.632
0.602
0.598
0.604
0.558
0.616
0.588
0.598
0.600
0.596
0.654
0.650
0.564
0.586
0.602
0.558
0.594
0.512
0.594
0.580
0.552
0.658
0.612
0.626
0.662
0.560
0.574
0.578
0.524
0.568
0.506
0.594
0.550
0.592
0.760
0.602
0.620
0.688
0.694
0.632
0.704
0.788
0.766
0.690
0.610
0.596
0.602
0.628
0.620
0.232
0.370
0.548
0.280
0.322
0.528
0.576
0.614
0.526
0.228
0.316
0.518
0.534
0.578
0.582
0.634
0.798
0.668
0.694
0.706
0.702
0.704
0.694
0.630
0.254
0.418
0.646
0.612
0.628
0.614
0.608
0.608
0.634
0.492
0.568
0.492
0.598
0.504
0.546
0.554
0.484
0.554
0.570
0.580
0.504
0.610
0.604
0.592
0.558
0.584
0.658
0.546
0.568
0.622
0.612
0.550
0.500
0.548
0.550
0.520
0.474
0.532
0.256
0.276
0.556
0.492
0.638
0.514
0.566
0.576
0.602
0.610
0.524
0.630
0.216
0.244
0.258
0.308
0.530
0.590
0.578
0.538
0.574
0.550
0.594
0.484
0.556
0.524
0.492
0.506
0.504
0.482
0.510
0.504
0.528
0.664
0.696
0.602
0.552
0.574
0.588
0.520
0.578
0.512
0.484
0.502
0.506
0.492
0.490
0.280
0.242
0.262
0.248
0.254
0.260
0.540
0.628
0.530
0.554
0.542
0.580
0.500
0.532
0.540
0.498
0.474
0.488
0.488
0.466
0.498
0.514
0.494
0.492
0.454
0.488
0.490
0.464
0.504
0.546
0.660
0.594
0.596
0.664
0.642
0.592
0.286
0.310
0.606
0.604
0.600
0.588
0.616
0.598
0.606
0.548
0.546
0.602
0.586
0.596
0.608
0.702
0.604
0.816
0.722
0.764
0.800
0.664
0.682
0.662
0.622
0.560
0.612
0.514
0.528
0.460
0.500
0.490
0.492
0.504
0.528
0.618
0.462
0.532
0.250
0.258
0.240
0.258
0.244
0.268
0.238
0.272
0.528
0.526
0.508
0.522
0.236
0.274
0.230
0.386
0.470
0.242
0.386
0.454
0.256
0.272
0.532
0.510
0.460
0.230
0.264
0.238
0.332
0.556
0.438
0.486
0.284
0.756
0.530
0.442
0.480
0.498
0.586
0.542
0.670
0.400
0.550
0.304
0.652
0.678
0.538
0.628
0.606
0.606
0.598
0.582
0.572
0.648
0.652
0.676
0.808
0.956
0.602
0.244
0.380
0.918
0.360
0.242
0.358
0.596
0.680
0.572
0.394
0.380
0.662
0.678
0.688
0.716
0.688
0.702
0.284
0.434
0.680
0.286
0.430
0.612
0.262
0.428
0.618
0.254
0.470
0.634
0.392
0.366
0.596
0.244
0.426
0.638
0.664
0.670
0.656
0.674
0.588
0.278
0.464
0.566
0.268
0.412
0.718
0.706
0.582
0.284
0.462
0.772
0.754
0.486
0.210
0.576
0.242
0.462
0.606
0.704
0.324
0.308
0.290
0.458
0.244
0.418
0.280
0.458
0.246
0.468
0.230
0.474
0.328
0.318
0.282
0.422
0.272
0.426
0.328
0.446
0.258
0.350
0.396
0.260
0.244
0.470
0.426
0.268
0.432
0.310
0.492
0.234
0.690
0.376
0.596
0.446
0.256
0.422
0.276
0.468
0.794
0.596
0.250
0.444
0.454
0.496
0.426
0.634
0.772
0.708
0.264
0.456
0.244
0.580
0.694
0.814
0.658
0.256
0.458
0.242
0.460
0.708
0.682
0.716
0.276
0.320
0.644
0.658
0.592
0.716
0.714
0.614
0.674
0.380
0.748
0.552
0.250
0.324
0.488
0.580
0.596
0.510
0.548
0.566
0.278
0.608
0.364
0.484
0.246
0.330
0.530
0.614
0.470
0.260
0.302
0.556
0.502
0.582
0.256
0.338
0.264
0.328
0.270
0.362
0.558
0.640
0.488
0.254
0.322
0.630
0.612
0.232
0.402
0.626
0.534
0.240
0.598
0.302
0.572
0.450
0.276
0.248
0.252
0.328
0.572
0.604
0.622
0.374
0.308
0.492
0.498
0.470
0.592
0.242
0.198
0.200
0.562
0.600
0.506
0.464
0.222
0.550
0.294
0.346
0.624
0.664
0.594
0.638
0.590
0.640
0.524
0.508
0.518
0.530
0.600
0.484
0.244
0.334
0.522
0.218
0.356
0.584
0.382
0.416
0.384
0.364
0.538
0.220
0.280
0.458
0.444
0.230
0.274
0.428
0.648
0.556
0.474
0.288
0.332
0.510
0.262
0.324
0.528
0.244
0.420
0.690
0.490
0.204
0.398
0.214
0.650
0.602
0.596
0.482
0.256
0.262
0.566
0.542
0.718
0.682
0.600
0.642
0.286
0.528
0.694
0.746
0.670
0.666
0.670
0.690
0.698
0.664
0.616
0.258
0.406
0.658
0.434
0.502
0.368
0.688
0.602
0.246
0.396
0.698
0.200
0.408
0.646
0.230
0.466
0.254
0.470
0.426
0.360
0.542
0.268
0.432
0.294
0.206
0.404
0.630
0.600
0.524
0.246
0.388
0.210
0.800
0.548
0.550
0.364
0.432
0.218
0.288
0.696
0.432
0.366
0.334
0.546
0.208
0.414
0.502
0.490
0.616
0.294
0.458
0.242
0.404
0.618
0.282
0.404
0.388
0.502
0.380
0.422
0.502
0.458
0.242
0.500
0.400
0.384
0.262
0.394
0.258
0.434
0.270
0.498
0.666
0.236
0.454
0.240
0.362
0.670
0.370
0.498
0.362
0.242
0.432
0.612
0.258
0.482
0.572
0.676
0.602
0.266
0.422
0.594
0.286
0.422
0.598
0.274
0.318
0.284
0.308
0.294
0.410
0.390
0.598
0.412
0.288
0.414
0.288
0.490
0.206
0.370
0.434
0.498
0.404
0.394
0.262
0.242
0.460
0.240
0.200
0.328
0.370
0.358
0.290
0.446
0.206
0.202
0.288
0.208
0.402
0.400
0.208
0.292
0.362
0.238
0.402
0.672
0.324
0.298
0.202
0.396
0.306
0.500
0.366
0.236
0.398
0.656
0.342
0.262
0.242
0.464
0.234
0.498
0.402
0.384
0.214
0.434
0.366
0.304
0.402
0.256
0.242
0.474
0.630
0.394
0.328
0.640
0.696
0.728
0.568
0.614
0.638
0.648
0.730
0.696
0.644
0.614
0.258
0.452
0.252
0.404
0.292
0.374
0.424
0.236
0.656
0.580
0.428
0.306
0.654
0.670
0.604
0.566
0.798
0.268
0.560
0.272
0.348
0.764
0.694
0.700
0.694
0.500
0.402
0.602
0.372
0.494
0.234
0.360
0.240
0.362
0.202
0.388
0.586
0.656
0.574
0.446
0.290
0.298
0.594
0.556
0.346
0.268
0.830
0.602
0.334
0.472
0.294
0.262
0.538
0.566
0.492
0.246
0.478
0.720
0.396
0.392
0.208
0.504
0.398
0.600
0.200
0.302
0.396
0.306
0.296
0.464
0.236
0.558
0.342
0.392
0.206
0.204
0.286
0.210
0.494
0.206
0.204
0.206
0.294
0.460
0.538
0.500
0.502
0.398
0.340
0.262
0.588
0.210
0.542
0.716
0.442
0.384
0.680
0.238
0.502
0.498
0.498
0.508
0.392
0.358
0.442
0.434
0.824
0.714
0.530
0.282
0.214
0.558
0.544
0.278
0.218
0.536
0.366
0.604
0.574
0.222
0.472
0.430
0.368
0.732
0.398
0.362
0.744
0.496
0.502
0.568
0.694
0.794
0.702
0.734
0.206
0.482
0.218
0.402
0.660
0.696
0.730
0.572
0.440
0.502
0.488
0.410
0.502
0.698
0.700
0.434
0.266
0.370
0.688
0.244
0.486
0.210
0.478
0.222
0.402
0.642
0.260
0.200
0.294
0.204
0.200
0.244
0.260
0.296
0.282
0.218
0.202
0.240
0.260
0.198
0.208
0.292
0.456
0.344
0.500
0.388
0.212
0.268
0.236
0.198
0.398
0.242
0.260
0.354
0.602
0.236
0.460
0.602
0.716
0.642
0.488
0.496
0.486
0.704
0.210
0.408
0.662
0.432
0.502
0.360
0.712
0.624
0.202
0.360
0.442
0.288
0.260
0.434
0.212
0.434
0.370
0.288
0.210
0.392
0.208
0.604
0.356
0.602
0.440
0.290
0.210
0.504
0.396
0.606
0.458
0.652
0.288
0.198
0.208
0.674
0.216
0.358
0.542
0.400
0.208
0.394
0.288
0.212
0.200
0.402
0.340
0.646
0.210
0.310
0.560
0.430
0.288
0.528
0.284
0.370
0.586
0.246
0.400
0.658
0.636
0.204
0.358
0.642
0.576
0.422
0.678
0.608
0.478
0.240
0.340
0.258
0.414
0.288
0.618
0.282
0.600
0.396
0.406
0.598
0.260
0.538
0.254
0.724
0.422
0.354
0.254
0.522
0.368
0.334
0.366
0.334
0.368
0.358
0.714
0.228
0.404
0.396
0.374
0.426
0.500
0.462
0.438
0.254
0.668
0.278
0.460
0.238
0.560
0.442
0.376
0.424
0.302
0.500
0.500
0.462
0.436
0.202
0.302
0.420
0.374
0.274
0.616
0.210
0.378
0.524
0.400
0.400
0.330
0.530
0.698
0.542
0.290
0.210
0.556
0.446
0.600
0.798
0.560
0.440
0.458
0.240
0.502
0.400
0.366
0.434
0.360
0.238
0.484
0.216
0.414
0.290
0.402
0.298
0.698
0.500
0.500
0.262
0.438
0.400
0.396
0.606
0.702
0.408
0.388
0.508
0.480
0.212
0.374
0.426
0.300
0.676
0.696
0.664
0.676
0.714
0.692
0.732
0.754
0.774
0.222
0.370
0.712
0.816
0.306
0.598
0.700
0.778
0.814
0.206
0.586
0.214
0.572
0.428
0.500
0.464
0.436
0.306
0.666
0.426
0.304
0.400
0.328
0.368
0.308
0.392
0.336
0.738
0.658
0.698
0.670
0.664
0.680
0.258
0.704
0.696
0.460
0.696
0.738
0.206
0.700
0.462
0.702
0.728
0.702
0.206
0.374
0.426
0.500
0.486
0.212
0.442
0.262
0.500
0.398
0.366
0.534
0.506
0.520
0.762
0.212
0.702
0.494
0.206
0.490
0.214
0.404
0.290
0.500
0.756
0.344
0.270
0.710
0.612
0.566
0.516
0.600
0.632
0.296
0.600
0.700
0.776
0.220
0.402
0.786
0.214
0.700
0.462
0.794
0.648
0.734
0.746
0.218
0.456
0.942
0.514
0.386
0.602
0.700
0.554
0.244
0.466
0.432
0.272
0.428
0.300
0.400
0.268
0.434
0.500
0.418
0.482
0.264
0.436
0.270
0.430
0.388
0.412
0.264
0.436
0.358
0.442
0.500
0.442
0.458
0.504
0.458
0.736
0.672
0.704
0.426
0.502
0.402
0.662
0.700
0.698
0.826
0.672
0.748
0.710
0.868
0.914
0.498
0.786
0.916
0.444
0.710
1.044
0.530
0.736
0.812
0.220
0.370
0.686
0.250
0.482
0.614
0.702
0.658
0.674
0.674
0.294
0.534
0.264
0.506
0.794
0.398
0.606
0.698
0.480
0.216
0.356
0.648
0.676
0.220
0.402
0.396
0.608
0.472
0.424
0.602
0.584
0.208
0.478
0.432
0.488
0.208
0.594
0.206
0.458
0.442
0.268
0.430
0.502
0.466
0.594
0.708
0.230
0.362
0.544
0.572
0.598
0.638
0.288
0.400
0.400
0.468
0.432
0.310
0.294
0.562
0.434
0.406
0.494
0.252
0.448
0.602
0.558
0.240
0.480
0.220
0.702
0.410
0.292
0.412
0.284
0.420
0.282
0.460
0.438
0.306
0.392
0.604
0.572
0.426
0.270
0.430
0.360
0.238
0.496
0.206
0.496
0.206
0.458
0.238
0.376
0.632
0.298
0.372
0.696
0.548
0.282
0.604
0.470
0.628
0.666
0.734
0.772
0.590
0.722
0.570
0.944
0.456
0.688
0.710
0.744
0.736
0.748
0.214
0.466
0.798
0.830
0.768
0.704
0.740
0.790
0.666
0.768
0.734
1.038
0.532
0.850
0.218
0.506
0.996
0.534
0.262
0.532
0.742
0.736
0.294
0.566
0.432
0.488
0.212
0.528
0.750
0.420
0.370
0.432
0.602
0.566
0.232
0.512
0.292
0.578
0.222
0.524
0.470
0.226
0.324
0.312
0.438
0.284
0.218
0.502
0.502
0.396
0.498
0.604
0.380
0.218
0.266
0.624
0.210
0.262
0.240
0.394
0.204
0.340
0.262
0.298
0.368
0.432
0.370
0.430
0.434
0.866
0.400
0.406
0.298
0.582
0.214
0.526
0.734
0.706
0.432
0.374
0.714
0.214
0.492
0.208
0.490
0.210
0.420
0.282
0.530
0.370
0.364
0.812
0.222
0.472
0.426
0.604
0.200
0.264
0.432
0.400
0.256
0.404
0.658
0.286
0.480
0.216
0.408
0.392
0.304
0.396
0.264
0.240
0.460
0.438
0.602
0.468
0.428
0.332
0.370
0.604
0.470
0.728
0.498
0.500
0.418
0.284
0.488
0.210
0.370
0.650
0.284
0.410
0.288
0.558
0.240
0.462
0.438
0.384
0.214
0.476
0.424
0.610
0.456
0.816
0.218
0.414
0.290
0.508
0.390
0.318
0.484
0.392
0.206
0.470
0.428
0.398
0.204
0.532
0.468
0.264
0.766
0.370
0.604
0.566
0.230
0.700
0.476
0.424
0.602
0.452
0.716
0.762
0.758
0.210
0.458
0.600
0.702
0.830
0.210
0.462
0.540
0.500
0.464
0.766
0.728
0.288
0.652
0.702
0.700
0.556
0.542
0.502
0.584
0.214
0.562
0.438
0.404
0.396
0.368
0.432
0.602
0.498
0.400
0.360
0.440
0.222
0.478
0.358
0.242
0.412
0.290
0.504
0.394
0.370
0.430
0.362
0.540
0.500
0.506
0.294
0.400
0.400
0.458
0.440
0.312
0.286
0.710
0.404
0.290
0.440
0.260
0.462
0.436
0.302
0.398
0.602
0.502
0.394
0.344
0.760
0.498
0.502
0.468
0.430
0.358
0.240
0.442
0.262
0.558
0.238
0.406
0.298
0.474
0.424
0.602
0.460
0.436
0.390
0.212
0.490
0.410
0.264
0.438
0.302
0.396
0.360
0.238
0.460
0.708
0.434
0.504
0.436
0.732
0.808
0.218
0.704
0.458
0.796
0.722
0.692
0.718
0.212
0.434
0.696
0.638
0.654
0.754
0.690
0.818
0.214
0.706
0.698
0.490
0.798
0.212
0.702
0.472
0.422
0.460
0.664
0.282
0.498
0.398
0.602
0.588
0.212
0.454
0.444
0.390
0.212
0.460
0.438
0.368
0.706
0.426
0.358
0.442
0.328
0.472
0.502
0.576
0.220
0.414
0.290
0.558
0.240
0.466
0.434
0.602
0.464
0.766
0.684
0.292
0.448
0.714
0.430
0.502
0.698
0.700
0.458
0.542
0.264
0.536
0.354
0.824
0.220
0.464
0.826
0.212
0.452
0.828
0.218
0.474
0.428
0.366
0.432
0.344
0.458
0.366
0.434
0.314
0.288
0.446
0.714
0.438
0.300
0.400
0.368
0.230
0.434
0.466
0.260
0.444
0.490
0.210
0.512
0.290
0.564
0.232
0.560
0.240
0.508
0.492
0.502
0.528
0.370
0.360
0.540
0.502
0.420
0.282
0.450
0.444
0.336
0.264
0.402
0.502
0.400
0.202
0.298
0.198
0.366
0.238
0.588
0.208
0.414
0.288
0.464
0.232
0.312
0.294
0.332
0.264
0.314
0.536
0.672
0.478
0.264
0.536
0.218
0.480
0.364
0.538
0.310
0.590
0.260
0.240
0.456
0.768
0.674
0.904
0.606
0.316
0.498
0.284
0.384
0.210
0.514
0.844
0.694
0.690
0.260
0.428
0.266
0.408
0.674
0.654
0.316
0.330
0.274
0.278
0.368
0.262
0.612
0.226
0.322
0.544
0.566
0.624
0.248
0.596
0.600
0.366
0.232
0.610
0.426
0.632
0.660
0.576
0.560
0.548
0.296
0.392
0.204
0.624
0.764
0.210
0.558
0.244
0.400
0.232
0.266
0.562
0.242
0.506
0.392
0.262
0.440
0.230
0.268
0.600
0.312
0.666
0.370
0.316
0.238
0.200
0.256
0.644
0.600
0.576
0.650
0.370
0.336
0.466
0.284
0.594
0.626
0.564
0.578
0.256
0.320
0.326
0.838
0.216
0.200
0.254
0.342
0.312
0.238
0.410
0.442
0.296
0.206
0.462
0.438
0.330
0.268
0.200
0.294
0.208
0.422
0.370
0.284
0.554
0.528
0.240
0.372
0.524
0.202
0.212
0.292
0.240
0.262
0.388
0.256
0.410
0.246
0.460
0.438
0.222
0.276
0.406
0.392
0.402
0.232
0.272
0.658
0.440
0.404
0.494
0.278
0.222
0.496
0.206
0.700
0.408
0.664
0.530
0.562
0.588
0.558
0.286
0.380
0.524
0.600
0.572
0.588
0.626
0.210
0.258
0.246
0.884
0.472
0.244
0.496
0.204
0.568
0.726
0.204
0.498
0.706
0.662
0.432
0.258
0.510
0.548
0.620
0.624
0.242
0.352
0.548
0.214
0.692
0.596
0.284
0.636
0.776
0.668
0.704
0.228
0.338
0.518
0.252
0.364
0.488
0.726
0.676
0.640
0.656
0.698
0.574
0.522
0.638
0.472
0.576
0.568
0.598
0.626
1.142
0.592
0.238
0.602
0.596
0.302
0.700
0.492
0.508
0.798
0.260
0.566
0.548
0.488
0.556
0.284
0.326
0.526
0.252
0.596
0.432
0.626
0.442
0.498
0.436
0.638
0.524
0.520
0.280
0.264
0.244
0.324
0.572
0.304
0.302
0.296
0.264
0.236
0.398
0.198
0.404
0.624
0.372
0.278
0.372
0.318
0.434
0.500
0.596
0.392
0.312
0.258
0.558
0.550
0.602
0.586
0.254
0.376
0.480
0.630
0.534
0.652
0.606
0.490
0.568
0.254
0.336
0.640
0.708
0.318
0.388
0.208
0.202
0.260
0.338
0.388
0.214
0.204
0.796
0.766
0.240
0.362
0.236
0.358
0.246
0.598
0.596
0.388
0.512
0.518
0.484
0.402
0.422
0.668
0.204
0.458
0.600
0.722
0.554
0.530
0.550
0.288
0.356
0.600
0.344
0.502
0.452
0.298
0.404
0.602
0.440
0.260
0.598
0.544
0.542
0.256
0.378
0.526
0.594
0.202
0.366
0.540
0.396
0.416
0.484
0.500
0.200
0.254
0.634
0.210
0.358
0.512
0.596
0.234
0.494
0.410
0.270
0.232
0.566
0.328
0.386
0.216
0.416
0.286
0.204
0.236
0.260
0.476
0.830
0.336
0.256
0.366
0.238
0.368
0.228
0.404
0.396
0.254
0.516
0.234
0.594
0.298
0.602
0.556
0.344
0.454
0.300
0.458
0.288
0.358
0.344
0.300
0.662
0.538
0.286
0.678
0.736
0.500
0.496
0.704
0.468
0.232
0.200
0.266
0.658
0.748
1.098
0.624
0.204
0.376
0.618
0.206
0.374
0.786
0.344
0.392
0.210
0.296
0.200
0.398
0.506
0.392
1.208
0.394
0.254
0.468
0.282
0.352
0.540
0.300
0.408
0.302
0.394
0.378
0.524
0.500
0.506
0.494
0.502
0.500
0.396
0.376
0.788
0.536
0.284
0.578
0.706
0.624
0.520
0.292
0.432
0.668
0.764
0.796
0.790
0.250
0.558
0.700
0.830
0.208
0.572
0.816
0.212
0.444
0.260
0.462
0.438
0.328
0.368
0.344
0.262
0.298
0.498
0.500
0.400
0.358
0.726
0.214
0.496
0.208
0.508
0.388
0.600
0.418
0.286
0.448
0.254
0.410
0.288
0.434
0.682
0.736
0.654
0.390
0.502
0.398
0.384
0.710
0.206
0.702
0.472
0.704
0.424
0.502
0.588
0.210
0.592
0.208
0.552
0.252
0.396
0.292
0.208
0.512
0.292
0.514
0.282
0.506
0.390
0.400
0.206
0.438
0.264
0.572
0.224
0.500
0.406
0.364
0.430
0.356
0.546
0.288
0.210
0.462
0.438
0.304
0.394
0.396
0.206
0.500
0.400
0.602
0.452
0.546
0.504
0.562
0.434
0.394
0.206
0.492
0.208
0.458
0.770
0.642
0.696
0.712
0.420
0.256
0.718
0.684
0.698
0.662
0.286
0.490
0.208
0.430
0.760
0.210
0.404
0.496
0.562
0.238
0.458
0.240
0.604
0.598
0.392
0.256
0.256
0.396
0.288
0.210
0.204
0.388
0.212
0.198
0.272
0.530
0.240
0.260
0.298
0.266
0.434
0.362
0.438
0.360
0.440
0.600
0.472
0.426
0.602
0.468
0.432
0.390
0.212
0.458
0.746
0.702
0.294
0.580
0.218
0.428
0.778
0.762
0.800
0.228
0.490
0.702
0.210
0.530
0.684
0.294
0.486
0.210
0.358
0.612
0.588
0.438
0.402
0.406
0.392
0.292
0.208
0.412
0.292
0.298
0.400
0.454
0.630
0.198
0.216
0.510
0.494
0.498
0.500
0.400
0.406
0.494
0.268
0.232
0.434
0.580
0.288
0.396
0.400
0.290
0.214
0.400
0.402
0.386
0.210
0.198
0.504
0.198
0.278
0.420
0.358
0.342
0.602
0.198
0.268
0.234
0.200
0.292
0.694
0.214
0.372
0.228
0.200
0.208
0.292
0.456
0.242
0.486
0.214
0.468
0.234
0.200
0.302
0.396
0.388
0.212
0.200
0.226
0.278
0.198
0.358
0.240
0.470
0.228
0.464
0.440
0.502
0.528
0.470
0.290
0.412
0.296
0.402
0.300
0.404
0.498
0.374
0.224
0.456
0.248
0.394
0.200
0.200
0.304
0.398
0.384
0.214
0.444
0.260
0.298
0.402
0.396
0.202
0.294
0.208
0.498
0.400
0.354
0.244
0.200
0.208
0.396
0.598
0.374
0.328
0.198
0.288
0.212
0.486
0.212
0.200
0.504
0.496
0.402
0.220
0.712
0.630
0.438
0.278
0.520
0.222
0.286
0.558
0.536
0.502
0.588
0.208
0.202
0.232
0.368
0.302
0.396
0.330
0.372
0.342
0.838
0.220
0.470
0.228
0.408
0.392
0.276
0.730
0.394
0.358
0.732
0.212
0.406
0.296
0.576
0.220
0.500
0.402
0.392
0.208
0.200
0.358
0.242
0.300
0.402
0.462
0.540
0.500
0.514
0.582
0.304
0.394
0.406
0.296
0.482
0.220
0.494
0.204
0.398
0.682
0.220
0.306
0.550
0.216
0.370
0.820
0.438
0.488
0.216
0.508
0.592
0.504
0.520
0.320
0.424
0.226
0.704
0.504
0.748
0.344
0.266
0.436
0.502
0.400
0.902
0.454
0.290
0.326
0.424
0.304
0.498
0.386
0.214
0.504
0.758
0.436
0.304
0.664
0.436
0.500
0.432
1.072
0.458
0.790
0.840
0.760
0.244
0.202
0.286
0.212
0.362
0.670
0.648
0.710
0.210
0.556
0.216
0.524
0.206
0.526
0.472
0.262
0.602
0.734
0.206
0.344
0.606
0.554
0.296
0.392
0.408
0.596
0.542
0.658
0.502
0.472
0.426
0.390
0.668
0.246
0.426
0.268
0.378
0.424
0.264
0.730
0.208
0.600
0.600
0.602
0.430
0.264
0.560
0.746
0.398
0.514
0.284
0.466
0.388
0.314
0.434
0.272
0.228
0.456
0.246
0.698
0.430
0.726
0.732
0.212
0.474
0.426
0.332
0.724
0.246
0.202
0.476
0.526
0.270
0.224
0.504
0.396
0.386
0.214
0.370
0.208
0.514
0.208
0.602
0.316
0.292
0.390
0.400
0.300
0.398
0.604
0.534
0.260
0.508
0.496
0.304
0.394
0.404
0.344
0.364
0.294
0.472
0.224
0.198
0.392
0.210
0.200
0.216
0.288
0.460
0.238
0.532
0.366
0.198
0.404
0.198
0.268
0.430
0.270
0.764
0.366
0.604
0.502
0.298
0.500
0.396
0.412
0.590
0.502
0.598
0.204
0.504
0.850
0.646
0.298
0.438
0.264
0.464
0.430
0.362
0.390
0.280
0.676
0.392
0.306
0.396
0.334
0.264
0.408
0.766
0.228
0.468
0.380
0.460
0.874
0.726
0.782
0.212
0.424
0.374
0.500
0.604
0.600
0.598
0.368
0.692
0.568
0.576
0.566
0.546
0.286
0.382
0.468
0.614
0.508
0.796
0.718
0.210
0.458
0.440
0.366
0.742
0.712
0.282
0.300
0.294
0.206
0.560
0.288
0.442
0.208
0.496
0.206
0.496
0.206
0.354
0.610
0.594
0.240
0.302
0.266
0.232
0.528
0.642
0.680
0.450
0.384
0.416
0.220
0.282
0.198
0.242
0.260
0.486
0.212
0.398
0.400
0.506
0.598
0.316
0.282
0.358
0.440
0.362
0.538
0.242
0.266
0.460
0.434
0.308
0.494
0.498
0.442
0.258
0.198
0.238
0.262
0.362
0.240
0.374
0.218
0.284
0.370
0.216
0.612
0.580
0.198
0.374
0.594
0.684
0.296
0.490
0.582
0.668
0.260
0.454
0.608
0.620
0.214
0.304
0.564
0.586
0.622
0.718
0.310
0.306
0.602
0.270
0.458
0.630
0.592
0.276
0.300
0.612
0.252
0.270
0.566
0.526
0.576
0.522
0.572
0.484
0.598
0.518
0.768
0.504
0.500
0.548
0.688
0.498
0.528
0.738
0.250
0.522
0.198
0.348
0.510
0.468
0.510
0.472
0.528
0.518
0.604
0.588
0.588
0.502
0.572
0.574
0.624
0.658
0.666
0.630
0.522
0.578
0.564
0.414
0.514
0.556
0.580
0.522
0.596
0.626
0.262
0.434
0.340
0.664
0.756
0.650
0.288
0.420
0.286
0.428
0.642
0.636
0.764
0.626
0.626
0.582
0.530
0.580
0.506
0.548
0.590
0.660
0.586
0.718
0.708
0.702
0.620
0.648
0.600
0.558
0.566
0.484
0.610
0.612
0.588
0.280
0.316
0.276
0.368
0.570
0.272
0.340
0.460
0.228
0.470
0.230
0.676
0.618
0.274
0.372
0.646
0.630
0.624
0.652
0.598
0.610
0.638
0.672
0.734
0.732
0.720
0.746
0.736
0.756
0.772
0.724
0.700
0.714
0.680
0.652
0.712
0.714
0.684
0.686
0.662
0.654
0.690
0.636
0.670
0.598
0.650
0.606
0.584
0.604
0.662
0.704
0.586
0.590
0.682
0.744
0.702
0.696
0.682
0.608
0.636
0.560
0.292
0.316
0.588
0.518
0.612
0.626
0.664
0.698
0.690
0.706
0.632
0.676
0.690
0.736
0.768
0.684
0.710
0.710
0.700
0.690
0.936
0.752
0.714
0.972
0.828
0.286
0.608
0.806
0.284
0.516
0.284
0.516
0.284
0.458
0.670
0.278
0.408
0.284
0.412
0.292
0.508
0.494
0.314
0.736
0.442
0.244
0.722
0.436
0.318
0.582
0.222
0.478
0.310
0.294
0.510
0.286
0.514
0.290
0.564
0.750
0.282
0.424
0.478
0.214
0.636
0.222
0.376
0.204
0.370
0.278
0.318
0.528
0.570
0.284
0.312
0.290
0.338
0.266
0.460
0.434
0.316
0.702
0.700
0.704
0.650
0.672
0.628
0.640
0.604
0.282
0.428
0.690
0.594
0.292
0.418
0.722
0.700
0.260
0.362
0.240
0.344
0.204
0.412
0.508
0.556
0.510
0.264
0.274
0.546
0.552
0.548
0.534
0.562
0.500
0.564
0.602
0.414
0.482
0.742
0.792
0.702
0.284
0.446
0.798
0.830
0.792
0.754
0.794
0.800
0.284
0.422
0.712
0.738
0.758
0.274
0.416
0.638
0.662
0.652
0.652
0.632
0.654
0.712
0.630
0.664
0.274
0.384
0.690
0.746
0.806
0.798
0.786
0.726
0.724
0.738
0.732
0.796
0.806
0.828
0.870
0.860
0.828
0.716
0.758
0.750
0.816
0.870
0.756
0.860
0.876
0.746
0.700
0.662
0.284
0.362
0.648
0.730
0.764
0.642
0.676
0.638
0.624
0.632
0.606
0.650
0.666
0.772
0.802
0.756
0.744
0.734
0.676
0.690
0.598
0.654
0.782
0.754
0.716
0.708
0.704
0.612
0.626
0.612
0.654
0.636
0.662
0.590
0.650
0.658
0.628
0.594
0.580
0.586
0.516
0.532
0.538
0.510
0.510
0.540
0.748
0.618
0.598
0.608
0.518
0.576
0.494
0.546
0.542
0.452
0.490
0.470
0.500
0.506
0.496
0.536
0.564
0.628
0.706
0.738
0.778
0.782
0.756
0.682
0.676
0.716
0.750
0.752
0.746
0.808
0.846
0.784
0.818
0.842
0.774
0.744
0.798
0.792
0.750
0.780
0.788
0.714
0.748
0.742
0.658
0.654
0.638
0.612
0.630
0.604
0.596
0.694
0.780
0.686
0.652
0.640
0.602
0.528
0.550
0.528
0.510
0.524
0.718
0.752
0.260
0.450
0.256
0.566
0.550
0.344
0.660
0.208
0.806
0.286
0.542
0.450
0.372
0.710
0.700
0.692
0.696
0.710
0.714
0.676
0.662
0.684
0.602
0.604
0.542
0.556
0.600
0.672
0.716
0.628
0.686
0.602
0.662
0.630
0.604
0.608
0.304
0.382
0.662
0.690
0.742
0.644
0.662
0.690
0.738
0.748
0.776
0.710
0.718
0.712
0.734
0.634
0.650
0.602
0.256
0.318
0.596
0.750
0.646
0.702
0.808
0.880
0.840
0.740
0.832
0.850
0.858
0.766
0.722
0.728
0.800
0.800
0.808
0.996
0.898
0.786
0.882
0.856
0.718
0.748
0.802
0.844
0.806
0.758
0.764
0.830
0.836
0.764
0.692
0.674
0.702
0.742
0.780
0.796
0.774
0.852
0.888
0.292
0.508
0.846
0.842
0.748
0.812
0.844
0.758
0.726
0.768
0.816
0.848
0.812
0.762
0.766
0.738
0.722
0.696
0.660
0.636
0.600
0.608
0.682
0.724
0.720
0.694
0.718
0.686
0.670
0.640
0.596
0.584
0.594
0.654
0.626
0.614
0.718
0.776
0.824
0.802
0.706
0.692
0.702
0.688
0.608
0.596
0.602
0.544
0.544
0.578
0.550
0.762
0.720
0.686
0.594
0.282
0.322
0.334
0.306
0.706
0.716
0.696
0.658
0.684
0.672
0.666
0.680
0.676
0.610
0.622
0.584
0.584
0.556
0.550
0.566
0.634
0.808
0.786
0.742
0.706
0.654
0.714
0.588
0.636
0.628
0.644
0.606
0.612
0.578
0.572
0.550
0.566
0.590
0.654
0.662
0.696
0.818
0.862
0.860
0.850
0.722
0.692
0.668
0.676
0.702
0.686
0.658
0.640
0.700
0.794
0.774
0.716
0.780
0.790
0.750
0.738
0.734
0.768
0.720
0.750
0.768
0.786
0.264
0.476
0.810
0.794
0.756
0.744
0.696
0.670
0.614
0.580
0.562
0.542
0.596
0.528
0.550
0.524
0.598
0.550
0.570
0.590
0.624
0.574
0.574
0.564
0.644
0.622
0.652
0.586
0.594
0.556
0.548
0.560
0.516
0.534
0.548
0.582
0.628
0.756
0.656
0.650
0.674
0.814
0.762
0.776
0.740
0.802
0.812
0.772
0.736
0.798
0.888
0.900
0.760
0.778
0.712
0.684
0.766
0.826
0.846
0.798
0.746
0.732
0.786
0.758
0.700
0.770
0.834
0.750
0.786
0.904
0.808
0.748
0.818
0.780
0.734
0.744
0.782
0.760
0.712
0.704
0.752
0.730
0.730
0.782
0.814
0.736
0.772
0.796
0.760
0.742
0.756
0.722
0.728
0.790
0.734
0.772
0.800
0.786
0.860
0.780
0.720
0.746
0.726
0.688
0.654
0.580
0.570
0.500
0.514
0.522
0.552
0.652
0.678
0.706
0.654
0.608
0.612
0.702
0.640
0.596
0.564
0.562
0.538
0.584
0.626
0.798
0.688
0.694
0.658
1.014
0.832
0.790
0.814
0.800
0.794
0.800
0.812
0.778
0.820
0.788
0.724
0.688
0.732
0.778
0.746
0.786
0.822
0.786
0.746
0.652
0.640
0.572
0.538
0.286
0.304
0.694
0.710
0.802
0.288
0.442
0.656
0.246
0.450
0.438
0.850
0.614
0.318
0.282
0.664
0.434
0.436
0.466
0.398
0.300
0.542
0.458
0.372
0.372
0.392
0.244
0.514
0.610
0.236
0.460
0.452
0.450
0.306
0.292
0.532
0.572
0.256
0.442
0.320
0.282
0.510
0.292
0.514
0.284
0.504
0.292
0.566
0.638
0.214
0.290
0.508
0.282
0.466
0.438
0.388
0.590
0.236
0.292
0.416
0.478
0.216
0.258
0.436
0.598
0.656
0.638
0.608
0.614
0.620
0.602
0.578
0.584
0.534
0.572
0.590
0.608
0.708
0.710
0.700
0.692
0.592
0.610
0.256
0.294
0.554
0.580
0.522
0.590
0.576
0.592
0.624
0.614
0.596
0.562
0.564
0.578
0.578
0.550
0.244
0.310
0.388
0.646
0.482
0.272
0.236
0.488
0.498
0.508
0.496
0.486
0.502
0.502
0.498
0.508
0.504
0.520
0.516
0.506
0.500
0.498
0.490
0.486
0.476
0.504
0.490
0.484
0.486
0.516
0.512
0.574
0.546
0.504
0.516
0.266
0.246
0.504
0.506
0.530
0.520
0.512
0.490
0.502
0.528
0.530
0.534
0.534
0.546
0.536
0.568
0.570
0.636
0.624
0.644
0.640
0.606
0.582
0.556
0.548
0.536
0.558
0.514
0.506
0.516
0.530
0.508
0.518
0.520
0.506
0.492
0.504
0.496
0.496
0.518
0.488
0.498
0.540
0.524
0.504
0.538
0.506
0.526
0.560
0.604
0.684
0.614
0.560
0.568
0.578
0.518
0.524
0.514
0.504
0.486
0.474
0.480
0.492
0.454
0.240
0.222
0.490
0.446
0.454
0.504
0.422
0.474
0.454
0.448
0.496
0.454
0.466
0.510
0.514
0.386
0.474
0.436
0.468
0.410
0.452
0.438
0.436
0.452
0.426
0.486
0.440
0.458
0.488
0.508
0.504
0.510
0.452
0.450
0.484
0.410
0.486
0.418
0.456
0.446
0.490
0.420
0.476
0.448
0.472
0.494
0.444
0.474
0.482
0.494
0.498
0.562
0.540
0.536
0.556
0.514
0.532
0.530
0.522
0.518
0.498
0.504
0.492
0.486
0.492
0.492
0.472
0.482
0.482
0.492
0.488
0.496
0.498
0.490
0.490
0.480
0.472
0.480
0.486
0.484
0.480
0.212
0.314
0.546
0.530
0.532
0.522
0.490
0.506
0.496
0.494
0.488
0.480
0.490
0.484
0.480
0.492
0.486
0.472
0.472
0.478
0.470
0.464
0.468
0.482
0.492
0.502
0.498
0.500
0.500
0.510
0.516
0.506
0.494
0.496
0.518
0.544
0.528
0.498
0.508
0.544
0.530
0.536
0.532
0.508
0.520
0.458
0.480
0.478
0.458
0.458
0.438
0.450
0.440
0.472
0.470
0.450
0.500
0.568
0.654
0.584
0.576
0.504
0.574
0.590
0.608
0.494
0.410
0.632
0.260
0.326
0.586
0.592
0.608
0.566
0.544
0.566
0.600
0.540
0.560
0.718
0.258
0.774
0.670
0.646
0.634
0.718
0.660
0.632
0.630
0.644
0.618
0.624
0.710
0.694
0.816
0.742
0.774
0.718
0.668
0.598
0.578
0.528
0.466
0.198
0.286
0.486
0.496
0.530
0.612
0.642
0.638
0.766
0.858
0.848
0.726
0.626
0.416
0.748
0.522
0.514
0.466
0.464
0.486
0.452
0.488
0.538
0.590
0.404
0.404
0.686
0.632
0.586
0.588
0.594
0.562
0.214
0.354
0.608
0.636
0.648
0.634
0.606
0.620
0.600
0.604
0.588
0.584
0.584
0.578
0.594
0.522
0.556
0.532
0.532
0.520
0.528
0.528
0.578
0.600
0.586
0.584
0.586
0.556
0.524
0.564
0.566
0.604
0.612
0.578
0.912
0.642
0.602
0.584
0.562
0.564
0.570
0.538
0.538
0.526
0.506
0.500
0.488
0.508
0.444
0.478
0.480
0.460
0.454
0.486
0.448
0.494
0.526
0.532
0.596
0.972
0.696
0.640
0.608
0.566
0.568
0.218
0.356
0.600
0.616
0.568
0.560
0.572
0.584
0.562
0.602
0.842
0.640
0.634
0.676
0.612
0.602
0.600
0.584
0.562
0.578
0.610
0.584
0.580
0.576
0.594
0.524
0.596
0.552
0.560
0.538
0.570
0.576
0.554
0.570
0.586
0.606
0.548
0.562
0.602
0.628
0.594
0.598
0.678
0.772
0.668
0.640
0.582
0.560
0.570
0.576
0.630
0.712
0.692
0.620
0.630
0.574
0.572
0.590
0.760
0.764
0.800
0.728
0.674
0.564
0.542
0.542
0.542
0.580
0.912
0.752
0.848
0.794
0.810
0.728
0.736
0.738
0.704
0.706
0.704
0.692
0.720
0.756
0.722
0.734
0.778
0.742
0.742
0.786
0.756
0.740
0.782
0.758
0.720
0.752
0.754
0.740
0.766
0.750
0.688
0.684
0.678
0.648
0.656
0.698
0.662
0.696
0.726
0.666
0.620
0.614
0.600
0.628
0.640
0.794
0.710
0.690
0.740
0.750
0.666
0.730
0.688
0.656
0.670
0.664
0.634
0.620
0.656
0.636
0.648
0.658
0.650
0.686
0.758
0.678
0.620
0.608
0.566
0.538
0.574
0.568
0.624
0.706
0.656
0.716
0.590
0.596
0.594
0.598
0.602
0.566
0.570
0.540
0.544
0.538
0.534
0.548
0.532
0.574
0.566
0.554
0.546
0.522
0.516
0.528
0.566
0.584
0.596
0.572
0.572
0.576
0.668
0.622
0.604
0.562
0.568
0.588
0.510
0.504
0.506
0.492
0.494
0.500
0.490
0.464
0.508
0.522
0.580
0.820
0.716
0.694
0.660
0.650
0.686
0.774
0.746
0.648
0.610
0.570
0.542
0.528
0.704
0.344
0.510
0.474
0.486
0.472
0.530
0.218
0.698
0.490
0.522
0.552
0.528
0.526
0.528
0.500
0.498
0.504
0.500
0.514
0.456
0.470
0.470
0.488
0.442
0.464
0.464
0.474
0.572
0.754
0.666
0.680
0.652
0.644
0.600
0.580
0.610
0.626
0.620
0.738
0.706
0.638
0.584
0.344
0.266
0.540
0.548
0.242
0.266
0.504
0.486
0.494
0.444
0.464
0.458
0.446
0.448
0.442
0.466
0.528
0.568
0.758
0.748
0.624
0.656
0.784
0.712
0.686
0.618
0.564
0.532
0.494
0.476
0.468
0.456
0.470
0.508
0.536
0.556
0.880
0.682
0.690
0.638
0.644
0.664
0.658
0.590
0.566
0.526
0.512
0.540
0.594
0.762
0.690
0.652
0.688
0.634
0.618
0.566
0.510
0.488
0.492
0.454
0.474
0.530
0.216
0.344
0.688
0.680
0.610
0.602
0.632
0.588
0.354
0.246
0.532
0.540
0.512
0.516
0.546
0.638
0.700
0.704
0.642
0.742
0.844
0.742
0.678
0.666
0.638
0.640
0.870
0.692
0.650
0.628
0.586
0.552
0.508
0.488
0.494
0.518
0.552
0.576
0.578
0.708
0.700
0.730
0.654
0.596
0.580
0.576
0.568
0.542
0.582
0.622
0.570
0.562
0.534
0.678
0.828
0.832
0.762
0.668
0.600
0.600
0.690
0.864
0.710
0.950
0.788
0.760
0.778
0.724
0.678
0.678
0.690
0.670
0.712
0.714
0.684
0.642
0.612
0.582
0.514
0.502
0.498
0.492
0.494
0.496
0.612
0.848
0.692
0.654
0.622
0.642
0.632
0.568
0.550
0.540
0.546
0.550
0.584
0.938
0.680
0.694
0.680
0.606
0.588
0.570
0.550
0.574
0.622
0.584
0.562
0.540
0.560
0.554
0.558
0.552
0.560
0.594
0.584
0.566
0.568
0.568
0.564
0.556
0.534
0.530
0.532
0.534
0.544
0.524
0.528
0.518
0.548
0.516
0.476
0.504
0.500
0.500
0.498
0.494
0.486
0.472
0.454
0.500
0.428
0.462
0.460
0.456
0.460
0.454
0.480
0.496
0.456
0.476
0.482
0.490
0.500
0.494
0.462
0.200
0.258
0.288
0.204
0.460
0.462
0.482
0.494
0.496
0.498
0.466
0.470
0.474
0.486
0.442
0.462
0.460
0.462
0.484
0.496
0.502
0.520
0.538
0.578
0.556
0.582
0.540
0.558
0.562
0.536
0.538
0.488
0.466
0.478
0.482
0.480
0.502
0.504
0.496
0.494
0.496
0.514
0.492
0.574
0.422
0.512
0.504
0.494
0.492
0.492
0.508
0.494
0.512
0.496
0.530
0.572
0.556
0.550
0.548
0.228
0.244
0.248
0.248
0.438
0.448
0.454
0.434
0.426
0.440
0.436
0.404
0.414
0.442
0.458
0.412
0.458
0.404
0.424
0.430
0.456
0.426
0.458
0.456
0.476
0.502
0.504
0.488
0.496
0.500
0.442
0.456
0.458
0.452
0.476
0.460
0.482
0.548
0.544
0.558
0.556
0.816
0.610
0.560
0.550
0.522
0.524
0.538
0.560
0.550
0.538
0.596
0.594
0.558
0.580
0.886
0.660
0.646
0.684
0.760
0.746
0.722
0.792
0.770
0.732
0.736
0.654
0.624
0.566
0.552
0.510
0.494
0.532
0.298
0.316
0.622
0.588
0.672
0.674
0.612
0.672
0.636
0.598
0.548
0.572
0.596
0.622
0.636
0.666
0.632
0.594
0.554
0.576
0.564
0.562
0.574
0.550
0.580
0.582
0.588
0.596
0.696
0.550
0.560
0.532
0.512
0.518
0.580
0.854
0.680
0.696
0.674
0.618
0.632
0.616
0.586
0.566
0.570
0.578
0.548
0.526
0.500
0.494
0.472
0.466
0.472
0.462
0.474
0.484
0.510
0.538
0.560
0.448
0.380
0.668
0.632
0.668
0.706
0.636
0.630
0.620
0.596
0.592
0.568
0.582
0.546
0.610
0.602
0.616
0.692
0.618
0.578
0.550
0.528
0.518
0.518
0.536
0.522
0.508
0.520
0.562
0.568
0.640
0.708
0.574
0.608
0.580
0.560
0.538
0.534
0.552
0.618
0.576
0.556
0.536
0.566
0.580
0.560
0.578
0.616
0.586
0.612
0.776
0.608
0.578
0.552
0.544
0.528
0.532
0.514
0.514
0.512
0.522
0.532
0.484
0.488
0.496
0.488
0.498
0.502
0.536
0.552
0.532
0.496
0.514
0.500
0.506
0.506
0.534
0.510
0.512
0.518
0.520
0.514
0.542
0.596
0.580
0.632
0.712
0.636
0.574
0.540
0.514
0.508
0.528
0.584
0.606
0.690
0.706
0.640
0.694
0.614
0.592
0.566
0.548
0.548
0.530
0.536
0.544
0.520
0.508
0.520
0.528
0.540
0.554
0.602
0.696
0.614
0.622
0.610
0.578
0.568
0.572
0.584
0.542
0.572
0.534
0.536
0.526
0.516
0.590
0.612
0.920
0.688
0.694
0.654
0.614
0.606
0.594
0.556
0.540
0.528
0.532
0.522
0.512
0.516
0.534
0.542
0.516
0.526
0.556
0.536
0.536
0.540
0.542
0.546
0.526
0.554
0.570
0.606
0.578
0.592
0.620
0.662
0.606
0.640
0.672
0.664
0.612
0.604
0.586
0.576
0.582
0.596
0.590
0.576
0.554
0.590
0.578
0.548
0.536
0.516
0.512
0.526
0.560
0.668
0.614
0.580
0.614
0.574
0.634
0.596
0.612
0.570
0.554
0.530
0.514
0.498
0.486
0.484
0.476
0.466
0.458
0.468
0.476
0.474
0.490
0.516
0.580
0.702
0.630
0.650
0.610
0.606
0.612
0.610
0.588
0.580
0.540
0.534
0.500
0.514
0.500
0.510
0.548
0.556
0.560
0.512
0.500
0.504
0.500
0.510
0.510
0.528
0.544
0.546
0.576
0.858
0.668
0.606
0.568
0.580
0.612
0.586
0.550
0.542
0.508
0.500
0.498
0.508
0.498
0.510
0.500
0.506
0.510
0.512
0.508
0.500
0.504
0.522
0.526
0.510
0.514
0.528
0.538
0.506
0.506
0.492
0.498
0.490
0.484
0.478
0.482
0.482
0.492
0.484
0.482
0.482
0.466
0.458
0.458
0.464
0.476
0.472
0.478
0.488
0.544
0.544
0.514
0.510
0.492
0.480
0.464
0.458
0.474
0.458
0.480
0.514
0.650
0.562
0.604
0.278
0.248
0.542
0.550
0.556
0.576
0.560
0.528
0.516
0.518
0.502
0.502
0.488
0.484
0.980
0.490
0.484
0.492
0.504
0.516
0.522
0.496
0.460
0.472
0.488
0.444
0.454
0.458
0.456
0.478
0.484
0.488
0.472
0.470
0.482
0.434
0.464
0.488
0.460
0.472
0.488
0.540
0.604
0.558
0.548
0.546
0.504
0.500
0.476
0.470
0.466
0.474
0.470
0.466
0.482
0.522
0.518
0.528
0.510
0.516
0.538
0.522
0.542
0.526
0.508
0.488
0.492
0.494
0.440
0.460
0.414
0.442
0.438
0.440
0.462
0.486
0.460
0.482
0.502
0.544
0.608
0.606
0.508
0.488
0.482
0.480
0.498
0.508
0.532
0.522
0.510
0.522
0.536
0.502
0.506
0.492
0.488
0.478
0.478
0.480
0.482
0.462
0.480
0.496
0.508
0.536
0.528
0.512
0.520
0.508
0.490
0.488
0.490
0.498
0.492
0.494
0.502
0.506
0.496
0.506
0.502
0.500
0.508
0.436
0.460
0.474
0.414
0.476
0.522
0.366
0.446
0.456
0.474
0.446
0.444
0.478
0.422
0.494
0.402
0.474
0.428
0.472
0.466
0.476
0.468
0.286
0.214
0.482
0.484
0.444
0.488
0.430
0.470
0.484
0.468
0.464
0.484
0.474
0.472
0.482
0.498
0.514
0.506
0.530
0.512
0.512
0.536
0.560
0.514
0.528
0.534
0.526
0.506
0.516
0.498
0.490
0.496
0.482
0.466
0.466
0.484
0.494
0.452
0.468
0.480
0.496
0.436
0.470
0.456
0.458
0.460
0.448
0.478
0.446
0.464
0.454
0.448
0.462
0.456
0.464
0.452
0.460
0.456
0.454
0.466
0.448
0.224
0.242
0.454
0.452
0.460
0.452
0.460
0.446
0.478
0.430
0.466
0.456
0.460
0.480
0.458
0.458
0.458
0.452
0.474
0.448
0.458
0.466
0.488
0.562
0.590
0.524
0.518
0.524
0.532
0.498
0.514
0.512
0.502
0.484
0.492
0.500
0.462
0.472
0.478
0.518
0.600
0.594
0.528
0.518
0.528
0.510
0.498
0.500
0.500
0.494
0.490
0.486
0.488
0.472
0.482
0.488
0.510
0.512
0.500
0.492
0.490
0.468
0.460
0.456
0.462
0.454
0.486
0.514
0.584
0.634
0.608
0.566
0.610
0.648
0.564
0.210
0.314
0.520
0.522
0.520
0.520
0.490
0.496
0.480
0.460
0.444
0.452
0.452
0.472
0.632
0.310
0.490
0.504
0.478
0.510
0.520
0.538
0.580
0.218
0.346
0.550
0.536
0.508
0.542
0.498
0.518
0.540
0.552
0.552
0.508
0.496
0.498
0.490
0.470
0.470
0.470
0.498
0.226
0.236
0.478
0.524
0.574
0.556
0.538
0.578
0.592
0.542
0.534
0.534
0.524
0.504
0.502
0.504
0.512
0.538
0.616
0.660
0.584
0.604
0.540
0.516
0.516
0.516
0.530
0.532
0.538
0.558
0.608
0.618
0.580
0.600
0.582
0.550
0.562
0.594
0.548
0.596
0.622
0.602
0.614
0.606
0.564
0.572
0.572
0.582
0.588
0.602
0.596
0.594
0.598
0.588
0.600
0.724
0.652
0.690
0.696
0.648
0.652
0.614
0.610
0.652
0.726
0.678
0.820
0.744
0.662
0.712
0.690
0.670
0.658
0.650
0.590
0.586
0.632
0.688
0.728
0.764
0.662
0.658
0.694
0.676
0.600
0.570
0.568
0.594
0.602
0.604
0.602
0.596
0.664
0.666
0.216
0.558
0.746
0.696
0.620
0.556
0.574
0.512
0.560
0.572
0.822
0.708
0.722
0.800
0.740
0.728
0.696
0.722
0.726
0.686
0.704
0.688
0.662
0.676
0.578
0.596
0.538
0.518
0.492
0.478
0.478
0.490
0.448
0.484
0.486
0.496
0.492
0.506
0.506
0.496
0.500
0.512
0.600
0.586
0.646
0.642
0.272
0.688
0.696
0.696
0.686
0.676
0.696
0.692
0.626
0.626
0.646
0.658
0.656
0.688
0.666
0.634
0.616
0.606
0.608
0.630
0.622
0.634
0.630
0.594
0.590
0.580
0.600
0.630
0.666
0.688
0.700
0.610
0.626
0.664
0.618
0.696
0.768
0.680
0.724
0.724
0.676
0.652
0.676
0.686
0.642
0.676
0.694
0.676
0.666
0.666
0.680
0.704
0.698
0.646
0.676
0.694
0.626
0.680
0.694
0.696
0.618
0.638
0.630
0.592
0.614
0.648
0.664
0.682
0.672
0.634
0.632
0.650
0.618
0.582
0.554
0.562
0.556
0.576
0.604
0.694
0.752
0.676
0.738
0.712
0.632
0.638
0.592
0.560
0.578
0.510
0.540
0.550
0.592
0.622
0.610
0.576
0.548
0.548
0.504
0.506
0.514
0.548
0.624
0.718
0.730
0.758
0.728
0.736
0.728
0.682
0.672
0.656
0.624
0.668
0.678
0.648
0.660
0.624
0.614
0.590
0.596
0.610
0.632
0.602
0.650
0.734
0.664
0.698
0.694
0.662
0.670
0.634
0.646
0.560
0.554
0.546
0.542
0.510
0.488
0.514
0.578
0.524
0.588
0.550
0.614
0.634
0.616
0.788
0.664
0.666
0.690
0.678
0.698
0.704
0.646
0.678
0.678
0.692
0.612
0.624
0.660
0.666
0.640
0.674
0.666
0.654
0.618
0.632
0.618
0.636
0.670
0.664
0.662
0.642
0.670
0.642
0.656
0.642
0.634
0.612
0.606
0.604
0.636
0.674
0.668
0.630
0.668
0.628
0.610
0.622
0.660
0.602
0.682
0.704
0.676
0.636
0.606
0.626
0.618
0.580
0.576
0.600
0.660
0.754
0.668
0.720
0.688
0.616
0.616
0.592
0.580
0.560
0.564
0.594
0.604
0.704
0.904
0.718
0.740
0.766
0.750
0.704
0.694
0.642
0.646
0.590
0.608
0.612
0.690
0.716
0.700
0.620
0.608
0.596
0.604
0.624
0.694
0.654
0.604
0.280
0.304
0.542
0.566
0.520
0.496
0.520
0.504
0.498
0.492
0.510
0.552
0.564
0.824
0.766
0.826
0.830
0.832
0.774
0.756
0.740
0.730
0.676
0.694
0.690
0.668
0.726
0.738
0.722
0.744
0.720
0.698
0.718
0.712
0.668
0.702
0.704
0.682
0.684
0.672
0.662
0.692
0.706
0.682
0.688
0.648
0.646
0.618
0.614
0.690
0.710
0.678
0.650
0.760
0.740
0.752
0.652
0.666
0.694
0.608
0.624
0.658
0.770
0.746
0.738
0.684
0.640
0.598
0.568
0.580
0.600
0.688
0.696
0.654
0.704
0.742
0.620
0.624
0.624
0.638
0.686
0.856
0.758
0.744
0.750
0.772
0.740
0.736
0.748
0.718
0.690
0.704
0.772
0.728
0.712
0.776
0.770
0.734
0.750
0.758
0.674
0.646
0.614
0.582
0.536
0.558
0.492
0.504
0.502
0.522
0.520
0.536
0.524
0.780
0.798
0.770
0.826
0.748
0.680
0.712
0.764
0.692
0.634
0.656
0.862
0.770
0.736
0.708
0.670
0.648
0.622
0.548
0.572
0.682
0.910
0.790
0.756
0.844
0.808
0.798
0.760
0.744
0.732
0.692
0.730
0.738
0.730
0.710
0.740
0.720
0.696
0.712
0.702
0.690
0.674
0.636
0.692
0.694
0.654
0.696
0.718
0.724
0.660
0.712
0.744
0.692
0.750
0.806
0.712
0.774
0.816
0.758
0.756
0.756
0.776
0.740
0.954
0.806
0.730
0.770
0.786
0.730
0.794
0.804
0.778
0.788
0.802
0.742
0.796
0.804
0.782
0.762
0.770
0.768
0.726
0.760
0.740
0.728
0.756
0.784
0.702
0.728
0.766
0.708
0.760
0.770
0.760
0.750
0.764
0.788
0.750
0.706
0.664
0.644
0.596
0.582
0.574
0.532
0.558
0.620
0.710
0.672
0.630
0.666
0.776
0.818
0.816
0.800
0.726
0.656
0.610
0.576
0.574
0.656
0.902
0.794
0.776
0.728
0.802
0.794
0.780
0.702
0.726
0.656
0.684
0.706
0.740
0.748
0.696
0.702
0.704
0.696
0.688
0.720
0.710
0.682
0.674
0.688
0.652
0.608
0.636
0.632
0.614
0.586
0.568
0.556
0.552
0.582
0.566
0.548
0.554
0.588
0.696
0.720
0.784
0.806
0.814
0.760
0.776
0.736
0.764
0.798
0.742
0.738
0.670
0.666
0.722
0.946
0.782
0.720
0.692
0.696
0.726
0.654
0.670
0.684
0.682
0.702
0.624
0.670
0.644
0.656
0.664
0.740
0.712
0.652
0.644
0.624
0.678
0.674
0.750
0.976
0.796
0.682
0.666
0.656
0.648
0.680
0.710
0.692
0.674
0.668
0.718
0.722
0.736
0.686
0.734
0.664
0.708
0.760
0.772
0.736
0.654
0.622
0.612
0.564
0.584
0.600
0.648
0.920
0.808
0.780
0.650
0.652
0.652
0.680
0.672
0.698
0.732
0.774
0.752
0.744
0.710
0.720
0.734
0.746
0.714
0.678
0.632
0.588
0.578
0.548
0.546
0.554
0.600
0.810
0.866
0.868
0.768
0.830
0.794
0.724
0.746
0.726
0.710
0.688
0.690
0.724
0.672
0.724
0.732
0.724
0.728
0.726
0.652
0.670
0.680
0.676
0.682
0.708
0.692
0.688
0.686
0.672
0.648
0.646
0.612
0.590
0.702
0.632
0.670
0.704
0.688
0.682
0.700
0.690
0.740
0.820
0.830
0.826
0.808
0.684
0.700
0.704
0.716
0.752
0.782
0.746
0.990
0.818
0.748
0.714
0.742
0.728
0.698
0.674
0.692
0.706
0.684
0.748
0.884
0.828
0.704
0.696
0.692
0.678
0.610
0.602
0.600
0.616
0.606
0.574
0.582
0.520
0.556
0.570
0.656
0.692
0.230
0.778
0.806
0.844
0.840
0.784
0.702
0.708
0.718
0.648
0.702
0.748
0.708
0.708
0.676
0.666
0.668
0.712
0.696
0.764
0.774
0.730
0.756
0.764
0.740
0.748
0.738
0.686
0.666
0.698
0.782
0.762
0.718
0.750
0.774
0.738
0.760
0.754
0.762
0.710
0.762
0.738
0.710
0.736
0.734
0.748
0.716
0.754
0.768
0.732
0.794
0.794
0.772
0.758
0.770
0.726
0.712
0.750
0.786
0.734
0.788
0.768
0.748
0.784
0.760
0.730
0.714
0.696
0.656
0.740
0.722
0.754
0.756
0.712
0.676
0.282
0.398
0.720
0.896
0.792
0.752
0.698
0.716
0.728
0.732
0.728
0.788
0.820
0.762
0.796
0.786
0.702
0.690
0.702
0.678
0.756
0.780
0.760
0.708
0.712
0.708
0.690
0.702
0.674
0.668
0.674
0.678
0.714
0.762
0.832
0.816
0.758
0.716
0.670
0.688
0.734
0.784
0.786
0.966
0.908
0.794
0.838
0.824
0.752
0.782
0.780
0.788
0.748
0.782
0.764
0.760
0.762
0.770
0.806
0.754
0.792
0.794
0.734
0.758
0.748
0.766
0.758
0.812
0.792
0.742
0.794
0.794
0.752
0.752
0.794
0.810
0.726
0.756
0.724
0.716
0.736
0.732
0.706
0.736
0.744
0.720
0.712
0.728
0.730
0.700
0.726
0.732
0.760
0.704
0.708
0.736
0.710
0.744
0.784
0.806
0.776
0.722
0.714
0.712
0.710
0.698
0.740
0.772
0.752
0.776
0.782
0.718
0.762
0.702
0.720
0.712
0.702
0.738
0.744
0.764
0.692
0.708
0.706
0.700
0.736
0.760
0.740
0.758
0.802
0.744
0.738
0.760
0.758
0.712
0.730
0.720
0.696
0.734
0.668
0.700
0.740
0.714
0.688
0.696
0.670
0.640
0.688
0.700
0.680
0.688
0.740
0.758
0.690
0.738
0.706
0.686
0.680
0.738
0.670
0.728
0.800
0.774
0.820
0.780
0.714
0.718
0.694
0.622
0.676
0.656
0.742
0.790
0.702
0.738
0.778
0.696
0.802
0.902
0.766
0.804
0.820
0.750
0.704
0.688
1.060
0.770
0.716
0.728
0.766
0.706
0.718
0.754
0.788
0.756
0.802
0.794
0.786
0.702
0.702
0.714
0.702
0.710
0.702
0.692
0.710
0.786
0.760
0.722
0.720
0.738
0.696
0.730
0.744
0.790
0.704
0.780
0.744
0.706
0.718
0.728
0.664
0.696
0.700
0.676
0.762
0.726
0.700
0.734
0.720
0.680
0.696
0.710
0.702
0.658
0.694
0.708
0.730
0.762
1.004
0.790
0.710
0.702
0.746
0.752
0.736
0.778
0.792
0.754
0.810
0.774
0.716
0.736
0.696
0.716
0.734
0.710
0.690
0.696
0.682
0.734
0.748
0.710
0.736
0.730
0.704
0.678
0.644
0.628
0.646
0.654
0.680
0.686
0.698
0.708
0.658
0.672
0.668
0.654
0.678
0.726
0.652
0.696
0.668
0.638
0.684
0.706
0.686
0.650
0.676
0.678
0.616
0.626
0.624
0.634
0.702
0.692
0.720
0.768
0.720
0.648
0.694
0.668
0.730
0.684
0.676
0.640
0.668
0.638
0.664
0.610
0.676
0.630
0.654
0.632
0.696
0.610
0.626
0.650
0.772
0.790
0.688
0.688
0.678
0.724
0.674
0.796
0.788
0.740
0.806
0.794
0.760
0.742
0.770
0.704
0.710
0.744
0.734
0.686
0.712
0.674
0.682
0.658
0.658
0.734
0.800
0.754
0.758
0.730
0.662
0.654
0.646
0.636
0.668
0.776
0.776
0.806
0.834
0.814
0.796
0.782
0.726
0.716
0.732
0.736
0.740
0.808
0.756
0.800
0.858
0.824
0.764
0.756
0.646
0.652
0.622
0.678
0.660
0.664
0.690
0.832
0.712
0.730
0.806
0.760
0.750
0.698
0.700
0.696
0.670
0.634
0.626
0.668
0.710
0.806
0.788
0.812
0.826
0.752
0.760
0.752
0.706
0.730
0.712
0.718
0.728
0.746
0.764
0.764
0.766
0.764
0.706
0.788
0.708
0.716
0.754
0.726
0.760
0.756
0.786
0.292
0.460
0.786
0.762
0.760
0.744
0.794
0.706
0.808
0.824
0.772
0.794
0.802
0.758
0.740
0.766
0.732
0.798
0.872
0.830
0.838
0.866
0.830
0.786
0.778
0.750
0.758
0.802
0.770
0.798
0.844
0.824
0.770
0.792
0.792
0.284
0.414
0.288
0.432
0.746
0.738
0.748
0.764
0.788
0.706
0.760
0.736
0.752
0.722
0.722
0.638
0.664
0.704
0.728
0.768
0.750
0.748
0.738
0.766
0.756
0.728
0.716
0.794
0.730
0.778
0.792
0.748
0.774
0.786
0.746
0.752
0.750
0.716
0.728
0.726
0.746
0.730
0.766
0.796
0.742
0.788
0.806
0.722
0.764
0.760
0.750
0.766
0.792
0.814
0.778
0.798
0.764
0.760
0.762
0.768
0.720
0.774
0.760
0.758
0.714
0.690
0.694
0.658
0.638
0.592
0.554
0.578
0.612
0.674
0.254
0.428
0.746
0.756
0.708
0.746
0.716
0.684
0.694
0.670
0.674
0.662
0.670
0.692
0.700
0.742
0.746
0.726
0.776
0.716
0.720
0.724
0.696
0.690
0.666
0.700
0.734
0.688
0.696
0.716
0.750
0.702
0.706
0.688
0.676
0.652
0.638
0.642
0.608
0.602
0.586
0.650
0.752
0.748
0.706
0.700
0.744
0.768
0.710
0.716
0.700
0.714
0.692
0.614
0.652
0.658
0.584
0.630
0.682
0.816
0.762
0.810
0.852
0.764
0.784
0.790
0.750
0.226
0.426
0.704
0.648
0.660
0.696
0.738
0.696
0.718
0.712
0.680
0.696
0.688
0.718
0.698
0.742
0.712
0.702
0.722
0.720
0.696
0.668
0.688
0.700
0.704
0.636
0.624
0.642
0.598
0.596
0.588
0.626
0.746
0.688
0.650
0.602
0.688
0.658
0.652
0.610
0.640
0.654
0.792
0.710
0.288
0.414
0.620
0.614
0.592
0.638
0.638
0.668
0.632
0.594
0.632
0.672
0.700
0.698
0.632
0.672
0.284
0.418
0.702
0.654
0.638
0.284
0.404
0.712
0.720
0.708
0.732
0.694
0.688
0.696
0.720
0.700
0.700
0.690
0.716
0.672
0.762
0.764
0.730
0.748
0.754
0.706
0.706
0.724
0.708
0.660
0.286
0.404
0.706
0.702
0.734
0.686
0.680
0.288
0.366
0.626
0.660
0.720
0.690
0.808
0.796
0.750
0.800
0.796
0.802
0.704
0.758
0.770
0.764
0.748
0.774
0.830
0.754
0.798
0.836
0.762
0.290
0.442
0.780
0.838
0.798
0.760
0.690
0.674
0.638
0.700
0.696
0.686
0.804
0.802
0.836
0.786
0.848
0.806
0.730
0.744
0.752
0.706
0.722
0.786
0.784
0.806
0.794
0.800
0.772
0.740
0.782
0.708
0.698
0.696
0.702
0.706
0.698
0.698
0.708
0.734
0.704
0.752
0.740
0.716
0.700
0.692
0.662
0.680
0.684
0.728
0.676
0.666
0.664
0.752
0.736
0.746
0.762
0.742
0.760
0.700
0.698
0.658
0.648
0.264
0.422
0.616
0.694
0.770
0.778
0.726
0.752
0.710
0.662
0.658
0.652
0.692
0.700
0.750
1.026
0.780
0.726
0.720
0.784
0.688
0.734
0.796
0.798
0.736
0.738
0.722
0.702
0.700
0.640
0.664
0.688
0.660
0.654
0.688
0.610
0.636
0.612
0.624
0.622
0.602
0.636
0.620
0.646
0.604
0.604
0.642
0.640
0.642
0.674
0.704
0.678
0.616
0.634
0.656
0.610
0.624
0.672
0.700
0.680
0.666
0.690
0.674
0.680
0.708
0.692
0.622
0.684
0.666
0.722
0.706
0.706
0.796
0.728
0.692
0.722
0.840
0.768
0.770
0.696
0.692
0.652
0.632
0.562
0.572
0.588
0.228
0.366
0.610
0.682
0.638
0.774
0.698
0.684
0.620
0.588
0.552
0.552
0.562
0.576
0.764
0.778
0.816
0.904
0.902
0.798
0.706
0.700
0.730
0.696
0.680
0.694
0.628
0.586
0.582
0.548
0.546
0.290
0.260
0.654
0.730
0.702
0.724
0.668
0.678
0.720
0.680
0.696
0.694
0.702
0.632
0.624
0.606
0.558
0.590
0.552
0.640
0.892
0.784
0.826
0.868
0.830
0.266
0.478
0.746
0.714
0.282
0.408
0.660
0.698
0.788
0.764
0.752
0.774
0.716
0.682
0.678
0.598
0.598
0.662
0.736
0.712
0.764
0.830
0.792
0.706
0.800
0.710
0.694
0.708
0.680
0.710
0.686
0.702
0.722
0.718
0.706
0.692
0.680
0.768
0.730
0.660
0.648
0.588
0.564
0.550
0.584
0.562
0.636
0.776
0.818
0.746
0.760
0.780
0.724
0.694
0.678
0.664
0.660
0.604
0.626
0.684
0.682
0.640
0.634
0.642
0.684
0.764
0.736
0.716
0.692
0.658
0.682
0.682
0.676
0.604
0.606
0.592
0.646
0.712
0.748
0.796
0.696
0.786
0.810
0.706
0.718
0.728
0.758
0.654
0.684
0.684
0.674
0.702
0.726
0.678
0.714
0.692
0.690
0.660
0.692
0.698
0.706
0.666
0.668
0.664
0.658
0.746
0.742
0.702
0.634
0.616
0.598
0.612
0.622
0.720
0.726
0.662
0.616
0.622
0.660
0.610
0.620
0.642
0.638
0.286
0.406
0.648
0.710
0.710
0.732
0.702
0.700
0.302
0.394
0.656
0.682
0.688
0.668
0.676
0.684
0.652
0.660
0.654
0.686
0.622
0.670
0.594
0.618
0.700
0.658
0.716
0.714
0.678
0.686
0.660
0.682
0.622
0.636
0.648
0.696
0.644
0.656
0.712
0.788
0.696
0.700
0.700
0.702
0.674
0.662
0.722
0.752
0.724
0.696
0.668
0.700
0.606
0.602
0.602
0.596
0.282
0.318
0.740
0.760
0.728
0.768
0.288
0.508
0.704
0.694
0.672
0.640
0.648
0.658
0.680
0.714
0.282
0.406
0.706
0.288
0.416
0.634
0.672
0.704
0.686
0.690
0.708
0.700
0.722
0.696
0.638
0.648
0.654
0.670
0.686
0.600
0.632
0.612
0.638
0.618
0.588
0.586
0.584
0.632
0.720
0.686
0.684
0.648
0.668
0.600
0.630
0.684
0.848
0.724
0.700
0.654
0.652
0.638
0.666
0.684
0.704
0.682
0.664
0.660
0.650
0.652
0.704
0.698
0.800
0.748
0.754
0.700
0.632
0.628
0.638
0.602
0.598
0.282
0.354
0.700
0.626
0.610
0.618
0.684
0.666
0.660
0.640
0.658
0.636
0.648
0.652
0.654
0.286
0.320
0.262
0.328
0.554
0.552
0.556
0.552
0.560
0.546
0.548
0.542
0.534
0.560
0.492
0.510
0.512
0.518
0.500
0.502
0.498
0.490
0.496
0.496
0.492
0.498
0.506
0.500
0.504
0.502
0.530
0.556
0.592
0.550
0.560
0.572
0.564
0.562
0.564
0.598
0.604
0.572
0.568
0.608
0.626
1.232
0.560
0.590
0.564
0.550
0.588
0.504
0.536
0.528
0.510
0.508
0.510
0.518
0.528
0.548
0.666
0.634
0.630
0.602
0.562
0.564
0.552
0.558
0.558
0.548
0.552
0.562
0.572
0.590
0.620
0.618
0.594
0.562
0.544
0.508
0.502
0.498
0.476
0.470
0.482
0.476
0.504
0.454
0.482
0.498
0.530
0.530
0.518
0.576
0.514
0.554
0.534
0.574
0.570
0.558
0.558
0.530
0.514
0.528
0.548
0.536
0.538
0.534
0.568
0.628
0.736
0.702
0.824
0.812
0.690
0.708
0.660
0.622
0.604
0.590
0.568
0.580
0.632
0.680
0.638
0.650
0.676
0.688
0.678
0.644
0.630
0.650
0.670
0.650
0.614
0.622
0.682
0.660
0.748
0.856
0.864
0.778
0.764
0.748
0.704
0.712
0.776
0.792
0.720
0.736
0.796
0.796
0.748
0.646
0.622
0.578
0.250
0.300
0.540
0.606
0.724
0.728
0.752
0.726
0.684
0.670
0.600
0.580
0.542
0.564
0.574
0.588
0.766
0.722
0.746
0.696
0.698
0.472
0.236
0.710
0.704
0.708
0.694
0.692
0.648
0.648
0.650
0.640
0.616
0.700
0.774
0.742
0.794
0.810
0.734
0.674
0.670
0.652
0.620
0.608
0.632
0.650
0.720
0.676
0.642
0.632
0.660
0.624
0.634
0.622
0.620
0.602
0.588
0.586
0.566
0.578
0.586
0.610
0.596
0.570
0.554
0.582
0.670
0.666
0.656
0.694
0.706
0.628
0.616
0.648
0.588
0.608
0.708
0.674
0.638
0.252
0.400
0.642
0.632
0.624
0.620
0.294
0.326
0.594
0.606
0.594
0.568
0.586
0.608
0.576
0.554
0.540
0.534
0.534
0.524
0.554
0.578
0.602
0.578
0.590
0.644
0.636
0.568
0.588
0.584
0.560
0.552
0.552
0.556
0.532
0.528
0.528
0.514
0.500
0.516
0.532
0.574
0.602
0.576
0.672
0.752
0.846
0.768
0.694
0.676
0.628
0.608
0.270
0.294
0.550
0.554
0.562
0.550
0.546
0.548
0.538
0.536
0.534
0.520
0.528
0.522
0.534
0.538
0.574
0.586
0.596
0.610
0.650
0.620
0.634
0.604
0.580
0.590
0.576
0.552
0.600
0.578
0.608
0.524
0.562
0.552
0.558
0.544
0.562
0.542
0.544
0.518
0.506
0.494
0.496
0.494
0.518
0.590
0.698
0.670
0.652
0.248
0.430
0.700
0.678
0.672
0.706
0.700
0.646
0.608
0.592
0.558
0.550
0.558
0.550
0.588
0.596
0.566
0.544
0.552
0.542
0.544
0.544
0.518
0.516
0.512
0.492
0.480
0.484
0.472
0.464
0.482
0.426
0.466
0.450
0.472
0.472
0.248
0.206
0.466
0.500
0.568
0.630
0.620
0.660
0.646
0.232
0.412
0.332
0.204
0.498
0.240
0.266
0.482
0.502
0.440
0.452
0.444
0.450
0.424
0.428
0.436
0.432
0.420
0.428
0.434
0.428
0.420
0.426
0.416
0.424
0.438
0.384
0.408
0.410
0.406
0.416
0.404
0.422
0.428
0.392
0.414
0.412
0.424
0.444
0.408
0.428
0.206
0.230
0.414
0.424
0.428
0.436
0.422
0.422
0.432
0.432
0.414
0.426
0.430
0.438
0.406
0.420
0.430
0.442
0.398
0.418
0.414
0.428
0.414
0.212
0.202
0.426
0.400
0.418
0.444
0.454
0.554
0.590
0.528
0.490
0.480
0.482
0.492
0.494
0.494
0.482
0.474
0.462
0.462
0.490
0.420
0.464
0.442
0.456
0.448
0.456
0.450
0.470
0.462
0.500
0.522
0.520
0.538
0.544
0.488
0.516
0.462
0.464
0.490
0.428
0.452
0.428
0.442
0.436
0.426
0.434
0.440
0.428
0.436
0.436
0.414
0.424
0.430
0.434
0.434
0.484
0.480
0.506
0.496
0.464
0.454
0.454
0.478
0.430
0.436
0.470
0.454
0.472
0.488
0.526
0.544
0.544
0.590
0.518
0.580
0.496
0.510
0.510
0.544
0.430
0.462
0.456
0.444
0.468
0.424
0.454
0.452
0.454
0.460
0.450
0.472
0.428
0.428
0.466
0.442
0.442
0.430
0.436
0.448
0.408
0.428
0.454
0.400
0.434
0.442
0.528
0.448
0.666
0.570
0.586
0.550
0.576
0.560
0.546
0.562
0.546
0.536
0.526
0.518
0.504
0.506
0.514
0.522
0.520
0.530
0.518
0.514
0.508
0.512
0.498
0.484
0.486
0.486
0.484
0.486
0.484
0.482
0.480
0.464
0.480
0.480
0.478
0.486
0.492
0.476
0.468
0.466
0.464
0.456
0.454
0.440
0.450
0.446
0.460
0.446
0.472
0.464
0.472
0.468
0.468
0.456
0.464
0.452
0.464
0.466
0.466
0.476
0.462
0.478
0.478
0.476
0.460
0.470
0.474
0.454
0.458
0.474
0.454
0.464
0.476
0.492
0.528
0.526
0.540
0.204
0.366
0.560
0.510
0.572
0.536
0.504
0.492
0.486
0.490
0.204
0.256
0.468
0.482
0.480
0.478
0.494
0.492
0.482
0.480
0.476
0.466
0.478
0.476
0.484
0.490
0.478
0.476
0.498
0.502
0.496
0.488
0.490
0.506
0.508
0.500
0.494
0.502
0.580
0.572
0.562
0.536
0.522
0.522
0.558
0.552
0.604
0.934
0.742
0.664
0.652
0.692
0.716
0.676
0.680
0.714
0.696
0.656
0.704
0.710
0.688
0.624
0.592
0.576
0.556
0.530
0.540
0.572
0.656
0.630
0.758
0.702
0.686
0.678
0.210
0.414
0.570
0.560
0.548
0.546
0.518
0.542
0.548
0.506
0.576
0.676
0.652
0.746
0.780
0.664
0.660
0.602
0.652
0.714
0.768
0.698
0.658
0.690
0.750
0.664
0.744
0.712
0.688
0.712
0.734
0.662
0.686
0.698
0.662
0.678
0.724
0.682
0.680
0.776
0.690
0.654
0.710
0.712
0.658
0.698
0.728
0.680
0.718
0.754
0.674
0.686
0.642
0.584
0.546
0.542
0.526
0.538
0.568
0.568
0.578
0.614
0.576
0.574
0.582
0.570
0.558
0.580
0.586
0.592
0.540
0.546
0.536
0.568
0.564
0.614
0.706
0.818
0.710
0.628
0.636
0.636
0.640
0.632
0.588
0.596
0.628
0.632
0.628
0.686
0.774
0.660
0.668
0.686
0.620
0.636
0.638
0.618
0.688
0.878
0.802
0.726
0.776
0.760
0.688
0.670
0.666
0.644
0.662
0.676
0.658
0.714
0.758
0.728
0.700
0.748
0.742
0.662
0.626
0.604
0.564
0.584
0.642
0.694
0.622
0.598
0.586
0.618
0.632
0.622
0.580
0.570
0.538
0.558
0.568
0.578
0.562
0.562
0.550
0.580
0.572
0.548
0.544
0.552
0.526
0.564
0.508
0.534
0.566
0.468
0.488
0.520
0.450
0.476
0.482
0.500
0.446
0.472
0.472
0.436
0.454
0.446
0.456
0.436
0.446
0.452
0.458
0.446
0.470
0.468
0.478
0.244
0.212
0.440
0.476
0.418
0.452
0.442
0.474
0.484
0.482
0.494
0.492
0.506
0.486
0.490
0.512
0.498
0.508
0.530
0.536
0.532
0.522
0.534
0.514
0.504
0.492
0.500
0.498
0.512
0.558
0.584
0.566
0.554
0.544
0.558
0.528
0.538
0.552
0.526
0.544
0.546
0.558
0.540
0.592
0.506
0.520
0.524
0.502
0.518
0.534
0.496
0.530
0.562
0.602
0.598
0.614
0.658
0.600
0.608
0.634
0.606
0.600
0.584
0.566
0.570
0.560
0.528
0.566
0.534
0.558
0.542
0.540
0.534
0.536
0.560
0.536
0.568
0.552
0.566
0.588
0.600
0.594
0.582
0.578
0.572
0.562
0.536
0.554
0.602
0.556
0.560
0.548
0.554
0.524
0.532
0.536
0.546
0.582
0.598
0.648
0.738
0.708
0.718
0.720
0.700
0.682
0.646
0.594
0.580
0.550
0.542
0.560
0.584
0.640
0.640
0.694
0.684
0.748
0.720
0.694
0.648
0.660
0.664
0.620
0.642
0.656
0.636
0.646
0.622
0.628
0.668
0.706
0.710
0.790
0.820
0.786
0.722
0.668
0.670
0.670
0.680
0.682
0.640
0.656
0.688
0.698
0.632
0.638
0.616
0.560
0.556
0.518
0.514
0.528
0.556
0.738
0.652
0.716
0.788
0.732
0.776
0.748
0.738
0.734
0.682
0.660
0.640
0.642
0.630
0.640
0.676
0.680
0.720
0.704
0.702
0.710
0.716
0.678
0.692
0.696
0.666
0.696
0.708
0.694
0.744
0.702
0.728
0.730
0.700
0.692
0.682
0.662
0.672
0.706
0.696
0.746
0.722
0.702
0.746
0.714
0.702
0.694
0.682
0.654
0.670
0.656
0.662
0.680
0.684
0.688
0.652
0.658
0.650
0.624
0.606
0.602
0.612
0.626
0.724
0.668
0.642
0.672
0.742
0.730
0.660
0.700
0.672
0.670
0.664
0.638
0.618
0.620
0.626
0.648
0.686
0.728
0.678
0.634
0.644
0.640
0.580
0.558
0.576
0.610
0.664
0.616
0.284
0.324
0.602
0.598
0.594
0.590
0.602
0.648
0.656
0.782
0.774
0.760
0.704
0.650
0.626
0.610
0.598
0.690
0.682
0.686
0.820
0.816
0.790
0.714
0.704
0.614
0.600
0.568
0.550
0.564
0.644
0.610
0.636
0.708
0.772
0.690
0.706
0.676
0.646
0.658
0.642
0.608
0.622
0.596
0.634
0.764
0.668
0.686
0.640
0.706
0.754
0.728
0.806
0.874
0.820
0.786
0.664
0.654
0.638
0.620
0.736
0.842
0.864
0.774
0.708
0.784
0.768
0.766
0.704
0.708
0.698
0.704
0.680
0.698
0.712
0.692
0.714
0.728
0.728
0.730
0.740
0.738
0.688
0.672
0.670
0.656
0.658
0.704
0.732
0.736
0.704
0.694
0.702
0.706
0.688
0.694
0.686
0.662
0.684
0.698
0.686
0.700
0.698
0.704
0.690
0.708
0.698
0.664
0.642
0.630
0.650
0.626
0.678
0.662
0.636
0.632
0.660
0.674
0.642
0.628
0.666
0.810
0.680
0.640
0.666
0.690
0.728
0.680
0.628
0.618
0.608
0.660
0.636
0.646
0.702
0.774
0.750
0.700
0.702
0.726
0.718
0.672
0.630
0.604
0.570
0.556
0.550
0.668
0.272
0.380
0.744
0.792
0.800
0.726
0.728
0.700
0.670
0.648
0.638
0.612
0.282
0.342
0.652
0.720
0.720
0.730
0.754
0.770
0.700
0.702
0.718
0.692
0.654
0.652
0.684
0.718
0.710
0.706
0.686
0.650
0.626
0.572
0.562
0.562
0.668
0.858
0.764
0.724
0.812
0.816
0.768
0.760
0.478
0.300
0.746
0.698
0.736
0.770
0.764
0.770
0.654
0.650
0.628
0.620
0.634
0.606
0.642
0.668
0.738
0.684
0.712
0.730
0.722
0.710
0.734
0.736
0.682
0.698
0.700
0.726
0.698
0.766
0.800
0.746
0.794
0.800
0.736
0.780
0.786
0.726
0.786
0.818
0.782
0.742
0.800
0.852
0.766
0.792
0.768
0.744
0.734
0.738
0.762
0.722
0.758
0.730
0.698
0.706
0.724
0.702
0.732
0.666
0.674
0.680
0.696
0.688
0.696
0.740
0.780
0.706
0.696
0.658
0.640
0.606
0.618
0.638
0.700
0.752
0.736
0.716
0.748
0.742
0.676
0.686
0.686
0.700
0.660
0.694
0.708
0.696
0.722
0.714
0.694
0.688
0.688
0.698
0.674
0.716
0.744
0.696
0.716
0.752
0.734
0.712
0.712
0.702
0.680
0.678
0.670
0.662
0.654
0.692
0.736
0.700
0.718
0.728
0.708
0.654
0.612
0.620
0.628
0.632
0.626
0.688
0.708
0.684
0.706
0.738
0.678
0.694
0.700
0.690
0.676
0.660
0.654
0.620
0.650
0.654
0.644
0.664
0.684
0.622
0.630
0.594
0.590
0.584
0.614
0.642
0.606
0.610
0.614
0.654
0.634
0.626
0.676
0.636
0.648
0.634
0.684
0.692
0.654
0.668
0.682
0.702
0.702
0.692
0.664
0.692
0.666
0.658
0.640
0.682
0.638
0.644
0.648
0.676
0.662
0.674
0.728
0.720
0.710
0.692
0.642
0.652
0.606
0.686
0.746
0.760
0.736
0.718
0.756
0.742
0.710
0.730
0.724
0.700
0.728
0.776
0.734
0.824
0.830
0.734
0.746
0.738
0.684
0.702
0.692
0.668
0.658
0.670
0.618
0.636
0.704
0.676
0.690
0.694
0.636
0.640
0.622
0.602
0.614
0.678
0.706
0.634
0.672
0.642
0.658
0.686
0.652
0.646
0.618
0.270
0.334
0.592
0.588
0.560
0.558
0.576
0.560
0.564
0.568
0.552
0.566
0.548
0.564
0.576
0.550
0.566
0.562
0.594
0.596
0.606
0.648
0.654
0.642
0.628
0.630
0.588
0.580
0.608
0.640
0.724
0.742
0.660
0.700
0.828
0.768
0.708
0.746
0.744
0.726
0.706
0.716
0.802
0.798
0.700
0.680
0.682
0.662
0.638
0.612
0.600
0.604
0.590
0.598
0.630
0.672
0.646
0.644
0.624
0.616
0.602
0.582
0.582
0.574
0.558
0.582
0.676
0.704
0.738
0.772
0.730
0.692
0.702
0.760
0.774
0.730
0.798
0.800
0.738
0.792
0.786
0.734
0.762
0.788
0.722
0.786
0.810
0.834
0.878
0.874
0.796
0.810
0.794
0.726
0.714
0.748
0.724
0.760
0.868
0.840
0.770
0.750
0.706
0.296
0.404
0.654
0.664
0.680
0.698
0.264
0.436
0.682
0.688
0.670
0.658
0.672
0.656
0.630
0.638
0.652
0.654
0.648
0.672
0.718
0.662
0.702
0.690
0.654
0.664
0.692
0.666
0.680
0.706
0.682
0.680
0.644
0.602
0.596
0.578
0.584
0.666
0.762
0.734
0.782
0.786
0.758
0.744
0.750
0.700
0.670
0.658
0.672
0.702
0.768
0.756
0.772
0.794
0.752
0.738
0.712
0.660
0.646
0.640
0.612
0.580
0.588
0.614
0.714
0.700
0.760
0.750
0.718
0.720
0.272
0.394
0.644
0.664
0.660
0.672
0.612
0.662
0.636
0.640
0.654
0.698
0.666
0.656
0.664
0.650
0.634
0.620
0.648
0.646
0.702
0.776
0.716
0.714
0.746
0.764
0.716
0.764
0.748
0.770
0.722
0.740
0.728
0.702
0.678
0.682
0.716
0.708
0.732
0.724
0.702
0.688
0.724
0.738
0.678
0.642
0.648
0.638
0.690
0.698
0.632
0.632
0.630
0.632
0.620
0.636
0.636
0.614
0.596
0.622
0.748
0.798
0.714
0.680
0.728
0.714
0.774
0.790
0.692
0.676
0.664
0.688
0.650
0.644
0.626
0.644
0.592
0.626
0.726
0.682
0.710
0.722
0.732
0.702
0.644
0.650
0.636
0.610
0.626
0.642
0.638
0.296
0.314
0.684
0.804
0.720
0.748
0.684
0.664
0.286
0.334
0.594
0.598
0.616
0.614
0.606
0.648
0.262
0.438
0.706
0.750
0.728
0.276
0.384
0.708
0.730
0.712
0.684
0.636
0.648
0.628
0.622
0.620
0.602
0.620
0.650
0.688
0.674
0.722
0.780
0.804
0.708
0.762
0.754
0.704
0.722
0.722
0.736
0.710
0.746
0.758
0.720
0.742
0.734
0.710
0.680
0.676
0.688
0.696
0.696
0.750
0.750
0.754
0.700
0.728
0.734
0.674
0.672
0.704
0.748
0.738
0.724
0.790
0.778
0.700
0.696
0.682
0.654
0.676
0.622
0.678
0.714
0.686
0.694
0.710
0.778
0.740
0.758
0.732
0.696
0.720
0.778
0.744
0.722
0.738
0.748
0.720
0.710
0.718
0.694
0.290
0.410
0.676
0.716
0.706
0.278
0.410
0.712
0.606
0.648
0.648
0.622
0.640
0.602
0.592
0.576
0.592
0.606
0.604
0.590
0.596
0.652
0.674
0.670
0.690
0.742
0.700
0.754
0.776
0.728
0.712
0.762
0.736
0.734
0.694
0.736
0.712
0.702
0.660
0.666
0.654
0.644
0.682
0.656
0.734
0.812
0.708
0.694
0.666
0.670
0.706
0.676
0.662
0.656
0.764
0.696
0.724
0.772
0.716
0.754
0.754
0.742
0.718
0.714
0.742
0.716
0.758
0.814
0.754
0.728
0.764
0.762
0.730
0.764
0.768
0.708
0.714
0.752
0.720
0.668
0.674
0.806
0.708
0.674
0.668
0.628
0.616
0.634
0.618
0.624
0.642
0.678
0.660
0.610
0.612
0.688
0.658
0.692
0.756
0.750
0.740
0.732
0.732
0.652
0.626
0.660
1.014
0.788
0.718
0.690
0.662
0.632
0.606
0.632
0.650
0.618
0.596
0.606
0.618
0.678
0.696
0.762
0.722
0.722
0.768
0.722
0.676
0.638
0.626
0.592
0.584
0.566
0.546
0.566
0.560
0.592
0.664
0.808
0.640
0.866
0.730
0.670
0.686
0.638
0.608
0.584
0.566
0.546
0.556
0.592
0.576
0.728
0.856
0.744
0.788
0.818
0.798
0.752
0.732
0.724
0.760
0.686
0.714
0.744
0.778
0.702
0.690
0.690
0.668
0.658
0.666
0.692
0.670
0.730
0.776
0.738
0.786
0.746
0.710
0.692
0.656
0.684
0.674
0.686
0.718
0.674
0.678
0.630
0.606
0.590
0.596
0.604
0.598
0.614
0.686
0.702
0.720
0.712
0.656
0.660
0.658
0.648
0.674
0.730
0.690
0.660
0.702
0.272
0.410
0.680
0.678
0.708
0.692
0.698
0.652
0.620
0.610
0.616
0.610
0.634
0.644
0.646
0.652
0.678
0.640
0.648
0.674
0.662
0.670
0.650
0.652
0.646
0.652
0.626
0.640
0.658
0.688
0.236
0.446
0.926
0.778
0.692
0.666
0.688
0.744
0.772
0.746
0.698
0.694
0.680
0.682
0.750
0.846
0.816
0.738
0.696
0.694
0.696
0.704
0.704
0.740
0.760
0.256
0.466
0.750
0.752
0.764
0.740
0.678
0.678
0.638
0.624
0.640
0.714
0.686
0.644
0.664
0.696
0.684
0.656
0.632
0.614
0.602
0.594
0.566
0.570
0.576
0.552
0.552
0.536
0.554
0.532
0.530
0.526
0.508
0.498
0.508
0.522
0.546
0.554
0.578
0.582
0.648
0.672
0.616
0.592
0.582
0.570
0.558
0.538
0.540
0.528
0.516
0.522
0.558
0.580
0.558
0.582
0.618
0.634
0.604
0.604
0.580
0.594
0.698
0.634
0.592
0.590
0.586
0.566
0.568
0.572
0.574
0.562
0.558
0.538
0.526
0.644
0.824
0.780
0.698
0.682
0.672
0.650
0.640
0.634
0.586
0.560
0.552
0.544
0.534
0.534
0.532
0.526
0.538
0.540
0.538
0.546
0.530
0.530
0.532
0.534
0.534
0.542
0.554
0.558
0.540
0.544
0.534
0.534
0.534
0.530
0.528
0.526
0.526
0.520
0.236
0.288
0.526
0.524
0.528
0.524
0.528
0.528
0.522
0.528
0.520
0.526
0.522
0.528
0.540
0.526
0.512
0.522
0.504
0.488
0.498
0.502
0.468
0.494
0.512
0.468
0.496
0.496
0.496
0.490
0.490
0.484
0.476
0.492
0.494
0.520
0.490
0.500
0.504
0.502
0.506
0.516
0.524
0.524
0.514
0.516
0.230
0.298
0.538
0.556
0.572
0.550
0.542
0.514
0.510
0.506
0.278
0.238
0.500
0.512
0.528
0.532
0.546
0.568
0.562
0.522
0.520
0.514
0.514
0.524
0.516
0.518
0.522
0.556
0.540
0.564
0.570
0.584
0.584
0.592
0.586
0.588
0.592
0.618
0.624
0.596
0.588
0.594
0.596
0.598
0.602
0.614
0.642
0.696
0.728
0.646
0.600
0.568
0.572
0.546
0.552
0.550
0.548
0.584
0.564
0.572
0.596
0.608
0.612
0.682
0.658
0.608
0.600
0.596
0.578
0.602
0.666
0.600
0.588
0.604
0.592
0.598
0.632
0.612
0.616
0.630
0.612
0.612
0.650
0.646
0.620
0.664
0.654
0.660
0.704
0.740
0.674
0.698
0.712
0.668
0.716
0.698
0.668
0.752
0.772
0.738
0.772
0.700
0.668
0.672
0.674
0.676
0.674
0.686
0.702
0.750
0.788
0.718
0.678
0.690
0.722
0.740
0.754
0.750
0.736
0.778
0.694
0.710
0.700
0.656
0.670
0.670
0.688
0.238
0.364
0.616
0.578
0.572
0.560
0.548
0.546
0.544
0.550
0.540
0.540
0.550
0.536
0.582
0.578
0.548
0.570
0.554
0.544
0.532
0.534
0.526
0.520
0.512
0.512
0.510
0.506
0.504
0.498
0.506
0.506
0.514
0.518
0.526
0.568
0.616
0.590
0.662
0.764
0.710
0.692
0.722
0.676
0.636
0.650
0.596
0.610
0.584
0.580
0.576
0.560
0.554
0.544
0.548
0.546
0.542
0.540
0.538
0.534
0.536
0.530
0.542
0.536
0.534
0.534
0.534
0.546
0.486
0.528
0.512
0.512
0.526
0.538
0.540
0.532
0.534
0.528
0.532
0.574
0.490
0.520
0.518
0.518
0.562
0.466
0.522
0.524
0.550
0.544
0.552
0.548
0.552
0.538
0.542
0.548
0.588
0.490
0.532
0.526
0.530
0.518
0.514
0.512
0.512
0.510
0.496
0.500
0.500
0.486
0.500
0.506
0.500
0.504
0.508
0.514
0.564
0.452
0.506
0.504
0.508
0.494
0.510
0.514
0.512
0.512
0.510
0.506
0.240
0.268
0.502
0.512
0.542
0.444
0.498
0.500
0.498
0.504
0.504
0.512
0.498
0.506
0.496
0.506
0.492
0.510
0.498
0.496
0.520
0.524
0.522
0.516
0.518
0.506
0.502
0.502
0.518
0.504
0.510
0.214
0.282
0.502
0.222
0.276
0.500
0.226
0.284
0.596
0.504
0.550
0.526
0.512
0.504
0.512
0.522
0.304
0.220
0.510
0.498
0.504
0.492
0.482
0.492
0.498
0.508
0.492
0.490
0.494
0.498
0.504
0.508
0.510
0.532
0.540
0.536
0.530
0.520
0.520
0.524
0.534
0.544
0.560
0.536
0.526
0.522
0.528
0.518
0.530
0.586
0.626
0.572
0.588
0.578
0.598
0.616
0.580
0.552
0.548
0.528
0.528
0.538
0.532
0.518
0.516
0.500
0.500
0.498
0.492
0.492
0.494
0.258
0.242
0.520
0.556
0.558
0.558
0.568
0.564
0.222
0.340
0.552
0.554
0.548
0.548
0.528
0.522
0.510
0.510
0.508
0.506
0.502
0.504
0.504
0.498
0.498
0.498
0.494
0.496
0.478
0.478
0.478
0.482
0.470
0.474
0.484
0.482
0.476
0.482
0.506
0.508
0.500
0.552
0.580
0.564
0.540
0.542
0.544
0.550
0.568
0.572
0.558
0.586
0.590
0.590
0.576
0.578
0.602
0.628
0.608
0.612
0.586
0.580
0.584
0.634
0.656
0.618
0.678
0.724
0.698
0.638
0.628
0.628
0.642
0.638
0.654
0.684
0.662
0.662
0.692
0.692
0.652
0.630
0.626
0.628
0.624
0.612
0.622
0.664
0.674
0.656
0.664
0.658
0.646
0.618
0.610
0.624
0.664
0.660
0.664
0.706
0.706
0.652
0.616
0.628
0.648
0.630
0.600
0.614
0.628
0.624
0.608
0.620
0.662
0.720
0.646
0.696
0.708
0.640
0.608
0.602
0.598
0.598
0.580
0.582
0.618
0.650
0.606
0.616
0.672
0.688
0.644
0.588
0.574
0.574
0.606
0.626
0.602
0.596
0.612
0.628
0.608
0.618
0.710
0.768
0.650
0.636
0.670
0.678
0.652
0.600
0.594
0.594
0.592
0.594
0.616
0.690
0.734
0.660
0.640
0.632
0.590
0.586
0.620
0.622
0.650
0.692
0.676
0.610
0.596
0.606
0.612
0.678
0.646
0.618
0.636
0.676
0.750
0.674
0.712
0.756
0.774
0.734
0.668
0.664
0.674
0.668
0.634
0.630
0.710
0.716
0.672
0.626
0.598
0.574
0.536
0.522
0.516
0.512
0.540
0.588
0.552
0.592
0.808
0.716
0.696
0.678
0.702
0.726
0.692
0.656
0.660
0.672
0.664
0.638
0.634
0.638
0.720
0.726
0.690
0.626
0.602
0.592
0.602
0.590
0.610
0.688
0.836
0.696
0.720
0.758
0.724
0.672
0.634
0.624
0.586
0.572
0.566
0.576
0.592
0.584
0.580
0.582
0.570
0.554
0.542
0.536
0.524
0.522
0.538
0.540
0.560
0.540
0.596
0.666
0.646
0.690
0.706
0.638
0.620
0.602
0.584
0.580
0.582
0.596
0.624
0.612
0.632
0.620
0.612
0.608
0.610
0.624
0.602
0.620
0.630
0.646
0.628
0.616
0.616
0.616
0.604
0.610
0.608
0.610
0.608
0.612
0.600
0.578
0.566
0.570
0.572
0.582
0.598
0.586
0.612
0.636
0.672
0.642
0.628
0.646
0.666
0.658
0.630
0.666
0.690
0.650
0.646
0.636
0.618
0.608
0.590
0.602
0.600
0.604
0.586
0.578
0.578
0.610
0.640
0.638
0.658
0.744
0.742
0.698
0.690
0.694
0.674
0.640
0.308
0.334
0.606
0.596
0.610
0.670
0.756
0.704
0.732
0.746
0.714
0.694
0.728
0.728
0.714
0.714
0.748
0.784
0.734
0.704
0.720
0.728
0.740
0.716
0.664
0.650
0.656
0.702
0.690
0.654
0.620
0.610
0.616
0.632
0.594
0.682
0.794
0.704
0.734
0.752
0.726
0.692
0.698
0.694
0.620
0.612
0.612
0.624
0.614
0.666
0.744
0.696
0.686
0.716
0.704
0.642
0.662
0.668
0.652
0.644
0.666
0.728
0.658
0.662
0.646
0.644
0.618
0.618
0.626
0.636
0.634
0.626
0.664
0.626
0.612
0.612
0.606
0.592
0.586
0.586
0.596
0.594
0.570
0.548
0.556
0.562
0.582
0.616
0.602
0.576
0.578
0.582
0.588
0.570
0.570
0.568
0.564
0.578
0.554
0.548
0.542
0.554
0.564
0.574
0.628
0.766
0.684
0.718
0.786
0.702
0.650
0.642
0.666
0.648
0.642
0.664
0.668
0.640
0.648
0.646
0.670
0.624
0.616
0.600
0.638
0.730
0.710
0.682
0.648
0.622
0.590
0.586
0.572
0.586
0.572
0.554
0.556
0.578
0.640
0.660
0.624
0.604
0.570
0.548
0.536
0.534
0.520
0.558
0.648
0.666
0.708
0.720
0.784
0.724
0.710
0.668
0.618
0.586
0.552
0.544
0.540
0.558
0.574
0.726
0.822
0.788
0.732
0.668
0.682
0.654
0.612
0.608
0.618
0.670
0.658
0.664
0.640
0.616
0.612
0.608
0.628
0.642
0.734
0.740
0.700
0.690
0.650
0.696
0.786
0.700
0.682
0.730
0.788
0.790
0.730
0.708
0.740
0.760
0.770
0.752
0.716
0.646
0.630
0.592
0.622
0.752
0.782
0.816
0.834
0.770
0.704
0.700
0.702
0.590
0.582
0.556
0.548
0.534
0.536
0.530
0.544
0.558
0.594
0.630
0.692
0.660
0.608
0.676
0.700
0.638
0.602
0.596
0.608
0.648
0.736
0.716
0.768
0.882
0.764
0.720
0.742
0.726
0.712
0.678
0.686
0.688
0.710
0.682
0.664
0.672
0.648
0.688
0.712
0.672
0.632
0.608
0.594
0.576
0.562
0.542
0.544
0.524
0.544
0.540
0.534
0.528
0.534
0.512
0.518
0.502
0.512
0.512
0.522
0.592
0.538
0.580
0.610
0.590
0.594
0.588
0.578
0.584
0.580
0.586
0.590
0.582
0.570
0.574
0.580
0.586
0.552
0.566
0.564
0.582
0.572
0.574
0.566
0.556
0.550
0.542
0.530
0.526
0.524
0.516
0.514
0.516
0.510
0.518
0.572
0.670
0.672
0.658
0.626
0.586
0.562
0.552
0.556
0.578
0.618
0.640
0.754
0.826
0.704
0.676
0.690
0.712
0.710
0.666
0.638
0.634
0.630
0.600
0.602
0.624
0.604
0.616
0.678
0.708
0.732
0.780
0.760
0.724
0.652
0.628
0.590
0.554
0.550
0.542
0.582
0.792
0.832
0.878
0.840
0.792
0.744
0.668
0.660
0.650
0.646
0.626
0.604
0.584
0.572
0.568
0.636
0.656
0.662
0.766
0.776
0.746
0.666
0.676
0.694
0.726
0.732
0.674
0.630
0.618
0.620
0.684
0.720
0.700
0.678
0.672
0.646
0.604
0.572
0.548
0.540
0.554
0.572
0.618
0.750
0.774
0.690
0.770
0.902
0.832
0.722
0.714
0.722
0.714
0.666
0.676
0.692
0.710
0.642
0.638
0.650
0.754
0.768
0.704
0.738
1.044
0.830
0.720
0.730
0.740
0.726
0.702
0.732
0.866
0.838
0.800
0.730
0.664
0.656
0.634
0.622
0.644
0.628
0.622
0.600
0.616
0.660
0.648
0.664
0.714
0.768
0.752
0.750
0.758
0.750
0.710
0.702
0.704
0.708
0.678
0.610
0.570
0.556
0.556
0.550
0.574
0.558
0.552
0.528
0.530
0.534
0.540
0.656
0.792
0.662
0.642
0.730
0.804
0.850
0.798
0.724
0.772
0.750
0.714
0.674
0.628
0.668
0.806
0.780
0.742
0.268
0.414
0.680
0.618
0.614
0.592
0.584
0.582
0.566
0.576
0.574
0.590
0.794
0.752
0.770
0.726
0.728
0.740
0.750
0.690
0.672
0.652
0.744
0.718
0.684
0.704
0.684
0.624
0.592
0.572
0.552
0.556
0.538
0.558
0.562
0.620
0.808
0.754
0.732
0.736
0.774
0.800
0.734
0.784
0.792
0.772
0.758
0.726
0.680
0.688
0.726
0.734
0.736
0.814
0.844
0.752
0.772
0.758
0.738
0.700
0.714
0.720
0.720
0.678
0.700
0.700
0.742
0.768
0.706
0.662
0.670
0.680
0.772
0.758
0.790
0.834
0.808
0.780
0.896
0.838
0.800
0.694
0.670
0.638
0.620
0.614
0.608
0.590
0.582
0.568
0.558
0.564
0.598
0.632
0.694
0.652
0.648
0.664
0.690
0.672
0.682
0.760
0.748
0.718
0.662
0.634
0.602
0.576
0.582
0.588
0.604
0.640
0.754
0.804
0.784
0.742
0.740
0.748
0.766
0.712
0.688
0.700
0.742
0.754
0.790
0.758
0.698
0.702
0.730
0.752
0.824
0.800
0.832
0.712
0.718
0.740
0.742
0.704
0.670
0.674
0.726
0.744
0.704
0.674
0.690
0.712
0.708
0.674
0.624
0.618
0.694
0.758
0.728
0.656
0.648
0.652
0.654
0.670
0.638
0.634
0.678
0.738
0.912
0.742
0.706
0.670
0.628
0.590
0.580
0.576
0.572
0.366
0.210
0.604
0.622
0.602
0.606
0.624
0.640
0.600
0.586
0.580
0.560
0.556
0.522
0.526
0.524
0.522
0.514
0.508
0.504
0.516
0.520
0.530
0.506
0.514
0.504
0.520
0.522
0.516
0.512
0.500
0.506
0.502
0.506
0.510
0.510
0.518
0.540
0.586
0.586
0.554
0.530
0.520
0.520
0.524
0.524
0.522
0.546
0.568
0.576
0.566
0.552
0.556
0.548
0.536
0.506
0.512
0.500
0.494
0.496
0.496
0.502
0.504
0.500
0.518
0.534
0.536
0.526
0.540
0.554
0.540
0.536
0.522
0.534
0.544
0.550
0.572
0.648
0.692
0.648
0.704
0.648
0.594
0.572
0.564
0.544
0.540
0.524
0.518
0.510
0.510
0.496
0.494
0.488
0.480
0.468
0.468
0.468
0.470
0.528
0.532
0.550
0.602
0.654
0.576
0.554
0.530
0.562
0.578
0.566
0.560
0.586
0.580
0.568
0.558
0.558
0.540
0.540
0.538
0.550
0.532
0.524
0.526
0.536
0.538
0.536
0.542
0.536
0.534
0.536
0.524
0.530
0.546
0.522
0.550
0.560
0.274
0.324
0.628
0.580
0.574
0.564
0.550
0.552
0.548
0.528
0.532
0.528
0.560
0.538
0.570
0.560
0.548
0.522
0.530
0.518
0.518
0.520
0.540
0.568
0.504
0.536
0.548
0.556
0.550
0.532
0.520
0.520
0.500
0.484
0.486
0.494
0.476
0.486
0.486
0.500
0.506
0.502
0.532
0.594
0.582
0.554
0.548
0.548
0.524
0.514
0.496
0.480
0.476
0.482
0.494
0.522
0.540
0.548
0.630
0.728
0.620
0.624
0.590
0.554
0.530
0.528
0.516
0.516
0.538
0.516
0.538
0.552
0.568
0.556
0.586
0.662
0.720
0.654
0.616
0.644
0.612
0.566
0.558
0.552
0.560
0.560
0.552
0.576
0.566
0.578
0.610
0.598
0.574
0.550
0.550
0.526
0.526
0.524
0.530
0.510
0.510
0.498
0.520
0.546
0.568
0.826
0.646
0.614
0.600
0.584
0.568
0.556
0.554
0.530
0.526
0.534
0.544
0.544
0.560
0.576
0.556
0.558
0.574
0.564
0.562
0.560
0.534
0.560
0.556
0.566
0.558
0.556
0.556
0.576
0.570
0.550
0.534
0.534
0.554
0.530
0.532
0.520
0.524
0.514
0.504
0.512
0.534
0.548
0.534
0.544
0.568
0.608
0.572
0.550
0.532
0.550
0.584
0.590
0.590
0.602
0.592
0.590
0.634
0.608
0.628
0.632
0.604
0.612
0.596
0.584
0.568
0.550
0.572
0.552
0.548
0.534
0.526
0.524
0.514
0.520
0.516
0.522
0.504
0.512
0.522
0.514
0.512
0.514
0.514
0.514
0.496
0.508
0.502
0.490
0.496
0.496
0.486
0.488
0.498
0.478
0.486
0.474
0.470
0.472
0.468
0.480
0.468
0.486
0.472
0.478
0.472
0.482
0.468
0.474
0.474
0.474
0.474
0.474
0.474
0.480
0.470
0.468
0.468
0.458
0.458
0.452
0.454
0.472
0.420
0.442
0.446
0.436
0.436
0.436
0.430
0.444
0.430
0.434
0.442
0.432
0.430
0.450
0.408
0.432
0.426
0.428
0.426
0.428
0.436
0.426
0.432
0.434
0.434
0.434
0.434
0.430
0.436
0.432
0.430
0.434
0.438
0.436
0.432
0.444
0.426
0.432
0.436
0.428
0.430
0.430
0.426
0.416
0.422
0.422
0.426
0.426
0.420
0.430
0.430
0.424
0.436
0.454
0.406
0.430
0.440
0.426
0.432
0.442
0.426
0.436
0.432
0.430
0.446
0.416
0.428
0.440
0.450
0.466
0.462
0.454
0.452
0.456
0.460
0.484
0.450
0.460
0.468
0.468
0.468
0.476
0.468
0.462
0.474
0.460
0.470
0.468
0.466
0.462
0.466
0.466
0.460
0.466
0.462
0.456
0.466
0.462
0.472
0.474
0.476
0.484
0.484
0.478
0.498
0.484
0.480
0.474
0.482
0.478
0.476
0.468
0.480
0.524
0.552
0.564
0.538
0.534
0.548
0.536
0.516
0.510
0.518
0.506
0.508
0.504
0.514
0.498
0.492
0.496
0.510
0.526
0.542
0.480
0.514
0.534
0.536
0.542
0.538
0.556
0.562
0.556
0.534
0.552
0.544
0.544
0.540
0.538
0.576
0.602
0.576
0.568
0.574
0.558
0.534
0.526
0.536
0.536
0.546
0.548
0.538
0.544
0.554
0.558
0.548
0.536
0.526
0.522
0.520
0.512
0.506
0.488
0.516
0.540
0.584
0.544
0.576
0.602
0.592
0.570
0.550
0.554
0.568
0.570
0.556
0.538
0.540
0.510
0.500
0.490
0.496
0.510
0.528
0.504
0.500
0.542
0.680
0.292
0.684
0.684
0.684
0.638
0.630
0.640
0.616
0.556
0.546
0.516
0.514
0.506
0.520
0.530
0.548
0.548
0.522
0.518
0.520
0.514
0.548
0.570
0.558
0.572
0.584
0.586
0.622
0.626
0.600
0.600
0.570
0.534
0.524
0.512
0.518
0.520
0.514
0.524
0.566
0.618
0.606
0.584
0.598
0.594
0.574
0.544
0.570
0.600
0.630
0.644
0.624
0.596
0.570
0.566
0.572
0.578
0.568
0.582
0.580
0.564
0.566
0.574
0.544
0.552
0.568
0.604
0.590
0.586
0.598
0.610
0.598
0.568
0.560
0.542
0.526
0.520
0.514
0.522
0.510
0.510
0.506
0.508
0.538
0.570
0.222
0.334
0.534
0.524
0.512
0.498
0.512
0.218
0.498
0.262
0.490
0.490
0.502
0.486
0.486
0.486
0.472
0.478
0.460
0.488
0.438
0.462
0.440
0.458
0.460
0.434
0.442
0.444
0.218
0.226
0.472
0.198
0.342
0.606
0.722
0.638
0.692
0.662
0.596
0.598
0.566
0.542
0.558
0.574
0.540
0.542
0.552
0.540
0.538
0.528
0.540
0.546
0.544
0.532
0.524
0.516
0.506
0.492
0.492
0.482
0.492
0.502
0.496
0.504
0.518
0.516
0.536
0.530
0.536
0.534
0.534
0.524
0.520
0.510
0.516
0.492
0.488
0.486
0.494
0.494
0.494
0.502
0.512
0.518
0.526
0.520
0.510
0.494
0.494
0.490
0.494
0.478
0.480
0.476
0.482
0.490
0.502
0.508
0.500
0.502
0.510
0.510
0.518
0.512
0.516
0.510
0.504
0.500
0.502
0.504
0.494
0.484
0.488
0.482
0.484
0.486
0.498
0.454
0.464
0.462
0.462
0.458
0.462
0.464
0.468
0.462
0.482
0.482
0.218
0.268
0.476
0.472
0.472
0.468
0.458
0.452
0.462
0.464
0.472
0.466
0.464
0.466
0.474
0.458
0.488
0.486
0.450
0.474
0.494
0.484
0.452
0.468
0.486
0.486
0.448
0.474
0.494
0.458
0.468
0.478
0.486
0.504
0.510
0.554
0.536
0.532
0.546
0.526
0.506
0.502
0.504
0.504
0.514
0.506
0.510
0.516
0.502
0.508
0.502
0.506
0.500
0.508
0.514
0.536
0.534
0.516
0.528
0.518
0.518
0.516
0.506
0.516
0.488
0.472
0.480
0.472
0.478
0.466
0.470
0.482
0.460
0.470
0.468
0.480
0.466
0.474
0.482
0.458
0.466
0.470
0.500
0.430
0.492
0.432
0.462
0.460
0.462
0.460
0.470
0.468
0.470
0.470
0.466
0.472
0.478
0.466
0.470
0.472
0.470
0.466
0.470
0.472
0.462
0.464
0.460
0.462
0.468
0.464
0.460
0.476
0.474
0.482
0.480
0.482
0.498
0.490
0.480
0.478
0.478
0.488
0.480
0.480
0.468
0.474
0.494
0.438
0.480
0.474
0.482
0.472
0.472
0.468
0.470
0.456
0.478
0.434
0.488
0.424
0.474
0.424
0.454
0.452
0.454
0.454
0.448
0.440
0.460
0.418
0.442
0.442
0.414
0.434
0.442
0.462
0.470
0.506
0.544
0.502
0.492
0.244
0.238
0.478
0.472
0.476
0.458
0.468
0.464
0.442
0.486
0.434
0.462
0.456
0.454
0.450
0.456
0.458
0.450
0.476
0.420
0.448
0.442
0.444
0.442
0.416
0.448
0.434
0.434
0.424
0.438
0.442
0.472
0.506
0.588
0.566
0.514
0.504
0.514
0.518
0.516
0.490
0.480
0.482
0.478
0.480
0.476
0.482
0.480
0.460
0.464
0.454
0.448
0.456
0.456
0.466
0.464
0.462
0.480
0.464
0.466
0.480
0.462
0.458
0.466
0.454
0.442
0.452
0.474
0.418
0.462
0.454
0.462
0.458
0.476
0.476
0.492
0.454
0.472
0.470
0.472
0.470
0.476
0.508
0.438
0.464
0.474
0.480
0.470
0.490
0.490
0.490
0.486
0.482
0.476
0.470
0.464
0.462
0.454
0.456
0.456
0.462
0.448
0.456
0.450
0.452
0.460
0.454
0.476
0.462
0.466
0.468
0.474
0.486
0.470
0.482
0.498
0.458
0.480
0.474
0.470
0.454
0.480
0.428
0.454
0.440
0.460
0.450
0.458
0.454
0.456
0.468
0.458
0.484
0.508
0.492
0.496
0.484
0.486
0.466
0.198
0.266
0.476
0.456
0.460
0.466
0.456
0.472
0.478
0.464
0.468
0.476
0.458
0.458
0.474
0.456
0.470
0.462
0.464
0.466
0.460
0.454
0.466
0.462
0.466
0.462
0.478
0.460
0.436
0.468
0.460
0.454
0.460
0.458
0.468
0.468
0.470
0.480
0.484
0.478
0.468
0.464
0.474
0.456
0.462
0.474
0.456
0.462
0.456
0.458
0.464
0.458
0.470
0.482
0.470
0.472
0.476
0.480
0.468
0.468
0.474
0.478
0.466
0.476
0.468
0.470
0.446
0.460
0.456
0.456
0.446
0.452
0.448
0.448
0.442
0.442
0.450
0.448
0.454
0.450
0.444
0.448
0.450
0.444
0.454
0.456
0.458
0.462
0.446
0.450
0.446
0.454
0.450
0.460
0.454
0.454
0.464
0.474
0.476
0.480
0.484
0.480
0.488
0.484
0.486
0.476
0.458
0.466
0.440
0.474
0.418
0.444
0.428
0.440
0.460
0.436
0.480
0.448
0.452
0.474
0.470
0.468
0.470
0.198
0.254
0.456
0.452
0.456
0.434
0.446
0.448
0.458
0.472
0.470
0.470
0.478
0.480
0.466
0.466
0.466
0.452
0.462
0.454
0.460
0.464
0.478
0.474
0.488
0.510
0.480
0.460
0.468
0.464
0.448
0.446
0.434
0.446
0.442
0.462
0.464
0.478
0.482
0.488
0.474
0.468
0.474
0.470
0.476
0.486
0.478
0.488
0.488
0.478
0.464
0.478
0.462
0.462
0.470
0.464
0.468
0.478
0.488
0.504
0.510
0.506
0.506
0.500
0.482
0.478
0.452
0.460
0.446
0.484
0.420
0.466
0.408
0.454
0.438
0.436
0.434
0.428
0.440
0.444
0.426
0.434
0.432
0.432
0.444
0.448
0.432
0.442
0.432
0.446
0.448
0.446
0.456
0.428
0.468
0.408
0.428
0.428
0.434
0.436
0.450
0.436
0.436
0.434
0.442
0.434
0.200
0.248
0.476
0.478
0.466
0.490
0.530
0.534
0.512
0.508
0.498
0.504
0.496
0.510
0.502
0.488
0.480
0.476
0.474
0.468
0.470
0.458
0.472
0.436
0.450
0.444
0.448
0.440
0.470
0.434
0.452
0.434
0.444
0.454
0.404
0.432
0.430
0.430
0.442
0.456
0.442
0.462
0.414
0.444
0.440
0.452
0.460
0.480
0.482
0.498
0.510
0.518
0.492
0.226
0.292
0.458
0.516
0.504
0.514
0.486
0.490
0.478
0.488
0.496
0.502
0.528
0.524
0.526
0.556
0.540
0.554
0.520
0.532
0.472
0.492
0.474
0.462
0.472
0.480
0.466
0.474
0.482
0.490
0.492
0.474
0.470
0.482
0.470
0.456
0.462
0.468
0.468
0.480
0.490
0.486
0.474
0.474
0.474
0.480
0.470
0.466
0.470
0.464
0.454
0.468
0.446
0.464
0.454
0.460
0.448
0.446
0.454
0.474
0.472
0.430
0.478
0.512
0.488
0.520
0.574
0.520
0.528
0.542
0.516
0.504
0.508
0.498
0.490
0.488
0.490
0.478
0.656
0.278
0.460
0.452
0.454
0.442
0.440
0.448
0.424
0.450
0.426
0.442
0.456
0.440
0.448
0.430
0.448
0.460
0.422
0.452
0.430
0.448
0.436
0.430
0.436
0.432
0.432
0.442
0.436
0.456
0.464
0.472
0.468
0.200
0.242
0.474
0.466
0.478
0.476
0.480
0.484
0.480
0.482
0.482
0.478
0.466
0.468
0.474
0.494
0.436
0.468
0.498
0.442
0.474
0.448
0.462
0.472
0.498
0.428
0.228
0.266
0.422
0.464
0.456
0.208
0.240
0.470
0.464
0.474
0.500
0.446
0.456
0.486
0.436
0.456
0.438
0.460
0.418
0.440
0.450
0.452
0.452
0.472
0.484
0.526
0.510
0.504
0.494
0.502
0.496
0.488
0.474
0.466
0.480
0.436
0.454
0.438
0.452
0.432
0.438
0.438
0.432
0.440
0.426
0.434
0.444
0.440
0.444
0.198
0.252
0.446
0.460
0.488
0.494
0.478
0.498
0.486
0.480
0.470
0.472
0.472
0.474
0.470
0.460
0.464
0.470
0.456
0.460
0.472
0.474
0.476
0.480
0.492
0.496
0.510
0.516
0.554
0.564
0.550
0.528
0.528
0.540
0.540
0.538
0.536
0.522
0.524
0.522
0.522
0.526
0.530
0.532
0.530
0.542
0.538
0.526
0.538
0.540
0.516
0.516
0.512
0.506
0.510
0.496
0.494
0.490
0.490
0.512
0.538
0.524
0.518
0.548
0.554
0.586
0.602
0.578
0.544
0.534
0.524
0.524
0.522
0.526
0.528
0.536
0.564
0.536
0.538
0.550
0.564
0.590
0.628
0.590
0.612
0.568
0.554
0.556
0.536
0.522
0.516
0.512
0.500
0.494
0.486
0.480
0.484
0.478
0.468
0.476
0.478
0.508
0.468
0.474
0.496
0.494
0.492
0.484
0.504
0.480
0.502
0.514
0.564
0.580
0.550
0.542
0.530
0.520
0.496
0.502
0.512
0.522
0.522
0.526
0.528
0.546
0.212
0.338
0.536
0.536
0.522
0.510
0.516
0.520
0.562
0.622
0.654
0.716
0.700
0.696
0.708
0.726
0.678
0.730
0.724
0.688
0.670
0.672
0.654
0.660
0.722
0.772
0.700
0.690
0.692
0.650
0.642
0.644
0.660
0.626
0.624
0.640
0.682
0.660
0.646
0.638
0.674
0.638
0.634
0.638
0.634
0.608
0.600
0.614
0.622
0.594
0.598
0.604
0.596
0.576
0.570
0.564
0.562
0.560
0.552
0.566
0.586
0.582
0.592
0.574
0.562
0.542
0.548
0.534
0.532
0.530
0.518
0.514
0.506
0.502
0.498
0.550
0.430
0.484
0.468
0.468
0.460
0.460
0.456
0.446
0.472
0.416
0.462
0.452
0.454
0.454
0.460
0.458
0.462
0.458
0.456
0.470
0.418
0.444
0.442
0.450
0.434
0.444
0.444
0.440
0.444
0.438
0.438
0.446
0.444
0.452
0.444
0.452
0.466
0.498
0.498
0.502
0.516
0.522
0.514
0.512
0.512
0.510
0.512
0.500
0.498
0.502
0.520
0.514
0.514
0.516
0.542
0.520
0.516
0.510
0.514
0.514
0.510
0.502
0.510
0.518
0.518
0.516
0.518
0.538
0.546
0.520
0.518
0.542
0.566
0.626
0.672
0.752
0.652
0.652
0.632
0.606
0.598
0.590
0.566
0.550
0.542
0.532
0.532
0.526
0.526
0.520
0.536
0.558
0.556
0.542
0.550
0.566
0.550
0.540
0.532
0.546
0.536
0.532
0.522
0.540
0.540
0.528
0.528
0.534
0.536
0.512
0.512
0.512
0.520
0.534
0.522
0.522
0.546
0.554
0.550
0.538
0.536
0.536
0.520
0.514
0.504
0.502
0.500
0.500
0.500
0.500
0.502
0.506
0.526
0.546
0.548
0.544
0.518
0.514
0.552
0.568
0.546
0.526
0.516
0.498
0.490
0.484
0.484
0.476
0.474
0.494
0.502
0.504
0.510
0.518
0.526
0.520
0.524
0.526
0.564
0.590
0.552
0.532
0.522
0.520
0.530
0.520
0.510
0.516
0.540
0.560
0.550
0.550
0.568
0.572
0.564
0.590
0.560
0.570
0.582
0.592
0.568
0.560
0.566
0.562
0.564
0.560
0.552
0.548
0.546
0.554
0.536
0.538
0.524
0.622
0.952
0.696
0.652
0.654
0.666
0.632
0.624
0.626
0.594
0.572
0.572
0.562
0.560
0.260
0.290
0.546
0.538
0.560
0.542
0.542
0.544
0.564
0.600
0.582
0.198
0.392
0.788
0.772
0.710
0.744
0.732
0.650
0.674
0.714
0.700
0.724
0.764
0.716
0.750
0.702
0.668
0.666
0.672
0.652
0.626
0.614
0.614
0.608
0.584
0.566
0.554
0.554
0.566
0.570
0.558
0.550
0.568
0.574
0.586
0.614
0.626
0.658
0.666
0.696
0.672
0.654
0.680
0.690
0.674
0.628
0.632
0.636
0.622
0.622
0.594
0.584
0.574
0.574
0.554
0.540
0.548
0.562
0.526
0.538
0.528
0.532
0.520
0.520
0.510
0.512
0.508
0.492
0.496
0.524
0.226
0.250
0.498
0.558
0.490
0.578
0.552
0.538
0.532
0.534
0.556
0.556
0.582
0.606
0.604
0.580
0.568
0.584
0.584
0.570
0.518
0.614
0.558
0.550
0.558
0.568
0.600
0.656
0.666
0.650
0.674
0.686
0.632
0.634
0.594
0.594
0.596
0.592
0.580
0.582
0.598
0.618
0.606
0.278
0.202
0.200
0.668
0.316
0.316
0.648
0.642
0.652
0.646
0.618
0.626
0.644
0.636
0.642
0.652
0.656
0.630
0.628
0.624
0.604
0.626
0.690
0.686
0.650
0.682
0.696
0.662
0.662
0.686
0.660
0.650
0.730
0.688
0.694
0.772
0.744
0.700
0.664
0.674
0.666
0.660
0.672
0.702
0.694
0.690
0.714
0.706
0.684
0.680
0.688
0.684
0.674
0.656
0.696
0.810
0.750
0.726
0.784
0.762
0.756
0.752
0.796
0.786
0.730
0.742
0.734
0.734
0.704
0.706
0.762
0.688
0.694
0.734
0.778
0.754
0.752
0.724
0.738
0.762
0.740
0.716
0.764
0.836
0.816
0.762
0.806
0.828
0.764
0.746
0.804
0.824
0.806
0.754
0.722
0.742
0.780
0.744
0.716
0.770
0.818
0.770
0.796
0.848
0.802
0.778
0.776
0.750
0.732
0.706
0.732
0.762
0.754
0.762
0.750
0.712
0.702
0.726
0.710
0.706
0.750
0.762
0.772
0.794
0.766
0.740
0.722
0.780
0.782
0.764
0.818
0.824
0.808
0.760
0.808
0.824
0.806
0.836
0.822
0.804
0.838
0.820
0.796
0.842
0.812
0.782
0.814
0.804
0.784
0.840
0.820
0.766
0.740
0.792
0.818
0.796
0.814
0.780
0.822
0.808
0.794
0.782
0.792
0.804
0.786
0.790
0.836
0.826
0.766
0.798
0.804
0.774
0.732
0.722
0.712
0.766
0.776
0.746
0.796
0.834
0.800
0.782
0.812
0.820
0.780
0.816
0.896
0.796
0.820
0.838
0.792
0.796
0.796
0.802
0.762
0.786
0.858
0.808
0.800
0.782
0.712
0.708
0.714
0.756
0.794
0.772
0.732
0.750
0.778
0.774
0.832
0.824
0.792
0.852
0.842
0.780
0.818
0.850
0.814
0.818
0.908
0.858
0.814
0.840
0.834
0.830
0.800
0.754
0.780
0.784
0.778
0.770
0.824
0.798
0.758
0.802
0.808
0.792
0.762
0.778
0.800
0.818
0.774
0.782
0.818
0.836
0.806
0.820
0.810
0.784
0.794
0.858
0.844
0.806
0.834
0.854
0.842
0.820
0.796
0.740
0.748
0.790
0.780
0.782
0.828
0.836
0.828
0.808
0.790
0.730
0.738
0.752
0.790
0.770
0.834
0.820
0.790
0.828
0.848
0.808
0.778
0.764
0.788
0.784
0.762
0.788
0.802
0.762
0.760
0.748
0.718
0.748
0.758
0.738
0.746
0.782
0.766
0.726
0.724
0.772
0.722
0.722
0.710
0.676
0.656
0.626
0.608
0.666
0.790
0.766
0.824
0.850
0.880
0.876
0.868
0.826
0.802
0.756
0.754
0.852
0.968
0.924
0.824
0.776
0.790
0.828
0.810
0.938
0.922
0.870
0.802
0.792
0.770
0.786
0.770
0.782
0.786
0.826
0.792
0.768
0.758
0.822
0.840
0.842
0.820
0.844
0.800
0.802
0.800
0.770
0.754
0.762
0.724
0.706
0.700
0.690
0.676
0.672
0.710
0.766
0.740
0.730
0.754
0.754
0.736
0.724
0.734
0.758
0.760
0.758
0.772
0.800
0.762
0.750
0.754
0.756
0.746
0.708
0.726
0.748
0.754
0.760
0.808
0.830
0.804
0.826
0.824
0.774
0.766
0.778
0.754
0.752
0.742
0.746
0.770
0.774
0.772
0.804
0.780
0.760
0.738
0.736
0.742
0.728
0.748
0.742
0.736
0.742
0.742
0.762
0.748
0.770
0.770
0.770
0.750
0.746
0.774
0.784
0.752
0.748
0.748
0.756
0.768
0.768
0.752
0.734
0.706
0.708
0.734
0.750
0.728
0.726
0.750
0.784
0.774
0.782
0.872
0.800
0.732
0.736
0.740
0.732
0.722
0.678
0.664
0.640
0.626
0.624
0.638
0.654
0.684
0.678
0.776
0.778
0.748
0.730
0.738
0.748
0.740
0.736
0.754
0.770
0.756
0.766
0.792
0.774
0.748
0.774
0.776
0.748
0.766
0.782
0.790
0.742
0.760
0.782
0.770
0.790
0.800
0.772
0.776
0.796
0.770
0.762
0.788
0.780
0.786
0.804
0.812
0.790
0.790
0.816
0.790
0.756
0.766
0.774
0.756
0.748
0.794
0.802
0.768
0.822
0.824
0.782
0.778
0.794
0.760
0.748
0.784
0.794
0.778
0.820
0.850
0.786
0.784
0.804
0.776
0.762
0.780
0.788
0.774
0.806
0.810
0.776
0.794
0.798
0.782
0.778
0.786
0.768
0.758
0.792
0.812
0.782
0.804
0.810
0.782
0.788
0.816
0.792
0.792
0.828
0.806
0.780
0.794
0.796
0.780
0.794
0.800
0.778
0.774
0.808
0.792
0.794
0.822
0.832
0.788
0.782
0.818
0.806
0.782
0.802
0.806
0.772
0.770
0.792
0.798
0.770
0.812
0.808
0.768
0.774
0.798
0.792
0.776
0.794
0.802
0.764
0.782
0.812
0.782
0.790
0.826
0.840
0.782
0.786
0.788
0.782
0.760
0.814
0.826
0.766
0.736
0.734
0.732
0.740
0.738
0.750
0.752
0.742
0.786
0.784
0.756
0.746
0.754
0.756
0.740
0.742
0.756
0.756
0.734
0.744
0.780
0.788
0.760
0.770
0.796
0.774
0.756
0.792
0.792
0.772
0.780
0.772
0.760
0.760
0.804
0.780
0.760
0.770
0.770
0.774
0.774
0.812
0.792
0.780
0.808
0.806
0.778
0.784
0.778
0.750
0.756
0.794
0.804
0.780
0.788
0.770
0.774
0.768
0.808
0.804
0.766
0.790
0.796
0.770
0.756
0.780
0.786
0.756
0.786
0.818
0.788
0.778
0.790
0.772
0.764
0.772
0.782
0.764
0.760
0.810
0.794
0.768
0.782
0.794
0.774
0.776
0.786
0.784
0.758
0.770
0.798
0.788
0.784
0.810
0.814
0.786
0.818
0.844
0.816
0.792
0.868
0.836
0.786
0.786
0.852
0.824
0.820
0.838
0.876
0.824
0.790
0.828
0.812
0.786
0.794
0.818
0.808
0.810
0.810
0.826
0.802
0.784
0.820
0.830
0.778
0.778
0.802
0.766
0.760
0.780
0.808
0.778
0.770
0.814
0.802
0.768
0.768
0.794
0.776
0.766
0.824
0.824
0.780
0.796
0.796
0.780
0.754
0.768
0.836
0.818
0.810
0.862
0.896
0.896
0.860
0.856
0.840
0.818
0.850
0.848
0.802
0.770
0.794
0.786
0.732
0.738
0.794
0.834
0.806
0.770
0.792
0.808
0.802
0.804
0.830
0.842
0.804
0.832
0.838
0.832
0.786
0.818
0.842
0.804
0.800
0.854
0.852
0.808
0.834
0.856
0.840
0.812
0.852
0.904
0.870
0.814
0.820
0.856
0.848
0.814
0.878
0.858
0.804
0.810
0.834
0.806
0.790
0.820
0.810
0.794
0.846
0.818
0.796
0.826
0.818
0.784
0.772
0.784
0.770
0.762
0.830
0.876
0.816
0.840
0.852
0.800
0.800
0.824
0.846
0.794
0.852
0.882
0.852
0.838
0.868
0.886
0.848
0.880
0.878
0.850
0.818
0.862
0.862
0.804
0.808
0.830
0.804
0.760
0.798
0.814
0.784
0.784
0.816
0.824
0.798
0.836
0.838
0.784
0.796
0.818
0.770
0.736
0.792
0.838
0.806
0.792
0.868
0.880
0.810
0.804
0.822
0.804
0.774
0.822
0.846
0.798
0.812
0.848
0.856
0.824
0.814
0.868
0.904
0.872
0.796
0.810
0.880
0.848
0.856
0.888
0.850
0.830
0.840
0.836
0.820
0.766
0.796
0.878
0.852
0.848
0.842
0.824
0.758
0.762
0.794
0.876
0.824
0.802
0.840
0.908
0.802
0.830
0.798
0.796
0.772
0.744
0.756
0.808
0.840
0.794
0.798
0.808
0.818
0.798
0.794
0.776
0.824
0.820
0.780
0.790
0.806
0.782
0.770
0.780
0.810
0.804
0.770
0.740
0.716
0.708
0.716
0.740
0.744
0.716
0.712
0.744
0.742
0.734
0.714
0.710
0.718
0.730
0.714
0.728
0.744
0.722
0.706
0.704
0.760
0.820
0.750
0.742
0.768
0.768
0.750
0.790
0.794
0.762
0.762
0.762
0.744
0.732
0.754
0.750
0.724
0.702
0.710
0.718
0.716
0.670
0.650
0.734
0.876
0.764
0.766
0.816
0.820
0.780
0.774
0.842
0.840
0.776
0.812
0.856
0.822
0.764
0.788
0.802
0.792
0.762
0.768
0.802
0.776
0.754
0.776
0.806
0.786
0.778
0.814
0.782
0.764
0.804
0.824
0.790
0.774
0.796
0.778
0.766
0.766
0.800
0.802
0.750
0.760
0.790
0.790
0.740
0.744
0.746
0.752
0.810
0.790
0.768
0.766
0.810
0.836
0.810
0.832
0.848
0.828
0.786
0.824
0.856
0.822
0.778
0.794
0.810
0.796
0.794
0.826
0.832
0.798
0.800
0.822
0.804
0.764
0.788
0.822
0.802
0.762
0.768
0.792
0.766
0.746
0.744
0.740
0.722
0.714
0.756
0.794
0.796
0.774
0.776
0.798
0.802
0.760
0.770
0.802
0.796
0.776
0.790
0.854
0.806
0.782
0.746
0.742
0.786
0.836
0.788
0.794
0.856
0.834
0.784
0.770
0.804
0.818
0.788
0.782
0.834
0.840
0.794
0.806
0.872
0.884
0.804
0.790
0.812
0.812
0.774
0.792
0.828
0.828
0.794
0.790
0.810
0.804
0.758
0.742
0.786
0.772
0.734
0.734
0.738
0.746
0.754
0.780
0.816
0.822
0.778
0.790
0.832
0.828
0.784
0.800
0.784
0.786
0.770
0.798
0.798
0.776
0.770
0.814
0.804
0.776
0.764
0.792
0.798
0.772
0.758
0.756
0.780
0.802
0.786
0.760
0.770
0.778
0.762
0.774
0.788
0.782
0.764
0.776
0.794
0.768
0.756
0.778
0.784
0.754
0.746
0.762
0.778
0.758
0.770
0.792
0.788
0.758
0.776
0.826
0.808
0.770
0.808
0.816
0.786
0.764
0.768
0.814
0.826
0.758
0.746
0.748
0.750
0.746
0.760
0.798
0.802
0.750
0.760
0.798
0.794
0.760
0.774
0.794
0.782
0.778
0.778
0.820
0.800
0.780
0.798
0.798
0.766
0.762
0.782
0.786
0.764
0.768
0.772
0.748
0.760
0.796
0.780
0.766
0.748
0.768
0.796
0.782
0.772
0.788
0.792
0.800
0.802
0.794
0.806
0.770
0.784
0.820
0.812
0.760
0.772
0.784
0.784
0.766
0.788
0.816
0.782
0.760
0.764
0.774
0.810
0.758
0.758
0.806
0.812
0.774
0.774
0.800
0.794
0.764
0.780
0.868
0.866
0.820
0.782
0.820
0.894
0.898
0.844
0.806
0.828
0.824
0.778
0.762
0.790
0.832
0.810
0.792
0.786
0.820
0.790
0.778
0.778
0.814
0.776
0.744
0.748
0.784
0.758
0.740
0.752
0.770
0.760
0.728
0.726
0.744
0.756
0.726
0.700
0.714
0.780
0.832
0.780
0.774
0.802
0.818
0.798
0.764
0.772
0.796
0.830
0.778
0.786
0.804
0.822
0.782
0.812
0.828
0.814
0.784
0.804
0.798
0.748
0.732
0.744
0.764
0.780
0.764
0.792
0.818
0.812
0.784
0.796
0.806
0.806
0.774
0.786
0.824
0.818
0.778
0.786
0.804
0.818
0.782
0.790
0.808
0.790
0.762
0.768
0.800
0.816
0.780
0.798
0.812
0.814
0.790
0.810
0.830
0.796
0.766
0.774
0.822
0.802
0.782
0.810
0.832
0.838
0.778
0.770
0.770
0.770
0.758
0.734
0.736
0.750
0.738
0.724
0.702
0.704
0.720
0.768
0.728
0.712
0.702
0.714
0.732
0.718
0.716
0.740
0.752
0.758
0.738
0.764
0.810
0.788
0.768
0.804
0.832
0.790
0.778
0.780
0.798
0.762
0.734
0.754
0.778
0.760
0.724
0.718
0.722
0.738
0.736
0.750
0.730
0.722
0.750
0.750
0.762
0.800
0.792
0.748
0.754
0.804
0.782
0.750
0.724
0.760
0.824
0.826
0.828
0.816
0.792
0.852
0.852
0.828
0.818
0.874
0.836
0.800
0.802
0.836
0.842
0.786
0.782
0.802
0.804
0.768
0.772
0.802
0.808
0.798
0.830
0.824
0.798
0.784
0.806
0.778
0.772
0.784
0.800
0.808
0.774
0.740
0.744
0.758
0.756
0.754
0.784
0.786
0.758
0.744
0.778
0.802
0.800
0.748
0.746
0.778
0.790
0.768
0.782
0.816
0.808
0.772
0.800
0.820
0.792
0.776
0.812
0.846
0.818
0.800
0.822
0.826
0.776
0.768
0.810
0.820
0.796
0.812
0.834
0.824
0.782
0.776
0.816
0.820
0.778
0.800
0.828
0.822
0.778
0.780
0.778
0.774
0.752
0.768
0.802
0.786
0.768
0.784
0.808
0.778
0.756
0.764
0.776
0.770
0.768
0.850
0.874
0.826
0.766
0.788
0.804
0.788
0.764
0.792
0.808
0.780
0.758
0.756
0.790
0.792
0.760
0.774
0.770
0.752
0.740
0.752
0.742
0.732
0.740
0.778
0.750
0.728
0.718
0.694
0.668
0.732
0.716
0.782
0.822
0.780
0.764
0.768
0.780
0.776
0.790
0.872
0.850
0.792
0.786
0.808
0.786
0.746
0.732
0.748
0.808
0.818
0.804
0.762
0.756
0.744
0.734
0.720
0.726
0.746
0.752
0.748
0.770
0.790
0.796
0.780
0.774
0.758
0.740
0.720
0.730
0.762
0.750
0.746
0.750
0.804
0.806
0.758
0.756
0.776
0.778
0.758
0.774
0.812
0.808
0.776
0.780
0.828
0.822
0.780
0.800
0.824
0.796
0.786
0.838
0.870
0.826
0.784
0.810
0.836
0.778
0.744
0.760
0.790
0.798
0.782
0.808
0.822
0.792
0.772
0.784
0.790
0.768
0.766
0.802
0.810
0.770
0.774
0.760
0.750
0.740
0.734
0.748
0.748
0.726
0.734
0.764
0.782
0.776
0.772
0.786
0.760
0.732
0.740
0.768
0.776
0.766
0.730
0.728
0.726
0.764
0.772
0.786
0.816
0.748
0.744
0.748
0.736
0.758
0.782
0.772
0.744
0.754
0.786
0.798
0.758
0.762
0.802
0.812
0.794
0.766
0.788
0.798
0.816
0.776
0.788
0.798
0.782
0.760
0.784
0.812
0.810
0.772
0.772
0.768
0.758
0.728
0.728
0.780
0.808
0.762
0.766
0.784
0.784
0.768
0.788
0.820
0.778
0.756
0.762
0.762
0.750
0.740
0.750
0.764
0.762
0.762
0.792
0.802
0.766
0.750
0.764
0.768
0.748
0.730
0.750
0.792
0.806
0.786
0.776
0.826
0.790
0.750
0.744
0.738
0.748
0.728
0.736
0.796
0.804
0.768
0.796
0.786
0.774
0.750
0.750
0.770
0.760
0.736
0.754
0.818
0.814
0.802
0.808
0.842
0.788
0.768
0.780
0.778
0.774
0.754
0.782
0.824
0.838
0.794
0.786
0.818
0.838
0.794
0.760
0.788
0.802
0.784
0.758
0.744
0.776
0.802
0.846
0.758
0.756
0.752
0.738
0.782
0.852
0.844
0.840
0.818
0.756
0.762
0.780
0.796
0.768
0.764
0.734
0.750
0.760
0.756
0.752
0.788
0.832
0.794
0.808
0.830
0.874
0.810
0.784
0.728
0.748
0.718
0.732
0.752
0.750
0.720
0.700
0.686
0.688
0.696
0.714
0.736
0.788
0.782
0.760
0.742
0.744
0.754
0.748
0.762
0.746
0.746
0.758
0.782
0.792
0.816
0.786
0.754
0.734
0.758
0.792
0.810
0.762
0.798
0.802
0.776
0.768
0.804
0.854
0.826
0.806
0.818
0.832
0.810
0.752
0.762
0.806
0.830
0.790
0.814
0.806
0.762
0.730
0.720
0.814
0.848
0.756
0.742
0.804
0.856
0.852
0.792
0.804
0.850
0.846
0.868
0.814
0.838
0.856
0.884
0.812
0.816
0.840
0.826
0.786
0.796
0.804
0.800
0.782
0.778
0.772
0.814
0.802
0.828
0.880
0.876
0.836
0.796
0.798
0.800
0.806
0.792
0.784
0.790
0.854
0.864
0.832
0.822
0.776
0.768
0.804
0.840
0.808
0.794
0.866
0.868
0.828
0.826
0.836
0.866
0.834
0.788
0.768
0.790
0.802
0.798
0.776
0.768
0.744
0.752
0.756
0.784
0.802
0.770
0.784
0.814
0.808
0.796
0.776
0.806
0.814
0.794
0.780
0.794
0.784
0.756
0.738
0.744
0.792
0.828
0.832
0.816
0.766
0.764
0.742
0.728
0.710
0.748
0.816
0.840
0.812
0.778
0.794
0.786
0.780
0.732
0.730
0.748
0.776
0.760
0.742
0.746
0.794
0.818
0.804
0.810
0.768
0.754
0.754
0.762
0.752
0.738
0.806
0.830
0.768
0.776
0.826
0.776
0.744
0.746
0.772
0.788
0.784
0.766
0.742
0.722
0.734
0.758
0.770
0.768
0.852
0.862
0.788
0.788
0.816
0.816
0.776
0.816
0.838
0.798
0.788
0.828
0.868
0.814
0.818
0.860
0.834
0.780
0.796
0.806
0.798
0.772
0.756
0.774
0.782
0.778
0.848
0.804
0.800
0.828
0.854
0.800
0.758
0.768
0.776
0.748
0.760
0.808
0.860
0.830
0.844
0.872
0.834
0.800
0.788
0.796
0.796
0.782
0.832
0.818
0.764
0.742
0.726
0.768
0.836
0.776
0.792
0.826
0.788
0.748
0.768
0.814
0.800
0.764
0.822
0.838
0.794
0.784
0.810
0.842
0.804
0.834
0.844
0.818
0.808
0.856
0.870
0.812
0.846
0.852
0.824
0.786
0.818
0.822
0.800
0.806
0.836
0.838
0.786
0.802
0.842
0.784
0.760
0.796
0.824
0.808
0.760
0.780
0.812
0.792
0.798
0.818
0.828
0.774
0.800
0.812
0.778
0.770
0.794
0.806
0.780
0.772
0.788
0.780
0.756
0.778
0.804
0.786
0.774
0.794
0.810
0.786
0.764
0.778
0.786
0.768
0.752
0.756
0.760
0.756
0.738
0.728
0.716
0.714
0.806
0.766
0.766
0.774
0.784
0.778
0.790
0.808
0.780
0.804
0.764
0.812
0.870
0.870
0.820
0.808
0.808
0.820
0.822
0.810
0.794
0.818
0.822
0.820
0.794
0.814
0.828
0.814
0.796
0.814
0.832
0.816
0.786
0.798
0.820
0.806
0.774
0.788
0.810
0.808
0.776
0.794
0.806
0.796
0.768
0.786
0.788
0.764
0.748
0.748
0.774
0.800
0.768
0.778
0.800
0.810
0.792
0.804
0.804
0.784
0.762
0.786
0.810
0.800
0.770
0.788
0.802
0.794
0.772
0.802
0.802
0.788
0.764
0.762
0.780
0.780
0.764
0.788
0.848
0.838
0.784
0.786
0.802
0.794
0.762
0.762
0.802
0.794
0.766
0.764
0.792
0.808
0.776
0.758
0.770
0.794
0.788
0.768
0.798
0.808
0.796
0.788
0.838
0.876
0.882
0.814
0.832
0.822
0.822
0.792
0.790
0.812
0.798
0.788
0.806
0.866
0.880
0.846
0.802
0.808
0.774
0.772
0.802
0.830
0.800
0.800
0.850
0.850
0.796
0.794
0.826
0.810
0.766
0.784
0.810
0.798
0.782
0.834
0.850
0.792
0.798
0.818
0.812
0.840
0.808
0.806
0.782
0.746
0.748
0.754
0.810
0.856
0.792
0.768
0.760
0.786
0.774
0.746
0.718
0.684
0.734
0.808
0.836
0.814
0.782
0.792
0.832
0.806
0.778
0.776
0.800
0.824
0.776
0.766
0.782
0.816
0.832
0.800
0.806
0.822
0.804
0.774
0.770
0.782
0.782
0.766
0.780
0.788
0.778
0.756
0.784
0.794
0.760
1.462
0.776
0.772
0.746
0.686
0.660
0.648
0.658
0.666
0.646
0.632
0.612
0.602
0.596
0.584
0.586
0.592
0.634
0.648
0.760
0.702
0.702
0.706
0.694
0.676
0.690
0.730
0.776
0.698
0.658
0.642
0.638
0.644
0.632
0.622
0.624
0.626
0.716
0.672
0.646
0.626
0.616
0.624
0.842
0.748
0.698
0.698
0.676
0.682
0.656
0.648
0.624
0.612
0.600
0.580
0.578
0.574
0.578
0.582
0.578
0.574
0.572
0.566
0.574
0.588
0.600
0.594
0.598
0.610
0.604
0.610
0.610
0.608
0.588
0.584
0.576
0.574
0.568
0.564
0.588
0.598
0.612
0.628
0.690
0.658
0.640
0.664
0.672
0.680
0.662
0.638
0.630
0.616
0.606
0.596
0.600
0.598
0.604
0.604
0.606
0.624
0.620
0.624
0.628
0.626
0.608
0.424
0.830
0.550
0.578
0.580
0.574
0.578
0.580
0.580
0.580
0.576
0.572
0.580
0.568
0.572
0.578
0.586
0.592
0.594
0.604
0.644
0.658
0.628
0.614
0.614
0.616
0.610
0.614
0.628
0.644
0.650
0.660
0.694
0.670
0.644
0.630
0.614
0.598
0.594
0.588
0.590
0.594
0.702
0.734
0.662
0.684
0.708
0.722
0.708
0.698
0.838
0.786
0.788
0.754
0.714
0.744
0.798
0.814
0.784
0.802
0.818
0.756
0.760
0.786
0.790
0.760
0.776
0.754
0.744
0.762
0.798
0.770
0.750
0.770
0.752
0.718
0.704
0.700
0.708
0.702
0.676
0.658
0.664
0.672
0.656
0.656
0.664
0.652
0.640
0.664
0.644
0.644
0.648
0.654
0.650
0.646
0.648
0.666
0.690
0.676
0.718
0.844
0.760
0.740
0.742
0.746
0.778
0.776
0.732
0.786
0.836
0.800
0.760
0.744
0.730
0.708
0.676
0.642
0.636
0.626
0.660
0.876
0.774
0.764
0.742
0.720
0.774
0.814
1.036
0.988
0.882
0.814
0.750
0.746
0.760
0.784
0.794
0.764
0.750
0.858
0.894
0.880
0.822
0.800
0.810
0.814
0.812
0.826
0.892
0.940
0.864
0.808
0.850
0.874
0.830
0.804
0.866
0.870
0.822
0.846
0.884
0.860
0.822
0.854
0.848
0.782
0.778
0.758
0.750
0.796
0.784
0.784
0.844
0.852
0.812
0.792
0.840
0.874
0.846
0.818
0.868
0.882
0.852
0.830
0.872
0.888
0.826
0.836
0.866
0.874
0.832
0.838
0.882
0.880
0.834
0.828
0.872
0.874
0.834
0.846
0.898
0.900
0.840
0.852
0.874
0.836
0.818
0.846
0.904
0.860
0.844
0.898
0.924
0.866
0.780
0.786
0.804
0.832
0.828
0.842
0.834
0.786
0.786
0.770
0.748
0.740
0.732
0.720
0.700
0.724
0.872
0.802
0.804
0.758
0.750
0.750
0.742
0.790
0.762
0.750
0.750
0.740
0.738
0.732
0.752
0.762
0.778
0.768
0.782
0.814
0.850
0.828
0.830
0.880
0.892
0.862
0.822
0.828
0.834
0.824
0.808
0.810
0.786
0.746
0.802
0.852
0.804
0.786
0.820
0.832
0.800
0.808
0.876
0.858
0.832
0.904
0.970
0.870
0.830
0.866
0.914
0.856
0.842
0.894
0.900
0.854
0.840
0.868
0.850
0.820
0.882
0.950
0.896
0.782
0.786
0.792
0.814
0.812
0.794
0.760
0.760
0.792
0.764
0.760
0.746
0.736
0.732
0.718
0.730
0.704
0.682
0.684
0.686
0.678
0.682
0.714
0.768
0.764
0.820
0.830
0.838
0.830
0.882
0.854
0.818
0.852
0.872
0.830
0.828
0.856
0.834
0.812
0.860
0.852
0.808
0.804
0.850
0.852
0.822
0.866
0.894
0.850
0.864
0.864
0.820
0.806
0.832
0.822
0.792
0.836
0.870
0.824
0.822
0.870
0.834
0.798
0.846
0.862
0.818
0.820
0.888
0.852
0.818
0.854
0.886
0.856
0.816
0.864
0.908
0.886
0.870
0.908
0.914
0.878
0.942
1.018
0.846
0.828
0.864
0.876
0.852
0.842
0.886
0.884
0.820
0.834
0.886
0.892
0.848
0.888
0.888
0.848
0.870
0.902
0.850
0.830
0.870
0.854
0.824
0.866
0.886
0.836
0.846
0.900
0.862
0.826
0.888
0.876
0.826
0.854
0.898
0.876
0.852
0.896
0.902
0.848
0.868
0.890
0.854
0.856
0.896
0.876
0.838
0.894
0.906
0.870
0.840
0.872
0.866
0.828
0.844
0.916
0.908
0.860
0.914
0.928
0.920
0.860
0.916
0.936
0.882
0.874
0.912
0.936
0.882
0.860
0.946
0.952
0.884
0.870
0.910
0.910
0.854
0.880
0.936
0.876
0.868
0.922
0.960
0.900
0.856
0.890
0.904
0.864
0.842
0.926
0.918
0.862
0.890
0.970
0.922
0.890
0.944
0.958
0.902
0.868
0.898
0.950
0.884
0.862
0.946
0.970
0.910
0.858
0.912
0.936
0.890
0.872
0.948
0.990
0.910
0.914
0.960
0.956
0.870
0.894
0.934
0.986
0.884
0.888
0.962
0.950
0.882
0.898
0.914
0.890
0.846
0.890
0.922
0.888
0.864
0.946
0.966
0.900
0.870
0.922
0.910
0.878
0.886
0.950
0.944
0.882
0.928
0.952
0.900
0.890
0.916
0.934
0.908
0.868
0.930
0.950
0.894
0.854
0.918
0.930
0.864
0.848
0.896
0.916
0.890
0.878
0.934
0.934
0.896
0.872
0.940
0.938
0.884
0.878
0.944
0.958
0.894
0.868
0.928
0.946
0.906
0.862
0.912
0.950
0.910
0.884
0.968
0.976
0.918
0.862
0.910
0.958
0.966
0.912
0.876
0.916
0.970
0.874
0.884
0.948
0.926
0.864
0.922
0.918
0.886
0.856
0.896
0.938
0.906
0.858
0.894
0.938
0.904
0.854
0.880
0.934
0.934
0.888
0.920
0.932
0.888
0.852
0.870
0.936
0.886
0.846
0.892
0.914
0.870
0.844
0.902
0.946
0.880
0.846
0.908
0.930
0.914
0.856
0.912
0.930
0.898
0.876
0.906
0.954
0.870
0.858
0.922
0.900
0.854
0.844
0.918
0.946
0.880
0.878
0.940
0.924
0.856
0.892
0.904
0.876
0.876
0.950
0.926
0.872
0.934
0.988
0.922
0.872
0.954
0.966
0.892
0.858
0.906
0.912
0.866
0.868
0.926
0.916
0.860
0.892
0.960
0.910
0.882
0.940
1.000
0.936
0.888
0.932
0.976
0.918
0.842
0.826
0.862
0.962
0.928
0.914
1.066
1.048
0.938
0.914
1.002
0.956
0.880
0.896
0.922
0.904
0.852
0.884
0.924
0.910
0.848
0.904
0.944
0.898
0.876
0.950
0.916
0.884
0.862
0.932
0.990
0.898
0.912
0.986
0.932
0.864
0.880
0.916
0.892
0.856
0.944
0.984
0.902
0.872
0.942
0.994
0.924
0.882
1.006
1.010
0.916
0.876
0.934
0.962
0.870
0.892
0.946
0.926
0.864
0.954
0.960
0.894
0.894
0.962
0.928
0.856
0.888
0.944
0.934
0.858
0.906
0.966
0.890
0.886
0.954
0.908
0.872
0.920
0.954
0.890
0.868
0.950
0.976
0.908
0.944
1.024
0.970
0.882
0.930
0.976
0.932
0.914
1.024
0.978
0.886
0.904
0.944
0.912
0.854
0.892
0.952
0.924
0.866
0.938
0.932
0.884
0.890
0.984
0.950
0.878
0.922
0.966
0.914
0.858
0.890
0.952
0.940
0.880
0.984
0.996
0.932
0.908
0.978
0.984
0.914
0.872
0.908
0.930
0.880
0.914
1.032
0.978
0.898
0.968
0.978
0.928
0.868
0.946
0.982
0.944
0.870
0.910
1.104
0.926
0.846
0.896
0.950
0.976
0.910
0.984
1.020
0.918
0.862
0.912
0.910
0.862
0.882
0.958
0.938
0.866
0.930
0.978
0.920
0.854
0.906
0.918
0.860
0.842
0.944
0.964
0.880
0.898
0.992
0.960
0.892
0.948
0.968
0.874
0.878
0.968
0.988
0.908
0.904
0.936
0.890
0.842
0.876
0.902
0.906
0.854
0.904
0.912
0.874
0.852
0.912
0.948
0.910
0.874
0.966
0.976
0.882
0.902
0.938
0.922
0.854
0.908
0.958
0.898
0.862
0.964
0.954
0.916
0.864
1.052
1.038
0.992
0.932
0.996
0.982
0.932
0.864
0.894
0.946
0.956
0.900
0.958
1.028
0.930
0.860
0.882
0.926
0.926
0.896
0.960
1.024
0.948
0.892
1.034
1.040
0.942
0.888
0.964
0.972
0.892
0.862
0.972
1.044
0.926
0.896
1.018
0.984
0.902
0.894
0.946
0.946
0.894
0.992
1.008
0.914
0.878
0.946
0.932
0.908
0.974
0.992
0.932
0.896
0.966
0.976
0.916
0.896
0.964
0.972
0.884
0.942
0.980
0.928
0.890
1.082
1.012
0.918
0.878
0.934
0.954
0.888
0.876
0.986
1.020
0.968
0.890
1.002
1.022
0.940
0.846
0.896
1.008
0.944
0.854
0.926
0.964
0.904
1.018
0.916
0.918
0.854
0.936
1.058
0.948
0.992
1.112
1.048
0.892
0.930
0.932
0.866
0.838
0.908
0.966
0.888
0.992
1.028
0.920
0.870
0.942
0.994
0.902
0.940
0.976
0.948
0.882
0.838
0.918
0.938
0.890
0.868
0.902
0.890
0.894
0.848
0.858
0.944
0.988
0.890
0.870
0.978
0.950
0.906
0.852
0.910
0.942
0.912
0.860
0.908
0.944
0.896
0.884
0.934
0.968
0.890
0.834
0.870
0.898
0.894
0.828
0.918
0.926
0.882
0.852
0.948
0.990
0.948
0.886
0.932
1.042
0.990
0.916
0.912
0.968
0.958
0.876
0.934
1.066
0.956
0.858
0.892
0.982
1.030
0.954
0.988
1.050
0.992
0.920
1.008
1.088
1.016
0.892
0.868
0.950
0.994
0.924
0.962
1.062
0.980
0.842
0.908
0.934
0.900
0.850
0.906
0.918
0.900
0.862
0.950
1.012
0.954
0.890
0.962
0.998
0.940
0.864
0.904
0.948
0.888
0.850
0.918
0.976
0.918
0.866
0.944
0.948
0.904
0.874
0.978
1.040
0.974
0.902
0.892
0.950
0.958
0.904
0.864
0.960
0.976
0.934
0.896
0.940
0.966
0.904
0.842
0.892
0.942
0.928
0.910
0.980
1.046
0.984
0.892
0.972
1.002
0.918
0.866
0.936
0.964
0.924
0.868
0.984
1.032
0.932
0.910
0.996
1.034
0.960
0.944
1.092
1.068
0.938
0.934
1.022
1.010
0.922
0.896
1.014
1.006
0.928
0.948
1.034
1.000
0.914
0.948
1.006
0.982
0.882
0.902
0.980
0.990
0.926
0.982
1.062
0.994
0.920
0.986
1.030
0.960
0.896
0.948
0.998
0.934
0.898
0.980
1.014
0.948
0.882
0.932
0.968
0.926
0.898
0.940
0.996
0.934
0.864
0.884
0.922
0.892
0.874
0.940
0.930
0.898
0.914
0.984
0.986
0.894
0.920
1.010
1.010
0.928
0.966
1.054
1.028
0.914
0.904
0.996
1.002
0.930
0.898
0.954
0.988
0.930
0.886
0.984
1.018
1.074
0.898
0.876
0.932
0.996
0.954
0.898
1.038
1.096
0.996
0.954
1.118
1.054
0.946
0.904
0.986
0.976
0.914
0.912
0.978
0.972
0.908
0.968
1.028
0.950
0.886
0.940
0.952
0.904
0.914
0.970
0.942
0.910
0.932
0.988
0.988
0.916
0.886
0.964
0.976
0.926
0.870
0.984
1.032
0.928
0.872
0.952
0.956
0.924
0.884
0.960
0.994
0.934
0.864
0.944
0.946
0.922
0.878
0.896
1.096
0.898
0.840
0.808
0.864
1.054
0.942
1.044
1.146
0.998
0.932
1.058
1.006
0.890
0.920
0.964
0.900
0.838
0.900
0.978
0.914
0.874
0.956
0.990
0.962
0.896
0.950
1.002
0.920
0.880
0.956
0.970
0.918
0.856
0.912
0.954
0.928
0.858
0.876
0.918
0.908
1.048
1.062
1.046
0.894
1.050
1.048
0.934
0.940
0.928
0.902
0.886
0.972
1.158
0.986
0.916
1.028
1.018
0.928
0.882
0.976
1.090
0.992
0.896
0.820
0.832
0.924
0.966
0.890
0.942
1.034
1.026
0.942
1.092
1.046
0.948
0.888
0.976
1.052
0.942
0.896
0.968
0.990
0.916
0.928
0.934
0.942
0.870
0.912
0.940
0.942
0.898
0.874
0.948
0.972
0.902
0.940
0.960
0.928
0.886
0.886
0.966
0.960
0.926
1.000
1.048
1.004
0.876
0.956
0.982
0.928
0.896
1.058
1.008
0.922
0.988
1.030
0.952
0.920
0.952
1.056
0.988
0.908
1.000
1.034
0.948
0.884
0.994
1.018
0.952
0.904
1.018
1.026
0.930
0.886
0.970
1.034
0.928
0.914
0.956
1.014
0.930
0.890
0.974
0.960
0.892
0.936
0.972
0.950
0.934
0.932
0.994
0.972
0.924
0.914
0.948
0.966
0.964
1.432
1.238
1.002
1.020
0.970
0.908
0.998
1.042
0.986
0.914
1.016
1.036
0.964
0.904
0.926
1.024
0.942
0.872
0.908
0.958
0.934
0.900
0.962
0.970
0.904
0.892
0.954
0.958
0.888
0.894
1.054
1.036
0.934
0.934
0.936
0.982
0.908
0.964
1.022
0.970
0.900
0.988
1.024
0.986
0.894
0.980
0.998
0.970
0.918
0.998
1.060
0.994
0.932
1.076
1.086
0.982
0.930
1.020
0.970
0.874
0.870
0.934
0.964
0.894
0.926
1.010
0.960
0.934
1.138
1.086
0.972
1.012
1.022
0.930
0.906
0.972
1.016
0.926
0.886
0.954
1.010
0.954
0.894
0.952
0.946
0.908
0.878
1.046
1.040
0.946
1.042
1.068
0.948
0.894
1.018
1.004
0.918
0.898
0.992
0.980
0.938
0.894
1.022
1.044
0.934
0.890
0.964
1.010
0.946
0.896
0.958
1.018
0.968
0.910
0.976
1.078
1.010
0.904
0.920
1.102
1.128
0.924
0.890
0.980
0.996
0.932
0.936
1.050
1.060
0.930
1.012
1.006
0.928
0.902
1.000
0.972
0.934
0.998
1.114
0.936
0.900
0.980
0.972
0.908
0.952
0.994
0.906
0.892
0.954
0.944
0.892
0.934
1.020
0.934
0.894
0.914
0.982
0.988
0.894
0.848
0.860
1.078
1.120
0.848
0.838
0.938
0.944
0.912
1.122
1.134
0.970
1.014
1.098
0.974
0.906
1.024
1.008
0.928
0.886
0.978
1.024
0.928
0.930
1.050
1.010
0.934
1.024
1.006
0.916
0.882
0.996
1.048
0.942
0.926
1.036
1.018
0.926
0.906
1.018
1.028
0.906
0.892
0.996
0.980
0.910
0.884
0.988
1.000
0.912
0.886
0.980
0.994
0.930
0.944
0.970
0.940
0.888
0.964
1.044
0.932
0.886
0.964
0.958
0.908
0.886
0.992
1.048
0.952
0.924
1.034
1.012
0.914
0.942
1.026
0.988
0.918
0.978
1.052
0.972
0.892
0.960
0.978
0.910
0.870
0.966
1.044
0.926
0.920
1.004
0.998
0.912
0.942
0.976
0.928
0.884
0.926
0.968
0.944
0.884
0.928
0.976
0.962
0.904
0.946
1.000
0.942
0.900
1.010
1.022
0.964
0.896
0.956
0.994
0.920
0.876
0.954
0.984
0.934
0.892
0.948
0.994
0.940
0.922
0.974
0.918
0.854
0.872
0.954
0.980
0.936
1.012
1.086
0.994
0.912
1.046
1.056
0.924
0.966
1.020
0.952
0.922
1.028
0.972
0.882
0.902
0.988
0.990
0.824
0.820
0.868
0.912
0.940
1.444
1.230
1.000
1.000
1.004
0.906
0.906
0.984
0.994
0.876
0.910
0.984
0.938
0.900
0.964
1.000
0.910
0.896
1.006
1.074
0.888
0.902
0.978
0.916
0.888
0.952
0.970
0.944
0.892
0.976
1.014
0.916
0.918
1.024
1.010
0.920
0.968
1.072
0.948
0.892
1.014
1.044
0.944
0.922
1.036
0.964
0.882
0.906
0.958
0.982
0.924
1.028
1.044
0.954
0.912
0.994
1.006
0.914
0.950
1.092
1.028
0.906
0.980
1.036
0.950
0.900
0.960
0.976
0.908
0.920
0.996
1.010
0.916
0.898
0.996
0.910
0.870
0.914
0.962
0.958
0.894
0.996
0.974
0.924
0.880
0.980
1.030
0.958
0.922
1.084
1.066
0.944
0.920
1.056
0.988
0.902
0.898
1.002
1.002
0.896
0.924
0.926
0.930
0.886
0.904
1.018
0.986
0.914
0.964
1.000
0.982
0.900
0.890
0.950
0.964
0.902
1.078
1.044
0.928
0.910
0.994
1.014
0.924
0.972
1.106
0.994
0.906
0.954
1.004
0.936
0.878
0.940
1.006
0.964
0.886
0.924
0.970
0.966
0.866
0.870
0.878
0.908
0.918
1.138
1.298
1.002
1.034
0.984
0.902
0.888
0.966
0.954
0.926
0.940
1.010
0.898
0.848
0.944
1.144
1.038
0.918
1.020
1.088
0.956
0.926
1.044
1.040
0.932
0.912
0.982
1.012
0.914
0.940
0.990
0.954
0.916
1.000
0.994
0.916
0.948
0.998
0.976
0.900
0.960
1.022
0.962
0.900
0.948
0.962
0.960
0.886
0.940
0.998
0.928
0.874
0.952
0.998
0.932
0.880
0.930
0.938
0.924
0.892
0.982
0.984
0.896
0.928
0.994
0.968
0.898
0.964
0.996
1.010
0.916
0.938
1.002
0.968
0.914
0.992
1.012
0.952
0.892
0.990
0.990
0.928
0.884
0.996
1.030
0.980
0.918
1.006
1.004
0.878
0.876
0.972
0.982
0.948
0.906
1.042
1.064
0.954
0.932
1.004
1.010
0.902
0.920
0.976
0.940
0.994
1.114
1.002
0.926
1.068
0.982
0.902
0.890
0.968
0.956
0.886
0.966
0.952
0.932
0.872
0.938
1.026
0.988
0.910
1.010
1.016
0.908
0.880
0.940
0.970
0.894
0.932
1.036
0.922
0.860
0.908
0.970
0.944
0.924
1.014
1.014
0.928
0.942
1.052
0.980
0.900
0.990
0.980
0.956
0.882
0.974
1.016
0.960
0.908
0.984
0.988
0.906
0.894
0.966
0.984
0.900
0.912
0.980
0.966
0.928
0.864
0.898
0.940
0.890
0.958
1.050
0.960
0.926
1.006
1.072
0.928
0.890
0.978
1.012
0.922
0.884
1.036
1.050
0.958
0.902
0.976
0.988
0.938
0.890
1.020
1.004
0.904
0.888
0.924
0.956
0.890
0.898
1.012
1.014
0.912
0.990
1.044
0.960
0.882
0.928
0.966
0.954
0.900
0.950
0.960
0.926
0.868
0.944
0.996
0.970
0.888
0.896
0.922
0.870
0.844
0.888
0.994
0.922
0.882
0.986
1.036
0.938
0.900
0.932
0.958
0.902
0.876
0.968
0.996
0.900
0.930
0.986
0.990
0.904
0.946
1.028
0.948
0.880
0.924
1.002
0.952
0.906
0.962
1.028
0.976
0.888
0.934
0.952
0.932
0.900
0.958
0.978
0.948
0.888
0.976
0.940
0.888
0.882
0.920
1.008
0.902
0.884
0.994
1.012
0.924
0.988
1.034
0.948
0.898
0.992
1.006
0.952
0.900
0.980
0.990
0.896
0.878
0.948
0.992
0.930
0.890
0.970
1.000
0.966
0.890
0.994
1.044
1.006
0.890
0.928
0.978
0.938
0.892
0.968
0.998
0.940
0.838
0.790
0.818
0.886
0.864
0.910
1.428
1.058
0.900
0.986
1.018
0.924
0.928
1.010
1.042
0.968
0.918
1.014
1.040
0.934
0.896
0.980
1.000
0.930
0.870
0.958
0.992
0.932
0.884
0.936
0.990
0.954
0.858
0.888
0.936
0.926
0.892
1.040
1.068
0.936
0.888
0.976
1.024
0.926
0.952
1.060
0.984
0.896
0.930
0.966
0.972
0.904
0.938
0.976
0.948
0.880
0.878
0.954
1.014
0.892
0.876
0.904
0.904
0.898
0.880
0.966
1.014
0.924
0.882
0.908
0.972
0.904
0.852
0.886
0.998
0.968
0.918
1.034
1.074
0.932
0.916
1.008
0.980
0.884
0.970
1.028
0.952
0.920
1.058
1.028
0.914
0.952
0.994
0.974
0.900
0.984
1.022
0.968
0.896
0.932
0.996
1.018
0.910
0.924
0.980
0.946
0.864
0.944
0.998
0.930
0.890
1.024
1.028
0.950
0.888
0.982
0.996
0.916
0.868
0.950
0.974
0.974
0.898
0.966
1.018
0.946
0.900
1.008
1.018
0.920
0.900
0.970
1.004
0.932
0.906
0.982
0.998
0.910
0.874
0.948
0.952
0.912
0.866
0.942
0.918
0.894
0.872
0.948
1.022
0.980
0.922
1.030
1.078
0.992
0.900
0.968
1.002
0.942
0.888
0.968
0.980
0.956
0.882
0.960
0.964
0.938
0.902
0.938
0.978
0.918
0.876
0.902
0.980
0.946
0.902
1.034
1.050
0.928
0.904
0.936
0.932
0.866
0.924
1.012
1.006
0.900
0.934
1.016
0.966
0.916
1.016
1.048
0.974
0.922
1.004
0.930
0.868
0.826
0.816
0.930
1.028
0.938
1.082
1.170
0.968
0.948
0.950
0.976
0.898
0.946
0.992
0.950
0.922
1.002
1.042
0.908
0.940
0.974
0.964
0.890
0.974
1.052
0.962
0.976
1.014
0.968
0.900
0.992
1.026
0.944
0.884
0.930
0.934
0.886
0.892
0.988
1.030
0.934
0.900
0.932
0.942
0.896
0.852
0.870
0.892
0.914
0.920
1.036
1.016
0.920
1.022
1.006
0.948
0.888
0.934
0.960
0.906
0.904
0.972
1.022
0.926
0.920
0.966
0.928
0.862
0.970
1.102
0.938
0.876
0.946
1.022
0.900
0.906
0.982
0.970
0.944
1.082
1.078
0.952
0.952
1.022
0.976
0.884
0.932
1.000
0.940
0.950
0.962
0.944
0.868
0.822
0.768
0.744
0.710
0.698
0.726
0.706
0.690
0.682
0.666
0.650
0.642
0.628
0.618
0.614
0.602
0.598
0.592
0.586
0.584
0.582
0.582
0.586
0.602
0.630
0.648
0.674
0.674
0.700
0.760
0.792
0.856
0.936
0.950
0.864
0.884
0.912
0.980
0.928
0.856
0.992
0.978
0.908
1.266
1.138
0.866
0.894
0.874
0.948
0.866
1.290
1.104
0.840
0.846
1.018
1.000
0.922
0.916
1.310
1.204
0.876
0.872
0.934
0.950
0.900
1.430
1.250
0.952
0.838
0.924
0.992
0.996
0.938
1.170
1.266
1.044
0.888
0.934
0.966
0.910
0.904
1.160
1.066
0.928
0.982
0.992
0.956
0.898
1.000
1.056
0.944
0.878
0.982
0.968
0.874
0.902
0.968
0.968
0.906
0.904
0.966
0.986
0.920
0.928
0.980
0.944
0.876
0.982
1.000
0.940
0.868
0.980
0.962
0.876
0.812
0.782
0.766
0.782
0.850
1.202
0.872
0.806
0.838
0.932
0.932
1.046
1.084
0.972
1.048
0.996
0.932
0.880
1.048
1.122
0.954
0.980
0.966
0.988
0.872
0.868
0.936
0.922
0.916
0.960
1.110
1.044
0.932
0.992
1.022
0.950
0.900
0.972
1.020
0.968
0.878
0.940
0.960
0.918
0.872
0.992
0.972
0.914
0.918
0.892
1.044
0.970
0.902
0.962
1.012
0.912
0.934
1.052
0.962
0.884
0.878
0.980
0.924
0.906
1.004
1.098
1.062
0.954
1.080
1.006
0.922
0.870
0.970
0.966
0.928
0.960
0.978
0.966
0.884
0.994
0.936
0.944
0.870
0.984
0.964
0.962
0.916
1.102
0.978
0.896
0.876
1.064
1.070
0.976
1.282
1.156
0.970
0.904
0.990
1.050
0.954
1.048
1.132
1.024
0.974
0.968
0.956
0.874
0.868
0.956
0.972
0.910
1.092
0.992
0.972
0.882
0.952
1.026
0.984
0.896
0.974
1.030
0.918
0.864
0.964
1.006
0.954
0.896
1.022
0.984
0.944
0.884
0.980
0.994
0.916
0.868
0.984
0.982
0.914
0.910
1.020
1.038
0.936
0.950
1.030
0.980
0.902
0.986
0.984
0.830
0.774
0.748
0.710
1.396
0.862
0.804
0.852
0.782
0.786
0.782
0.810
0.960
0.994
0.900
0.998
1.098
1.016
0.940
1.022
1.012
0.926
0.902
1.070
0.996
0.906
0.888
1.024
0.924
0.868
0.896
0.958
0.964
0.896
0.946
0.982
0.948
0.868
0.912
0.954
0.976
0.896
1.090
0.960
0.880
0.850
0.926
0.992
0.966
0.910
0.964
1.034
0.942
0.902
1.048
1.044
0.952
1.104
1.076
0.980
0.960
0.928
0.844
0.834
0.774
0.802
0.908
0.870
0.986
1.110
1.010
1.146
0.950
0.994
0.932
0.888
0.864
0.846
0.902
0.908
0.978
1.310
1.102
1.046
1.022
0.926
0.952
1.080
0.936
0.866
0.966
1.058
0.946
0.956
1.046
0.988
0.908
0.942
0.888
0.862
0.848
0.918
0.992
0.938
0.898
1.016
1.064
0.874
0.928
0.972
0.928
0.890
1.020
1.052
0.924
0.948
0.950
0.962
0.886
0.972
1.012
0.960
0.916
1.052
1.048
0.962
0.914
0.948
0.956
0.920
1.042
1.096
0.998
0.922
1.020
1.010
0.904
0.936
0.954
0.922
0.886
0.986
1.026
0.922
0.892
0.916
0.934
0.884
0.870
0.930
0.954
0.910
0.964
1.024
0.984
0.892
1.004
0.954
0.912
0.880
1.010
1.124
0.964
0.982
1.094
1.022
0.922
1.012
0.924
0.912
0.860
0.950
1.052
0.982
0.938
1.056
1.006
0.908
0.864
0.882
0.896
0.928
0.946
0.962
0.924
1.072
0.954
0.846
0.946
0.918
0.926
0.902
1.014
1.042
0.924
0.988
1.128
0.960
0.872
0.926
1.078
0.964
0.904
0.994
1.024
0.958
0.930
1.044
1.018
0.924
0.988
1.178
0.904
0.854
0.776
0.770
0.844
0.952
1.140
1.374
1.104
1.200
1.080
0.954
1.090
1.066
0.936
0.932
1.046
1.048
0.926
0.940
1.020
0.994
0.938
1.060
1.030
0.932
0.880
0.958
0.940
0.886
0.924
1.070
0.958
0.936
0.810
0.778
0.766
0.788
0.836
1.074
0.908
1.010
1.188
0.952
1.096
1.000
0.900
0.950
0.992
0.928
0.928
1.038
1.066
0.922
0.956
0.926
0.928
0.908
0.964
1.004
0.944
1.004
1.118
1.052
0.928
0.982
0.984
0.942
0.872
0.988
0.994
0.934
0.910
1.052
0.994
0.908
0.994
1.032
0.972
0.942
0.960
0.964
0.940
0.922
1.358
1.132
0.890
0.892
1.008
0.934
0.890
0.900
0.970
0.936
0.902
0.988
0.940
0.886
0.884
0.976
1.004
1.000
0.856
0.802
0.782
0.800
0.874
0.878
1.104
1.066
0.984
1.134
1.138
0.994
1.042
0.998
0.916
1.006
0.998
0.836
0.900
0.908
0.962
0.920
1.086
1.080
0.990
0.972
0.990
1.018
0.920
1.056
1.004
0.934
0.902
1.016
0.948
0.868
0.860
0.908
0.932
0.898
0.970
0.918
0.928
0.894
0.986
0.988
0.914
0.972
0.988
0.968
0.888
0.914
0.996
0.960
0.926
1.042
1.026
0.956
0.936
0.936
0.956
0.908
0.956
0.998
0.932
0.848
0.898
0.942
0.920
0.964
1.080
1.006
0.930
0.992
1.008
0.938
0.908
1.082
1.066
0.964
1.014
1.076
0.968
0.918
1.038
1.062
0.966
1.026
1.064
0.974
0.906
0.978
1.016
0.970
0.950
1.066
1.034
0.920
0.954
0.964
0.936
0.888
0.972
0.962
0.918
0.876
0.958
0.958
0.924
0.864
0.990
0.986
0.952
0.894
1.002
1.036
0.978
0.914
0.938
0.922
0.914
0.868
0.786
0.740
0.714
0.800
1.020
0.864
1.074
1.064
0.988
1.066
1.032
0.954
1.006
1.004
0.896
1.066
1.062
0.942
0.964
1.002
0.970
0.900
0.984
1.022
0.914
0.952
1.052
0.962
0.846
0.932
1.060
0.946
0.948
1.382
1.136
0.894
0.912
0.922
0.914
0.976
1.284
1.094
0.888
0.952
0.960
0.902
0.864
0.978
1.028
0.960
0.936
1.082
1.016
0.864
0.910
0.942
0.988
0.918
0.984
1.022
0.910
0.998
1.034
1.040
0.918
0.990
1.034
0.966
0.940
1.004
0.988
0.912
0.924
0.950
0.912
0.882
0.984
1.020
0.908
0.890
1.002
1.040
0.952
0.896
0.972
1.008
0.952
0.946
1.064
1.038
0.942
1.016
1.060
1.004
0.932
1.014
1.058
0.926
0.932
0.956
0.946
0.926
0.994
0.992
0.936
0.904
0.910
0.948
0.910
0.894
1.004
0.978
0.940
0.904
0.966
0.946
0.936
0.826
0.844
0.940
0.986
0.948
1.166
1.052
0.920
1.096
1.090
0.960
1.028
1.078
0.952
0.944
0.954
0.924
0.874
0.966
1.036
0.934
1.016
1.118
0.998
0.936
0.992
1.014
0.936
1.012
0.970
0.954
0.942
1.020
0.974
0.892
0.976
1.416
1.090
1.084
1.050
1.002
0.914
0.950
1.034
0.936
0.964
1.020
0.996
0.898
0.940
0.976
0.946
0.894
0.986
1.040
0.942
0.962
0.988
0.934
0.954
0.998
0.972
0.882
0.946
0.936
0.860
0.840
0.932
1.024
0.912
0.886
0.946
0.944
0.922
1.010
1.048
1.006
0.884
0.988
1.002
0.920
0.918
1.086
1.072
0.896
0.924
1.060
0.978
0.936
1.190
1.106
0.948
1.054
1.048
0.912
0.964
0.982
0.926
0.900
1.072
1.058
0.950
0.932
1.064
1.002
0.914
0.986
0.996
0.948
0.884
0.890
0.924
0.940
0.882
0.880
0.972
1.012
0.960
0.970
1.026
0.960
0.906
1.028
1.052
0.936
0.912
0.990
1.036
0.946
0.974
0.998
0.968
0.928
0.924
1.002
0.962
0.898
0.964
0.922
0.902
0.850
0.966
0.984
0.938
0.956
0.966
0.920
0.870
0.930
0.944
0.912
0.914
0.996
1.006
0.932
0.988
0.976
0.938
0.894
0.996
1.012
0.914
0.880
0.918
0.938
0.904
0.956
1.048
0.954
0.990
0.994
0.926
0.884
0.950
0.918
0.910
0.914
0.988
1.020
0.900
0.906
0.992
0.960
0.912
1.000
1.034
0.938
0.942
1.028
0.994
0.910
0.956
1.062
0.960
0.848
0.824
0.816
0.794
0.800
0.798
0.810
0.872
0.912
1.200
1.042
0.926
0.860
0.814
0.790
0.842
0.988
0.986
1.108
1.080
0.988
1.034
1.014
0.890
0.924
0.940
0.904
0.894
1.000
0.968
0.912
0.994
0.878
0.808
0.786
0.832
1.042
1.012
1.394
1.238
0.974
1.016
1.038
0.936
0.972
1.008
0.982
0.930
1.024
1.214
1.032
0.932
1.006
1.024
0.954
1.018
1.038
0.952
0.876
0.912
0.820
0.772
0.744
0.730
0.876
0.870
1.054
1.064
0.960
1.188
1.026
0.956
0.996
0.942
0.890
1.174
1.122
0.932
0.896
0.950
1.012
0.916
0.922
0.942
0.942
0.870
0.922
0.982
0.922
0.940
1.116
0.984
0.908
1.002
0.970
0.908
0.894
1.014
1.006
0.902
0.930
0.934
0.896
0.870
0.906
0.894
0.918
0.910
1.018
1.006
0.926
1.048
1.042
0.934
0.918
1.018
1.018
0.908
0.962
0.982
0.914
0.862
0.976
1.022
0.932
0.952
0.910
0.826
0.792
0.836
1.432
1.004
1.048
1.222
0.980
0.968
0.896
0.836
0.854
0.934
1.010
0.974
1.386
1.200
0.920
0.936
0.902
0.892
0.970
0.932
0.892
0.936
0.980
0.914
0.906
0.956
0.942
0.906
0.910
0.910
0.898
0.886
0.920
1.016
0.902
0.938
0.950
0.894
0.866
0.932
0.996
0.890
0.906
0.926
0.904
0.874
0.900
0.886
0.854
0.872
0.890
0.848
0.838
0.980
0.990
0.912
0.934
0.882
0.864
0.868
0.920
1.010
0.852
0.822
0.962
1.012
0.964
1.372
1.182
0.996
0.944
0.886
0.808
0.804
0.874
0.960
0.952
1.382
1.162
1.072
0.954
0.930
0.888
1.000
1.062
0.964
0.982
0.848
0.796
0.786
0.828
0.950
0.882
1.054
1.036
0.966
1.130
1.020
0.926
1.042
1.062
0.926
0.976
1.142
0.944
0.874
0.908
0.890
0.890
0.884
0.968
1.004
0.970
0.968
0.888
0.818
0.770
0.718
0.670
0.648
0.652
0.652
0.642
0.638
0.634
0.634
0.630
0.626
0.620
0.618
0.604
0.602
0.592
0.586
0.580
0.578
0.570
0.568
0.572
0.566
0.572
0.570
0.574
0.578
0.598
0.626
0.824
0.768
0.734
0.804
0.890
0.898
0.810
0.754
0.804
1.010
0.888
1.132
1.152
0.974
1.110
1.218
1.038
0.990
1.222
1.048
0.814
0.778
0.946
1.178
1.066
1.286
0.980
0.872
0.918
0.908
0.938
1.360
1.250
1.062
1.144
0.956
0.816
0.790
0.990
1.296
1.148
1.358
1.160
0.994
1.096
0.908
0.848
0.906
1.312
1.128
0.962
1.158
1.090
0.948
0.876
0.872
0.930
0.958
1.084
1.040
0.920
1.052
0.920
0.846
0.914
1.154
1.114
1.034
1.036
1.000
0.946
1.022
1.284
1.124
0.896
0.996
1.084
0.990
1.008
0.938
0.912
0.888
0.958
0.972
0.986
1.302
1.168
1.022
1.172
0.866
0.776
0.730
0.726
0.936
0.838
1.046
1.344
1.182
1.206
1.032
0.988
1.034
0.978
0.844
0.864
1.008
1.088
0.986
1.146
1.128
1.012
1.192
1.090
0.924
0.936
1.040
0.988
0.932
1.046
1.050
0.938
0.970
1.010
1.006
0.880
0.820
0.830
0.890
0.940
1.120
1.072
0.988
1.016
0.980
0.894
0.948
1.322
1.180
1.076
1.296
1.022
0.882
0.902
0.824
0.806
0.796
0.794
0.868
0.918
1.014
1.184
1.074
0.870
0.832
0.786
0.758
0.712
0.684
0.666
0.688
0.772
0.972
1.150
1.064
0.972
1.070
1.168
1.052
0.838
0.858
1.262
1.078
0.958
1.270
1.130
0.956
1.036
1.106
1.058
0.860
0.896
1.118
0.936
0.816
0.836
0.894
0.838
0.888
1.296
1.048
0.930
1.018
0.978
0.902
0.902
1.036
0.862
0.812
0.784
0.892
1.100
1.024
1.232
1.152
0.990
1.092
1.038
0.918
0.964
1.068
0.994
0.964
1.064
1.022
0.954
1.028
1.002
0.984
0.898
0.952
1.012
0.982
0.904
0.868
0.952
1.016
0.906
0.928
1.080
1.152
1.062
0.946
1.090
1.072
0.948
1.034
1.028
0.998
0.936
1.074
1.022
0.966
0.896
0.968
0.960
0.894
0.930
1.004
0.978
0.916
0.994
0.996
0.944
0.916
1.050
1.032
0.976
0.980
1.028
0.992
0.914
1.032
1.104
0.970
0.876
0.948
0.906
0.772
0.718
0.684
1.332
0.852
1.010
1.340
1.056
1.170
1.088
0.902
0.992
1.094
0.908
0.918
1.126
1.072
0.950
1.082
1.200
1.088
1.020
0.996
0.940
0.888
0.992
1.046
0.996
0.932
1.182
1.074
0.946
1.170
1.110
0.996
0.998
1.118
1.078
0.926
1.086
1.086
1.008
1.146
1.152
0.996
0.930
0.990
1.012
0.918
0.926
1.084
0.968
0.932
1.134
1.006
0.920
1.034
1.038
0.958
0.890
0.982
1.074
0.944
1.024
1.138
1.028
0.948
1.074
1.050
0.944
1.000
1.096
1.094
0.984
0.988
1.130
1.002
0.972
1.188
1.014
0.910
0.974
0.964
0.942
0.934
1.206
1.048
0.914
1.034
1.064
0.964
1.042
1.140
1.078
0.942
1.062
1.108
0.986
1.030
1.146
1.062
0.924
1.046
1.130
1.036
0.916
1.072
1.106
0.890
0.862
0.998
1.078
0.994
1.094
1.182
1.012
1.074
1.140
1.014
0.932
1.124
1.088
1.008
1.058
1.010
0.956
0.898
1.004
1.000
0.942
0.910
1.034
1.000
0.912
0.982
0.990
0.930
0.978
1.074
1.056
0.916
0.968
0.986
0.926
1.002
1.190
1.058
0.942
1.022
0.982
0.922
0.920
1.022
0.990
0.916
1.028
1.110
0.974
0.922
1.062
1.034
0.886
0.896
0.972
0.974
0.948
1.140
1.140
0.966
0.954
1.100
1.008
0.952
0.958
1.018
0.974
1.002
1.186
1.038
0.908
0.990
1.040
0.970
1.116
1.070
0.970
1.022
1.042
0.936
0.970
1.134
1.002
0.910
1.028
1.014
0.954
0.992
1.064
0.958
0.958
1.076
1.040
0.912
0.958
1.068
0.988
0.940
1.078
1.090
0.936
0.964
1.096
1.012
0.950
1.146
1.092
0.960
0.972
0.998
0.916
0.880
0.960
0.970
0.928
0.926
1.036
0.966
0.920
0.948
0.930
0.904
0.938
1.112
1.010
0.916
1.036
1.082
0.964
1.000
1.134
0.976
0.922
1.102
0.872
0.782
0.786
0.802
0.858
0.798
0.760
0.886
0.862
0.774
0.772
0.782
0.824
0.904
0.954
0.932
1.024
1.118
0.998
0.942
0.868
0.830
0.822
0.816
0.896
0.920
1.052
0.978
0.944
1.052
1.038
0.938
0.988
0.984
0.920
0.858
0.880
0.860
0.830
1.060
1.114
1.018
1.102
1.156
1.012
1.056
1.090
1.036
0.952
1.174
1.074
0.952
1.002
1.072
0.992
0.950
1.172
1.090
0.954
1.082
1.128
0.954
0.958
1.164
1.094
0.926
1.038
1.060
0.934
1.016
1.018
0.936
0.884
0.960
1.038
0.932
1.064
1.086
0.960
1.014
1.086
0.960
0.912
0.984
1.044
0.876
0.908
1.008
0.974
0.944
1.196
1.060
0.976
1.054
1.032
0.908
0.958
1.018
0.934
0.896
1.062
1.020
0.964
1.146
1.058
0.988
1.074
1.072
0.956
1.010
1.040
0.998
1.044
1.144
0.990
0.950
1.104
1.050
0.944
0.982
1.042
0.952
0.958
1.034
1.006
0.908
0.960
0.976
0.902
0.896
1.080
1.104
0.966
1.036
1.066
0.954
0.984
1.108
0.990
0.910
1.010
1.072
0.934
0.908
0.934
0.916
0.906
0.980
1.044
0.956
0.936
1.168
1.090
0.970
1.090
0.986
0.878
0.878
1.054
0.996
0.924
1.038
1.138
0.970
0.964
1.002
0.964
0.906
0.926
0.954
0.916
0.912
1.094
1.012
0.932
1.064
1.020
0.944
0.990
1.088
0.932
0.960
1.046
1.006
0.938
1.072
1.042
0.912
0.944
1.004
0.952
0.894
0.998
1.038
0.948
0.948
0.978
0.900
0.886
0.946
1.022
0.938
0.916
1.156
1.032
0.952
1.040
0.988
0.940
1.016
1.022
0.948
0.912
0.918
0.876
0.948
1.020
0.990
0.972
1.156
1.022
0.916
1.014
1.040
0.928
0.940
1.030
0.898
0.888
0.952
1.068
0.956
1.028
1.016
0.950
0.994
1.098
0.970
0.906
1.056
0.998
0.938
0.998
1.068
0.958
0.928
1.104
1.068
0.920
0.996
1.036
0.944
0.980
1.042
0.986
0.904
1.060
1.018
0.946
0.968
1.020
0.956
0.906
0.976
0.992
0.922
0.968
1.086
0.990
0.920
0.992
1.026
0.958
0.936
1.062
0.972
0.888
0.928
1.010
0.964
0.974
1.160
1.086
0.992
1.134
1.008
0.894
0.908
0.992
0.968
0.930
1.030
1.016
0.916
0.964
1.012
0.954
0.926
1.048
1.038
0.940
0.966
0.964
0.928
0.914
1.026
1.028
0.924
0.922
1.012
0.954
0.940
1.054
1.084
0.894
0.892
0.964
0.936
0.908
1.008
1.104
0.934
0.944
1.110
0.982
0.888
0.880
0.834
0.780
0.762
0.764
0.876
0.848
1.290
1.040
0.962
1.116
1.032
0.936
1.066
0.984
1.108
1.076
0.936
1.012
1.178
1.012
0.942
1.122
1.134
0.962
0.958
1.034
0.958
0.890
0.980
1.024
0.894
0.832
0.796
0.778
0.762
0.800
1.008
0.928
1.026
1.252
1.040
0.986
1.112
1.044
0.938
1.070
1.094
0.896
0.810
0.776
0.784
0.848
1.054
1.070
0.976
1.214
1.112
0.962
0.988
0.998
0.906
0.912
1.104
0.876
0.794
0.770
0.752
0.776
0.764
0.780
0.838
0.876
1.092
1.124
1.004
1.138
1.118
0.968
1.044
1.038
0.944
1.018
1.018
0.900
0.894
0.996
1.020
0.930
0.986
0.982
0.930
0.918
0.936
0.832
0.782
0.766
0.840
0.950
0.848
0.870
0.986
0.920
1.258
1.186
0.918
0.836
0.814
0.792
0.774
0.756
0.722
0.720
0.730
0.952
0.976
0.934
1.186
1.142
0.982
0.948
0.858
0.836
0.798
0.776
0.816
0.868
0.876
1.104
1.060
0.964
0.928
0.972
0.916
0.918
1.184
0.984
0.840
0.796
0.810
0.834
0.782
0.770
0.778
0.750
0.726
0.710
0.696
0.688
0.674
0.680
0.666
0.622
0.614
0.616
0.600
0.282
0.308
0.592
0.576
0.574
0.556
0.564
0.560
0.554
0.550
0.546
0.546
0.546
0.548
0.544
0.546
0.550
0.564
0.588
0.594
0.596
0.594
0.618
0.674
0.720
0.710
0.748
0.842
0.890
0.816
0.998
1.022
0.884
0.798
0.908
1.004
0.870
0.908
1.162
1.042
0.852
0.928
0.818
0.770
0.766
0.896
1.138
0.952
1.336
1.144
0.968
1.076
1.092
0.900
0.998
1.206
0.960
0.860
1.184
1.202
0.934
0.958
1.200
1.018
0.924
1.180
1.100
0.870
0.892
0.850
0.850
0.830
0.876
1.090
0.864
0.956
1.008
0.920
0.924
1.082
0.936
0.846
0.930
0.972
0.942
0.840
0.972
1.048
0.930
1.022
1.128
0.944
1.014
1.302
1.110
0.872
0.918
0.896
0.860
0.924
1.006
0.962
0.896
0.976
0.960
0.876
0.950
0.908
0.828
0.772
0.778
0.950
1.006
0.896
1.418
1.210
0.886
0.964
1.072
0.824
0.794
0.810
1.020
0.956
1.382
1.172
1.018
1.314
1.072
0.926
0.950
0.952
0.856
0.890
1.058
0.972
0.868
1.070
1.182
0.926
0.882
0.976
1.020
0.896
0.862
0.902
0.938
0.862
0.916
0.996
0.974
0.900
1.064
1.078
0.896
0.850
0.892
0.898
0.828
0.904
0.902
0.846
0.980
1.212
0.978
0.840
0.884
0.922
0.866
0.962
1.002
0.894
0.820
0.784
0.854
0.940
0.844
1.062
1.072
0.984
1.348
1.134
1.096
1.020
0.910
0.886
0.960
0.914
0.874
0.988
1.000
0.870
0.966
0.942
0.894
0.800
0.820
0.956
0.914
0.818
0.910
0.916
0.892
0.996
0.916
0.814
0.790
0.772
0.782
0.788
0.732
0.718
0.704
0.696
0.688
0.704
0.758
1.006
0.852
0.984
1.060
1.010
0.880
0.982
1.090
1.048
0.890
0.978
1.052
1.022
0.890
0.986
1.046
0.980
0.878
0.984
1.038
0.906
0.864
0.930
1.006
0.928
1.086
1.018
0.888
1.020
0.890
0.838
0.792
0.880
1.048
0.884
0.944
1.474
1.094
0.852
0.850
0.814
0.792
0.836
0.876
0.890
0.898
0.956
0.966
0.940
0.862
0.870
0.902
0.906
0.870
0.904
0.866
0.820
0.838
0.782
0.756
0.744
0.722
0.698
0.702
0.818
0.738
0.742
0.764
0.808
0.844
0.818
0.838
0.868
0.920
0.924
0.856
0.844
0.888
0.882
0.792
0.784
0.830
0.776
0.764
0.770
0.810
0.826
0.786
0.762
0.750
0.792
0.928
0.826
0.822
0.904
0.954
0.874
0.806
0.836
0.938
0.984
0.848
0.824
0.926
1.012
0.862
0.898
0.990
0.960
0.852
0.870
0.920
0.884
0.844
0.872
1.094
0.984
0.870
0.962
0.982
0.892
0.850
0.902
0.864
0.808
0.780
0.784
0.820
0.826
0.942
1.154
0.958
0.884
0.920
0.886
0.820
0.788
0.820
0.948
0.910
1.028
1.064
0.984
0.892
1.014
0.978
0.912
0.838
0.910
1.092
0.928
0.864
1.106
1.108
0.954
0.872
0.926
0.914
0.886
0.852
0.934
1.136
1.058
0.942
1.068
1.152
0.994
0.886
0.870
0.964
1.022
0.928
0.972
1.036
1.026
0.870
0.912
1.006
0.994
0.864
0.958
0.974
0.878
0.828
0.882
0.958
0.962
0.850
0.866
0.924
0.930
0.882
0.836
0.894
0.900
0.866
0.862
0.916
0.882
0.828
0.926
0.900
0.866
0.876
0.948
0.918
0.856
0.888
0.958
0.894
0.852
0.884
0.858
0.818
0.822
0.926
0.918
0.836
0.900
0.964
0.934
0.848
0.930
1.000
0.974
0.892
0.860
0.924
1.012
0.858
0.872
0.978
0.978
0.878
0.966
1.008
0.950
0.840
0.910
1.016
0.940
0.852
0.908
0.992
0.956
0.872
0.946
0.996
0.958
0.894
0.892
0.942
1.004
0.912
0.944
1.046
0.974
0.870
0.902
0.930
0.906
0.828
0.848
0.916
0.912
0.840
0.844
0.896
0.878
0.842
0.888
0.928
0.916
0.862
0.900
0.878
0.826
0.874
0.890
0.920
0.844
0.862
0.928
0.900
0.866
0.910
0.910
0.852
0.908
0.910
0.850
0.884
0.866
0.818
0.868
0.926
0.884
0.854
0.916
0.936
0.860
0.896
0.890
0.844
0.846
0.854
0.814
0.838
0.812
0.836
0.866
0.848
0.820
0.870
0.848
0.804
0.800
0.802
0.784
0.798
0.832
0.826
0.886
0.906
0.838
0.838
0.852
0.846
0.828
0.852
0.830
0.802
0.818
0.816
0.796
0.826
0.836
0.820
0.852
0.894
0.820
0.834
0.842
0.804
0.810
0.848
0.842
0.800
0.822
0.822
0.790
0.788
0.816
0.796
0.786
0.810
0.836
0.796
0.794
0.770
0.760
0.748
0.756
0.760
0.778
0.812
0.830
0.836
0.846
0.852
0.794
0.788
0.766
0.756
0.782
0.774
0.800
0.808
0.806
0.838
0.808
0.784
0.788
0.778
0.764
0.780
0.788
0.804
0.792
0.768
0.782
0.814
0.808
0.798
0.816
0.814
0.800
0.804
0.816
0.800
0.808
0.834
0.810
0.804
0.824
0.806
0.802
0.816
0.804
0.788
0.790
0.768
0.756
0.746
0.722
0.744
0.758
0.832
0.924
0.832
0.882
0.888
0.824
0.834
0.870
0.834
0.814
0.848
0.826
0.808
0.826
0.838
0.798
0.790
0.798
0.816
0.792
0.804
0.802
0.790
0.778
0.778
0.788
0.774
0.768
0.802
0.812
0.776
0.792
0.810
0.788
0.772
0.782
0.788
0.772
0.772
0.788
0.794
0.782
0.794
0.792
0.796
0.802
0.794
0.772
0.768
0.766
0.754
0.764
0.780
0.782
0.768
0.776
0.792
0.788
0.782
0.794
0.800
0.792
0.798
0.792
0.774
0.768
0.770
0.758
0.756
0.788
0.794
0.794
0.808
0.796
0.810
0.796
0.778
0.788
0.780
0.774
0.786
0.796
0.776
0.770
0.762
0.746
0.744
0.738
0.740
0.734
0.744
0.764
0.764
0.758
0.776
0.774
0.764
0.770
0.770
0.764
0.768
0.784
0.788
0.764
0.778
0.790
0.780
0.774
0.778
0.770
0.760
0.764
0.760
0.748
0.750
0.766
0.768
0.758
0.756
0.758
0.762
0.756
0.748
0.754
0.750
0.740
0.742
0.752
0.754
0.742
0.740
0.744
0.744
0.744
0.744
0.748
0.748
0.738
0.738
0.738
0.738
0.728
0.732
0.732
0.744
0.736
0.720
0.704
0.644
0.624
0.664
0.764
0.814
0.956
0.846
0.836
0.918
0.846
0.784
0.784
0.810
0.796
0.772
0.792
0.822
0.780
0.776
0.786
0.810
0.774
0.772
0.754
0.746
0.750
0.740
0.732
0.744
0.764
0.776
0.782
0.806
0.814
0.804
0.814
0.834
0.814
0.810
0.826
0.818
0.800
0.816
0.832
0.814
0.810
0.840
0.820
0.796
0.802
0.796
0.780
0.768
0.768
0.768
0.762
0.768
0.796
0.814
0.798
0.796
0.802
0.798
0.788
0.800
0.792
0.774
0.774
0.768
0.760
0.772
0.784
0.782
0.764
0.768
0.770
0.782
0.772
0.786
0.784
0.780
0.770
0.776
0.776
0.768
0.784
0.784
0.776
0.780
0.796
0.776
0.772
0.776
0.760
0.764
0.764
0.764
0.758
0.764
0.762
0.756
0.752
0.760
0.752
0.748
0.750
0.746
0.750
0.742
0.744
0.742
0.738
0.724
0.728
0.728
0.728
0.728
0.712
0.710
0.710
0.704
0.738
0.874
0.888
0.854
0.960
0.934
0.844
0.830
0.846
0.842
0.802
0.824
0.822
0.810
0.790
0.816
0.816
0.802
0.786
0.792
0.790
0.792
0.812
0.838
0.816
0.810
0.820
0.844
0.786
0.788
0.850
0.852
0.842
0.858
0.936
0.876
0.812
0.830
0.866
0.814
0.784
0.780
0.822
0.868
0.812
0.828
0.880
0.876
0.820
0.808
0.782
0.756
0.732
0.766
0.854
0.848
0.828
0.870
0.920
0.838
0.838
0.860
0.840
0.812
0.826
0.812
0.802
0.784
0.788
0.790
0.794
0.772
0.786
0.780
0.774
0.766
0.774
0.786
0.782
0.790
0.798
0.782
0.770
0.752
0.734
0.716
0.714
0.714
0.778
0.864
0.806
0.820
0.828
0.784
0.776
0.770
0.742
0.742
0.764
0.774
0.778
0.832
0.884
0.810
0.792
0.804
0.762
0.760
0.772
0.774
0.766
0.790
0.786
0.784
0.808
0.802
0.776
0.780
0.768
0.752
0.746
0.748
0.752
0.744
0.748
0.762
0.750
0.762
0.756
0.740
0.740
0.732
0.714
0.716
0.714
0.708
0.696
0.686
0.680
0.700
0.724
0.764
0.770
0.758
0.772
0.766
0.756
0.748
0.746
0.732
0.730
0.726
0.716
0.714
0.718
0.724
0.726
0.726
0.728
0.726
0.726
0.722
0.722
0.720
0.724
0.728
0.726
0.744
0.748
0.748
0.752
0.766
0.776
0.768
0.766
0.766
0.760
0.756
0.754
0.746
0.756
0.752
0.742
0.744
0.756
0.758
0.748
0.744
0.742
0.728
0.732
0.730
0.732
0.734
0.744
0.736
0.732
0.728
0.724
0.720
0.726
0.734
0.730
0.726
0.730
0.730
0.736
0.752
0.752
0.748
0.750
0.750
0.746
0.744
0.744
0.734
0.728
0.718
0.702
0.700
0.718
0.760
0.840
0.856
0.794
0.830
0.828
0.786
0.792
0.790
0.780
0.760
0.766
0.768
0.750
0.742
0.736
0.722
0.690
0.672
0.722
0.786
0.756
0.778
0.842
0.810
0.786
0.802
0.794
0.786
0.768
0.774
0.774
0.776
0.762
0.770
0.780
0.790
0.772
0.784
0.788
0.780
0.772
0.766
0.762
0.768
0.784
0.780
0.770
0.778
0.778
0.774
0.774
0.766
0.766
0.760
0.762
0.750
0.746
0.742
0.738
0.720
0.716
0.722
0.720
0.724
0.728
0.728
0.722
0.724
0.728
0.730
0.726
0.730
0.750
0.758
0.740
0.738
0.756
0.754
0.742
0.744
0.736
0.724
0.712
0.720
0.716
0.712
0.724
0.726
0.728
0.726
0.750
0.754
0.754
0.740
0.746
0.736
0.746
0.752
0.750
0.748
0.752
0.748
0.738
0.734
0.732
0.740
0.754
0.744
0.742
0.760
0.778
0.746
0.738
0.724
0.698
0.676
0.642
0.700
0.738
0.786
0.762
0.856
0.918
0.830
0.802
0.810
0.796
0.746
0.722
0.672
0.628
0.618
0.602
0.588
0.584
0.576
0.578
0.570
0.564
0.564
0.554
0.554
0.548
0.550
0.544
0.542
0.534
0.540
0.542
0.552
0.572
0.586
0.588
0.584
0.582
0.576
0.574
0.604
0.670
0.774
0.750
0.776
0.788
0.770
0.854
0.898
0.942
0.922
0.840
0.902
0.884
0.868
0.806
0.876
0.938
0.896
0.802
0.818
0.874
0.886
0.844
0.878
0.922
0.866
0.802
0.838
0.864
0.834
0.772
0.742
0.714
0.802
0.874
0.834
1.250
0.954
0.820
0.804
0.834
0.872
0.860
0.826
0.928
0.938
0.864
0.900
0.914
0.872
0.820
0.842
0.850
0.844
0.804
0.800
0.822
0.826
0.802
0.800
0.822
0.846
0.808
0.802
0.844
0.848
0.808
0.798
0.828
0.864
0.806
0.788
0.810
0.820
0.794
0.784
0.838
0.870
0.836
0.804
0.810
0.812
0.796
0.798
0.796
0.788
0.786
0.792
0.814
0.828
0.802
0.822
0.858
0.876
0.834
0.802
0.806
0.796
0.788
0.766
0.792
0.812
0.850
0.904
0.884
0.836
0.866
0.934
0.898
0.856
0.888
0.946
0.854
0.852
0.870
0.856
0.816
0.820
0.824
0.840
0.812
0.790
0.842
0.888
0.858
0.828
0.866
0.850
0.794
0.776
0.798
0.830
0.814
0.772
0.762
0.748
0.732
0.744
0.746
0.736
0.756
0.794
0.808
0.828
0.822
0.870
0.914
0.924
0.854
0.808
0.822
0.884
0.902
0.908
0.850
0.826
0.836
0.830
0.890
0.824
0.838
0.866
0.848
0.802
0.802
0.800
0.844
0.824
0.802
0.826
0.820
0.792
0.780
0.798
0.788
0.754
0.752
0.766
0.780
0.750
0.754
0.798
0.800
0.770
0.764
0.774
0.770
0.752
0.746
0.750
0.752
0.742
0.730
0.740
0.760
0.764
0.786
0.820
0.828
0.792
0.808
0.812
0.784
0.770
0.776
0.772
0.760
0.750
0.784
0.828
0.812
0.776
0.786
0.788
0.778
0.758
0.762
0.760
0.746
0.746
0.758
0.768
0.762
0.758
0.796
0.816
0.814
0.808
0.842
0.860
0.818
0.790
0.808
0.840
0.838
0.810
0.860
0.876
0.850
0.810
0.836
0.856
0.828
0.794
0.810
0.814
0.816
0.788
0.768
0.806
0.828
0.832
0.798
0.790
0.834
0.832
0.830
0.798
0.810
0.822
0.818
0.782
0.774
0.742
0.726
0.798
0.986
0.868
0.838
0.902
0.952
0.894
0.830
0.848
0.860
0.818
0.798
0.840
0.846
0.804
0.810
0.802
0.786
0.786
0.778
0.768
0.776
0.766
0.754
0.756
0.736
0.728
0.728
0.722
0.722
0.728
0.728
0.748
0.738
0.736
0.736
0.728
0.716
0.716
0.716
0.730
0.748
0.776
0.774
0.768
0.754
0.760
0.762
0.752
0.758
0.760
0.762
0.776
0.764
0.776
0.780
0.790
0.778
0.772
0.764
0.770
0.794
0.790
0.750
0.740
0.732
0.724
0.712
0.716
0.718
0.716
0.720
0.722
0.728
0.734
0.744
0.768
0.748
0.746
0.738
0.730
0.716
0.706
0.724
0.700
0.696
0.702
0.712
0.700
0.708
0.722
0.726
0.738
0.746
0.744
0.752
0.744
0.744
0.748
0.732
0.720
0.720
0.702
0.688
0.690
0.690
0.680
0.680
0.692
0.696
0.700
0.706
0.698
0.692
0.662
0.630
0.618
0.640
0.768
0.772
0.814
0.866
0.812
0.884
0.856
0.816
0.806
0.790
0.778
0.762
0.750
0.748
0.736
0.728
0.728
0.736
0.750
0.766
0.762
0.774
0.790
0.790
0.786
0.784
0.778
0.768
0.762
0.758
0.756
0.748
0.748
0.740
0.734
0.734
0.736
0.730
0.736
0.744
0.746
0.754
0.774
0.792
0.780
0.790
0.782
0.770
0.770
0.752
0.736
0.734
0.732
0.722
0.720
0.714
0.678
0.648
0.638
0.694
0.984
0.808
0.800
0.894
0.906
0.816
0.830
0.868
0.824
0.794
0.798
0.786
0.768
0.764
0.754
0.746
0.730
0.726
0.738
0.736
0.752
0.762
0.754
0.758
0.748
0.746
0.764
0.774
0.770
0.786
0.790
0.792
0.778
0.774
0.776
0.770
0.752
0.748
0.748
0.756
0.776
0.794
0.778
0.794
0.812
0.790
0.754
0.738
0.720
0.704
0.694
0.690
0.702
0.724
0.766
0.822
0.796
0.798
0.804
0.792
0.790
0.792
0.778
0.770
0.774
0.768
0.756
0.744
0.746
0.760
0.752
0.752
0.758
0.758
0.758
0.748
0.738
0.734
0.736
0.734
0.724
0.734
0.738
0.738
0.750
0.760
0.760
0.752
0.748
0.738
0.732
0.736
0.740
0.742
0.744
0.738
0.728
0.734
0.742
0.742
0.742
0.752
0.748
0.740
0.740
0.732
0.724
0.722
0.720
0.712
0.712
0.702
0.700
0.700
0.708
0.714
0.728
0.738
0.738
0.738
0.732
0.740
0.752
0.768
0.776
0.760
0.754
0.758
0.752
0.746
0.746
0.738
0.728
0.720
0.716
0.718
0.730
0.740
0.756
0.758
0.782
0.800
0.776
0.786
0.764
0.752
0.748
0.738
0.734
0.724
0.720
0.710
0.698
0.706
0.714
0.718
0.736
0.754
0.760
0.746
0.744
0.760
0.744
0.740
0.734
0.742
0.742
0.746
0.758
0.758
0.748
0.746
0.750
0.732
0.738
0.736
0.740
0.738
0.748
0.756
0.756
0.776
0.794
0.778
0.766
0.764
0.772
0.764
0.760
0.772
0.760
0.756
0.762
0.750
0.746
0.758
0.750
0.752
0.760
0.768
0.746
0.748
0.750
0.734
0.722
0.716
0.722
0.714
0.700
0.684
0.634
0.610
0.646
0.822
1.002
0.914
0.860
0.892
0.836
0.804
0.818
0.850
0.802
0.786
0.816
0.834
0.796
0.788
0.804
0.782
0.776
0.786
0.770
0.784
0.798
0.796
0.818
0.834
0.832
0.876
0.878
0.848
0.868
0.870
0.836
0.840
0.868
0.838
0.820
0.858
0.868
0.836
0.860
0.890
0.844
0.830
0.850
0.814
0.798
0.798
0.800
0.802
0.824
0.830
0.814
0.810
0.836
0.808
0.792
0.806
0.784
0.774
0.778
0.792
0.774
0.784
0.796
0.796
0.770
0.790
0.810
0.796
0.776
0.792
0.806
0.778
0.772
0.774
0.754
0.740
0.740
0.738
0.736
0.740
0.740
0.732
0.738
0.726
0.714
0.698
0.668
0.658
0.676
0.702
1.396
1.116
0.810
0.818
0.862
0.862
0.796
0.806
0.834
0.844
0.818
0.832
0.834
0.836
0.804
0.800
0.804
0.806
0.790
0.792
0.820
0.832
0.834
0.800
0.816
0.838
0.856
0.844
0.848
0.820
0.836
0.850
0.854
0.852
0.860
0.822
0.804
0.792
0.816
0.826
0.806
0.790
0.822
0.834
0.818
0.796
0.812
0.828
0.808
0.804
0.806
0.800
0.784
0.808
0.828
0.812
0.804
0.782
0.772
0.760
0.778
0.822
0.874
0.798
0.824
0.854
0.846
0.822
0.816
0.836
0.836
0.798
0.792
0.814
0.834
0.800
0.818
0.816
0.758
0.750
0.780
0.880
0.924
0.844
0.920
0.978
0.914
0.850
0.842
0.848
0.846
0.800
0.806
0.832
0.864
0.810
0.816
0.834
0.842
0.848
0.808
0.822
0.832
0.826
0.794
0.810
0.834
0.838
0.806
0.814
0.842
0.854
0.824
0.830
0.848
0.814
0.816
0.792
0.758
0.744
0.740
0.842
0.976
0.812
0.922
0.980
0.884
0.928
0.966
0.844
0.828
0.842
0.856
0.814
0.848
0.906
0.906
0.832
0.874
0.880
0.846
0.816
0.846
0.854
0.832
0.796
0.810
0.820
0.800
0.770
0.780
0.778
0.756
0.742
0.752
0.784
0.786
0.774
0.814
0.838
0.830
0.794
0.826
0.860
0.816
0.796
0.834
0.848
0.818
0.800
0.816
0.828
0.830
0.804
0.836
0.856
0.868
0.826
0.822
0.842
0.832
0.796
0.812
0.844
0.838
0.802
0.810
0.832
0.844
0.816
0.796
0.812
0.826
0.826
0.810
0.822
0.852
0.870
0.808
0.838
0.816
0.816
0.810
0.832
0.892
0.988
0.806
0.770
0.782
0.886
0.852
0.958
1.424
1.180
1.016
0.968
0.904
0.832
0.854
0.858
0.854
0.818
0.862
0.876
0.858
0.812
0.858
0.906
0.894
0.834
0.852
0.862
0.844
0.798
0.820
0.848
0.860
0.822
0.844
0.886
0.906
0.852
0.850
0.858
0.842
0.790
0.776
0.856
0.980
0.918
0.904
1.070
0.996
0.902
0.938
0.936
0.896
0.836
0.878
0.894
0.852
0.856
0.930
0.940
0.884
0.954
1.036
0.946
0.902
0.812
0.804
0.890
0.920
0.878
0.840
0.878
0.912
0.880
0.848
0.920
0.916
0.848
0.844
0.864
0.868
0.834
0.844
0.858
0.860
0.810
0.782
0.776
0.742
0.760
0.806
0.936
0.976
0.932
1.052
0.998
0.946
0.956
0.930
0.904
0.866
0.886
0.906
0.900
0.822
0.860
0.908
0.904
0.894
0.932
0.962
0.902
0.866
0.870
0.882
0.854
0.844
0.898
0.920
0.872
0.878
0.888
0.870
0.830
0.860
0.868
0.892
0.856
0.846
0.882
0.898
0.884
0.912
1.016
0.952
0.876
0.870
0.932
0.988
0.942
0.902
1.034
0.972
0.920
0.906
0.934
0.926
0.862
0.912
0.998
1.014
0.916
0.974
1.022
1.068
0.892
0.872
0.880
0.904
0.870
0.902
0.962
0.960
0.884
0.876
0.892
0.868
0.828
0.892
0.944
0.858
0.828
0.838
0.854
0.810
0.828
0.854
0.856
0.822
0.840
0.870
0.870
0.814
0.814
0.840
0.878
0.852
0.842
0.898
0.910
0.882
0.812
0.838
0.858
0.794
0.792
0.866
0.860
0.794
0.824
0.922
0.878
0.892
0.890
0.852
0.868
0.872
0.896
0.840
0.864
0.874
0.876
0.824
0.830
0.848
0.854
0.828
0.888
0.910
0.860
0.854
0.896
0.864
0.812
0.844
0.850
0.848
0.814
0.828
0.852
0.862
0.824
0.820
0.820
0.792
0.778
0.806
0.850
0.834
0.818
0.848
0.852
0.862
0.836
0.802
0.792
0.788
0.804
0.932
0.960
0.876
0.854
0.958
0.990
0.872
0.844
0.860
0.844
0.828
0.950
0.966
0.890
0.868
0.902
0.900
0.842
0.858
0.884
0.830
0.826
0.848
0.832
0.802
0.860
0.910
0.828
0.864
0.906
0.876
0.802
0.836
0.896
0.892
0.842
0.904
0.984
0.912
0.876
0.940
0.952
0.880
0.888
0.962
0.992
0.954
0.872
0.914
0.938
0.908
0.866
0.952
0.954
0.926
0.890
0.856
0.860
0.850
0.808
0.826
0.850
0.858
0.822
0.890
0.920
0.882
0.834
0.864
0.844
0.812
0.814
0.846
0.862
0.834
0.830
0.854
0.864
0.822
0.812
0.866
0.874
0.842
0.884
0.910
0.910
0.852
0.888
0.888
0.844
0.824
0.888
0.872
0.844
0.814
0.848
0.906
0.884
0.848
0.890
0.902
0.856
0.902
0.938
0.928
0.868
0.868
0.878
0.916
0.848
0.884
0.922
0.906
0.862
0.900
0.964
0.920
0.862
0.910
0.874
0.836
0.848
0.852
0.832
0.818
0.844
0.842
0.806
0.800
0.816
0.870
0.858
0.920
1.080
1.052
0.944
1.026
0.978
0.908
0.928
0.932
0.902
0.874
0.948
0.978
0.950
0.838
0.876
0.946
0.914
0.876
0.952
1.020
0.892
0.808
0.824
0.882
0.986
0.900
1.080
1.214
1.036
0.920
0.984
0.980
0.920
0.878
0.938
0.958
0.892
0.910
0.896
0.878
0.890
0.850
0.836
0.808
0.868
0.880
0.850
0.908
0.946
0.862
0.890
0.904
0.872
0.830
0.886
0.906
0.850
0.862
0.916
0.902
0.864
0.930
0.964
0.898
0.860
0.902
0.894
0.878
0.890
0.946
0.864
0.862
0.906
0.908
0.878
0.864
0.850
0.824
0.810
0.886
0.948
0.884
0.916
0.960
0.900
0.856
0.918
0.932
0.870
0.924
0.936
0.894
0.850
0.898
0.904
0.900
0.850
0.894
0.956
0.962
0.916
0.946
1.016
0.948
0.828
0.782
0.822
0.994
1.004
0.920
1.088
1.066
0.920
0.976
1.002
0.916
0.862
0.924
0.912
0.848
0.866
0.920
0.912
0.872
0.898
0.922
0.866
0.854
0.848
0.860
0.824
0.870
0.914
0.870
0.830
0.888
0.914
0.830
0.868
0.906
0.930
0.864
0.924
0.996
0.922
0.840
0.872
0.900
0.886
0.912
1.016
1.010
0.904
1.030
1.006
0.904
0.952
0.998
0.968
0.900
0.944
0.960
0.920
0.862
0.914
0.944
0.872
0.876
0.918
0.946
0.888
0.850
0.888
0.876
0.818
0.800
0.818
0.846
0.852
0.822
0.896
0.976
0.898
0.970
1.000
0.940
0.880
0.936
0.974
0.936
0.896
1.032
1.012
0.938
0.874
0.928
0.936
0.900
0.858
0.936
0.986
0.942
0.840
0.884
0.872
0.828
0.816
0.834
0.858
0.834
0.864
0.898
0.914
0.852
0.878
0.894
0.854
0.808
0.876
0.928
0.926
0.862
0.914
0.928
0.856
0.884
0.906
0.910
0.866
0.924
0.878
0.840
0.812
0.880
0.994
0.936
0.892
0.906
0.914
0.876
0.918
0.956
0.876
0.912
0.928
0.878
0.872
0.930
0.948
0.882
0.940
0.970
0.920
0.854
0.902
0.946
0.918
0.854
0.892
0.926
0.868
0.868
0.920
0.932
0.854
0.894
0.876
0.824
0.830
0.846
0.878
0.818
0.844
0.890
0.882
0.892
0.946
0.908
0.868
0.890
0.916
0.922
0.870
0.918
0.956
0.918
0.866
0.888
0.920
0.902
0.872
0.906
0.910
0.864
0.892
0.892
0.854
0.828
0.878
0.890
0.864
0.894
0.916
0.862
0.844
0.884
0.884
0.870
0.880
0.890
0.846
0.906
0.838
0.820
0.810
0.762
0.772
0.884
0.906
1.134
1.104
0.954
0.818
0.802
0.780
0.782
0.760
0.834
0.876
0.872
0.974
1.006
0.946
0.854
0.856
0.868
0.892
0.816
0.784
0.746
0.670
0.636
0.620
0.604
0.590
0.584
0.576
0.574
0.566
0.566
0.556
0.556
0.556
0.552
0.550
0.548
0.550
0.542
0.542
0.538
0.540
0.540
0.536
0.538
0.530
0.530
0.522
0.520
0.516
0.518
0.524
0.560
0.656
0.788
0.812
0.802
0.742
0.702
0.768
0.882
0.720
0.666
0.646
0.946
0.854
0.858
0.848
1.156
1.086
0.844
0.756
0.770
1.224
1.068
0.882
1.284
1.198
0.950
0.820
0.868
1.032
1.044
0.854
0.860
0.920
1.072
0.926
1.152
1.224
0.956
0.852
0.926
1.092
1.036
0.938
1.092
1.162
0.988
1.002
1.304
1.182
0.926
0.912
1.042
1.014
0.894
1.042
0.984
0.932
0.860
0.926
0.970
0.930
0.852
0.900
0.980
0.990
0.912
0.894
0.942
0.956
0.842
0.784
0.750
0.786
0.852
0.946
1.362
1.174
0.988
0.982
0.958
0.858
0.882
0.936
0.894
0.846
0.926
0.926
0.910
0.858
0.968
1.022
0.928
1.028
1.064
1.006
0.922
0.874
0.868
0.898
0.846
0.928
0.990
0.924
0.876
0.982
1.002
0.932
0.908
0.988
1.018
0.918
0.968
1.018
1.040
0.932
0.960
0.958
0.938
0.878
0.924
1.032
0.944
0.884
0.970
0.958
0.898
0.796
0.788
0.798
0.822
0.858
0.872
1.006
1.076
0.934
0.988
1.006
0.922
1.018
1.056
0.954
0.958
1.034
1.014
0.894
0.954
1.024
0.946
0.882
1.010
1.042
0.974
0.874
0.966
1.032
0.920
0.926
0.926
0.968
0.884
0.944
1.008
0.996
0.906
0.968
1.038
0.942
0.894
0.988
1.044
0.916
0.920
1.002
0.980
0.880
0.930
1.012
1.008
0.900
0.984
1.086
1.078
0.948
1.000
1.052
0.990
0.904
0.998
1.060
0.958
0.986
1.040
0.996
0.906
0.978
1.006
0.928
0.936
0.982
1.000
0.898
0.914
0.990
0.988
0.888
0.928
1.058
0.978
0.880
0.932
0.946
0.964
0.872
0.946
1.004
0.986
0.922
0.998
0.966
0.854
0.790
0.750
0.702
0.656
0.630
0.622
0.632
0.628
0.636
0.708
0.746
1.088
0.986
0.890
1.004
1.104
1.056
1.130
1.162
1.124
0.920
0.992
1.030
1.002
0.932
1.080
1.014
0.850
0.918
1.092
0.994
0.946
1.074
1.134
0.952
0.974
1.030
1.044
0.910
0.966
1.080
0.980
0.922
1.070
1.114
0.970
0.970
1.018
0.990
0.868
0.930
1.038
0.960
0.984
1.040
0.994
0.894
0.952
1.020
0.946
0.854
0.994
0.840
0.792
0.778
0.836
1.398
1.234
1.238
1.008
1.110
1.062
0.902
0.894
0.940
0.944
0.836
0.868
0.958
0.918
1.062
1.086
0.940
0.962
1.056
0.970
0.922
1.006
0.996
0.950
0.996
1.072
1.042
0.946
0.944
0.976
0.938
0.906
1.120
1.056
0.964
0.936
1.052
1.028
0.904
0.966
1.092
1.038
0.940
1.068
1.074
0.956
0.966
1.018
0.922
0.916
0.954
0.924
0.880
0.962
1.050
0.942
0.994
1.052
0.984
0.896
0.970
1.018
0.952
0.910
0.946
0.956
0.908
1.020
1.104
0.984
0.922
1.064
1.108
0.986
1.066
1.108
0.982
0.892
1.016
1.092
1.030
0.966
1.082
1.012
0.944
1.088
1.066
0.976
1.002
1.062
1.010
0.920
0.982
1.006
0.936
0.930
1.042
1.030
0.920
0.996
1.026
0.944
0.906
1.040
1.090
0.950
0.974
1.008
0.970
0.908
1.008
1.014
0.914
0.930
1.008
0.966
0.906
0.956
0.990
0.922
0.892
1.018
1.060
0.936
1.014
1.006
0.958
0.898
1.064
1.172
1.014
1.002
1.036
0.970
0.946
1.050
1.068
0.942
0.996
1.074
0.968
0.992
1.058
1.032
0.920
0.952
1.012
1.002
0.900
0.998
0.992
0.924
0.950
1.020
0.938
0.886
0.984
0.996
0.912
0.922
0.996
0.948
0.890
0.948
1.012
0.922
0.950
1.034
1.004
0.868
0.938
1.078
1.032
0.958
1.100
1.130
0.992
1.036
1.082
1.038
0.932
1.004
1.022
0.964
0.958
1.076
1.010
0.912
0.976
1.004
0.956
0.914
0.966
1.020
0.908
0.976
1.022
0.942
0.930
0.994
0.994
0.920
1.012
1.056
0.960
0.966
0.992
0.930
0.914
1.066
1.006
0.968
1.100
1.098
0.974
1.074
1.062
0.956
1.016
1.072
0.976
0.970
1.032
0.972
0.904
0.974
1.028
0.948
0.940
1.002
0.964
0.918
0.992
1.058
0.952
0.992
1.104
0.992
0.894
0.944
0.910
0.872
0.964
1.020
0.938
0.890
1.016
0.990
0.928
0.952
1.032
1.016
0.918
0.970
1.016
0.924
0.894
0.994
1.038
0.934
0.956
1.024
0.994
0.908
1.006
1.038
0.920
0.996
1.030
0.988
0.890
1.000
1.010
0.924
0.984
0.988
0.908
1.000
1.058
0.970
0.944
1.004
1.022
0.940
0.984
1.042
0.974
0.922
1.018
1.030
0.910
0.956
1.014
0.936
0.904
0.980
1.024
0.904
0.936
1.052
0.958
0.932
1.044
1.080
0.962
0.978
1.004
0.922
0.932
1.102
1.080
0.950
1.110
1.120
0.954
0.946
1.112
1.024
0.938
0.918
1.006
1.036
0.928
0.972
1.014
0.948
0.860
0.990
1.000
0.910
0.970
0.986
0.914
0.918
0.970
0.950
0.884
0.962
0.982
0.898
0.894
0.950
0.994
0.912
0.996
1.042
0.936
0.976
1.008
0.912
0.982
1.032
0.928
0.880
0.974
1.002
0.928
0.954
1.046
1.046
0.958
0.984
1.038
0.994
0.906
0.986
1.012
0.930
0.892
0.954
1.008
0.918
0.970
1.096
1.012
0.944
0.992
0.998
0.964
0.996
1.016
0.942
0.848
0.922
1.024
0.944
1.266
1.202
1.014
1.066
1.012
0.904
0.966
1.016
1.002
0.920
0.982
1.036
0.926
0.970
1.028
1.016
0.890
0.954
0.988
0.914
0.848
0.916
0.962
0.920
0.880
1.038
1.028
0.914
0.942
0.984
0.982
0.940
1.048
1.108
0.960
0.976
1.054
1.022
0.952
1.028
1.076
1.000
0.984
1.044
1.010
0.936
1.012
1.026
0.956
0.924
0.992
1.018
0.920
0.974
0.994
0.924
0.922
0.982
0.988
0.924
0.992
0.998
0.958
0.906
0.972
1.012
0.886
0.870
0.924
0.968
0.902
1.016
1.078
0.994
1.024
1.036
0.954
0.954
1.008
0.970
0.900
1.002
1.062
0.934
0.968
1.014
0.934
1.004
1.058
0.986
0.956
1.002
1.020
0.916
0.974
1.072
0.984
0.938
0.996
1.002
0.934
0.972
1.048
1.016
0.918
1.000
1.012
0.924
0.896
0.944
0.952
0.888
0.878
0.924
0.996
0.906
0.976
1.032
0.978
0.888
0.968
1.034
0.956
0.950
1.020
1.040
0.888
0.944
1.004
0.986
0.894
1.036
1.056
0.960
0.990
1.028
0.950
0.892
0.988
1.022
0.930
0.934
0.996
1.036
0.926
1.024
1.068
0.994
0.994
1.094
0.986
0.922
0.944
0.872
0.814
0.794
0.892
1.444
1.300
1.260
1.048
1.042
1.076
1.060
0.916
0.898
0.894
0.976
0.918
1.122
1.076
0.938
0.938
1.046
1.058
0.932
1.046
1.106
0.980
0.964
1.036
0.984
0.926
0.968
1.000
0.918
0.884
0.952
0.950
0.900
0.974
0.994
0.928
0.928
1.000
0.958
0.900
0.942
1.014
0.988
0.914
0.996
1.042
0.968
0.990
1.020
0.956
0.906
1.020
1.014
0.934
1.010
1.078
0.972
0.892
0.920
0.932
0.900
0.914
0.966
0.940
0.892
0.968
1.052
0.992
0.998
1.054
1.016
0.906
0.986
1.030
0.946
0.990
1.052
1.026
0.922
1.016
1.032
0.964
0.936
0.954
0.938
0.906
1.018
1.058
0.976
0.968
1.024
1.018
0.912
0.970
1.052
0.952
0.920
0.994
0.972
0.886
0.918
0.990
0.972
0.914
0.998
1.042
0.984
0.914
0.974
1.032
0.962
0.950
0.994
0.916
0.888
0.996
1.002
0.942
0.994
1.024
0.994
0.932
0.994
1.044
0.974
0.972
1.024
0.942
0.946
1.030
0.992
1.030
1.194
1.064
0.930
0.994
1.074
0.922
0.912
0.960
0.982
0.920
0.976
1.056
0.970
0.916
0.986
0.974
0.906
0.966
1.012
0.962
0.902
0.998
1.034
0.958
1.000
1.052
0.962
0.910
0.982
1.002
0.936
0.970
0.992
0.956
0.922
0.994
0.986
0.930
0.974
1.010
0.994
0.908
0.978
0.988
0.942
0.886
0.966
1.006
0.966
0.994
1.076
0.984
0.910
0.980
1.034
0.972
0.984
1.000
1.004
0.918
0.956
1.036
0.962
0.904
0.996
1.040
0.954
0.996
1.064
1.002
0.892
0.976
1.042
0.970
0.932
0.940
0.904
0.854
0.936
1.010
0.954
0.904
1.034
1.066
0.902
0.944
0.976
0.936
0.944
1.084
1.068
0.966
1.002
1.012
0.962
0.944
1.014
1.050
0.964
0.994
1.024
0.968
0.916
0.990
1.048
0.972
0.998
1.054
0.980
0.928
0.998
1.004
0.982
0.912
0.952
1.026
0.932
0.964
1.054
0.972
0.886
0.956
1.022
0.922
0.942
1.006
0.996
0.914
0.954
0.964
0.954
0.874
0.954
0.984
0.924
0.948
0.992
0.940
0.896
0.944
0.994
0.924
0.876
0.940
1.022
0.946
0.892
0.984
1.022
0.930
0.976
0.998
0.976
0.906
0.990
1.008
0.896
0.970
1.022
0.978
0.928
1.010
1.048
0.958
0.964
1.046
0.998
0.922
1.002
1.044
0.932
0.980
1.004
0.966
0.912
0.998
1.026
0.950
0.950
1.010
1.018
0.904
0.964
0.998
0.938
0.886
1.006
1.036
0.970
0.978
0.982
0.940
0.878
0.926
1.012
0.998
0.922
1.006
1.052
0.956
0.942
1.012
0.962
0.906
0.942
1.018
0.960
0.852
0.924
1.032
0.962
0.920
1.024
1.064
0.974
1.040
1.120
1.018
0.960
1.046
0.996
0.920
0.960
1.004
1.004
0.922
1.000
1.098
0.968
1.008
0.952
0.944
1.040
1.054
0.924
0.970
0.982
0.902
0.938
1.014
0.966
0.918
0.974
1.036
0.996
0.970
0.994
1.004
0.916
0.950
0.988
0.952
0.888
0.938
0.996
0.962
0.908
0.962
0.978
0.922
0.908
0.968
0.956
0.898
0.910
0.944
0.960
0.932
1.010
0.998
0.910
0.988
1.028
0.960
0.958
1.016
1.030
0.948
0.998
1.038
0.956
0.916
0.992
0.932
0.884
0.972
0.974
0.906
0.902
0.986
1.044
0.952
1.058
1.050
0.954
1.056
1.022
0.918
0.940
1.028
0.980
0.900
0.972
1.022
0.920
0.928
0.956
0.928
0.882
0.992
1.066
1.014
0.890
0.972
0.986
0.956
0.868
0.808
0.770
0.712
0.674
0.664
0.650
0.642
0.636
0.622
0.620
0.616
0.610
0.606
0.604
0.604
0.604
0.598
0.592
0.588
0.584
0.580
0.584
0.592
0.610
0.674
0.904
0.928
0.760
0.700
0.658
0.642
0.686
1.076
0.918
1.100
1.066
0.954
1.078
1.136
0.976
0.972
1.064
1.018
0.910
1.046
1.152
0.962
0.904
0.936
1.054
1.040
0.916
0.882
0.900
0.888
0.902
1.040
1.060
0.962
0.924
0.926
0.858
1.004
1.396
1.000
0.860
1.010
1.114
0.944
1.168
1.226
0.992
1.114
1.260
1.056
0.962
1.096
1.134
0.996
1.082
1.072
0.990
0.958
1.064
1.096
0.976
1.054
1.108
1.032
0.934
1.058
1.032
0.928
0.962
0.986
0.994
0.892
0.912
1.008
1.012
0.920
1.012
1.054
0.946
0.948
1.028
0.962
0.888
0.952
1.056
1.028
0.908
1.016
0.986
0.896
0.948
1.002
0.920
0.888
0.948
0.934
0.926
1.000
1.012
0.974
0.954
0.930
0.942
0.862
0.912
1.060
1.102
1.000
1.106
1.130
0.966
1.028
1.066
0.956
0.942
1.078
1.046
0.922
0.970
1.062
0.948
0.920
0.982
0.986
0.910
0.934
0.964
0.930
0.920
1.038
1.040
0.940
0.894
0.956
0.894
0.878
1.076
1.174
0.996
1.100
1.052
0.936
1.034
1.070
0.972
1.054
1.116
0.980
0.974
0.954
1.006
0.916
1.026
1.024
0.984
0.914
0.970
0.976
0.906
0.900
0.998
1.016
0.918
0.982
1.056
0.942
0.892
0.978
0.992
0.936
0.954
1.008
1.014
0.922
0.968
1.018
0.974
0.888
0.942
0.942
0.876
0.924
1.068
0.934
0.888
0.974
1.028
0.954
0.910
0.990
1.030
0.934
0.898
0.950
0.942
0.904
0.922
1.010
1.052
0.952
1.120
1.114
0.960
1.016
1.006
0.938
1.030
1.038
0.930
0.928
0.960
0.982
0.900
0.936
0.978
0.986
0.882
1.000
1.050
0.902
0.904
0.946
0.934
0.878
0.962
1.020
0.956
0.954
1.032
0.970
0.942
1.036
1.044
0.940
0.974
1.030
0.962
0.994
1.020
0.948
0.942
0.994
0.994
0.898
0.932
0.966
0.940
0.882
0.940
0.990
0.904
0.886
0.974
1.002
0.928
0.912
0.960
0.996
0.942
0.968
1.016
0.936
0.916
1.062
1.060
0.960
1.074
1.072
0.988
0.980
1.056
1.006
0.936
1.038
1.008
0.936
0.996
1.016
0.932
0.956
0.996
0.948
0.882
0.974
1.008
0.934
0.964
0.960
0.910
0.876
0.956
1.066
0.956
0.972
1.038
0.976
0.932
0.964
0.982
0.934
0.942
1.018
0.958
0.988
0.978
0.932
0.954
1.050
1.004
0.966
1.004
1.010
0.904
0.932
0.980
0.972
0.904
0.992
1.024
0.932
0.950
0.996
0.938
0.930
0.974
0.996
0.890
0.946
0.988
0.944
0.888
1.006
1.040
0.950
0.934
1.008
1.002
0.926
0.914
0.944
0.978
0.888
0.950
1.014
0.938
0.936
1.000
0.950
0.900
1.006
1.014
0.966
1.000
1.062
0.974
0.902
1.010
1.046
0.932
0.974
1.050
0.986
0.936
0.998
1.002
0.916
0.934
0.968
0.980
0.896
0.968
1.012
0.958
0.876
0.960
1.000
0.942
1.004
1.066
0.996
0.916
0.954
1.022
0.924
0.952
1.000
1.000
0.914
0.988
1.030
0.946
0.936
1.004
1.018
0.922
0.988
0.990
0.936
0.888
0.968
1.024
0.900
0.934
1.008
1.026
0.936
0.982
1.010
0.946
0.958
1.042
1.000
0.894
0.986
0.976
0.954
0.888
0.992
1.008
0.924
0.914
0.934
0.972
0.916
0.958
1.076
0.978
0.902
1.004
1.060
0.970
1.000
1.032
1.000
0.928
1.024
1.024
0.944
0.922
0.960
0.892
0.850
0.912
0.944
0.902
0.852
1.000
1.016
0.932
1.020
1.062
0.950
0.966
1.002
0.984
0.908
0.968
0.998
0.944
0.950
1.022
0.968
0.916
0.996
1.016
0.946
0.982
1.028
0.974
0.894
0.938
0.992
0.946
0.924
1.008
1.032
0.942
0.930
0.998
0.960
0.910
1.024
1.024
0.938
0.978
1.002
0.974
0.906
0.966
1.026
0.964
0.908
0.982
1.012
0.900
0.938
0.970
0.932
0.900
0.980
1.046
0.946
1.010
1.060
0.952
0.964
1.056
0.970
0.904
1.022
1.028
0.958
0.920
0.980
0.954
0.894
0.950
0.998
0.902
0.888
0.982
1.010
0.932
0.950
0.970
0.950
0.900
0.974
0.992
0.930
0.958
1.034
1.002
0.924
1.010
1.022
0.956
0.984
1.018
0.962
0.912
0.992
1.020
0.944
0.968
0.964
0.934
0.930
1.040
1.030
0.952
1.002
1.006
0.958
0.904
0.972
1.030
0.960
0.958
1.030
1.074
0.936
0.950
1.006
0.966
0.914
1.024
1.040
0.986
0.936
1.030
1.030
0.852
0.814
0.770
0.682
0.662
0.664
0.694
0.698
0.676
0.678
0.686
0.706
0.686
0.680
0.674
0.670
0.662
0.654
0.650
0.652
0.682
0.752
0.928
0.904
0.752
0.712
0.680
0.696
0.922
0.868
1.054
1.154
0.982
1.128
1.106
1.118
1.196
1.094
0.918
1.024
1.036
0.960
0.868
0.986
1.094
0.912
1.040
1.060
0.964
0.886
1.004
0.984
0.918
1.002
1.012
0.992
0.922
1.016
1.052
0.922
1.008
1.056
0.952
1.038
1.050
0.922
0.922
1.036
1.078
0.958
1.104
1.088
0.930
0.974
1.052
0.972
0.926
1.076
1.074
0.952
1.062
1.040
0.928
0.926
1.052
1.012
0.902
0.904
0.998
0.976
0.912
1.038
1.106
0.952
1.048
1.130
0.970
0.978
1.080
0.882
0.814
0.860
1.430
1.222
1.284
1.244
1.016
1.034
1.062
0.986
0.932
1.014
0.878
0.826
0.784
0.832
1.108
1.152
0.964
1.414
1.256
1.034
1.066
0.978
0.880
1.002
1.076
1.052
0.958
1.108
1.070
0.908
0.970
1.110
1.072
0.956
1.064
1.032
0.928
1.024
1.082
0.962
0.964
1.040
0.980
0.900
0.992
1.022
0.970
0.930
1.136
1.078
0.930
0.954
0.990
0.944
0.882
0.968
1.074
1.004
0.952
1.176
1.140
1.000
1.038
1.046
0.970
1.024
1.132
1.114
0.964
1.016
1.026
0.950
0.888
1.004
1.108
0.960
1.042
1.044
0.980
0.972
1.090
1.024
0.914
0.910
0.968
0.990
0.910
0.960
1.022
1.002
0.902
0.982
0.992
0.964
0.954
1.000
0.964
0.878
0.942
0.968
0.906
0.936
0.980
0.922
0.934
0.948
0.976
0.924
0.992
1.006
0.942
0.982
1.028
1.030
0.914
0.992
1.032
0.964
0.952
1.010
1.018
0.902
0.934
1.014
1.004
0.904
0.980
1.044
0.948
0.924
0.976
0.990
0.890
0.904
1.004
0.982
0.894
1.008
1.090
0.964
0.904
1.008
0.982
0.904
0.926
0.978
0.950
0.888
1.002
1.056
0.962
1.076
1.116
0.986
0.974
1.020
0.958
0.870
0.948
0.968
0.940
0.912
1.052
1.036
0.944
0.980
1.030
0.974
0.872
0.872
0.934
1.000
0.918
0.990
1.032
0.942
0.906
0.956
1.048
0.922
0.984
1.132
1.022
0.924
1.006
1.008
0.916
0.954
1.036
1.002
0.916
0.990
0.998
0.896
0.910
0.962
0.930
0.860
0.920
0.984
0.892
0.886
1.006
0.930
0.884
0.950
0.998
0.942
0.912
1.006
1.050
0.928
0.930
0.978
1.008
0.920
0.966
1.076
0.996
0.952
1.050
1.100
0.974
1.064
1.062
0.924
0.964
1.042
1.008
0.900
1.030
1.074
1.016
0.938
1.016
1.028
0.966
0.972
1.148
1.046
0.924
1.012
1.042
0.940
0.954
1.026
0.956
0.886
1.008
1.048
0.938
1.022
1.008
0.948
0.906
1.044
1.062
0.936
1.004
1.054
0.978
0.962
1.034
1.016
0.908
0.980
1.000
0.944
0.914
1.012
1.018
0.916
0.900
0.996
0.992
0.922
1.054
1.088
0.952
0.952
0.998
0.968
0.968
1.096
1.048
0.970
1.106
1.094
0.964
0.984
1.004
0.998
0.916
0.974
1.024
0.992
0.912
1.014
1.046
0.938
0.918
0.982
0.992
0.900
0.980
1.010
0.948
0.896
0.946
1.040
0.898
0.874
1.002
1.032
0.934
1.036
1.166
1.044
0.986
1.066
1.058
0.942
0.988
1.022
0.950
0.914
1.084
1.082
0.976
1.016
1.084
0.970
0.900
0.938
0.932
0.914
0.870
0.936
0.962
0.898
0.914
1.062
0.982
0.900
0.996
1.068
0.932
0.940
0.988
0.944
0.910
1.062
1.094
0.880
0.794
0.748
0.788
0.904
0.946
1.122
0.914
1.142
0.878
0.804
0.784
0.748
0.720
0.732
0.914
0.834
0.782
0.756
0.746
0.746
0.864
0.900
0.846
1.082
1.072
0.966
1.032
1.114
1.066
0.854
0.820
0.804
0.862
0.890
1.328
1.170
1.014
0.888
0.854
0.802
0.866
1.056
0.814
0.808
0.880
1.024
0.810
0.852
0.984
0.966
0.994
1.142
1.126
0.950
1.078
1.100
0.920
1.082
1.062
0.942
0.988
1.056
0.970
0.874
0.992
1.046
0.940
0.960
1.038
0.980
0.822
0.800
0.746
0.688
0.744
1.362
0.990
1.384
1.100
0.986
1.092
1.036
0.944
1.066
1.114
0.972
1.154
1.040
0.896
0.976
1.060
0.992
0.952
1.130
1.052
0.924
1.018
1.036
0.976
0.902
0.956
1.030
0.908
0.916
0.942
0.982
0.892
1.006
1.098
0.950
0.946
1.010
0.984
0.922
1.010
1.086
0.974
0.920
1.058
1.082
0.960
0.972
1.030
1.046
0.946
1.084
1.148
0.978
0.988
1.034
0.980
0.880
0.980
1.000
0.978
0.900
1.010
1.080
0.952
1.008
1.006
0.964
0.884
0.974
0.992
0.942
0.822
0.796
0.768
0.776
0.876
1.410
1.232
1.286
1.254
1.018
1.102
1.110
0.978
1.120
1.184
1.000
0.936
1.004
0.978
0.898
1.136
1.036
0.906
0.896
0.966
1.022
0.926
0.942
1.028
1.026
0.916
1.004
1.024
0.924
0.966
1.040
1.010
0.890
0.988
1.014
0.946
0.876
0.990
1.076
0.940
0.968
1.016
0.964
0.888
1.000
1.016
0.912
0.998
1.006
0.942
0.886
1.004
0.996
0.892
0.938
1.022
1.006
0.912
0.980
1.028
0.948
0.884
0.922
1.030
0.934
1.056
1.132
0.962
0.966
1.076
1.000
0.894
0.964
0.956
0.894
0.914
1.088
1.016
0.932
1.090
1.078
0.900
0.830
0.780
0.704
0.660
0.626
0.618
0.608
0.602
0.594
0.592
0.590
0.590
0.588
0.584
0.582
0.576
0.582
0.578
0.572
0.570
0.560
0.562
0.560
0.560
0.564
0.572
0.592
0.634
0.740
0.852
0.828
1.004
1.042
1.064
1.082
1.052
1.142
1.084
0.932
0.968
1.132
0.948
1.066
1.052
0.874
1.028
1.018
0.902
1.056
1.042
0.862
0.884
1.092
0.904
0.990
1.034
0.938
0.864
0.852
0.832
0.856
1.276
1.026
0.952
1.152
1.018
0.928
1.070
1.020
0.898
1.012
1.010
0.906
1.072
1.146
1.008
0.934
1.044
1.064
0.968
1.032
1.032
0.982
0.920
0.984
1.070
0.966
0.944
1.090
1.030
0.902
0.932
0.956
0.910
0.886
0.956
0.948
0.852
0.892
0.908
0.874
0.844
0.842
0.776
0.746
0.722
0.726
0.776
0.884
0.862
0.860
0.930
0.998
0.948
1.026
1.012
0.896
0.926
0.958
0.864
0.922
0.954
0.900
0.876
0.944
0.956
0.856
0.916
0.880
0.862
0.772
0.738
0.708
0.772
0.820
0.748
0.734
0.700
0.706
0.702
0.718
0.762
0.762
1.010
0.992
0.900
0.980
1.068
0.870
0.782
0.760
0.770
0.798
0.802
0.874
0.888
0.898
1.088
1.046
0.848
0.840
0.850
0.818
0.862
0.900
0.964
0.884
1.052
1.110
1.016
0.884
0.858
0.888
0.900
1.064
1.146
0.868
0.852
0.968
0.994
0.960
1.106
0.968
0.826
0.810
0.892
0.952
0.984
1.222
1.148
1.060
0.906
0.788
0.756
0.734
0.816
0.882
1.246
1.046
1.064
1.118
1.008
1.000
1.014
0.910
0.972
1.070
0.952
0.906
0.950
0.946
0.886
0.986
1.058
0.930
0.796
0.770
0.814
0.890
0.888
0.894
0.984
0.994
1.226
1.142
1.008
1.012
1.066
0.926
0.956
0.996
0.984
0.882
0.930
0.964
0.934
0.956
1.020
1.028
0.902
0.984
0.980
0.956
0.838
0.818
0.814
0.842
1.074
1.084
0.954
1.104
1.050
0.968
0.894
0.866
0.844
0.892
1.216
1.042
1.066
0.926
0.854
0.798
0.776
0.722
0.760
1.026
0.926
1.088
0.942
1.074
1.112
0.852
0.786
0.730
0.656
0.628
0.616
0.622
0.652
0.662
0.704
0.690
1.128
0.928
0.978
1.104
1.102
1.034
1.226
1.154
1.058
1.114
1.096
0.956
1.046
1.114
1.020
0.896
0.994
1.036
0.974
0.890
0.962
0.944
0.890
0.938
1.110
0.944
0.956
0.846
0.800
0.786
0.888
0.990
0.890
0.944
1.112
0.954
0.932
1.064
0.986
0.864
0.956
1.006
0.876
0.922
1.008
0.984
0.926
1.120
1.110
0.916
0.804
0.790
0.902
0.998
1.012
1.282
1.128
1.082
1.202
1.160
0.892
0.892
0.974
0.920
0.886
0.984
0.970
0.916
0.962
0.932
0.816
0.774
0.762
0.768
0.806
0.884
0.918
0.896
1.118
1.132
0.964
0.948
0.942
0.852
1.010
1.068
0.964
1.072
1.136
0.996
1.092
1.092
0.954
0.992
1.056
0.974
0.888
1.026
1.064
0.964
0.938
1.010
0.916
0.806
0.766
0.808
0.918
0.924
1.204
1.164
1.020
1.106
0.992
0.830
0.814
0.864
0.928
0.900
1.190
1.134
0.976
1.108
1.142
1.020
1.130
1.072
0.986
0.916
0.872
1.020
1.070
0.956
0.878
1.032
1.056
0.944
0.934
1.014
1.014
0.920
0.994
1.014
0.960
0.882
0.958
0.998
0.944
0.916
1.004
1.024
0.902
0.886
0.960
1.018
0.856
0.866
0.876
0.890
0.862
0.900
1.032
0.994
1.060
0.974
0.956
0.870
0.894
0.878
0.828
0.926
1.240
1.080
1.078
1.184
1.080
0.954
1.036
1.048
0.938
1.034
1.020
0.994
0.896
1.016
1.082
0.990
0.920
1.058
1.104
0.964
0.994
1.048
1.002
0.900
0.980
1.064
1.064
0.946
1.092
1.112
0.954
1.000
1.088
1.018
0.924
1.026
1.046
0.976
0.946
1.044
0.982
0.874
0.886
0.916
0.916
0.862
0.944
0.970
0.954
0.844
0.828
0.834
0.834
0.858
1.006
1.164
0.970
1.124
1.080
0.930
0.950
0.986
0.952
0.872
1.038
1.084
1.020
0.944
1.056
0.990
0.896
0.880
0.922
0.946
0.874
0.946
1.002
0.948
0.884
0.988
0.986
0.886
0.862
0.990
1.022
0.944
1.006
1.074
1.008
0.924
0.956
1.026
0.934
0.950
1.018
1.024
0.890
0.946
1.022
0.950
0.968
1.288
0.932
0.784
0.708
0.686
1.218
0.808
0.852
1.018
0.882
0.980
0.934
0.958
1.110
0.898
0.874
0.920
0.960
0.930
0.950
1.002
0.934
1.094
1.078
0.936
1.008
1.028
0.906
0.876
0.948
0.948
0.884
0.948
1.024
0.956
0.858
0.886
0.802
0.746
0.724
0.796
0.884
0.888
1.292
1.156
1.056
1.198
1.090
0.944
1.010
0.984
0.850
0.914
1.008
0.990
0.906
1.156
1.124
1.034
1.184
1.084
0.954
1.116
1.106
0.932
0.942
0.976
0.922
0.890
1.020
1.086
1.018
0.900
0.894
0.948
0.908
1.032
0.900
0.890
0.876
1.058
1.344
1.126
1.256
1.204
1.004
1.016
1.064
0.944
0.940
1.086
1.024
0.912
0.964
1.066
0.950
0.906
1.048
1.056
0.932
0.922
1.042
1.002
0.946
1.086
1.070
0.956
0.972
0.986
0.910
0.888
1.048
1.022
0.932
0.958
0.996
0.966
0.872
0.918
1.074
0.944
0.964
1.004
0.970
0.894
0.954
0.992
0.912
0.898
0.986
1.014
0.908
0.960
0.998
0.938
0.904
1.072
1.076
0.964
1.048
1.152
1.050
0.940
1.040
1.088
0.934
1.016
1.096
0.982
0.938
1.064
1.060
0.956
1.006
1.052
0.992
0.942
1.250
1.118
0.966
1.064
1.096
0.950
0.950
1.108
1.094
0.948
0.966
1.000
0.978
0.888
0.982
0.992
0.926
0.954
1.040
1.008
0.938
1.048
0.986
0.912
1.022
1.026
0.928
0.972
1.098
1.046
0.886
0.924
0.992
0.960
0.910
1.124
1.174
0.976
1.022
1.076
1.000
0.908
0.994
0.996
0.900
0.954
1.032
0.954
0.966
1.084
1.000
0.920
0.988
1.004
0.948
0.890
1.050
1.034
0.924
0.950
1.012
0.944
0.850
0.904
0.972
0.942
0.936
1.008
0.850
0.772
0.750
0.768
0.950
0.888
1.384
1.200
1.218
1.192
0.978
1.100
1.166
0.896
0.824
0.816
0.892
0.890
1.134
1.348
1.124
1.232
1.116
0.944
0.988
1.022
0.878
0.798
0.768
0.704
0.714
0.948
0.960
1.234
1.026
1.258
1.214
1.068
1.190
1.184
0.946
0.996
1.130
1.076
1.022
1.236
1.104
0.852
0.816
0.806
0.818
0.872
0.990
1.074
0.944
1.336
1.186
1.128
1.008
0.926
0.870
0.982
1.058
0.970
1.010
1.118
1.018
0.940
1.064
1.100
0.932
0.964
1.038
0.926
0.882
1.058
1.104
0.990
1.050
1.076
0.940
0.884
0.996
1.028
0.936
0.902
0.924
0.930
0.866
0.864
0.916
0.932
0.890
1.090
1.120
0.974
1.042
1.056
0.926
0.876
0.892
0.840
0.798
0.784
0.882
1.032
1.086
1.252
1.070
1.024
1.046
1.054
0.926
0.868
0.860
0.930
0.908
1.368
1.258
1.120
1.214
1.040
0.912
0.986
0.982
0.908
0.908
1.060
1.096
0.968
0.990
1.064
1.024
0.926
1.026
1.116
0.990
0.946
1.024
0.956
0.892
1.026
1.038
0.910
0.902
0.962
1.092
0.970
0.922
0.962
0.926
0.860
0.944
1.128
1.042
0.882
0.902
1.020
0.984
0.904
1.076
1.118
0.988
1.024
1.078
1.000
0.980
1.082
0.998
0.944
1.042
1.080
0.944
0.974
1.028
0.922
0.900
1.008
1.076
0.982
0.970
1.012
0.946
0.888
1.014
1.018
0.950
0.980
1.092
0.974
0.896
0.960
0.984
0.934
0.854
0.874
0.952
0.908
1.106
1.226
1.024
1.024
1.074
0.978
1.024
1.142
1.020
0.902
0.980
0.966
0.914
1.018
1.034
0.950
0.972
1.050
1.024
0.910
0.912
0.928
0.922
0.994
1.144
1.020
0.908
1.016
1.044
0.936
0.966
1.000
0.942
0.892
0.968
1.062
0.944
1.016
1.068
0.950
0.966
1.038
0.950
0.938
1.032
1.030
0.932
0.974
1.008
0.928
0.940
1.040
0.942
0.906
0.964
1.068
0.956
0.930
1.006
1.008
0.986
1.032
1.068
0.958
1.022
1.058
0.976
0.910
0.996
1.030
0.958
0.944
1.016
0.982
0.912
0.978
1.068
0.974
0.884
0.962
0.982
0.908
0.936
1.070
1.018
0.916
1.010
1.026
0.926
0.946
1.028
1.020
0.954
1.102
1.096
0.954
0.930
0.994
0.982
0.942
1.030
1.108
0.990
0.938
1.068
1.100
0.952
1.014
1.046
0.952
0.782
0.708
0.684
1.108
0.768
0.704
0.672
0.634
0.640
0.652
0.668
0.646
0.644
0.644
0.642
0.630
0.622
0.622
0.610
0.608
0.604
0.606
0.598
0.588
0.588
0.590
0.596
0.614
0.650
0.720
0.812
0.764
0.822
0.884
0.944
0.942
0.788
0.772
0.776
0.904
0.988
0.838
1.202
1.236
1.064
0.878
0.814
0.760
0.782
0.978
1.266
0.994
0.912
0.952
0.868
0.938
1.340
1.146
1.278
1.222
1.080
1.136
1.114
0.946
1.200
1.234
0.978
1.166
1.276
0.992
1.122
1.132
0.916
0.972
0.992
0.922
0.984
1.320
1.250
1.056
0.914
0.856
0.808
0.868
1.436
1.278
1.292
1.286
1.152
0.878
0.926
1.046
0.930
0.980
1.074
1.056
0.946
1.316
1.204
0.968
0.960
1.002
0.834
0.768
0.768
0.910
0.926
0.916
1.410
1.088
1.152
1.006
0.954
1.354
1.144
1.042
1.262
1.030
0.988
1.102
1.040
0.958
1.072
1.162
0.974
0.844
0.868
0.984
0.972
1.198
1.224
1.122
1.330
1.134
1.052
1.084
1.132
0.926
0.874
0.880
0.856
0.880
1.416
1.220
1.260
1.318
1.160
1.054
1.106
1.004
0.924
1.058
1.088
0.928
1.032
1.180
1.076
0.894
0.854
0.848
0.810
0.838
0.962
0.974
1.062
1.414
1.182
1.202
1.200
0.990
0.960
1.042
1.088
0.946
1.056
1.138
1.034
0.948
1.062
1.098
0.922
0.970
1.036
1.286
0.884
0.858
0.952
1.392
1.388
1.408
1.192
1.332
1.240
0.990
1.072
1.052
0.954
0.938
1.052
0.886
0.818
0.806
0.814
0.900
0.854
0.966
0.938
0.992
1.384
1.176
1.110
1.308
1.012
1.000
1.070
1.068
0.950
1.156
1.222
0.990
1.080
1.106
0.912
0.952
1.320
1.136
0.966
1.124
1.268
1.068
1.090
1.084
0.968
0.842
0.800
0.878
1.346
1.106
0.936
0.988
0.958
0.902
1.196
1.202
0.932
0.932
1.044
0.934
0.918
1.118
1.030
0.978
1.288
1.196
1.002
1.104
1.052
0.962
1.016
1.086
0.962
0.996
1.066
1.006
0.908
0.892
0.888
0.844
0.808
0.858
0.984
0.958
1.356
1.174
1.070
1.176
1.182
0.960
1.054
1.134
1.054
0.928
1.052
1.224
1.068
0.876
0.898
0.956
0.870
0.826
0.884
0.984
0.864
1.004
1.254
1.028
1.042
1.182
1.056
0.928
1.012
1.054
0.934
1.038
1.068
0.976
0.892
0.992
1.006
0.906
0.976
1.180
1.032
0.930
1.052
1.012
0.912
0.950
0.888
0.844
0.836
0.908
0.980
0.946
1.144
1.056
0.976
1.130
1.098
0.952
1.018
1.030
0.922
1.004
1.050
1.034
0.900
1.006
1.138
0.994
1.006
1.082
1.072
0.938
1.092
1.108
0.988
1.018
1.096
1.026
0.922
0.974
1.080
1.010
0.904
1.016
1.092
0.982
1.032
1.110
1.082
0.958
1.048
0.990
0.916
1.070
1.046
0.996
0.962
0.986
0.966
0.914
1.080
1.080
0.960
0.992
1.186
1.148
1.010
1.304
1.184
0.960
0.990
1.150
1.046
0.954
1.312
1.194
0.964
0.990
1.032
0.944
0.998
1.366
1.130
0.954
1.020
1.066
0.924
1.046
1.108
1.066
0.964
1.066
1.174
0.992
0.968
1.070
1.044
0.984
0.962
1.058
0.996
0.904
1.010
1.050
1.000
0.924
1.084
1.116
0.944
1.040
1.088
0.944
0.972
1.076
1.080
0.964
1.084
1.128
0.960
0.992
1.042
0.958
0.894
1.024
0.934
0.948
0.890
1.004
1.074
1.050
0.942
1.108
1.304
1.048
1.086
1.086
0.986
1.024
1.118
0.984
1.122
1.178
0.934
0.942
0.974
0.952
0.964
1.106
1.064
0.964
1.168
1.104
0.954
0.984
1.166
0.926
0.820
0.790
0.782
0.804
0.920
1.458
1.200
1.286
1.180
1.058
1.322
1.218
0.988
1.076
0.890
0.800
0.780
0.790
0.932
0.964
1.430
1.206
1.130
1.278
1.130
0.988
1.118
1.060
0.946
1.030
1.106
0.954
0.954
1.082
1.084
0.956
0.958
0.996
0.958
0.836
0.860
0.882
0.904
0.886
1.144
1.126
0.950
1.084
1.096
0.998
0.938
1.118
1.096
0.972
0.884
0.978
1.086
0.920
0.942
1.062
1.000
0.928
1.284
1.084
0.896
0.904
0.968
1.002
0.970
1.360
1.200
1.006
1.270
1.204
0.968
1.060
1.106
1.028
0.910
1.050
1.042
0.954
1.008
1.080
1.016
0.934
0.966
1.056
1.068
0.950
1.046
1.128
1.068
0.952
1.074
1.042
0.982
1.064
1.136
1.130
0.974
1.042
1.092
0.954
1.028
1.094
0.990
1.006
1.072
1.154
0.996
1.058
1.144
1.054
1.016
1.060
1.012
0.904
0.970
1.016
0.912
0.946
1.102
1.090
0.958
1.034
1.066
0.982
0.900
1.066
1.120
1.036
0.932
1.018
1.068
0.948
1.000
1.116
1.006
0.888
0.932
1.050
0.976
0.958
1.112
1.146
0.982
0.950
0.968
0.978
0.902
1.026
1.156
0.962
0.890
1.000
1.004
0.832
0.790
0.788
0.896
0.848
0.976
0.898
0.910
1.016
0.910
0.996
1.194
1.076
0.842
0.822
0.818
0.856
0.950
1.048
1.118
1.028
1.070
1.062
0.928
0.900
0.942
1.002
0.994
1.146
1.100
0.984
1.058
1.134
0.912
0.818
0.802
0.832
1.192
0.956
1.220
1.206
1.068
1.274
1.256
1.056
1.188
1.104
0.906
0.960
1.000
0.934
0.964
1.074
0.956
0.932
1.020
0.998
0.952
1.000
0.898
1.018
1.138
1.010
1.066
1.284
1.122
1.098
1.046
0.944
0.952
1.108
1.074
0.968
1.070
1.126
1.004
1.010
1.038
0.974
0.908
0.910
0.848
0.830
0.882
0.990
1.016
1.018
1.342
1.232
1.106
1.104
0.960
0.956
1.036
0.980
0.972
1.202
1.152
0.988
1.262
1.206
0.998
0.986
1.108
1.000
0.922
1.016
1.010
0.924
0.992
1.060
1.008
0.924
0.986
1.112
0.980
0.928
1.092
1.114
0.994
1.134
1.130
0.960
0.996
1.018
0.986
0.940
1.166
1.126
0.998
1.040
1.104
1.034
0.856
0.822
0.784
0.762
0.776
0.924
0.854
1.032
0.890
0.864
0.968
1.036
0.972
1.280
1.152
1.026
1.234
1.162
0.982
1.124
1.148
0.988
1.134
1.122
1.010
1.008
1.102
1.026
0.896
0.920
0.970
0.978
0.988
0.948
0.898
0.824
0.862
0.954
0.892
1.144
1.066
1.124
1.236
1.068
1.078
1.080
0.938
0.894
0.986
1.064
0.898
0.924
0.862
0.824
0.894
0.946
0.916
0.996
1.124
1.046
0.942
1.026
1.028
0.912
0.944
0.972
0.892
0.848
0.934
1.314
1.130
0.952
1.116
1.212
0.976
0.956
0.956
0.876
0.970
0.928
0.900
1.060
1.298
1.102
1.052
1.016
0.858
0.794
0.810
0.894
0.888
1.292
1.246
1.068
1.238
1.066
1.026
1.184
1.046
1.064
1.014
0.914
0.894
1.076
1.040
0.934
0.994
1.096
1.000
0.886
0.946
1.020
1.034
0.926
1.080
1.102
1.020
0.886
0.884
0.882
0.882
1.012
1.096
1.014
1.452
1.212
0.996
1.198
1.008
0.918
1.042
1.038
0.938
1.062
1.072
1.092
0.972
0.900
0.838
0.802
0.792
0.788
0.776
0.810
0.872
0.908
1.382
1.214
1.016
1.258
1.140
0.990
1.050
1.114
0.892
0.834
0.868
1.012
1.000
1.208
1.310
1.124
1.224
1.244
1.168
1.074
1.016
0.978
0.886
0.998
1.028
0.974
0.876
0.964
1.056
0.980
0.944
1.168
1.212
1.058
1.128
1.112
1.004
0.886
1.002
1.236
1.156
0.950
0.972
1.088
1.062
0.892
0.950
1.074
1.062
1.016
1.378
1.256
1.020
1.062
0.982
0.890
0.900
0.982
0.942
0.876
0.926
0.916
0.868
0.918
0.984
0.910
0.946
1.008
0.988
0.888
0.944
1.050
0.930
0.868
0.948
1.044
0.926
0.990
1.180
1.072
0.934
1.068
1.218
1.034
0.908
0.990
0.992
0.864
0.812
0.768
0.708
0.670
0.652
0.654
0.646
0.638
0.640
0.642
0.628
0.614
0.596
0.598
0.602
0.596
0.594
0.588
0.582
0.582
0.574
0.582
0.578
0.574
0.572
0.564
0.568
0.584
0.630
0.688
0.786
0.864
0.934
0.992
0.968
0.858
0.954
1.124
1.096
0.938
0.952
1.254
1.108
0.998
1.300
1.148
0.970
1.204
1.058
0.886
1.054
1.032
0.866
1.014
1.060
0.940
1.198
1.000
0.868
0.926
1.078
0.908
0.954
1.078
0.920
1.058
0.994
0.908
0.892
0.932
1.040
0.946
0.990
1.228
1.060
0.912
1.082
1.138
1.006
1.042
1.052
0.932
0.868
0.920
0.974
0.924
0.952
1.110
0.994
0.902
0.944
0.948
0.888
0.950
0.874
0.846
0.904
1.158
0.944
1.110
0.974
0.994
1.126
0.952
0.910
0.956
0.974
0.890
1.006
0.908
0.826
0.800
0.856
0.994
0.900
1.106
1.358
1.238
1.258
1.078
0.982
1.068
1.006
0.910
1.020
0.992
0.900
0.998
1.008
0.922
0.860
0.872
0.854
1.034
1.158
1.002
1.322
1.156
0.962
0.966
1.044
0.904
0.846
0.996
1.310
1.064
1.104
1.164
0.954
0.970
1.046
1.072
0.850
0.860
0.920
1.012
0.944
1.322
1.180
0.952
0.970
0.952
0.880
0.926
0.980
1.028
0.916
1.030
1.026
0.904
0.880
0.954
0.960
0.884
0.904
0.922
0.846
0.854
0.926
0.928
0.832
0.890
0.962
0.918
0.848
0.914
0.900
0.866
0.826
0.932
1.060
0.940
1.020
1.090
0.944
0.958
1.014
0.930
0.930
0.940
0.964
0.858
0.880
0.936
0.896
0.874
0.956
0.928
0.914
1.062
1.006
0.872
0.812
0.812
0.934
0.940
1.138
1.052
0.918
1.002
1.080
0.912
0.928
0.942
0.846
0.822
0.884
0.894
0.840
0.864
0.920
0.902
0.856
0.930
0.922
0.858
0.900
0.926
0.854
0.858
0.956
0.886
0.832
0.810
0.792
0.768
0.764
0.734
0.712
0.704
0.690
0.678
0.666
0.658
0.656
0.664
0.728
0.918
0.850
0.790
0.874
0.984
0.938
0.846
0.924
1.056
1.048
0.916
1.070
1.026
0.900
0.850
0.918
0.948
0.882
1.024
1.010
0.892
0.898
0.962
1.002
0.896
0.960
1.084
0.940
0.840
0.896
1.410
1.086
0.908
1.028
1.004
0.918
0.860
0.816
0.790
0.766
0.754
0.782
0.798
0.820
0.830
0.824
0.852
0.846
0.850
0.836
0.854
0.822
0.830
0.912
0.874
0.862
0.858
0.874
0.944
0.864
0.954
0.908
0.852
0.966
0.936
0.836
0.868
0.950
0.822
0.828
0.894
0.894
0.848
0.936
0.940
0.856
0.868
0.856
0.822
0.838
0.886
0.868
0.852
0.964
0.944
0.916
0.934
0.870
0.886
0.868
0.832
0.840
0.824
0.812
0.814
0.864
0.876
0.852
0.924
0.922
0.866
0.918
0.930
0.878
0.908
0.910
0.848
0.866
0.866
0.820
0.854
0.886
0.878
0.842
0.876
0.902
0.848
0.890
0.920
0.864
0.880
0.878
0.830
0.832
0.820
0.804
0.816
0.822
0.842
0.868
0.860
0.872
0.884
0.868
0.898
0.886
0.860
0.878
0.850
0.830
0.872
0.886
0.848
0.864
0.862
0.878
0.892
0.902
0.856
0.864
0.846
0.840
0.852
0.830
0.850
0.894
0.872
0.900
0.894
0.874
0.880
0.910
0.868
0.860
0.822
0.802
0.788
0.776
0.776
0.766
0.780
0.814
0.768
0.766
0.790
0.898
0.968
0.880
0.982
0.984
0.874
0.852
0.858
0.820
0.802
0.818
0.820
0.802
0.816
0.824
0.804
0.822
0.850
0.828
0.820
0.848
0.840
0.816
0.826
0.822
0.788
0.786
0.832
0.844
0.814
0.850
0.840
0.806
0.824
0.842
0.820
0.800
0.844
0.894
0.820
0.818
0.870
0.884
0.850
0.924
0.918
0.870
0.912
0.898
0.848
0.868
0.880
0.828
0.846
0.840
0.812
0.836
0.864
0.824
0.838
0.832
0.814
0.844
0.852
0.810
0.812
0.798
0.760
0.766
0.922
0.952
0.868
0.990
1.000
0.866
0.908
0.922
0.842
0.864
0.860
0.828
0.858
0.864
0.832
0.860
0.830
0.812
0.830
0.820
0.812
0.830
0.858
0.858
0.838
0.900
0.930
0.884
0.846
0.868
0.858
0.818
0.818
0.836
0.876
0.872
0.832
0.850
0.884
0.854
0.824
0.842
0.870
0.832
0.822
0.834
0.846
0.806
0.822
0.882
0.856
0.822
0.852
0.878
0.848
0.812
0.818
0.820
0.822
0.786
0.796
0.820
0.816
0.806
0.838
0.882
0.782
0.750
0.704
0.650
0.628
0.686
0.780
0.732
0.998
0.938
0.804
0.856
0.912
0.852
0.824
0.832
0.842
0.804
0.798
0.822
0.812
0.792
0.808
0.822
0.830
0.794
0.808
0.816
0.798
0.782
0.804
0.816
0.802
0.800
0.830
0.834
0.798
0.798
0.798
0.788
0.772
0.774
0.776
0.768
0.778
0.806
0.890
0.820
0.834
0.896
0.898
0.838
0.838
0.842
0.816
0.790
0.792
0.808
0.802
0.828
0.848
0.842
0.828
0.858
0.864
0.816
0.826
0.876
0.854
0.826
0.852
0.856
0.828
0.806
0.810
0.818
0.782
0.790
0.816
0.810
0.786
0.804
0.790
0.782
0.814
0.820
0.800
0.798
0.814
0.784
0.770
0.750
0.740
0.732
0.742
0.934
1.042
0.924
0.832
0.932
0.952
0.832
0.846
0.868
0.832
0.844
0.852
0.816
0.808
0.788
0.780
0.790
0.786
0.812
0.844
0.818
0.874
0.898
0.862
0.868
0.884
0.890
0.850
0.900
0.944
0.874
0.866
0.908
0.904
0.850
0.878
0.886
0.850
0.856
0.870
0.842
0.816
0.876
0.900
0.806
0.780
0.752
0.788
1.114
0.860
0.950
1.066
0.914
0.874
0.910
0.908
0.850
0.850
0.862
0.832
0.840
0.848
0.814
0.836
0.854
0.816
0.836
0.860
0.826
0.814
0.826
0.834
0.798
0.810
0.822
0.798
0.790
0.798
0.800
0.784
0.792
0.796
0.810
0.792
0.786
0.792
0.792
0.786
0.772
0.784
0.776
0.758
0.760
0.774
0.776
0.758
0.760
0.782
0.778
0.762
0.768
0.758
0.740
0.722
0.716
0.714
0.732
0.732
0.744
0.772
0.816
0.780
0.792
0.806
0.784
0.768
0.780
0.770
0.758
0.762
0.750
0.740
0.734
0.742
0.742
0.744
0.738
0.734
0.740
0.752
0.758
0.738
0.732
0.708
0.672
0.622
0.606
0.692
1.388
0.866
0.836
0.976
0.932
0.834
0.910
0.940
0.902
0.850
0.852
0.842
0.804
0.812
0.808
0.812
0.802
0.782
0.768
0.762
0.760
0.768
0.748
0.750
0.750
0.758
0.744
0.744
0.748
0.756
0.774
0.756
0.766
0.776
0.790
0.778
0.802
0.802
0.798
0.784
0.778
0.772
0.780
0.786
0.802
0.792
0.758
0.742
0.736
0.756
0.756
0.762
0.752
0.744
0.740
0.738
0.722
0.722
0.686
0.644
0.628
0.634
0.614
0.604
0.600
0.592
0.588
0.582
0.576
0.576
0.574
0.570
0.564
0.562
0.558
0.554
0.552
0.550
0.552
0.548
0.546
0.546
0.554
0.570
0.588
0.594
0.600
0.618
0.644
0.688
0.730
0.712
0.698
0.738
0.768
0.820
0.760
0.766
0.820
0.828
0.824
0.790
0.814
0.828
0.840
0.794
0.782
0.790
0.812
0.808
0.794
0.822
0.858
0.850
0.812
0.844
0.866
0.808
0.828
0.848
0.816
0.794
0.824
0.828
0.806
0.838
0.854
0.822
0.848
0.856
0.838
0.834
0.866
0.838
0.842
0.934
0.934
0.868
0.884
0.876
0.846
0.822
0.886
0.876
0.830
0.842
0.858
0.840
0.806
0.846
0.884
0.866
0.830
0.862
0.862
0.822
0.800
0.844
0.838
0.806
0.806
0.832
0.822
0.780
0.794
0.800
0.790
0.766
0.778
0.782
0.774
0.762
0.782
0.802
0.788
0.768
0.776
0.780
0.778
0.780
0.806
0.828
0.784
0.786
0.828
0.814
0.782
0.806
0.824
0.810
0.788
0.826
0.862
0.840
0.832
0.882
0.892
0.850
0.798
0.808
0.808
0.782
0.776
0.810
0.846
0.810
0.818
0.832
0.838
0.816
0.832
0.808
0.790
0.802
0.800
0.788
0.804
0.844
0.828
0.852
0.898
0.836
0.828
0.860
0.848
0.804
0.806
0.826
0.830
0.810
0.830
0.846
0.820
0.804
0.824
0.834
0.808
0.806
0.820
0.820
0.778
0.770
0.774
0.778
0.764
0.748
0.752
0.748
0.760
0.770
0.790
0.790
0.774
0.756
0.728
0.698
0.670
0.684
0.766
0.834
1.358
1.024
0.852
0.904
0.900
0.850
0.810
0.844
0.836
0.796
0.830
0.846
0.824
0.810
0.846
0.824
0.792
0.814
0.826
0.798
0.794
0.818
0.806
0.778
0.790
0.784
0.788
0.782
0.824
0.824
0.802
0.816
0.816
0.788
0.794
0.814
0.814
0.782
0.802
0.830
0.864
0.778
0.762
0.738
0.760
0.848
0.882
1.356
1.212
0.936
0.936
0.938
0.856
0.804
0.816
0.876
0.874
0.822
0.856
0.924
0.912
0.862
0.876
0.906
0.884
0.842
0.824
0.862
0.886
0.844
0.826
0.860
0.878
0.854
0.844
0.870
0.874
0.870
0.890
0.962
0.950
0.902
0.844
0.820
0.832
0.872
0.822
0.798
0.866
0.892
0.876
0.828
0.870
0.860
0.810
0.772
0.752
0.714
0.670
0.698
0.732
0.740
1.004
0.896
0.826
0.830
0.874
0.878
0.778
0.756
0.708
0.650
0.650
0.732
0.792
1.020
0.924
0.854
0.840
0.900
0.970
0.858
0.812
0.822
0.862
0.944
0.824
0.800
0.850
0.908
0.838
0.812
0.818
0.822
0.840
0.974
0.940
0.906
0.856
0.882
0.892
0.888
0.872
0.846
0.914
0.966
0.880
0.886
0.914
0.932
0.862
0.844
0.870
0.908
0.952
0.864
0.878
0.982
0.926
0.838
0.772
0.758
0.804
0.870
0.806
0.836
0.870
0.916
0.874
0.836
0.836
0.838
0.804
0.782
0.782
0.788
0.792
0.776
0.768
0.796
0.820
0.824
0.788
0.808
0.818
0.806
0.778
0.790
0.784
0.780
0.764
0.772
0.778
0.786
0.770
0.770
0.802
0.832
0.806
0.796
0.818
0.850
0.836
0.804
0.844
0.854
0.824
0.794
0.816
0.840
0.846
0.804
0.828
0.824
0.810
0.758
0.734
0.360
0.334
0.632
0.610
0.594
0.584
0.576
0.568
0.566
0.560
0.558
0.556
0.552
0.552
0.550
0.546
0.546
0.548
0.550
0.554
0.556
0.558
0.554
0.552
0.548
0.546
0.542
0.538
0.536
0.536
0.558
0.638
0.662
0.658
0.676
0.762
0.996
0.882
0.880
1.004
1.052
0.886
0.980
1.202
1.006
0.834
0.904
1.178
0.912
0.824
0.912
0.918
0.844
0.918
0.990
0.990
0.860
0.880
0.962
0.884
0.832
0.882
0.924
0.874
0.828
0.876
0.908
0.830
0.820
0.886
0.890
0.838
0.880
0.926
0.926
0.870
0.910
0.932
0.850
0.824
0.902
0.940
0.916
0.846
0.884
0.920
0.910
0.872
0.820
0.884
0.898
0.876
0.824
0.848
0.862
0.868
0.808
0.806
0.852
0.902
0.824
0.800
0.834
0.844
0.810
0.808
0.856
0.860
0.806
0.818
0.832
0.826
0.832
0.796
0.784
0.834
0.846
0.820
0.832
0.816
0.792
0.806
0.812
0.818
0.792
0.810
0.816
0.812
0.780
0.768
0.768
0.774
0.772
0.750
0.750
0.764
0.792
0.810
0.776
0.790
0.820
0.824
0.842
0.808
0.810
0.834
0.858
0.816
0.846
0.834
0.788
0.786
0.796
0.824
0.794
0.806
0.836
0.818
0.802
0.842
0.846
0.812
0.818
0.820
0.808
0.786
0.796
0.814
0.824
0.804
0.832
0.848
0.808
0.826
0.834
0.830
0.794
0.802
0.808
0.784
0.770
0.784
0.782
0.796
0.782
0.788
0.810
0.804
0.778
0.782
0.812
0.802
0.776
0.774
0.776
0.764
0.742
0.734
0.734
0.732
0.726
0.732
0.724
0.722
0.724
0.742
0.762
0.738
0.730
0.756
0.762
0.766
0.758
0.778
0.788
0.774
0.756
0.756
0.760
0.784
0.758
0.752
0.792
0.840
0.808
0.790
0.832
0.802
0.784
0.748
0.776
0.866
0.832
0.792
0.862
1.032
1.056
0.878
0.888
0.908
0.868
0.820
0.866
0.950
0.934
0.888
0.854
0.836
0.842
0.844
0.830
1.004
0.940
0.908
0.902
0.954
0.880
0.836
0.876
0.918
0.848
0.802
0.784
0.842
0.910
0.862
0.832
0.814
0.834
0.844
0.806
0.800
0.858
0.858
0.830
0.846
0.884
0.874
0.824
0.820
0.874
0.872
0.816
0.790
0.820
0.814
0.780
0.786
0.828
0.872
0.836
0.808
0.840
0.824
0.800
0.810
0.838
0.840
0.810
0.840
0.838
0.816
0.840
0.838
0.808
0.848
0.826
0.824
0.822
0.846
0.860
0.812
0.812
0.848
0.848
0.818
0.828
0.846
0.838
0.808
0.812
0.806
0.776
0.754
0.736
0.734
0.732
0.720
0.684
0.662
0.646
0.630
0.624
0.606
0.606
0.596
0.590
0.584
0.580
0.582
0.582
0.576
0.610
0.518
0.558
0.536
0.522
0.522
0.516
0.508
0.500
0.492
0.498
0.506
0.540
0.582
0.682
0.886
0.904
0.850
1.040
1.156
0.886
0.792
1.212
1.222
1.114
1.210
1.258
1.158
1.252
1.160
0.944
0.832
1.368
1.292
1.162
1.178
1.226
1.110
0.978
1.232
1.160
0.976
1.246
1.186
0.988
1.248
1.178
0.976
0.846
0.980
1.058
1.008
0.852
0.890
1.046
1.244
1.190
0.982
1.034
1.032
0.948
0.884
1.112
1.032
0.870
0.882
0.990
0.976
0.878
0.882
1.010
0.944
0.852
0.910
0.948
0.918
0.840
1.004
0.994
0.880
0.868
0.926
0.938
0.854
0.858
0.912
0.914
0.874
0.860
1.192
1.044
0.866
0.966
1.022
0.952
0.856
1.034
1.018
0.948
0.852
1.284
1.138
0.862
0.836
0.912
0.932
0.880
0.938
1.028
1.018
0.884
0.908
0.952
0.970
0.870
0.844
0.858
0.888
0.872
0.882
1.186
1.140
0.938
0.924
1.212
1.156
0.858
0.908
1.000
0.918
0.872
1.152
1.034
0.934
0.884
0.900
0.956
0.938
0.888
1.046
1.162
1.076
0.928
1.232
1.110
0.882
0.982
1.058
0.946
0.882
0.934
1.042
0.992
0.882
0.864
0.926
0.932
0.864
0.858
0.970
0.964
0.900
0.896
1.036
0.982
0.860
0.922
0.932
0.906
0.844
0.842
0.950
0.952
0.872
0.870
0.996
0.950
0.856
0.916
0.896
0.862
0.848
0.756
0.728
0.732
1.376
1.044
0.980
0.888
1.108
1.104
0.916
0.922
0.996
1.062
0.940
0.990
1.030
1.020
0.914
0.894
0.904
0.912
0.858
0.904
0.988
0.928
0.898
1.058
1.100
0.926
0.980
1.010
0.930
0.928
0.910
0.926
0.920
0.908
0.878
0.910
0.952
0.902
0.946
1.012
0.926
0.870
0.960
0.982
0.920
0.872
0.972
0.992
0.948
0.840
0.882
0.930
0.926
0.884
1.286
1.238
0.950
0.904
0.952
0.930
0.852
0.924
1.066
1.022
0.876
1.026
1.048
0.948
0.870
0.924
0.972
0.974
0.904
0.928
0.976
0.926
0.874
1.038
1.044
1.008
0.882
0.966
1.002
0.956
0.894
1.052
1.150
0.982
0.834
0.852
0.874
0.900
0.866
1.314
1.096
0.876
0.948
0.980
0.886
0.830
0.868
0.944
0.992
0.868
0.972
1.028
0.966
0.870
1.022
0.980
0.886
0.922
0.932
0.890
0.864
0.994
0.938
0.864
0.886
0.958
0.960
0.938
0.926
0.974
0.914
0.930
1.304
1.112
0.880
0.922
0.956
0.962
0.872
0.954
1.034
0.932
0.870
0.984
1.034
0.954
0.850
0.902
0.930
0.914
0.910
0.974
0.952
0.874
0.830
0.828
0.846
0.858
0.814
0.946
1.016
0.888
0.886
1.120
0.950
0.870
0.996
1.116
0.974
0.854
0.944
0.982
0.928
0.858
0.998
1.032
0.894
0.868
0.966
0.960
0.894
0.912
0.996
0.958
0.866
0.954
0.996
0.956
0.872
0.992
1.044
0.934
0.896
1.058
1.066
0.938
0.916
1.046
1.030
0.910
0.864
1.102
1.054
0.944
0.922
1.102
1.066
0.892
0.882
0.950
0.986
0.924
0.888
1.100
1.140
0.960
0.862
0.930
0.922
0.918
0.880
0.896
0.974
0.958
0.886
0.862
0.920
0.932
0.876
0.844
0.926
0.952
0.860
0.860
0.960
0.910
0.838
0.848
0.894
0.900
0.844
0.850
0.968
0.972
0.872
0.872
0.956
0.960
0.868
0.892
1.002
1.006
0.876
0.850
0.950
0.982
0.886
0.904
0.986
0.914
0.850
0.964
1.000
0.914
0.876
0.984
1.076
0.960
0.858
0.930
0.970
0.906
0.868
0.990
1.026
0.910
0.886
0.896
0.902
0.842
0.838
1.028
1.068
0.956
0.902
1.150
1.056
0.884
0.900
0.968
0.948
0.848
0.802
0.794
0.782
0.788
0.828
1.136
0.974
0.856
0.974
0.976
0.862
0.820
0.890
0.912
0.856
0.832
0.938
0.966
0.912
0.844
0.922
0.940
0.874
0.852
0.920
0.890
0.832
0.862
1.032
0.968
0.840
0.800
0.794
0.886
0.986
0.912
1.250
1.172
0.982
1.162
1.262
0.980
0.904
1.014
1.004
0.884
0.856
0.988
1.018
0.922
0.856
0.974
0.978
0.886
0.956
1.048
0.964
0.880
0.940
1.054
1.012
0.868
0.804
0.786
0.804
0.882
0.832
0.836
1.074
0.882
1.106
1.182
0.902
0.964
0.978
0.890
0.836
0.938
0.962
0.950
0.862
0.932
1.062
1.036
0.898
0.896
0.940
0.928
0.866
0.992
1.098
1.004
0.896
1.004
1.038
0.956
0.862
1.006
0.880
0.888
0.822
0.782
0.754
0.728
0.706
0.702
0.686
0.780
0.870
0.948
1.116
1.028
0.912
1.042
1.016
0.878
0.942
0.986
0.910
0.860
0.928
0.990
0.944
0.876
1.026
1.014
0.930
0.904
1.020
1.046
0.932
0.910
1.030
0.994
0.894
0.940
1.376
1.184
0.944
0.920
1.086
1.042
0.946
0.958
1.168
1.094
0.934
0.950
1.040
1.004
0.904
0.918
0.982
0.988
0.908
0.908
0.996
1.012
0.906
0.960
1.030
0.940
0.896
1.010
1.100
0.952
0.960
1.000
1.002
0.918
0.870
0.956
0.996
0.960
0.902
0.994
0.996
0.894
0.908
1.030
0.998
0.940
1.000
1.138
1.098
0.960
1.046
1.112
0.966
0.964
1.042
1.004
0.906
1.102
1.046
0.914
0.878
0.946
0.944
0.874
1.000
1.038
0.930
0.946
1.040
0.952
0.862
0.926
0.950
0.902
0.862
0.922
0.854
0.792
0.764
0.796
1.460
1.050
0.978
1.092
0.992
0.922
0.890
0.910
0.826
0.814
0.992
1.072
0.908
0.940
1.180
1.014
0.870
0.956
0.944
0.898
0.852
0.942
0.968
0.904
0.842
0.938
1.018
0.962
0.910
1.166
1.168
0.912
0.896
0.888
0.886
0.872
0.928
1.164
1.030
0.898
0.912
1.000
0.956
0.864
0.858
0.962
0.992
0.890
0.928
1.052
0.958
0.916
0.928
1.040
1.016
0.894
0.886
0.962
0.922
0.888
1.024
1.040
0.936
0.862
0.980
1.018
0.910
0.854
0.912
0.966
0.932
0.854
0.854
0.832
0.802
0.782
0.766
0.766
0.768
0.722
0.696
0.690
0.656
0.650
0.620
0.626
0.616
0.612
0.616
0.612
0.592
0.590
0.588
0.582
0.582
0.570
0.564
0.558
0.558
0.552
0.546
0.548
0.540
0.540
0.546
0.556
0.564
0.598
0.634
0.690
0.716
0.838
1.056
1.110
0.924
0.756
0.696
1.278
1.212
0.970
1.278
1.234
1.036
1.002
1.284
1.170
0.968
0.968
1.246
1.250
0.990
1.068
1.266
1.222
1.026
1.256
1.290
1.006
0.952
1.002
1.176
0.866
0.900
1.122
0.996
0.804
0.804
0.884
1.076
0.912
1.280
1.304
0.968
0.948
0.988
0.916
0.870
1.100
1.052
0.950
0.926
0.998
1.020
0.894
0.950
1.058
0.932
0.922
1.020
1.014
0.898
0.936
1.006
0.948
0.836
0.888
1.064
0.986
0.944
1.124
1.228
1.052
0.946
0.972
1.066
0.988
0.998
1.368
1.240
1.232
1.320
1.024
0.938
1.352
1.236
0.998
1.114
1.048
0.956
0.924
1.134
1.144
1.000
1.068
1.136
1.108
1.016
1.164
1.238
1.066
0.912
0.942
0.964
0.922
1.042
1.066
1.000
0.874
0.982
0.960
0.938
0.884
0.846
0.836
0.832
0.868
1.216
1.168
1.000
1.190
1.246
1.012
0.998
1.108
0.918
0.954
1.014
1.066
0.970
1.008
1.108
1.078
0.978
1.024
1.096
0.964
0.918
1.012
0.994
0.922
0.936
1.238
1.164
0.960
1.002
1.154
1.050
0.958
1.374
1.154
0.956
1.088
1.360
1.104
1.050
1.298
1.156
0.996
1.074
1.142
0.996
1.190
1.198
0.950
0.968
1.108
1.042
0.992
1.034
1.020
0.914
0.918
1.030
1.032
1.122
1.326
1.176
1.052
1.112
0.988
0.922
1.008
1.002
0.958
0.960
1.210
1.198
0.958
0.970
1.082
0.980
0.998
1.000
0.998
0.964
1.348
1.214
0.966
0.972
1.028
0.924
1.068
1.104
1.210
0.980
1.372
1.254
0.942
1.020
1.114
1.026
1.000
1.140
1.132
0.964
0.974
1.084
1.008
0.924
0.968
1.194
1.112
0.956
1.120
1.116
1.030
0.880
0.928
0.998
0.942
0.912
1.090
1.268
1.078
1.220
1.086
0.952
1.030
1.124
1.010
0.964
1.102
1.026
0.976
1.142
1.188
0.934
0.948
0.994
0.938
0.936
1.338
1.234
0.968
0.994
1.076
0.966
1.006
1.070
1.196
1.000
1.096
1.280
1.120
1.040
1.138
1.078
0.958
1.078
1.214
1.006
0.984
1.056
1.104
0.910
0.990
1.170
1.076
0.974
1.146
1.196
0.984
1.052
1.158
1.006
0.968
1.128
1.060
0.952
1.196
1.140
1.008
1.126
1.068
0.962
0.946
1.098
1.102
0.984
1.026
1.146
1.020
0.934
1.036
1.062
0.942
1.030
1.082
0.964
1.018
1.048
1.010
0.968
1.392
1.278
1.020
1.048
1.078
0.956
1.032
1.126
1.090
0.990
1.116
1.298
1.104
1.062
1.344
1.200
0.976
1.064
1.106
1.006
1.142
1.382
1.122
0.984
1.096
1.082
0.958
1.050
1.308
1.204
0.998
1.158
1.098
0.970
1.068
1.092
0.966
1.006
1.098
1.008
0.922
1.072
1.118
0.944
0.948
1.020
1.000
0.962
1.348
1.238
0.994
1.016
1.124
0.954
0.898
0.962
0.988
0.920
1.058
1.174
1.032
1.084
1.288
1.012
1.042
1.116
0.922
0.954
1.026
1.022
0.930
1.094
1.304
1.122
0.982
1.072
1.146
0.986
1.128
1.318
1.118
0.998
1.076
1.120
0.966
1.360
1.306
1.052
1.018
1.070
1.042
0.940
1.238
1.148
0.936
1.006
1.040
0.948
0.978
1.276
1.108
0.892
0.940
1.158
1.022
1.114
1.370
1.168
1.138
1.038
0.938
1.110
1.126
1.006
1.136
1.114
0.964
1.006
1.016
0.942
0.936
1.114
1.096
0.970
1.078
1.112
0.960
0.974
1.064
0.976
0.976
1.110
1.118
0.920
0.978
1.122
1.040
0.976
1.152
1.074
0.918
0.924
0.970
0.976
0.950
1.244
1.314
1.140
0.978
1.066
1.020
0.940
1.020
1.096
1.014
0.998
1.094
1.098
0.990
1.038
1.112
0.966
1.004
1.352
1.136
1.004
1.038
1.040
0.938
1.028
1.148
1.048
0.956
1.230
1.260
1.026
1.076
1.076
1.026
0.948
0.994
1.086
1.032
0.920
1.030
1.222
1.056
0.956
1.028
1.022
0.978
1.050
1.132
0.954
0.996
0.972
0.956
0.934
1.114
1.114
0.972
1.164
1.120
0.938
0.976
1.072
1.006
0.944
1.142
1.114
0.950
1.044
1.092
0.986
0.944
1.100
1.240
1.020
1.076
1.206
1.008
1.012
1.334
1.156
0.962
0.980
0.998
0.934
0.976
1.220
1.038
0.976
1.218
1.084
0.904
0.954
1.008
1.018
0.962
1.114
1.200
0.986
1.098
1.102
0.970
0.952
1.152
1.064
0.988
1.350
1.194
0.896
0.902
0.936
0.908
0.916
1.090
1.322
1.134
1.062
1.132
1.026
0.928
1.006
1.064
0.956
0.970
1.110
0.982
1.008
1.352
1.144
0.954
1.048
1.014
0.990
0.924
1.096
1.228
0.992
0.962
0.998
0.990
0.888
0.984
1.032
0.988
1.078
1.284
1.008
1.094
1.206
0.976
0.984
1.372
1.138
0.910
0.856
0.902
1.190
0.996
1.462
1.338
1.236
1.168
1.014
0.908
1.040
1.164
0.994
0.960
1.022
1.022
0.932
1.108
1.304
1.076
1.032
1.048
1.018
0.948
1.174
1.256
0.952
0.946
0.994
0.974
0.972
1.390
1.294
0.994
1.054
1.102
0.976
1.056
1.152
1.092
0.910
0.960
1.042
0.948
1.088
1.430
1.168
1.056
1.074
1.038
0.966
1.100
1.098
0.940
0.980
1.050
0.988
0.908
0.962
1.100
1.062
0.936
1.106
1.160
1.030
0.992
1.316
1.102
0.976
1.056
1.172
0.952
0.994
1.198
1.300
1.032
1.340
1.124
0.896
0.934
1.002
1.000
0.942
1.116
1.216
1.014
0.932
1.100
1.078
0.962
1.020
1.004
0.938
0.902
1.088
1.144
0.994
1.080
1.356
1.118
0.968
1.070
1.302
1.012
1.076
1.164
1.012
1.022
1.120
1.096
0.874
0.880
0.982
1.160
0.954
1.110
1.206
1.012
1.148
1.136
0.996
1.088
1.104
0.950
0.914
1.066
1.134
0.998
1.056
1.308
1.096
0.978
1.116
1.138
0.960
0.974
1.026
1.044
0.970
1.152
1.200
1.034
1.016
1.092
1.060
0.944
1.014
1.042
0.970
1.000
1.016
1.004
0.930
1.040
1.196
1.030
0.952
1.050
1.028
0.942
0.960
1.048
1.058
0.896
0.982
1.050
0.982
0.944
1.086
1.038
0.932
1.038
1.154
0.994
0.920
1.018
1.042
0.960
0.928
1.084
1.148
0.992
1.026
1.064
0.990
0.928
1.036
1.138
1.032
0.976
1.094
1.066
0.946
0.938
1.012
1.022
0.916
1.038
1.150
0.988
0.964
1.064
1.056
0.982
1.028
1.140
0.978
1.018
1.052
1.088
0.956
1.086
1.270
1.036
1.066
1.142
1.082
0.934
0.972
1.040
0.948
0.946
1.066
1.068
0.976
0.958
1.134
1.088
0.952
1.088
1.196
1.032
0.950
1.004
1.032
0.946
0.982
1.070
0.948
1.004
1.094
1.072
0.938
1.012
1.204
1.040
0.928
1.052
1.090
0.938
1.060
1.244
0.998
1.018
1.112
1.022
0.934
1.224
1.154
0.978
0.956
1.008
1.014
0.922
1.022
1.118
0.978
0.926
1.082
1.122
0.988
1.066
1.084
0.982
0.940
1.002
1.052
0.988
0.978
1.092
0.958
0.964
1.160
1.112
0.954
1.110
1.164
0.976
0.938
1.060
1.070
0.906
1.012
1.114
0.996
0.928
1.338
1.152
0.940
0.944
0.962
0.902
1.046
1.188
1.028
0.994
1.104
0.996
0.934
0.954
1.050
1.042
0.934
1.026
1.036
1.000
0.922
1.038
1.106
1.000
0.996
1.064
1.096
0.964
1.014
1.004
0.940
0.948
1.118
1.112
0.938
0.918
0.970
0.988
0.916
0.980
1.124
0.994
0.932
1.046
1.188
0.970
1.152
1.326
1.096
1.072
1.082
1.024
0.950
1.124
1.180
1.038
0.964
1.068
1.084
0.962
1.028
1.102
1.008
0.976
1.000
0.992
0.898
0.994
1.120
1.082
0.974
1.368
1.156
0.934
0.952
1.008
0.970
0.970
1.118
1.186
0.970
1.048
1.074
0.966
0.946
1.048
1.090
0.960
1.008
1.068
0.934
0.886
1.004
1.068
1.004
0.998
1.096
1.022
0.934
1.086
1.088
0.982
1.022
1.140
1.066
0.934
1.046
1.022
0.944
0.910
1.038
1.080
0.956
0.980
1.068
1.040
0.934
1.024
1.078
0.962
0.904
1.004
1.004
0.964
0.910
0.966
1.120
0.994
1.094
1.290
1.058
1.004
1.080
1.058
0.950
1.040
1.320
1.046
0.918
1.000
1.114
0.920
1.004
1.236
1.060
0.920
1.004
1.036
0.948
0.896
1.030
1.086
0.942
1.030
1.062
1.032
0.960
1.056
0.998
0.904
1.012
1.146
0.980
0.990
1.072
1.052
0.938
1.144
1.132
0.960
0.984
1.124
1.074
0.934
1.006
0.996
0.908
0.868
0.962
1.086
0.944
1.018
1.104
1.034
0.928
0.942
0.984
0.994
0.880
0.846
0.856
0.910
1.048
0.958
1.182
1.178
1.060
1.156
1.140
0.956
1.052
1.044
0.960
0.974
1.064
1.108
0.966
0.998
1.040
0.994
0.954
1.082
0.966
0.892
1.026
1.140
1.008
0.956
1.046
1.022
0.980
1.204
1.078
0.922
0.980
1.054
0.970
0.906
1.022
1.046
1.024
1.038
1.186
1.074
0.952
1.346
1.168
0.912
1.004
1.040
1.010
0.936
1.102
1.078
0.930
1.020
1.104
0.966
0.974
1.002
0.968
0.912
1.030
1.078
0.942
1.070
1.116
0.992
0.990
1.044
1.090
0.938
0.986
1.120
1.006
0.966
1.256
1.162
0.940
0.970
1.036
0.986
0.942
1.364
1.214
0.932
0.988
1.122
0.946
0.920
1.076
1.168
0.962
1.012
1.280
1.038
0.942
1.086
1.130
1.002
1.090
1.182
1.018
0.996
1.090
1.064
0.942
1.034
1.094
0.952
0.938
1.024
1.012
0.928
0.954
1.056
0.970
0.984
1.060
1.006
0.902
0.958
1.002
0.964
0.916
1.038
1.130
0.956
0.940
0.958
1.046
0.942
0.976
1.194
1.052
0.998
1.084
1.154
0.976
0.986
1.032
0.924
0.950
1.008
1.060
0.966
1.036
1.064
1.056
0.914
1.012
1.098
0.976
0.842
0.878
0.876
0.818
0.778
0.806
0.944
1.118
1.004
1.246
1.194
0.994
1.046
1.054
0.988
0.980
1.088
1.160
0.984
1.124
1.122
1.010
0.948
1.370
1.214
0.936
0.944
0.990
0.920
0.894
1.100
1.368
1.158
0.922
0.992
1.054
0.952
1.024
1.072
1.082
0.930
1.086
1.086
0.948
0.946
1.014
1.054
0.962
1.046
1.090
0.970
0.994
1.286
1.110
0.986
1.038
1.100
0.954
0.990
1.106
1.014
0.944
1.080
1.146
0.996
1.024
1.052
1.026
1.002
1.124
1.114
0.980
1.066
1.178
1.038
1.016
1.362
1.224
0.974
1.042
1.144
1.006
1.004
1.072
1.002
0.972
1.012
0.940
0.894
0.988
1.038
0.992
0.948
1.042
1.096
0.970
0.980
1.054
1.038
0.924
1.026
1.050
0.930
1.004
1.018
0.938
1.084
1.076
1.062
0.958
1.154
1.098
0.968
0.964
1.050
1.012
0.960
1.100
1.064
0.950
1.084
1.104
0.980
1.012
1.072
1.020
1.010
1.096
1.126
0.984
1.118
1.208
0.994
1.018
1.024
1.066
0.950
1.110
1.100
0.984
1.104
1.098
1.012
0.936
1.032
1.076
0.962
1.040
1.100
1.004
0.916
1.012
1.244
1.030
1.000
1.094
1.020
0.940
1.052
1.114
1.018
1.002
1.076
1.084
0.964
1.026
1.144
0.978
1.004
1.122
1.028
0.956
1.094
1.082
0.962
1.016
1.018
0.948
0.942
1.120
1.130
0.980
0.992
1.050
1.036
0.930
0.950
0.986
0.944
0.896
1.004
1.040
0.956
1.004
1.226
1.024
0.942
1.078
1.178
1.004
1.022
1.082
1.084
0.928
0.984
1.032
0.952
0.894
1.064
1.084
0.926
1.006
1.094
1.048
0.966
1.028
1.064
0.982
1.072
1.300
1.026
0.964
0.990
1.104
0.984
1.110
1.146
1.036
1.086
1.152
1.024
0.976
1.092
1.054
0.950
1.052
1.086
0.998
0.928
1.032
1.096
0.978
1.014
1.114
1.034
0.934
1.010
1.034
0.924
1.000
1.104
1.046
0.914
1.036
1.110
0.964
1.016
1.090
1.038
0.958
1.078
1.088
0.954
0.986
1.058
0.992
0.938
1.060
1.056
0.984
0.934
1.046
1.094
0.972
0.974
1.048
1.080
0.974
1.036
1.110
1.014
0.960
1.042
1.028
0.928
0.954
1.062
0.940
0.940
1.038
1.060
0.916
0.982
1.032
0.932
0.890
0.972
1.094
0.978
0.850
0.866
0.946
0.994
1.012
1.452
1.274
1.024
1.100
1.142
0.990
0.904
1.018
1.082
0.974
1.070
1.072
0.966
0.906
0.982
0.966
0.866
0.884
0.952
0.952
0.910
1.406
1.246
0.932
1.016
1.074
0.970
0.940
1.122
1.082
0.964
0.950
1.000
1.032
0.916
1.006
1.004
0.932
0.920
1.002
1.088
0.964
1.010
1.070
0.956
0.926
1.060
1.060
0.960
0.958
1.026
0.998
1.026
1.072
0.970
0.920
1.064
1.092
0.958
0.984
1.060
1.018
0.958
1.138
1.106
0.940
0.902
0.918
0.966
0.878
0.908
1.010
0.932
1.026
1.050
0.988
0.978
1.018
0.980
0.934
1.000
1.062
0.990
0.958
1.246
1.136
0.940
0.964
1.038
0.994
1.008
1.176
1.068
0.954
1.034
1.106
1.002
0.944
1.052
1.002
0.914
0.962
1.020
0.994
0.910
0.942
1.074
1.094
0.976
1.144
1.100
0.984
1.078
1.082
0.942
0.958
0.996
1.036
0.958
1.048
1.062
0.922
0.986
1.162
1.008
0.990
1.038
0.946
0.948
1.036
1.174
0.976
1.092
1.176
1.022
1.042
1.068
0.990
0.964
1.046
1.048
0.926
1.050
1.026
0.948
0.938
1.058
1.016
0.942
1.030
1.088
0.962
1.036
1.120
0.986
1.012
1.360
1.080
0.944
1.084
1.046
0.956
1.086
1.104
0.986
0.986
0.990
1.028
0.902
1.000
1.162
0.924
1.084
1.120
0.968
1.004
1.130
1.052
0.950
1.160
1.246
0.996
1.000
1.034
0.964
1.012
1.146
1.006
0.966
1.160
1.116
0.988
0.920
0.986
1.010
0.954
1.052
1.162
1.018
0.976
1.124
1.112
0.992
1.166
1.132
0.970
0.980
1.066
1.096
0.970
1.082
1.088
0.958
1.032
1.024
1.000
1.014
1.310
1.190
0.910
0.978
1.072
0.942
1.042
1.192
1.088
0.886
0.842
0.788
0.758
0.702
0.674
0.652
0.644
0.640
0.640
0.624
0.624
0.616
0.610
0.636
0.562
0.590
0.584
0.574
0.564
0.574
0.574
0.566
0.562
0.556
0.558
0.556
0.558
0.558
0.558
0.552
0.558
0.574
0.594
0.636
0.644
0.760
0.846
0.974
1.064
1.050
1.022
0.832
0.742
0.696
0.726
1.282
1.048
1.270
1.262
1.030
1.232
1.022
0.860
0.922
0.844
0.788
0.798
0.850
0.866
1.018
1.062
0.970
1.250
0.942
0.826
0.792
0.930
0.920
0.898
1.164
1.426
1.294
1.238
0.992
0.886
0.836
0.912
1.082
1.280
1.036
0.884
0.814
0.776
0.736
0.714
0.706
0.702
0.734
0.784
0.880
1.032
1.042
0.972
1.276
1.268
1.064
1.276
1.056
0.818
0.788
0.772
0.850
0.850
1.444
1.322
0.974
1.318
1.212
0.844
0.800
0.834
1.032
0.866
1.388
1.296
0.890
1.086
1.118
1.008
0.982
1.088
1.020
0.902
1.058
1.090
0.934
0.934
1.066
1.020
0.906
0.974
1.046
0.920
0.994
0.994
0.954
0.878
1.020
0.890
0.834
0.836
1.398
1.240
0.934
1.032
1.098
1.032
0.950
1.076
1.040
0.962
1.170
1.268
1.010
0.978
1.194
0.934
0.850
0.938
0.954
0.958
0.882
0.868
0.906
0.952
0.950
1.344
1.174
0.962
1.022
1.000
0.914
0.940
1.064
1.066
0.904
1.078
0.918
0.842
0.800
0.836
0.986
0.940
1.240
1.330
1.072
1.122
1.216
0.958
1.004
1.068
1.006
0.910
1.118
1.130
1.014
0.990
1.120
1.062
0.918
0.940
0.992
0.974
0.906
1.108
1.068
0.956
0.872
0.902
0.886
0.884
1.046
1.084
0.990
0.900
0.890
0.852
0.810
0.846
0.926
0.922
1.048
1.194
1.042
1.334
1.072
0.914
1.072
1.128
0.980
1.120
1.088
0.970
0.832
0.838
0.888
0.888
0.960
1.434
1.174
0.948
1.120
1.100
0.902
0.892
0.976
1.086
0.934
1.124
1.340
1.092
0.920
1.006
0.998
1.042
0.928
0.904
0.886
0.894
1.076
1.406
1.246
1.006
0.936
0.928
0.934
1.232
1.158
0.962
1.310
1.160
0.942
1.076
1.076
0.920
0.932
1.130
1.078
0.932
0.946
1.022
1.008
0.874
0.940
1.058
0.942
1.008
1.168
1.028
0.986
1.076
1.070
0.938
1.122
1.234
1.024
1.040
1.138
0.866
0.808
0.856
0.990
1.016
1.034
1.452
1.268
1.188
1.280
0.962
0.822
0.810
0.916
1.078
0.988
1.508
1.358
1.106
1.330
1.168
0.914
1.086
1.136
0.968
0.852
0.816
0.834
1.002
0.998
1.358
1.226
1.040
1.224
1.072
0.884
0.848
0.796
0.808
0.810
0.890
1.266
1.200
1.014
1.218
1.148
0.978
1.250
1.052
0.882
0.930
0.986
0.914
0.862
0.958
1.080
1.026
0.932
1.036
1.034
0.904
0.938
1.026
0.980
0.938
1.096
1.026
0.904
1.006
1.044
0.938
0.884
0.982
0.976
0.912
1.060
1.106
0.982
0.924
1.048
1.018
0.916
0.878
0.890
0.896
0.958
1.360
1.218
0.962
1.032
1.074
0.962
1.016
1.356
1.152
1.018
1.286
1.146
0.916
0.934
1.116
1.072
0.936
1.328
1.300
1.066
1.244
1.230
0.980
0.898
0.946
1.020
0.980
0.938
1.112
1.074
0.944
1.034
1.144
0.966
0.986
1.340
1.144
0.890
0.918
1.026
1.008
1.208
1.152
0.908
0.912
1.010
1.030
0.944
1.400
1.272
0.986
1.116
1.166
0.992
1.086
1.112
0.994
1.010
0.888
0.832
0.814
0.926
1.484
1.154
1.342
1.364
1.074
1.068
1.166
1.020
0.882
0.996
1.042
0.996
0.878
1.012
0.976
0.884
0.992
1.118
1.016
0.918
1.084
1.116
0.906
0.932
0.998
1.032
0.950
1.162
1.160
0.978
1.108
1.074
0.934
0.904
1.068
1.140
0.976
1.140
1.230
1.048
0.954
1.370
1.212
0.972
1.068
1.104
0.888
0.864
0.938
0.978
0.944
0.944
1.112
1.048
0.954
0.858
0.834
0.810
0.788
0.886
0.992
0.890
0.946
1.112
1.026
1.064
1.308
1.182
0.980
1.008
1.058
0.942
1.062
1.204
0.988
0.858
0.936
1.012
0.982
0.974
1.308
1.148
0.852
0.834
0.886
0.986
0.992
1.460
1.188
1.136
1.220
0.946
0.942
1.140
0.952
0.896
1.004
1.130
0.968
0.956
1.162
0.996
0.894
0.996
1.178
1.082
0.938
1.128
1.166
0.960
1.010
1.126
1.090
0.924
1.028
1.082
0.922
0.814
0.778
0.744
0.712
0.698
0.714
0.748
0.720
0.700
0.724
0.708
0.686
0.672
0.654
0.638
0.634
0.624
0.618
0.622
0.608
0.590
0.580
0.584
0.576
0.566
0.558
0.556
0.556
0.550
0.554
0.554
0.556
0.564
0.572
0.590
0.622
0.740
0.720
0.732
0.796
0.748
0.942
0.774
0.706
0.736
0.842
0.758
0.724
0.738
0.740
0.752
0.728
0.724
0.732
0.726
0.766
1.192
1.006
1.256
1.138
0.952
0.914
1.092
0.924
1.276
1.248
0.984
0.900
1.092
1.016
0.892
1.048
1.076
0.966
0.962
1.312
1.176
0.910
0.908
1.010
0.896
1.140
1.330
1.036
0.916
1.046
1.036
0.918
1.000
1.070
0.910
0.842
0.896
0.926
0.854
0.848
1.000
1.032
1.018
1.302
1.234
1.302
1.248
0.926
1.070
1.042
0.948
1.002
1.396
1.074
0.850
0.876
1.450
1.284
1.434
1.318
1.076
1.172
1.242
0.994
1.138
1.122
0.982
1.042
1.344
1.142
0.920
1.044
1.190
0.988
1.024
1.266
1.078
0.912
0.954
1.094
0.980
0.964
1.332
1.116
0.896
0.934
1.036
0.946
0.894
0.958
1.062
0.912
0.914
1.098
1.100
0.946
1.196
1.206
0.926
0.942
0.946
0.904
0.910
0.980
0.922
0.880
0.924
1.062
1.006
0.904
0.900
0.960
0.944
0.888
0.984
0.962
0.890
0.948
0.966
0.886
0.926
1.000
0.910
0.888
1.074
1.058
0.928
0.992
0.964
0.926
0.898
0.984
1.014
0.906
0.952
0.944
0.850
0.868
0.868
0.898
0.850
0.906
0.992
0.942
0.864
0.948
0.930
0.914
0.880
0.956
0.962
0.874
0.958
0.956
0.878
0.936
0.930
0.886
0.960
0.958
0.888
0.948
1.012
0.918
0.882
0.990
0.964
0.866
0.878
0.952
0.948
0.888
0.960
0.966
0.934
0.888
0.970
0.908
0.876
0.926
0.940
0.880
0.880
0.928
0.888
0.826
0.850
0.888
0.892
0.882
0.968
1.000
0.890
0.876
0.892
0.890
0.852
0.886
0.926
0.896
0.898
1.000
0.926
0.864
0.918
0.914
0.882
0.904
0.920
0.910
0.898
0.942
0.928
0.856
0.840
0.952
0.948
0.912
0.992
0.976
0.882
0.910
0.978
0.914
0.982
0.990
0.940
1.078
0.974
0.916
0.996
0.934
0.954
0.972
0.902
0.956
1.008
0.926
1.046
0.994
0.944
1.108
0.950
0.974
1.080
1.022
0.930
1.002
1.020
0.914
0.978
0.998
0.896
0.860
0.946
0.988
0.890
0.878
0.914
0.914
0.836
0.852
0.926
0.918
0.868
0.898
0.964
0.908
0.900
0.978
0.932
0.894
0.934
0.910
0.888
0.922
0.946
0.912
0.942
0.972
0.924
0.888
0.914
0.890
0.854
0.870
0.988
0.960
0.904
0.948
1.062
0.952
0.902
0.932
0.958
0.898
0.920
1.036
0.938
0.952
1.066
0.920
0.930
0.966
0.922
0.906
0.956
0.946
0.904
0.958
1.004
0.896
0.924
1.026
0.934
0.928
1.054
1.070
0.930
0.988
0.954
0.890
0.938
0.958
0.922
0.878
0.932
0.914
0.830
0.802
0.790
0.890
1.016
1.522
1.362
1.140
1.332
1.056
0.894
0.862
0.828
0.816
0.796
0.760
0.714
0.684
0.670
0.656
0.640
0.630
0.620
0.618
0.610
0.600
0.598
0.590
0.586
0.580
0.574
0.574
0.574
0.574
0.584
0.612
0.658
0.688
0.720
0.748
0.940
0.948
0.910
0.826
0.766
0.792
0.868
0.768
0.800
0.988
0.970
1.234
1.110
0.910
1.144
1.124
0.924
0.882
1.264
1.160
0.908
0.910
1.326
1.134
0.878
0.924
1.068
0.896
0.870
1.102
1.182
0.944
0.996
1.016
0.962
1.224
1.062
0.890
0.914
1.044
1.020
0.912
1.008
1.062
0.918
0.910
1.044
0.972
0.894
0.988
1.024
0.920
0.942
0.944
0.906
0.902
0.876
0.896
0.900
1.226
1.156
1.006
0.918
0.964
0.924
0.884
0.906
1.232
1.024
0.872
0.878
0.882
0.904
1.008
0.938
0.974
1.078
0.960
0.902
0.946
0.940
0.914
0.896
0.976
0.978
0.914
0.986
0.974
0.900
0.922
0.972
0.954
0.904
0.948
1.006
0.938
0.942
1.022
1.016
0.924
0.976
0.960
0.894
0.916
0.914
0.906
0.894
0.848
0.816
0.796
0.794
0.870
0.824
0.800
0.872
1.352
1.066
1.024
1.054
1.126
1.004
0.924
0.942
0.968
0.952
0.902
0.886
0.922
0.944
0.884
0.890
0.898
0.878
0.874
0.964
0.978
0.926
0.912
0.882
0.896
0.892
0.902
0.886
0.926
0.958
0.900
0.946
0.994
0.910
0.884
0.916
0.846
0.814
0.810
0.814
0.856
0.890
1.016
0.986
0.970
0.980
0.908
0.864
0.902
0.894
0.884
0.962
0.928
1.078
0.990
0.916
1.042
0.966
0.950
1.046
0.916
0.896
0.910
0.884
0.896
0.994
0.958
0.896
0.974
0.952
0.894
0.942
0.958
0.882
0.892
0.892
0.858
0.836
0.900
1.030
0.924
1.040
1.148
0.940
0.930
0.954
0.872
0.868
0.898
0.878
0.828
0.826
0.850
0.812
0.804
0.840
0.832
0.800
0.782
0.758
0.780
0.776
0.830
1.444
1.132
0.882
0.968
1.012
0.908
0.898
1.120
0.904
0.770
0.744
0.856
0.770
0.710
0.678
0.660
0.636
0.626
0.614
0.606
0.596
0.598
0.582
0.584
0.582
0.584
0.580
0.584
0.586
0.582
0.588
0.592
0.592
0.598
0.592
0.602
0.584
0.576
0.576
0.560
0.562
0.552
0.556
0.536
0.546
0.538
0.538
0.538
0.536
0.544
0.546
0.552
0.556
0.588
0.630
0.624
0.652
0.744
0.896
0.756
0.762
0.836
0.696
0.666
0.708
0.732
0.786
0.764
0.798
0.844
0.752
0.738
0.820
0.884
0.764
0.732
0.748
0.762
0.772
0.730
0.764
1.292
0.870
0.766
0.742
0.696
0.648
0.674
0.842
0.722
0.706
0.716
0.702
0.678
0.664
0.664
0.886
1.006
0.950
0.876
0.850
0.920
0.928
0.898
1.058
0.996
0.878
0.848
0.976
1.080
0.860
0.904
0.960
0.894
0.862
1.006
0.984
0.858
0.912
0.950
0.836
0.816
0.930
0.974
0.836
0.938
1.010
0.856
0.854
0.956
0.924
0.834
0.894
1.034
0.962
0.844
0.928
0.980
0.898
0.838
0.988
0.966
0.880
0.846
0.974
0.986
0.890
0.896
0.990
0.956
0.862
0.918
0.956
0.988
0.862
0.930
1.082
0.916
0.848
0.974
1.052
0.968
0.882
0.892
0.954
0.894
0.854
1.010
1.014
0.990
0.882
0.958
1.014
0.982
0.898
0.984
1.064
0.972
0.936
1.052
0.962
0.890
0.956
1.030
0.930
0.870
0.994
0.998
0.910
0.836
0.876
0.916
0.932
0.880
0.938
1.010
0.944
0.926
1.038
1.020
0.924
0.926
0.934
0.986
0.910
0.958
1.278
1.146
0.932
0.984
1.078
1.002
0.892
0.912
1.042
1.058
0.956
1.002
1.026
0.952
0.884
0.916
0.928
0.924
0.822
0.822
1.052
1.372
1.278
1.040
1.066
1.046
0.902
0.946
0.922
0.886
0.854
0.894
0.966
0.978
0.898
0.948
1.130
1.038
0.932
1.016
1.018
0.930
0.856
0.872
0.916
0.976
0.930
1.156
1.234
1.026
0.962
1.036
1.080
0.916
0.980
1.088
0.982
0.894
0.970
1.016
0.948
0.858
0.836
0.966
1.088
0.954
0.872
0.982
1.062
0.992
0.954
0.948
0.960
0.904
0.906
1.026
1.030
0.936
0.918
1.044
1.044
0.928
0.878
1.008
1.058
0.926
1.034
0.992
0.902
0.816
0.808
0.786
0.832
0.952
1.034
0.960
1.432
1.312
1.092
1.198
1.236
1.090
0.998
0.938
0.978
0.934
0.978
0.914
0.890
0.954
1.004
0.958
1.068
1.138
0.970
0.904
0.972
0.992
0.948
0.948
0.848
0.794
0.808
0.962
0.976
0.820
0.780
0.792
0.358
1.126
0.704
0.694
0.680
0.664
0.654
0.630
0.624
0.608
0.640
0.580
0.602
0.584
0.584
0.580
0.572
0.566
0.562
0.564
0.558
0.558
0.574
0.582
0.584
0.594
0.636
0.700
0.716
0.716
0.872
0.984
0.914
0.772
0.828
0.970
0.924
0.834
1.040
1.064
0.888
0.822
0.958
1.040
0.888
0.858
1.128
1.078
0.884
0.850
0.942
0.946
0.872
1.080
1.128
0.912
1.042
1.074
0.902
0.904
1.310
1.146
0.868
0.876
0.992
0.936
0.968
1.410
1.152
0.854
0.854
0.960
0.924
0.918
1.140
1.008
0.874
0.890
1.044
1.018
0.890
1.080
1.086
0.952
1.124
1.150
0.922
0.842
0.908
1.008
0.978
0.938
1.316
1.210
0.876
0.886
1.012
0.952
0.964
1.360
1.146
0.880
0.942
1.018
0.974
0.932
1.106
1.018
0.890
0.978
1.088
1.012
0.928
1.330
1.164
0.908
0.890
0.922
0.946
0.910
1.086
0.986
0.968
0.942
1.168
1.092
0.948
0.906
0.940
0.924
0.906
1.170
0.948
0.846
0.814
0.816
0.864
0.874
0.992
1.418
1.060
1.352
1.192
0.914
0.946
0.894
0.848
0.876
1.180
0.984
0.892
0.996
1.036
0.930
0.900
1.034
0.978
0.898
0.922
0.972
0.902
0.864
0.962
0.996
0.962
0.838
0.834
0.842
0.850
0.832
0.840
0.950
0.926
0.842
0.942
0.932
0.840
0.884
0.892
0.852
0.842
0.892
0.896
0.820
0.856
0.918
0.898
0.880
1.082
1.030
0.914
0.982
1.072
0.942
0.892
1.010
1.012
0.924
0.870
0.966
0.948
0.892
0.846
0.900
0.904
0.868
0.996
1.108
0.966
0.918
1.132
1.014
0.844
0.840
0.918
0.914
0.872
1.024
1.370
1.066
1.002
1.022
0.970
0.888
0.930
0.998
0.966
0.878
0.954
1.030
0.970
0.878
0.958
1.042
0.920
0.912
1.068
1.116
0.932
0.872
0.976
0.986
0.898
1.012
1.102
0.996
0.904
1.012
1.054
0.956
0.938
0.938
0.868
0.870
1.028
0.980
0.914
0.990
1.064
0.950
0.904
1.038
0.932
0.878
0.860
0.994
1.036
0.960
0.908
1.062
0.904
0.822
0.800
0.854
0.958
0.860
0.856
1.044
0.926
0.888
1.134
0.982
0.878
0.996
1.022
0.876
0.878
1.004
0.960
0.890
0.806
0.824
0.920
0.914
0.888
1.412
1.194
0.880
0.912
0.946
0.900
0.872
0.964
0.984
0.920
0.834
0.880
0.974
0.958
0.908
1.446
1.240
0.972
0.984
0.956
0.918
0.900
0.926
1.010
0.924
0.888
1.038
1.042
0.920
0.868
0.898
0.852
0.826
0.804
0.916
1.154
1.028
0.822
0.818
0.768
0.954
0.778
0.732
0.702
0.678
0.662
0.640
0.622
0.616
0.612
0.602
0.602
0.622
0.626
0.640
0.672
0.652
0.656
0.656
0.668
0.694
0.702
0.702
0.700
0.688
0.672
0.660
0.650
0.648
0.664
0.662
0.642
0.640
0.620
0.612
0.610
0.602
0.600
0.592
0.588
0.588
0.582
0.578
0.574
0.574
0.566
0.564
0.578
0.610
0.666
0.672
0.708
0.748
0.806
0.748
0.724
0.750
0.920
0.786
0.734
0.728
0.770
0.824
0.864
0.922
0.898
0.780
0.766
0.998
0.880
0.884
0.840
0.818
0.792
1.128
0.872
0.836
0.772
0.758
0.760
0.806
0.830
0.782
0.828
0.862
0.880
0.834
0.810
0.856
0.922
1.070
0.872
0.810
0.816
0.850
0.806
0.794
0.818
0.902
0.900
0.782
0.774
0.726
0.678
0.634
0.618
0.602
0.600
0.584
0.570
0.558
0.564
0.560
0.552
0.532
0.524
0.528
0.518
0.508
0.494
0.492
0.488
0.484
0.478
0.472
0.466
0.476
0.546
0.670
0.774
0.762
0.740
0.776
0.718
0.756
0.756
0.718
0.656
0.592
0.566
0.534
0.516
0.504
0.504
0.502
0.506
0.504
0.498
0.502
0.492
0.532
0.516
0.342
0.652
0.502
0.522
0.508
0.508
0.500
0.492
0.488
0.474
0.476
0.470
0.468
0.468
0.462
0.452
0.446
0.448
0.454
0.454
0.502
0.548
0.524
0.520
0.544
0.572
0.622
0.678
0.580
0.550
0.536
0.528
0.518
0.510
0.504
0.502
0.504
0.502
0.500
0.496
0.490
0.484
0.486
0.486
0.500
0.512
0.508
0.516
0.548
0.642
0.756
0.714
0.718
0.686
0.638
0.616
0.596
0.582
0.564
0.554
0.536
0.528
0.522
0.512
0.514
0.504
0.510
0.506
0.506
0.508
0.508
0.504
0.504
0.506
0.490
0.490
0.488
0.480
0.484
0.486
0.482
0.482
0.486
0.472
0.476
0.480
0.492
0.480
0.486
0.486
0.470
0.476
0.476
0.470
0.472
0.472
0.476
0.468
0.474
0.482
0.496
0.526
0.514
0.504
0.500
0.508
0.506
0.508
0.492
0.496
0.490
0.486
0.474
0.490
0.492
0.506
0.498
0.488
0.482
0.478
0.478
0.478
0.466
0.460
0.464
0.452
0.458
0.456
0.452
0.448
0.454
0.474
0.482
0.466
0.470
0.490
0.504
0.486
0.482
0.480
0.480
0.482
0.460
0.460
0.456
0.458
0.464
0.494
0.488
0.490
0.484
0.516
0.572
0.610
0.680
0.632
0.596
0.572
0.560
0.540
0.522
0.516
0.504
0.492
0.488
0.500
0.542
0.784
0.710
0.626
0.588
0.572
0.564
0.554
0.546
0.532
0.518
0.516
0.504
0.502
0.492
0.496
0.488
0.484
0.482
0.486
0.478
0.470
0.464
0.460
0.466
0.470
0.460
0.470
0.468
0.470
0.486
0.524
0.554
0.536
0.528
0.542
0.552
0.546
0.534
0.520
0.502
0.494
0.484
0.482
0.466
0.470
0.478
0.484
0.486
0.488
0.492
0.516
0.532
0.534
0.520
0.550
0.566
0.552
0.534
0.538
0.528
0.506
0.504
0.498
0.490
0.492
0.484
0.484
0.482
0.488
0.498
0.490
0.490
0.492
0.492
0.518
0.512
0.504
0.506
0.530
0.552
0.562
0.548
0.550
0.560
0.560
0.548
0.536
0.532
0.544
0.544
0.540
0.534
0.528
0.542
0.552
0.538
0.532
0.532
0.548
0.540
0.544
0.534
0.536
0.528
0.506
0.492
0.484
0.476
0.476
0.466
0.462
0.462
0.466
0.474
0.490
0.482
0.486
0.508
0.550
0.562
0.550
0.538
0.532
0.536
0.542
0.526
0.520
0.516
0.518
0.518
0.510
0.508
0.512
0.514
0.514
0.510
0.510
0.532
0.538
0.540
0.526
0.538
0.544
0.544
0.528
0.526
0.520
0.520
0.518
0.512
0.506
0.506
0.516
0.528
0.540
0.528
0.530
0.530
0.564
0.566
0.542
0.534
0.526
0.524
0.524
0.530
0.530
0.536
0.524
0.520
0.512
0.514
0.520
0.544
0.560
0.552
0.538
0.582
0.640
0.618
0.558
0.552
0.554
0.564
0.566
0.550
0.532
0.528
0.520
0.514
0.518
0.548
0.562
0.580
0.662
0.848
0.824
0.674
0.618
0.604
0.598
0.610
0.602
0.592
0.576
0.588
0.592
0.580
0.566
0.560
0.580
0.598
0.596
0.568
0.560
0.548
0.544
0.546
0.548
0.536
0.522
0.516
0.520
0.524
0.538
0.574
0.582
0.570
0.552
0.532
0.528
0.520
0.514
0.510
0.506
0.504
0.512
0.504
0.512
0.506
0.502
0.496
0.508
0.536
0.590
0.638
0.610
0.604
0.624
0.638
0.588
0.578
0.576
0.574
0.566
0.550
0.538
0.518
0.508
0.498
0.494
0.502
0.526
0.576
0.588
0.642
0.740
0.936
0.748
0.678
0.640
0.636
0.620
0.596
0.570
0.560
0.546
0.534
0.528
0.526
0.514
0.520
0.516
0.530
0.540
0.562
0.560
0.552
0.548
0.554
0.562
0.558
0.544
0.538
0.530
0.526
0.514
0.510
0.512
0.496
0.494
0.486
0.500
0.516
0.564
0.624
0.702
0.632
0.600
0.584
0.584
0.588
0.592
0.584
0.566
0.588
0.524
0.526
0.508
0.492
0.492
0.484
0.472
0.472
0.470
0.474
0.472
0.480
0.514
0.580
0.692
0.704
0.674
0.660
0.668
0.688
0.668
0.620
0.586
