# Supplementary material for: Stress among on-duty firefighters: an ambulatory assessment study
Source: PeerJ. 2018 Dec 11;6:e5967. doi: 10.7717/peerj.5967 (PMC6294048; doi:10.7717/peerj.5967)
Supplement: Supplemental Information 1 [file peerj-06-5967-s001.zip › RAW_DATA/FF9_2.rr]

7.786
0.576
0.578
0.586
0.564
0.566
0.548
0.532
0.542
0.518
0.500
0.498
0.488
0.484
0.476
0.468
0.474
0.470
0.470
0.436
0.456
0.450
0.478
0.428
0.454
0.462
0.474
0.490
0.498
0.536
0.560
0.542
0.528
0.538
0.536
0.534
0.544
0.564
0.550
0.530
0.534
0.532
0.524
0.528
0.540
0.554
0.600
0.620
0.562
0.552
0.532
0.522
0.518
0.512
0.492
0.486
0.482
0.486
0.486
0.488
0.532
0.592
0.622
0.630
0.616
0.540
0.530
0.520
0.504
0.496
0.486
0.494
0.488
0.482
0.474
0.470
0.466
0.470
0.500
0.538
0.580
0.580
0.522
0.528
0.538
0.534
0.520
0.546
0.806
0.636
0.566
0.568
0.560
0.548
0.544
0.552
0.544
0.530
0.556
0.536
0.528
0.536
0.556
0.520
0.508
0.498
0.526
0.486
0.514
0.526
0.522
0.514
0.540
0.604
0.546
0.538
0.224
0.298
0.522
0.514
0.510
0.510
0.534
0.524
0.280
0.244
0.516
0.558
0.614
0.628
0.590
0.614
0.602
0.606
0.586
0.548
0.516
0.496
0.500
0.528
0.538
0.396
0.670
0.544
0.552
0.230
0.354
0.310
0.534
0.648
0.508
0.704
0.560
0.552
0.254
0.296
0.488
0.508
0.508
0.502
0.498
0.500
0.550
0.716
0.618
0.648
0.742
0.602
0.620
0.642
0.736
0.660
0.648
0.662
0.636
0.616
0.650
0.634
0.614
0.604
0.634
0.608
0.564
0.596
0.660
0.612
0.598
0.720
0.696
0.762
0.728
0.680
0.686
0.646
0.226
0.382
0.602
0.644
0.598
0.598
0.600
0.410
0.612
0.526
0.610
0.586
0.574
0.594
0.574
0.562
0.572
0.566
0.548
0.556
0.582
0.582
0.590
0.628
0.634
0.592
0.600
0.646
0.634
0.624
0.648
0.706
0.646
0.608
0.580
0.580
0.550
0.534
0.536
0.556
0.576
0.610
0.746
0.680
0.684
0.704
0.668
0.694
0.732
0.650
0.660
0.716
0.694
0.742
0.730
0.668
0.690
0.660
0.610
0.612
0.616
0.596
0.578
0.602
0.584
0.544
0.556
0.556
0.542
0.520
0.522
0.516
0.516
0.530
0.560
0.626
0.610
0.584
0.590
0.578
0.564
0.534
0.520
0.518
0.514
0.510
0.500
0.508
0.514
0.492
0.516
0.508
0.530
0.512
0.470
0.560
0.568
0.588
0.564
0.646
0.688
0.578
0.564
0.564
0.504
0.512
0.504
0.500
0.486
0.476
0.482
0.486
0.490
0.480
0.482
0.486
0.520
0.532
0.540
0.544
0.540
0.516
0.514
0.528
0.498
0.488
0.562
0.570
0.542
0.524
0.550
0.558
0.522
0.534
0.556
0.562
0.540
0.544
0.554
0.534
0.528
0.528
0.526
0.552
0.480
0.496
0.510
0.560
0.816
0.766
0.664
0.632
0.610
0.248
0.344
0.514
0.508
0.500
0.552
0.640
0.716
0.632
0.686
0.822
0.744
0.756
0.682
0.616
0.590
0.562
0.518
0.512
0.518
0.522
0.502
0.502
0.498
0.504
0.490
0.492
0.498
0.518
0.502
0.504
0.506
0.516
0.514
0.510
0.518
0.514
0.500
0.488
0.496
0.494
0.488
0.500
0.498
0.514
0.514
0.512
0.542
0.564
0.528
0.550
0.554
0.544
0.520
0.508
0.514
0.508
0.516
0.518
0.518
0.506
0.500
0.504
0.538
0.538
0.550
0.572
0.578
0.592
0.498
0.556
0.546
0.538
0.544
0.552
0.522
0.526
0.518
0.508
0.512
0.512
0.528
0.514
0.544
0.574
0.546
0.570
0.566
0.552
0.554
0.568
0.554
0.212
0.362
0.512
0.522
0.504
0.494
0.488
0.494
0.256
0.232
0.206
0.292
0.492
0.502
0.508
0.542
0.524
0.528
0.536
0.544
0.518
0.518
0.538
0.536
0.512
0.506
0.534
0.560
0.538
0.528
0.552
0.566
0.532
0.524
0.556
0.622
0.568
0.588
0.636
0.640
0.580
0.592
0.600
0.626
0.586
0.624
0.812
0.714
0.716
0.680
0.610
0.586
0.552
0.520
0.502
0.478
0.470
0.476
0.558
0.898
0.684
0.736
1.038
0.876
0.976
0.878
0.824
0.930
0.848
0.682
0.634
0.586
0.558
0.574
0.640
0.800
0.682
0.686
0.800
0.756
0.758
0.696
0.714
0.718
0.698
0.746
0.988
0.818
0.866
0.852
0.786
0.878
0.816
0.764
0.874
0.848
0.816
0.694
0.748
0.758
0.766
0.820
0.972
0.752
0.720
0.706
0.856
0.840
0.866
0.856
0.800
0.908
0.814
0.754
0.912
1.008
0.920
0.834
0.764
0.658
0.664
0.726
0.776
0.740
0.864
0.914
0.858
0.718
0.650
0.660
0.740
0.880
0.800
0.746
0.690
0.706
0.714
0.684
0.686
0.694
0.662
0.608
0.604
0.570
0.552
0.554
0.586
0.704
0.652
0.630
0.614
0.636
0.670
0.672
0.260
0.386
0.736
0.698
0.638
0.634
0.604
0.580
0.554
0.538
0.528
0.526
0.532
0.522
0.516
0.520
0.546
0.550
0.574
0.612
0.588
0.562
0.570
0.646
0.614
0.566
0.556
0.528
0.516
0.512
0.548
0.666
0.710
0.686
0.630
0.726
0.750
0.690
0.702
0.630
0.648
0.784
0.912
0.814
0.698
0.632
0.662
0.650
0.646
0.664
0.736
0.720
0.652
0.666
0.672
0.638
0.624
0.634
0.620
0.642
0.636
0.632
0.650
0.646
0.610
0.592
0.584
0.580
0.582
0.648
0.798
0.706
0.728
0.792
0.720
0.758
0.736
0.682
0.668
0.658
0.650
0.672
0.724
0.666
0.646
0.672
0.694
0.698
0.278
0.394
0.230
0.332
0.544
0.244
0.276
0.490
0.496
0.520
0.568
0.564
0.518
0.512
0.494
0.494
0.480
0.480
0.486
0.514
0.544
0.638
0.720
0.660
0.692
0.732
0.250
0.406
0.616
0.580
0.566
0.522
0.510
0.498
0.504
0.546
0.634
1.032
0.794
0.738
0.656
0.648
0.704
0.724
0.706
0.774
0.710
0.670
0.720
0.734
0.740
0.760
0.720
0.652
0.646
0.658
0.636
0.702
0.758
0.756
0.720
0.644
0.646
0.672
0.706
0.722
0.836
0.792
0.722
0.712
0.784
0.752
0.654
0.634
0.642
0.638
0.712
0.828
0.758
0.724
0.820
0.808
0.734
0.722
0.672
0.616
0.580
0.548
0.514
0.502
0.494
0.492
0.494
0.526
0.598
0.686
0.834
0.820
0.764
0.694
0.662
0.616
0.608
0.600
0.608
0.908
0.824
0.830
0.770
0.714
0.806
0.912
0.876
0.906
0.770
0.762
0.962
0.878
0.760
0.742
0.842
0.988
0.748
0.736
0.810
0.766
0.748
0.820
0.818
0.798
0.714
0.768
0.822
0.772
0.838
0.918
0.856
0.798
0.858
0.788
0.772
0.746
0.696
0.738
0.702
0.702
0.642
0.610
0.580
0.610
0.696
0.680
0.632
0.594
0.606
0.608
0.608
0.628
0.674
0.722
0.758
0.718
0.672
0.666
0.692
0.652
0.676
0.910
0.864
0.786
0.814
0.836
0.828
0.876
0.970
0.894
0.816
0.852
0.872
0.788
0.864
0.926
0.892
0.832
0.868
0.850
0.780
0.762
0.690
0.708
0.726
0.760
0.818
0.766
0.740
0.808
0.774
0.718
0.740
0.750
0.704
0.688
0.664
0.634
0.644
0.628
0.612
0.614
0.610
0.600
0.636
0.650
0.612
0.608
0.612
0.628
0.628
0.652
0.694
0.656
0.630
0.602
0.578
0.556
0.560
0.596
0.580
0.580
0.626
0.820
0.818
0.926
0.822
0.766
0.850
0.818
0.756
0.802
0.784
0.740
0.810
0.780
0.774
0.836
0.824
0.810
0.838
0.818
0.818
0.856
0.824
0.792
0.824
0.856
0.782
0.840
0.858
0.772
0.796
0.870
0.804
0.852
0.828
0.748
0.794
0.774
0.716
0.772
0.694
0.628
0.648
0.900
0.766
0.724
0.780
0.710
0.636
0.610
0.616
0.606
0.628
0.748
0.734
0.650
0.610
0.608
0.600
0.588
0.590
0.586
0.556
0.538
0.520
0.508
0.496
0.502
0.498
0.514
0.546
0.560
0.516
0.512
0.602
0.860
0.628
0.620
0.690
0.660
0.720
0.716
0.698
0.672
0.642
0.648
0.658
0.676
0.680
0.732
0.728
0.712
0.740
0.762
0.726
0.728
0.762
0.804
0.878
0.854
0.782
0.828
0.840
0.808
0.974
0.876
0.852
0.836
0.936
0.968
0.858
0.802
0.924
0.870
0.784
0.878
0.854
0.834
0.970
0.898
0.788
0.846
0.794
0.748
0.902
0.810
0.730
0.706
0.712
1.012
0.832
0.734
0.670
0.694
0.758
0.792
0.818
0.910
0.838
0.860
0.872
0.802
0.924
0.900
0.816
0.924
0.886
0.848
0.936
0.874
0.882
0.944
0.848
0.902
0.888
0.826
0.888
0.842
0.766
0.888
0.868
0.752
0.762
0.766
0.688
0.688
0.720
0.828
0.794
0.752
0.730
0.730
0.726
0.700
0.646
0.618
0.584
0.554
0.554
0.544
0.556
0.538
0.606
0.708
0.734
0.724
0.824
0.762
0.726
0.672
0.644
0.572
0.546
0.548
0.598
0.994
0.800
0.732
0.802
0.938
0.868
0.780
0.694
0.670
0.702
0.760
0.766
0.904
0.872
0.876
0.902
0.832
0.848
0.836
0.840
0.920
0.876
0.786
0.840
1.016
0.848
0.834
0.792
0.756
0.820
0.824
0.786
0.898
0.904
0.810
0.836
0.766
0.728
0.780
0.864
0.776
0.808
0.824
0.876
0.776
0.728
0.694
0.650
0.666
0.674
0.614
0.602
0.574
0.558
0.560
0.554
0.544
0.528
0.514
0.514
0.518
0.522
0.526
0.564
0.614
0.722
0.722
0.646
0.610
0.574
0.538
0.514
0.504
0.252
0.254
0.506
0.514
0.516
0.580
0.600
0.590
0.550
0.584
0.848
0.644
0.686
0.894
0.742
0.666
0.640
0.646
0.680
0.684
0.694
0.762
0.700
0.726
0.756
0.750
0.702
0.628
0.598
0.580
0.624
0.670
0.832
0.756
0.672
0.682
0.714
0.756
0.684
0.682
0.692
0.720
0.700
0.694
0.618
0.596
0.572
0.614
0.720
0.698
0.784
0.832
0.804
0.752
0.762
0.770
0.748
0.664
0.652
0.642
0.656
0.724
0.656
0.772
0.694
0.726
0.746
0.720
0.688
0.680
0.660
0.696
0.700
0.666
0.734
0.766
0.710
0.734
0.790
0.838
0.736
0.688
0.642
0.594
0.594
0.584
0.602
0.638
0.766
0.662
0.694
0.746
0.674
0.694
0.838
0.766
0.676
0.654
0.688
0.752
0.744
0.730
0.802
0.674
0.732
0.770
0.716
0.760
0.714
0.738
0.708
0.794
0.738
0.812
0.830
0.826
0.734
0.764
0.742
0.886
0.876
0.804
0.834
0.898
0.878
0.838
0.968
0.888
0.734
0.694
0.818
0.942
0.842
0.798
0.740
0.742
0.810
0.714
0.744
0.700
0.664
0.622
0.600
0.618
0.656
0.676
0.762
0.770
0.748
0.690
0.666
0.654
0.674
0.760
0.768
0.736
0.694
0.654
0.618
0.624
0.672
0.714
0.650
0.636
0.684
0.732
0.730
0.714
0.668
0.652
0.674
0.662
0.654
0.692
0.692
0.266
0.360
0.608
0.574
0.564
0.548
0.586
0.922
0.758
0.734
0.756
0.824
0.830
0.760
0.766
0.738
0.704
0.752
0.816
0.802
0.810
0.804
0.808
0.796
0.786
0.850
0.850
0.778
0.734
0.692
0.744
0.768
0.806
0.798
0.694
0.714
0.710
0.674
0.658
0.624
0.658
0.702
0.740
0.724
0.674
0.650
0.628
0.648
0.658
0.646
0.650
0.628
0.610
0.630
0.690
0.824
0.748
0.660
0.662
0.670
0.648
0.654
0.762
0.768
0.896
0.780
0.736
0.706
0.794
0.860
0.806
0.802
0.876
0.876
0.824
0.904
0.902
0.840
0.942
0.800
0.796
0.912
0.878
0.886
0.970
0.918
0.946
0.882
0.772
0.822
0.762
0.796
0.862
0.804
0.894
0.884
0.804
0.784
0.784
0.826
0.836
0.808
0.812
0.828
0.858
0.778
0.718
0.742
0.702
0.640
0.648
0.706
0.918
0.846
0.832
0.888
0.882
0.782
0.266
0.456
0.676
0.676
0.680
0.650
0.654
0.620
0.642
0.624
0.610
0.622
0.670
0.646
0.642
0.686
0.690
0.676
0.672
0.734
0.844
0.710
0.804
0.874
0.752
0.814
0.902
0.808
0.850
0.824
0.772
0.794
0.794
0.736
0.798
0.852
0.794
0.882
0.846
0.772
0.842
0.834
0.770
0.842
0.822
0.786
0.956
0.894
0.780
0.744
0.730
0.678
0.638
0.622
0.670
0.756
1.064
0.794
0.790
0.854
0.838
0.810
0.774
0.768
0.764
0.736
0.720
0.720
0.674
0.800
0.848
0.808
0.852
0.850
0.792
0.788
0.856
0.838
0.802
0.864
0.866
0.834
0.888
0.938
0.928
0.836
0.860
0.896
0.812
0.844
0.912
0.912
0.856
0.938
0.828
0.794
0.896
0.784
0.790
0.730
0.686
0.708
0.754
0.752
0.808
0.828
0.794
0.756
0.798
0.856
0.796
0.916
0.844
0.806
0.952
0.840
0.894
0.976
0.878
0.768
0.730
0.706
0.728
0.796
0.744
0.716
0.736
0.782
0.798
0.760
0.766
0.736
0.762
0.770
0.744
0.778
0.824
0.810
0.838
0.762
0.752
0.820
0.768
0.772
0.842
0.846
0.798
0.824
0.832
0.784
0.802
0.868
0.834
0.846
0.770
0.712
0.658
0.622
0.586
0.560
0.550
0.540
0.570
0.868
0.684
0.802
0.860
0.812
0.906
0.950
0.838
0.844
0.832
0.778
0.814
1.054
0.958
0.820
0.896
1.004
0.836
0.968
0.956
0.864
0.932
0.820
0.870
0.904
0.816
0.742
0.860
0.922
0.838
1.058
0.938
0.802
0.810
0.768
0.846
0.888
0.820
0.882
0.942
0.836
0.748
0.794
0.868
0.772
0.796
0.866
0.820
0.758
0.816
0.820
0.822
0.896
0.866
0.804
0.864
0.898
0.804
0.810
0.844
0.798
0.812
0.852
0.782
0.862
0.838
0.786
0.742
0.714
0.704
0.732
0.796
0.812
0.844
0.800
0.722
0.720
0.726
0.716
0.682
0.684
0.714
0.728
0.754
0.692
0.690
0.728
0.708
0.756
0.738
0.726
0.742
0.720
0.734
0.726
0.696
0.714
0.718
0.678
0.694
0.718
0.746
0.726
0.674
0.652
0.632
0.910
0.810
0.760
0.732
0.752
0.754
0.716
0.772
0.812
0.758
0.788
0.824
0.808
0.794
0.742
0.728
0.692
0.704
0.728
0.772
0.774
0.730
0.806
0.896
0.764
0.794
0.758
0.708
0.676
0.656
0.600
0.576
0.556
0.548
0.548
0.580
0.652
0.572
0.284
0.406
0.640
0.864
0.772
0.710
0.654
0.668
0.690
0.688
0.664
0.652
0.674
0.720
0.742
0.704
0.752
0.782
0.762
0.686
0.656
0.640
0.592
0.568
0.568
0.606
0.886
0.772
0.776
0.766
0.750
0.744
0.690
0.706
0.742
0.752
0.720
0.762
0.742
0.782
0.776
0.782
0.734
0.728
0.766
0.782
0.768
0.700
0.696
0.708
0.708
0.718
0.724
0.692
0.664
0.680
0.738
0.742
0.772
0.790
0.760
0.736
0.860
0.892
0.854
0.816
0.872
0.790
0.736
0.794
0.748
0.744
0.862
0.826
0.764
0.778
0.726
0.728
0.698
0.732
0.736
0.780
0.764
0.728
0.770
0.904
0.836
0.778
0.714
0.692
0.686
0.680
0.742
0.816
0.810
0.722
0.690
0.692
0.690
0.690
0.756
0.854
0.818
0.864
0.928
0.846
0.818
0.822
0.808
0.726
0.732
0.794
0.804
0.730
0.758
0.712
0.696
0.748
0.818
0.764
0.746
0.734
0.750
0.710
0.702
0.740
0.740
0.702
0.674
0.682
0.692
0.710
0.694
0.652
0.620
0.644
0.672
0.670
0.668
0.646
0.634
0.698
0.806
0.742
0.798
0.846
0.792
0.824
0.756
0.730
0.812
0.852
0.770
0.718
0.748
0.794
0.854
0.806
0.692
0.690
0.784
0.868
0.832
0.834
0.800
0.764
0.716
0.738
0.698
0.684
0.646
0.646
0.616
0.214
0.366
0.590
0.568
0.558
0.554
0.550
0.562
0.574
0.590
0.610
0.640
0.726
0.768
0.736
0.808
0.770
0.728
0.730
0.774
0.774
0.744
0.692
0.660
0.624
0.582
0.560
0.556
0.570
0.594
0.616
0.620
0.670
0.730
0.724
0.932
0.776
0.710
0.762
0.774
0.756
0.770
0.782
0.704
0.684
0.734
0.770
0.710
0.790
0.810
0.720
0.766
0.794
0.766
0.824
0.894
0.776
0.746
0.772
0.806
0.868
0.836
0.818
0.898
0.856
0.782
0.878
0.808
0.722
0.690
0.654
0.766
1.122
0.940
0.896
0.820
0.760
0.710
0.688
0.754
0.842
0.804
0.830
0.920
0.908
0.810
0.772
0.738
0.820
0.902
0.906
0.834
0.774
0.688
0.644
0.630
0.662
0.864
0.868
0.914
0.868
0.982
0.912
0.824
0.862
0.836
0.826
0.924
0.980
0.932
0.816
0.842
0.840
0.828
0.882
0.810
0.856
0.820
0.826
0.800
0.846
0.728
0.728
0.720
0.676
0.682
0.688
0.812
0.936
0.888
0.844
0.810
0.738
0.656
0.650
0.626
0.680
0.766
0.722
0.718
0.664
0.648
0.654
0.700
0.718
0.734
0.744
0.812
0.740
0.788
0.774
0.738
0.764
0.782
0.790
0.768
0.700
0.656
0.642
0.652
0.678
0.812
0.848
1.024
0.808
0.836
0.780
0.756
0.676
0.670
0.728
0.726
0.750
0.722
0.700
0.644
0.632
0.620
0.632
0.842
0.812
0.702
0.660
0.674
0.712
0.664
0.642
0.590
0.558
0.544
0.552
0.558
0.584
0.570
0.548
0.534
0.532
0.530
0.534
0.534
0.536
0.558
0.572
0.604
0.632
0.666
0.694
0.718
0.670
0.586
0.572
0.580
0.564
0.562
0.552
0.524
0.510
0.502
0.508
0.506
0.522
0.542
0.540
0.546
0.528
0.520
0.514
0.512
0.514
0.522
0.528
0.522
0.524
0.524
0.504
0.510
0.516
0.570
0.568
0.658
0.682
0.654
0.636
0.624
0.706
0.702
0.680
0.668
0.622
0.626
0.592
0.578
0.530
0.524
0.512
0.498
0.506
0.524
0.554
0.612
0.704
0.660
0.704
0.668
0.642
0.726
0.646
0.620
0.678
0.668
0.682
0.892
0.714
0.768
0.778
0.700
0.888
0.866
0.804
0.884
0.746
0.668
0.714
0.722
0.652
0.638
0.660
0.778
0.720
0.798
0.704
0.688
0.682
0.646
0.632
0.652
0.664
0.644
0.600
0.606
0.612
0.622
0.594
0.572
0.564
0.548
0.544
0.584
0.574
0.574
0.622
0.794
0.680
0.688
0.712
0.746
0.694
0.752
0.742
0.692
0.684
0.698
0.656
0.642
0.656
0.654
0.702
0.734
0.706
0.672
0.672
0.662
0.632
0.628
0.620
0.616
0.622
0.710
0.756
0.702
0.676
0.662
0.618
0.578
0.572
0.596
0.598
0.606
0.672
0.664
0.728
0.716
0.676
0.690
0.694
0.680
0.696
0.684
0.644
0.624
0.694
0.734
0.680
0.782
0.786
0.736
0.694
0.652
0.628
0.610
0.592
0.614
0.704
0.708
0.672
0.642
0.636
0.654
0.618
0.580
0.548
0.528
0.520
0.522
0.534
0.280
0.254
0.540
0.538
0.552
0.574
0.548
0.582
0.620
0.650
0.626
0.648
0.664
0.606
0.598
0.630
0.662
0.594
0.622
0.614
0.612
0.598
0.614
0.584
0.630
0.758
0.692
0.830
0.872
0.680
0.676
0.704
0.688
0.660
0.642
0.660
0.922
0.694
0.726
0.804
0.760
0.696
0.644
0.620
0.580
0.558
0.558
0.638
0.686
0.644
0.716
0.730
0.674
0.722
0.784
0.702
0.738
0.748
0.682
0.704
0.700
0.652
0.658
0.710
0.670
0.790
0.832
0.776
0.814
0.726
0.714
0.756
0.724
0.716
0.802
0.780
0.848
1.032
0.850
0.908
0.868
0.758
0.828
0.862
0.802
0.944
0.902
0.846
0.932
0.894
0.814
0.898
0.872
0.774
0.850
0.830
0.754
0.774
0.936
0.900
0.820
0.890
0.896
0.836
0.810
0.820
0.782
0.706
0.668
0.724
1.024
0.906
0.856
0.812
0.848
0.894
0.746
0.744
0.690
0.730
0.782
0.820
0.794
0.728
0.748
0.714
0.718
0.736
0.720
0.836
0.808
0.778
0.846
0.816
0.766
0.888
0.888
0.836
0.818
0.756
0.752
0.712
0.684
0.670
0.620
0.600
0.620
0.702
0.866
0.916
0.892
0.888
0.940
0.868
0.850
0.920
0.882
0.792
0.880
0.932
0.930
0.858
0.948
0.908
0.832
0.892
0.876
0.890
0.868
0.892
0.852
0.752
0.784
0.766
0.714
0.716
0.762
0.766
0.690
0.654
0.744
0.840
0.770
0.802
0.816
0.768
0.830
0.914
0.874
0.906
0.910
0.880
0.902
0.878
0.824
0.976
0.888
0.776
0.782
0.778
0.786
0.896
0.936
0.874
0.852
0.882
0.890
0.838
0.872
0.870
0.820
0.886
0.882
0.844
0.886
0.832
0.818
0.930
0.858
0.772
0.814
0.768
0.716
0.728
0.748
0.776
0.906
0.886
0.794
0.828
0.826
0.716
0.664
0.636
0.658
0.746
0.750
0.720
0.708
0.662
0.622
0.592
0.578
0.574
0.568
0.586
0.632
0.690
0.676
0.626
0.602
0.586
0.574
0.580
0.608
0.614
0.618
0.568
0.554
0.554
0.616
0.818
0.754
0.654
0.730
0.786
0.708
0.712
0.736
0.680
0.654
0.616
0.594
0.578
0.590
0.602
0.636
0.612
0.652
0.598
0.582
0.562
0.574
0.556
0.568
0.562
0.570
0.628
0.664
0.676
0.668
0.664
0.648
0.648
0.682
0.710
0.698
0.662
0.634
0.610
0.608
0.634
0.698
0.756
0.908
0.772
0.744
0.724
0.694
0.678
0.648
0.626
0.624
0.624
0.668
0.728
0.768
0.734
0.828
0.836
0.744
0.722
0.758
0.728
0.654
0.636
0.688
1.114
0.886
0.914
0.830
0.796
0.864
0.816
0.748
0.672
0.650
0.664
0.722
0.760
0.712
0.664
0.664
0.652
0.610
0.604
0.632
0.718
1.010
0.856
0.752
0.768
0.810
0.780
0.916
1.062
0.910
0.818
0.928
0.912
0.802
1.058
0.974
0.818
0.944
0.990
0.860
0.920
0.898
0.806
1.070
0.940
0.752
0.818
0.852
0.802
1.150
0.924
0.834
0.842
0.744
0.774
0.886
0.792
0.844
0.870
0.772
0.856
0.848
0.742
0.702
0.702
0.754
0.822
0.744
0.812
0.840
0.754
0.808
0.880
0.820
0.848
0.880
0.820
0.844
0.870
0.824
0.906
0.910
0.828
0.886
0.916
0.814
0.896
0.924
0.870
0.988
0.926
0.860
0.978
0.880
0.836
0.888
0.830
0.816
0.914
0.918
0.948
0.956
0.852
0.820
0.852
0.816
0.800
0.876
0.808
0.778
0.892
0.878
0.770
0.856
0.854
0.800
0.724
0.686
0.702
0.774
0.746
0.834
0.908
0.846
0.838
0.892
0.856
0.796
0.876
0.830
0.752
0.848
0.848
0.772
0.766
1.156
0.910
0.828
0.876
0.836
0.838
0.866
0.784
0.828
0.950
0.904
0.798
0.912
0.876
0.882
0.980
0.816
0.718
0.740
0.784
0.868
0.780
0.768
0.892
0.994
0.934
0.832
0.858
0.886
0.852
0.828
0.934
0.970
0.848
1.034
0.858
0.992
0.968
0.820
0.870
0.792
0.756
0.794
0.780
0.802
0.838
0.816
0.730
0.726
0.748
0.768
0.816
0.734
0.714
0.758
0.790
0.734
0.718
0.806
0.848
0.776
0.844
0.900
0.820
0.886
0.844
0.776
0.772
0.794
0.744
0.810
0.928
0.860
0.806
0.886
0.846
0.836
0.778
0.736
0.782
0.844
0.806
0.936
0.898
0.812
0.838
0.856
0.782
0.810
0.802
0.762
0.744
0.880
1.010
0.916
0.780
0.808
0.870
0.816
0.844
0.922
0.916
0.790
0.886
0.936
0.886
0.954
0.948
0.832
0.900
0.912
0.826
0.882
0.974
0.854
0.810
0.924
0.952
0.910
0.822
0.774
0.722
0.736
0.726
0.746
0.788
0.766
0.698
0.754
0.766
0.784
0.754
0.844
0.908
0.830
0.722
0.748
0.848
0.868
0.876
0.840
0.714
0.710
0.726
0.766
0.800
0.802
0.774
0.718
0.638
0.612
0.618
0.630
0.812
0.804
0.778
0.760
0.708
0.706
0.750
0.698
0.260
0.404
0.650
0.650
0.670
0.664
0.646
0.612
0.746
0.974
0.814
0.818
0.782
0.682
0.674
0.734
0.852
0.844
0.858
0.794
0.786
0.798
0.840
0.928
0.878
0.812
0.836
0.856
0.858
0.750
0.812
0.890
0.830
0.738
0.748
0.820
0.906
0.920
0.866
0.728
0.692
0.680
0.864
0.828
0.792
0.914
1.000
0.904
0.786
0.758
0.846
0.822
0.798
0.760
0.900
0.980
0.878
0.868
0.828
0.740
0.764
0.832
0.828
0.818
0.788
0.742
0.710
0.750
0.778
0.756
0.732
0.740
0.694
0.712
0.746
0.836
0.788
0.818
0.928
0.928
0.896
0.766
0.680
0.670
0.700
0.778
0.866
0.866
0.854
0.838
0.776
0.834
0.910
0.876
0.794
0.852
0.952
0.858
0.766
0.732
0.734
0.768
0.822
0.798
0.762
0.698
0.670
0.666
0.666
0.792
0.880
0.852
0.814
0.784
0.744
0.696
0.690
0.716
0.754
0.776
0.786
0.804
0.874
0.892
0.802
0.814
0.794
0.746
0.728
0.678
0.680
0.708
0.856
0.890
0.874
0.866
0.806
0.758
0.708
0.702
0.688
0.694
0.716
0.718
0.850
1.090
0.902
0.850
0.806
0.796
0.810
0.806
0.788
0.760
0.698
0.662
0.654
0.636
0.656
0.744
0.764
0.880
0.928
0.880
0.838
0.780
0.728
0.680
0.660
0.678
0.694
0.724
0.828
0.904
0.846
0.776
0.802
0.824
0.744
0.698
0.666
0.660
0.694
0.666
0.654
0.904
0.802
0.810
0.780
0.706
0.702
0.730
0.758
0.744
0.716
0.664
0.672
0.694
0.776
0.824
0.818
0.894
0.906
0.860
0.796
0.840
0.802
0.794
0.750
0.814
0.894
0.770
0.704
0.732
0.818
0.838
0.904
0.864
0.796
0.734
0.752
0.822
0.826
0.772
0.732
0.756
0.840
0.898
0.814
0.798
0.790
0.752
0.720
0.704
0.760
0.922
0.910
0.910
0.866
0.816
0.750
0.680
0.634
0.602
0.608
0.738
0.890
0.790
0.774
0.790
0.974
0.938
0.850
0.790
0.736
0.704
0.678
0.664
0.664
0.716
0.754
0.726
0.258
0.402
0.670
0.660
0.672
0.642
0.634
0.646
0.690
0.674
0.720
0.830
0.838
0.802
0.790
0.746
0.714
0.708
0.714
0.694
0.662
0.704
0.790
0.782
0.752
0.734
0.694
0.744
0.864
0.860
0.824
0.746
0.760
0.846
0.820
0.802
0.788
0.778
0.702
0.712
0.750
0.922
0.938
0.882
0.804
0.774
0.714
0.728
0.882
0.942
0.944
0.936
0.934
0.874
0.848
0.796
0.748
0.730
0.678
0.682
0.682
0.700
0.870
0.800
0.862
0.814
0.746
0.740
0.734
0.706
0.686
0.688
0.704
0.766
0.818
0.840
0.852
0.844
0.818
0.778
0.772
0.852
0.830
0.796
0.826
0.852
0.848
0.828
0.766
0.718
0.696
0.738
0.778
0.862
0.832
0.780
0.764
0.714
0.700
0.674
0.700
0.732
0.750
0.760
0.844
0.806
0.838
0.888
0.866
0.770
0.756
0.788
0.838
0.800
0.820
0.804
0.754
0.892
1.008
0.946
0.908
0.832
0.870
0.986
0.876
0.806
0.744
0.770
0.848
0.884
0.848
0.802
0.858
0.762
0.766
0.806
0.814
0.764
0.706
0.702
0.684
0.752
0.864
0.756
0.872
0.850
0.850
0.950
0.836
0.774
0.800
0.764
0.800
0.818
0.792
0.704
0.702
0.712
0.794
0.846
0.806
0.782
0.754
0.688
0.692
0.678
0.656
0.610
0.594
0.582
0.600
0.580
0.586
0.644
0.746
0.794
0.758
0.706
0.682
0.662
0.680
0.692
0.692
0.706
0.706
0.662
0.642
0.648
0.702
0.794
0.806
0.812
0.764
0.710
0.688
0.692
0.848
0.866
0.766
0.800
0.774
0.858
0.894
0.872
0.804
0.740
0.754
0.728
0.762
0.764
0.766
0.794
0.860
0.788
0.854
0.816
0.818
0.796
0.742
0.680
0.694
0.724
0.850
0.860
0.830
0.814
0.766
0.712
0.716
0.732
0.772
0.812
0.804
0.800
0.814
0.836
0.808
0.820
0.790
0.830
0.838
0.894
0.840
0.776
0.788
0.784
0.792
0.746
0.782
0.822
0.830
0.806
0.810
0.858
0.878
0.822
0.830
0.884
0.868
0.772
0.842
0.844
0.804
0.752
0.830
0.894
0.836
0.790
0.860
0.958
0.886
0.786
0.794
0.820
0.830
0.734
0.944
0.916
0.778
0.862
0.852
0.798
0.824
0.836
0.874
0.826
0.808
0.818
0.748
0.800
0.832
0.854
0.796
0.880
0.908
0.820
0.848
0.832
0.790
0.820
0.864
0.798
0.732
0.718
0.902
0.940
0.922
0.908
0.890
0.826
0.850
0.904
0.912
0.826
0.926
0.900
0.852
0.944
0.978
0.934
0.836
0.922
0.960
0.880
0.892
0.900
0.822
0.914
0.932
0.810
0.878
0.838
0.772
0.822
0.810
0.768
0.834
0.822
0.780
0.826
0.796
0.770
0.812
0.784
0.852
0.916
0.860
0.824
0.878
0.878
0.810
0.886
0.908
0.812
0.928
0.948
0.850
0.972
0.802
0.744
0.758
0.852
0.894
0.788
0.880
0.772
0.736
0.840
0.904
0.872
0.762
0.720
0.684
0.678
0.892
0.924
0.864
0.834
0.786
0.750
0.708
0.704
0.752
0.872
0.864
0.778
0.886
0.962
0.892
0.816
0.790
0.760
0.794
0.744
0.872
0.972
0.940
0.824
0.936
0.958
0.876
1.024
1.012
0.882
1.074
0.966
0.804
0.892
0.898
0.832
1.036
0.960
0.824
0.922
0.826
0.860
0.794
0.768
0.774
0.736
0.760
0.888
0.798
0.758
0.824
0.936
0.878
0.858
0.752
0.746
0.746
0.762
0.842
0.748
0.716
0.738
0.762
0.754
0.722
0.734
0.826
0.892
0.792
0.856
0.860
0.850
0.796
0.794
0.832
0.772
0.760
0.798
0.848
0.728
0.706
0.694
0.712
0.740
0.728
0.736
0.716
0.704
0.712
0.706
0.734
0.766
0.772
0.738
0.692
0.708
0.736
0.772
0.780
0.806
0.888
0.908
0.826
0.814
0.796
0.786
0.786
0.804
0.806
0.836
0.886
0.852
0.844
0.846
0.766
0.762
0.776
0.744
0.772
0.774
0.788
0.784
0.760
0.738
0.728
0.712
0.724
0.726
0.844
0.860
0.812
0.828
0.872
0.796
0.818
0.820
0.826
0.870
0.844
0.774
0.830
0.844
0.788
0.756
0.816
0.764
0.702
0.282
0.440
0.666
0.678
0.712
0.696
0.656
0.656
0.646
0.644
0.620
0.604
0.648
0.660
0.666
0.686
1.084
0.754
0.764
0.738
0.742
0.790
0.840
0.844
0.912
0.746
0.696
0.654
0.636
0.632
0.682
0.710
0.756
0.830
0.840
0.836
0.852
0.830
0.818
0.798
0.762
0.726
0.814
0.878
0.794
0.738
0.714
0.686
0.678
0.852
0.696
0.806
0.946
0.800
0.832
0.800
0.830
0.828
0.848
0.910
0.854
0.780
0.756
0.736
0.678
0.674
0.674
0.716
0.784
0.784
0.742
0.718
0.720
0.844
0.754
0.710
0.700
0.718
0.710
0.730
0.830
0.776
0.806
0.786
0.738
0.760
0.828
0.766
0.736
0.730
0.766
0.756
0.734
0.696
0.664
0.646
0.644
0.666
0.678
0.656
0.666
0.782
0.844
0.730
0.706
0.738
0.708
0.744
0.860
0.834
0.798
0.754
0.700
0.680
0.630
0.628
0.620
0.650
0.732
0.722
0.728
0.690
0.774
0.818
0.944
0.924
0.952
0.898
0.860
0.808
0.776
0.768
0.742
0.726
0.716
0.746
0.810
0.848
0.730
0.772
0.912
0.946
0.904
0.852
0.782
0.726
0.690
0.706
0.756
0.842
0.744
0.702
0.716
0.744
0.680
0.642
0.716
0.824
0.924
0.864
0.764
0.772
0.844
0.878
0.804
0.846
0.888
0.890
0.832
0.940
0.956
0.796
0.784
0.868
1.056
0.910
0.862
0.946
0.856
0.806
0.874
0.890
0.768
0.870
0.920
0.806
0.858
0.942
0.816
0.918
0.920
0.820
0.834
0.784
0.768
0.866
0.870
0.826
0.736
0.698
0.686
0.680
0.766
0.830
0.742
0.676
0.662
0.658
0.728
0.800
0.748
0.674
0.690
0.710
0.742
0.756
0.742
0.720
0.714
0.710
0.684
0.660
0.656
0.690
0.836
0.868
0.818
0.772
0.722
0.676
0.670
0.646
0.608
0.632
0.688
0.786
0.866
0.894
0.830
0.776
0.742
0.684
0.678
0.652
0.750
0.712
0.756
0.806
0.788
0.744
0.706
0.702
0.742
0.832
0.898
0.858
0.738
0.732
0.804
0.838
0.812
0.712
0.710
0.738
0.718
0.792
0.756
0.724
0.726
0.742
0.704
0.732
0.810
0.900
0.912
0.854
0.798
0.762
0.774
0.784
0.698
0.700
0.672
0.776
0.920
0.862
0.780
0.748
0.774
0.820
0.822
0.760
0.818
0.828
0.870
0.844
0.778
0.836
0.850
0.834
0.768
0.772
0.866
0.864
0.828
0.740
0.744
0.784
0.826
0.796
0.796
0.810
0.752
0.782
0.830
0.816
0.806
0.752
0.764
0.804
0.786
0.772
0.740
0.722
0.718
0.668
0.662
0.670
0.692
0.718
0.790
0.814
0.786
0.748
0.688
0.674
0.676
0.644
0.632
0.656
0.746
0.820
0.778
0.742
0.810
0.836
0.752
0.750
0.782
0.716
0.718
0.668
0.648
0.638
0.658
0.736
0.758
0.764
0.758
0.744
0.704
0.648
0.652
0.670
0.692
0.720
0.710
0.700
0.652
0.652
0.652
0.670
0.652
0.684
0.760
0.784
0.760
0.692
0.680
0.678
0.702
0.686
0.680
0.652
0.700
0.754
0.842
0.788
0.776
0.756
0.740
0.670
0.670
0.684
0.708
0.700
0.668
0.650
0.634
0.618
0.620
0.604
0.620
0.706
0.718
0.676
0.710
0.764
0.758
0.760
0.720
0.730
0.722
0.670
0.688
0.736
0.884
0.728
0.682
0.712
0.796
0.832
0.902
0.948
0.918
0.848
0.878
0.850
0.806
0.816
0.780
0.782
0.780
0.728
0.744
0.800
0.904
0.878
0.872
0.836
0.808
0.798
0.800
0.828
0.850
0.874
0.888
0.900
0.918
0.912
0.852
0.874
0.844
0.814
0.740
0.718
0.698
0.726
0.756
0.724
0.720
0.918
0.810
0.804
0.802
0.802
0.786
0.746
0.748
0.744
0.704
0.742
0.790
0.834
0.832
0.850
0.838
0.776
0.850
0.858
0.770
0.824
0.986
0.940
0.850
0.772
0.734
0.760
0.804
0.768
0.744
0.682
0.652
0.640
0.662
0.654
0.716
0.742
0.718
0.668
0.664
0.646
0.632
0.616
0.606
0.604
0.606
0.596
0.586
0.576
0.564
0.560
0.560
0.568
0.578
0.604
0.688
0.780
0.764
0.800
0.806
0.810
0.782
0.818
0.826
0.760
0.804
0.774
0.710
0.726
0.754
0.782
0.794
0.790
0.728
0.754
0.774
0.748
0.750
0.758
0.756
0.726
0.746
0.780
0.736
0.776
0.790
0.724
0.734
0.756
0.740
0.692
0.704
0.718
0.700
0.716
0.756
0.780
0.702
0.728
0.682
0.654
0.620
0.600
0.588
0.592
0.620
0.728
0.728
0.706
0.660
0.652
0.636
0.638
0.630
0.640
0.674
0.708
0.718
0.750
0.782
0.758
0.746
0.734
0.718
0.680
0.698
0.710
0.724
0.720
0.754
0.798
0.748
0.726
0.744
0.716
0.686
0.654
0.608
0.592
0.576
0.592
0.628
0.774
0.768
0.800
0.776
0.722
0.712
0.698
0.684
0.660
0.666
0.658
0.632
0.632
0.620
0.644
0.698
0.712
0.692
0.670
0.620
0.610
0.602
0.610
0.606
0.658
0.794
0.736
0.756
0.732
0.670
0.678
0.658
0.646
0.644
0.636
0.686
0.658
0.634
0.620
0.622
0.608
0.598
0.600
0.594
0.608
0.618
0.598
0.578
0.580
0.584
0.578
0.566
0.566
0.576
0.580
0.570
0.562
0.568
0.574
0.604
0.622
0.662
0.756
0.904
0.834
0.738
0.734
0.684
0.656
0.622
0.596
0.620
0.620
0.590
0.576
0.550
0.554
0.540
0.542
0.562
0.566
0.554
0.536
0.524
0.514
0.526
0.550
0.672
0.628
0.632
0.622
0.622
0.634
0.624
0.630
0.642
0.648
0.620
0.614
0.638
0.676
0.690
0.618
0.590
0.604
0.608
0.628
0.604
0.640
0.784
0.688
0.662
0.684
0.630
0.630
0.660
0.626
0.610
0.614
0.630
0.638
0.622
0.622
0.640
0.676
0.644
0.620
0.652
0.690
0.658
0.648
0.674
0.688
0.638
0.626
0.622
0.612
0.576
0.554
0.548
0.566
0.584
0.606
0.668
0.736
0.682
0.682
0.676
0.684
0.646
0.626
0.600
0.584
0.556
0.552
0.560
0.610
0.614
0.610
0.652
0.768
0.702
0.694
0.718
0.720
0.682
0.700
0.666
0.632
0.640
0.710
0.830
0.770
0.798
0.814
0.770
0.718
0.742
0.788
0.756
0.732
0.788
0.770
0.714
0.752
0.768
0.698
0.656
0.668
0.704
0.714
0.682
0.708
0.748
0.720
0.732
0.792
0.776
0.684
0.644
0.630
0.584
0.588
0.634
0.730
0.844
0.874
0.792
0.696
0.692
0.708
0.682
0.694
0.720
0.710
0.746
0.796
0.734
0.708
0.842
0.846
0.758
0.788
0.806
0.756
0.774
0.822
0.784
0.784
0.836
0.804
0.812
0.772
0.738
0.752
0.728
0.720
0.702
0.720
0.782
0.716
0.752
0.764
0.714
0.726
0.784
0.826
0.798
0.858
0.812
0.724
0.726
0.700
0.670
0.724
0.716
0.756
0.750
0.722
0.716
0.736
0.754
0.744
0.716
0.746
0.752
0.716
0.676
0.692
0.808
0.740
0.752
0.744
0.690
0.670
0.732
0.804
0.782
0.750
0.674
0.652
0.636
0.654
0.692
0.740
0.804
0.806
0.768
0.730
0.714
0.702
0.682
0.682
0.674
0.640
0.634
0.632
0.648
0.680
0.678
0.692
0.718
0.724
0.774
0.782
0.746
0.768
0.724
0.696
0.682
0.848
0.812
0.760
0.726
0.642
0.636
0.638
0.722
0.748
0.674
0.670
0.710
0.784
0.796
0.794
0.824
0.710
0.722
0.754
0.806
0.780
0.764
0.692
0.664
0.644
0.640
0.690
0.908
0.834
0.784
0.854
0.904
0.842
0.768
0.816
0.760
0.722
0.678
0.760
0.750
0.696
0.640
0.636
0.604
0.624
0.708
0.786
0.780
0.778
0.848
0.864
0.758
0.736
0.726
0.702
0.684
0.680
0.698
0.702
0.720
0.864
0.784
0.816
0.848
0.824
0.788
0.778
0.800
0.748
0.716
0.682
0.694
0.850
0.746
0.798
0.814
0.772
0.730
0.772
0.802
0.786
0.758
0.812
0.776
0.792
0.772
0.706
0.660
0.632
0.616
0.632
0.820
0.788
0.766
0.700
0.716
0.756
0.754
0.732
0.676
0.630
0.614
0.570
0.570
0.610
0.716
0.758
0.894
0.904
0.776
0.714
0.690
0.758
0.788
0.734
0.708
0.676
0.664
0.664
0.714
0.744
0.710
0.646
0.620
0.612
0.652
0.784
0.748
0.806
0.814
0.800
0.736
0.700
0.646
0.610
0.592
0.578
0.604
0.614
0.620
0.628
0.650
0.612
0.670
0.748
0.674
0.720
0.732
0.728
0.684
0.674
0.658
0.776
0.850
0.868
0.902
0.802
0.710
0.720
0.772
0.790
0.732
0.704
0.730
0.752
0.726
0.752
0.816
0.816
0.742
0.728
0.714
0.682
0.702
0.758
0.704
0.658
0.650
0.662
0.654
0.658
0.658
0.670
0.704
0.660
0.666
0.710
0.748
0.720
0.710
0.678
0.648
0.632
0.608
0.586
0.588
0.574
0.644
0.760
0.658
0.644
0.650
0.626
0.632
0.634
0.676
0.696
0.736
0.642
0.644
0.656
0.706
0.710
0.204
0.454
0.642
0.614
0.618
0.644
0.674
0.672
0.666
0.658
0.668
0.656
0.640
0.640
0.640
0.660
0.704
0.702
0.718
0.754
0.764
0.722
0.724
0.754
0.744
0.712
0.706
0.744
0.718
0.748
0.812
0.732
0.752
0.782
0.762
0.684
0.686
0.718
0.682
0.700
0.764
0.786
0.748
0.734
0.744
0.706
0.674
0.716
0.694
0.664
0.708
0.700
0.664
0.648
0.654
0.664
0.668
0.642
0.636
0.642
0.666
0.710
0.724
0.688
0.708
0.792
0.792
0.728
0.782
0.744
0.700
0.698
0.688
0.732
0.746
0.700
0.702
0.718
0.786
0.728
0.650
0.638
0.634
0.650
0.750
0.792
0.774
0.716
0.828
0.894
0.848
0.798
0.758
0.846
0.776
0.742
0.832
0.810
0.822
0.750
0.690
0.690
0.692
0.724
0.798
0.770
0.692
0.668
0.686
0.768
0.710
0.700
0.728
0.730
0.680
0.636
0.624
0.590
0.572
0.560
0.584
0.694
0.786
0.792
0.788
0.708
0.682
0.680
0.702
0.710
0.720
0.678
0.700
0.730
0.742
0.762
0.732
0.748
0.744
0.682
0.668
0.644
0.662
0.682
0.704
0.656
0.618
0.612
0.598
0.618
0.672
0.652
0.638
0.662
0.714
0.684
0.652
0.612
0.638
0.644
0.632
0.620
0.634
0.686
0.736
0.708
0.656
0.632
0.634
0.626
0.636
0.668
0.770
0.738
0.678
0.648
0.620
0.620
0.616
0.614
0.624
0.632
0.658
0.672
0.648
0.624
0.608
0.610
0.598
0.632
0.670
0.632
0.624
0.598
0.574
0.572
0.580
0.626
0.602
0.588
0.590
0.640
0.612
0.618
0.636
0.658
0.634
0.612
0.606
0.612
0.626
0.614
0.602
0.586
0.598
0.616
0.668
0.634
0.642
0.678
0.642
0.636
0.622
0.614
0.608
0.624
0.648
0.616
0.610
0.606
0.610
0.592
0.586
0.598
0.624
0.632
0.598
0.620
0.648
0.676
0.622
0.632
0.616
0.592
0.626
0.618
0.642
0.718
0.706
0.676
0.672
0.648
0.646
0.664
0.628
0.588
0.600
0.636
0.770
0.666
0.746
0.826
0.748
0.734
0.728
0.734
0.684
0.696
0.756
0.776
0.730
0.708
0.724
0.732
0.738
0.694
0.692
0.728
0.742
0.698
0.716
0.730
0.724
0.682
0.650
0.674
0.690
0.640
0.666
0.692
0.644
0.624
0.652
0.268
0.462
0.700
0.682
0.678
0.654
0.706
0.678
0.644
0.668
0.790
0.704
0.674
0.694
0.732
0.690
0.722
0.754
0.686
0.674
0.704
0.766
0.734
0.710
0.744
0.734
0.692
0.706
0.730
0.710
0.694
0.730
0.740
0.698
0.672
0.684
0.726
0.700
0.696
0.736
0.818
0.716
0.704
0.712
0.674
0.668
0.684
0.714
0.704
0.692
0.748
0.702
0.726
0.736
0.720
0.728
0.674
0.670
0.668
0.660
0.688
0.714
0.698
0.702
0.742
0.786
0.730
0.732
0.756
0.722
0.682
0.704
0.718
0.710
0.678
0.704
0.726
0.726
0.672
0.638
0.668
0.684
0.720
0.686
0.706
0.746
0.758
0.718
0.746
0.758
0.766
0.710
0.704
0.720
0.692
0.642
0.644
0.716
0.838
0.762
0.736
0.818
0.832
0.774
0.748
0.798
0.864
0.790
0.782
0.832
0.754
0.708
0.730
0.684
0.680
0.706
0.694
0.718
0.728
0.678
0.682
0.684
0.686
0.672
0.680
0.710
0.746
0.718
0.766
0.810
0.786
0.746
0.726
0.674
0.686
0.666
0.676
0.698
0.762
0.726
0.776
0.820
0.812
0.738
0.770
0.822
0.786
0.788
0.812
0.794
0.760
0.808
0.840
0.772
0.794
0.818
0.782
0.708
0.678
0.738
0.876
0.798
0.730
0.684
0.700
0.690
0.656
0.634
0.622
0.628
0.646
0.630
0.628
0.630
0.646
0.654
0.622
0.642
0.660
0.704
0.666
0.716
0.690
0.680
0.650
0.646
0.662
0.660
0.626
0.634
0.610
0.630
0.684
0.644
0.668
0.710
0.716
0.672
0.678
0.672
0.642
0.620
0.618
0.738
0.770
0.756
0.734
0.706
0.662
0.678
0.682
0.684
0.674
0.654
0.620
0.620
0.592
0.606
0.658
0.650
0.634
0.624
0.616
0.602
0.606
0.618
0.604
0.590
0.572
0.568
0.574
0.602
0.638
0.688
0.642
0.686
0.716
0.696
0.676
0.724
0.742
0.688
0.676
0.680
0.704
0.672
0.722
0.766
0.760
0.698
0.708
0.706
0.680
0.642
0.614
0.628
0.728
0.842
0.804
0.830
0.820
0.740
0.710
0.726
0.738
0.698
0.732
0.782
0.748
0.766
0.826
0.784
0.740
0.770
0.786
0.736
0.726
0.732
0.718
0.704
0.736
0.742
0.708
0.704
0.712
0.680
0.660
0.646
0.614
0.600
0.624
0.608
0.616
0.630
0.666
0.660
0.648
0.698
0.786
0.728
0.710
0.740
0.762
0.722
0.768
0.784
0.752
0.790
0.796
0.738
0.744
0.774
0.734
0.748
0.756
0.760
0.716
0.740
0.752
0.738
0.754
0.778
0.744
0.696
0.682
0.672
0.658
0.614
0.584
0.582
0.590
0.616
0.658
0.670
0.700
0.664
0.652
0.670
0.648
0.634
0.646
0.648
0.626
0.616
0.604
0.616
0.676
0.728
0.674
0.670
0.686
0.644
0.642
0.672
0.706
0.690
0.714
0.752
0.794
0.742
0.754
0.780
0.752
0.702
0.712
0.726
0.714
0.686
0.668
0.688
0.782
0.738
0.706
0.702
0.690
0.650
0.630
0.602
0.604
0.622
0.616
0.600
0.660
0.696
0.698
0.654
0.626
0.598
0.574
1.096
0.546
0.550
0.592
0.618
0.642
0.662
0.664
0.730
0.744
0.798
0.706
0.654
0.614
0.576
0.544
0.540
0.530
0.550
0.574
0.598
0.638
0.710
0.830
0.702
0.674
0.680
0.632
0.596
0.614
0.674
0.714
0.624
0.642
0.802
0.758
0.742
0.726
0.786
0.796
0.748
0.770
0.828
0.792
0.738
0.784
0.804
0.770
0.730
0.752
0.762
0.728
0.684
0.694
0.752
0.776
0.706
0.712
0.720
0.698
0.688
0.722
0.710
0.708
0.672
0.634
0.608
0.618
0.672
0.686
0.638
0.666
0.720
0.718
0.660
0.820
0.738
0.742
0.758
0.716
0.668
0.652
0.642
0.766
0.766
0.744
0.746
0.806
0.786
0.724
0.706
0.690
0.654
0.664
0.624
0.620
0.630
0.700
0.690
0.668
0.642
0.624
0.634
0.706
0.764
0.784
0.748
0.714
0.664
0.666
0.710
0.716
0.656
0.620
0.670
0.742
0.770
0.742
0.714
0.736
0.704
0.684
0.660
0.654
0.650
0.628
0.596
0.608
0.620
0.656
0.778
0.808
0.712
0.690
0.694
0.698
0.674
0.740
0.842
0.744
0.714
0.770
0.766
0.702
0.710
0.688
0.670
0.666
0.688
0.780
0.812
0.780
0.730
0.760
0.754
0.726
0.710
0.726
0.750
0.686
0.682
0.676
0.670
0.648
0.644
0.634
0.656
0.628
0.632
0.650
0.674
0.636
0.628
0.612
0.620
0.684
0.660
0.660
0.684
0.708
0.660
0.648
0.668
0.722
0.688
0.668
0.718
0.758
0.742
0.690
0.726
0.728
0.704
0.692
0.730
0.752
0.718
0.700
0.734
0.750
0.722
0.706
0.736
0.776
0.730
0.726
0.744
0.726
0.684
0.690
0.706
0.718
0.688
0.678
0.674
0.678
0.658
0.652
0.694
0.708
0.676
0.654
0.658
0.698
0.674
0.662
0.688
0.748
0.710
0.666
0.688
0.730
0.720
0.702
0.708
0.744
0.752
0.738
0.766
0.774
0.732
0.712
0.712
0.744
0.718
0.676
0.656
0.668
0.680
0.696
0.726
0.764
0.748
0.702
0.696
0.692
0.672
0.632
0.616
0.598
0.616
0.652
0.636
0.664
0.744
0.744
0.724
0.702
0.662
0.668
0.716
0.712
0.680
0.742
0.840
0.778
0.734
0.758
0.762
0.758
0.698
0.704
0.742
0.756
0.702
0.722
0.716
0.674
0.656
0.654
0.688
0.750
0.726
0.704
0.722
0.738
0.706
0.742
0.750
0.728
0.678
0.656
0.674
0.696
0.720
0.706
0.648
0.616
0.610
0.604
0.770
0.710
0.796
0.728
0.698
0.726
0.744
0.756
0.686
0.678
0.694
0.738
0.752
0.692
0.718
0.760
0.802
0.752
0.750
0.766
0.800
0.740
0.716
0.738
0.800
0.788
0.746
0.774
0.790
0.808
0.732
0.728
0.758
0.780
0.734
0.714
0.762
0.748
0.676
0.676
0.670
0.622
0.662
0.674
0.654
0.674
0.708
0.662
0.666
0.646
0.618
0.604
0.618
0.666
0.738
0.690
0.702
0.756
0.760
0.712
0.688
0.694
0.694
0.674
0.650
0.612
0.596
0.748
0.908
0.846
0.800
0.722
0.686
0.722
0.796
0.840
0.716
0.712
0.784
0.824
0.780
0.710
0.718
0.712
0.674
0.688
0.756
0.718
0.704
0.768
0.816
0.790
0.730
0.692
0.664
0.722
0.780
0.842
0.840
0.806
0.800
0.782
0.758
0.734
0.760
0.840
0.854
0.834
0.776
0.800
0.798
0.786
0.746
0.768
0.798
0.808
0.746
0.744
0.750
0.772
0.756
0.786
0.816
0.810
0.760
0.796
0.788
0.794
0.740
0.742
0.758
0.788
0.768
0.762
0.788
0.790
0.742
0.746
0.800
0.758
0.708
0.708
0.744
0.768
0.716
0.726
0.740
0.742
0.698
0.708
0.760
0.796
0.740
0.764
0.804
0.768
0.728
0.732
0.734
0.714
0.718
0.708
0.672
0.636
0.624
0.620
0.626
0.638
0.670
0.702
0.690
0.752
0.772
0.740
0.690
0.666
0.658
0.678
0.684
0.692
0.718
0.780
0.816
0.768
0.840
0.974
0.942
0.816
0.762
0.744
0.764
0.824
0.744
0.722
0.734
0.800
0.848
0.802
0.834
0.814
0.842
0.790
0.822
0.822
0.820
0.792
0.834
0.882
0.842
0.762
0.784
0.828
0.850
0.786
0.738
0.766
0.846
0.794
0.784
0.760
0.738
0.712
0.676
0.730
0.810
0.754
0.756
0.778
0.806
0.754
0.742
0.752
0.706
0.698
0.740
0.722
0.692
0.722
0.732
0.674
0.672
0.620
0.604
0.596
0.590
0.588
0.578
0.576
0.560
0.560
0.566
0.562
0.554
0.558
0.594
0.658
0.740
0.736
0.712
0.722
0.730
0.694
0.612
0.610
0.614
0.750
0.828
0.778
0.752
0.702
0.732
0.774
0.788
0.750
0.760
0.804
0.782
0.728
0.732
0.756
0.800
0.758
0.780
0.852
0.790
0.736
0.758
0.770
0.750
0.710
0.714
0.728
0.720
0.714
0.742
0.776
0.752
0.722
0.748
0.784
0.828
0.774
0.770
0.784
0.778
0.732
0.764
0.796
0.830
0.778
0.788
0.824
0.844
0.770
0.828
0.892
0.860
0.794
0.872
0.916
0.820
0.732
0.726
0.728
0.732
0.696
0.710
0.718
0.684
0.650
0.666
0.684
0.696
0.660
0.660
0.678
0.662
0.640
0.652
0.674
0.674
0.652
0.652
0.624
0.770
0.674
0.614
0.614
0.620
0.752
0.686
0.752
0.840
0.820
0.802
0.790
0.732
0.772
0.782
0.752
0.772
0.792
0.736
0.764
0.764
0.732
0.786
0.826
0.752
0.872
0.754
0.730
0.792
0.732
0.696
0.732
0.734
0.708
0.720
0.752
0.722
0.700
0.716
0.734
0.680
0.666
0.728
0.788
0.712
0.692
0.780
0.786
0.692
0.664
0.726
0.784
0.750
0.726
0.696
0.702
0.746
0.774
0.730
0.780
0.806
0.748
0.762
0.772
0.744
0.784
0.954
0.776
0.706
0.728
0.724
0.714
0.808
0.828
0.762
0.872
0.878
0.788
0.844
0.964
0.864
0.786
0.758
0.790
1.168
0.886
0.708
0.700
0.748
0.854
0.774
0.710
0.686
0.674
0.746
0.872
0.852
0.872
0.916
0.866
0.850
0.830
0.836
0.758
0.812
0.836
0.808
0.816
0.866
0.850
0.764
0.772
0.860
0.902
0.850
0.884
0.952
0.858
0.796
0.824
0.776
0.754
0.830
0.864
0.834
0.772
0.782
0.804
0.748
0.710
0.752
0.770
0.768
0.712
0.692
0.788
0.784
0.750
0.746
0.744
0.752
0.710
0.726
0.798
0.808
0.788
0.928
0.882
0.804
0.826
0.862
0.814
0.772
0.834
0.832
0.832
0.896
0.864
0.772
0.774
0.762
0.756
0.708
0.730
0.752
0.752
0.758
0.850
0.798
0.728
0.732
0.722
0.770
0.748
0.752
0.778
0.768
0.804
0.776
0.738
0.728
0.742
0.768
0.756
0.810
0.842
0.770
0.754
0.738
0.690
0.760
0.822
0.804
0.726
0.756
0.810
0.778
0.742
0.744
0.730
0.896
0.806
0.750
0.762
0.780
0.768
0.740
0.798
0.864
0.892
0.830
0.908
0.928
0.826
0.890
0.854
0.794
0.836
0.870
0.808
0.770
0.798
0.772
0.772
0.746
0.770
0.760
0.922
0.964
0.862
0.888
0.890
0.856
0.802
0.906
0.930
0.864
0.920
0.944
0.872
0.822
0.862
0.858
0.826
0.806
0.862
0.846
0.806
0.804
0.864
0.878
0.758
0.746
0.710
0.708
0.696
0.748
0.770
0.734
0.696
0.738
0.798
0.782
0.716
0.726
0.764
0.806
0.814
0.742
0.746
0.720
0.662
0.688
0.908
0.812
0.714
0.700
0.712
0.720
0.684
0.708
0.692
0.672
0.636
0.640
0.620
0.668
0.674
0.636
0.612
0.600
0.590
0.598
0.574
0.590
0.586
0.596
0.590
0.600
0.604
0.590
0.588
0.600
0.634
0.652
0.650
0.638
0.608
0.592
0.636
0.654
0.608
0.642
0.648
0.642
0.602
0.594
0.578
0.578
0.602
0.630
0.642
0.616
0.596
0.612
0.690
0.708
0.670
0.650
0.618
0.594
0.578
0.552
0.548
0.554
0.596
0.630
0.594
0.576
0.578
0.704
0.726
0.736
0.692
0.654
0.644
0.618
0.596
0.566
0.572
0.586
0.612
0.668
0.632
0.646
0.742
0.754
0.682
0.700
0.736
0.670
0.642
0.608
0.606
0.642
0.724
0.700
0.654
0.650
0.672
0.622
0.578
0.562
0.536
0.534
0.544
0.614
0.736
0.682
0.912
0.884
0.824
0.874
0.856
0.748
0.680
0.652
0.720
0.802
0.722
0.256
0.472
0.732
0.728
0.696
0.690
0.762
0.402
0.652
0.708
0.794
0.768
0.732
0.666
0.626
0.660
1.146
0.898
0.862
0.894
0.896
0.822
0.730
0.712
0.692
0.648
0.652
0.780
0.882
0.818
0.842
0.758
0.704
0.720
0.680
0.654
0.668
0.726
0.704
0.756
0.762
0.706
0.674
0.670
0.670
0.668
0.686
0.674
0.662
0.616
0.612
0.614
0.588
0.580
0.586
0.604
0.592
0.592
0.576
0.572
0.570
0.596
0.590
0.576
0.632
0.862
0.264
0.418
0.676
0.726
0.632
0.616
0.604
0.592
0.570
0.554
0.554
0.540
0.526
0.518
0.526
0.536
0.570
0.636
0.638
0.630
0.606
0.578
0.550
0.550
0.546
0.550
0.578
0.714
0.744
0.682
0.620
0.646
0.692
0.700
0.670
0.656
0.626
0.646
0.714
0.702
0.710
0.688
0.668
0.686
0.742
0.724
0.680
0.640
0.618
0.596
0.580
0.574
0.606
0.650
0.656
0.618
0.598
0.580
0.550
0.538
0.530
0.512
0.506
0.512
0.524
0.548
0.584
0.588
0.630
0.722
0.754
0.674
0.694
0.704
0.664
0.612
0.586
0.626
0.774
0.684
0.690
0.690
0.638
0.608
0.582
0.570
0.576
0.588
0.618
0.586
0.558
0.574
0.592
0.674
0.646
0.572
0.576
0.572
0.578
0.644
0.716
0.728
0.666
0.770
0.750
0.676
0.650
0.660
0.684
0.706
0.654
0.662
0.722
0.710
0.672
0.676
0.638
0.620
0.588
0.588
0.612
0.618
0.648
0.720
0.658
0.654
0.666
0.702
0.662
0.620
0.610
0.602
0.616
0.622
0.616
0.574
0.580
0.624
0.768
0.706
0.752
0.818
0.740
0.712
0.738
0.760
0.726
0.732
0.714
0.656
0.646
0.624
0.614
0.644
0.676
0.680
0.710
0.682
0.704
0.652
0.634
0.638
0.666
0.692
0.642
0.630
0.636
0.644
0.604
0.582
0.580
0.576
0.588
0.588
0.590
0.644
0.822
0.768
0.692
0.736
0.802
0.726
0.662
0.628
0.592
0.568
0.580
0.704
0.640
0.662
0.734
0.838
0.770
0.758
0.670
0.692
0.676
0.632
0.626
0.612
0.594
0.566
0.550
0.558
0.552
0.538
0.546
0.554
0.590
0.618
0.596
0.598
0.630
0.636
0.592
0.594
0.594
0.588
0.568
0.574
0.610
0.596
0.586
0.596
0.618
0.596
0.616
0.680
0.752
0.688
0.720
0.754
0.736
0.676
0.682
0.750
0.764
0.714
0.796
0.858
0.764
0.762
0.732
0.672
0.682
0.722
0.698
0.714
0.728
0.708
0.680
0.674
0.670
0.642
0.634
0.656
0.680
0.676
0.646
0.648
0.660
0.650
0.632
0.600
0.588
0.552
0.540
0.556
0.598
0.592
0.676
0.776
0.700
0.764
0.738
0.658
0.628
0.606
0.626
0.622
0.628
0.702
0.818
0.722
0.692
0.712
0.708
0.668
0.688
0.676
0.654
0.616
0.608
0.572
0.602
0.800
0.720
0.812
0.814
0.740
0.810
0.798
0.706
0.672
0.664
0.656
0.680
0.880
0.890
0.722
0.682
0.682
0.704
0.698
0.644
0.632
0.634
0.632
0.672
0.616
0.614
0.668
0.670
0.678
0.756
0.720
0.680
0.686
0.754
0.740
0.664
0.622
0.592
0.562
0.590
0.652
0.724
0.746
0.792
0.664
0.634
0.606
0.606
0.576
0.570
0.584
0.586
0.608
0.590
0.592
0.604
0.610
0.594
0.564
0.568
0.552
0.542
0.524
0.534
0.540
0.536
0.546
0.554
0.554
0.576
0.584
0.566
0.542
0.538
0.526
0.520
0.524
0.530
0.532
0.538
0.568
0.582
0.554
0.544
0.546
0.520
0.518
0.510
0.506
0.500
0.492
0.494
0.488
0.476
0.468
0.478
0.472
0.480
0.484
0.504
0.486
0.504
0.480
0.452
0.486
0.508
0.506
0.494
0.488
0.494
0.498
0.542
0.558
0.534
0.532
0.588
0.630
0.578
0.578
0.604
0.558
0.552
0.590
0.594
0.568
0.578
0.594
0.576
0.594
0.642
0.598
0.608
0.688
0.850
0.710
0.736
0.780
0.768
0.742
0.706
0.748
0.886
0.732
0.750
0.704
0.696
0.676
0.722
0.712
0.650
0.646
0.676
0.636
0.640
0.584
0.630
0.628
0.612
0.606
0.632
0.622
0.588
0.560
0.560
0.558
0.250
0.294
0.548
0.554
0.576
0.556
0.620
0.662
0.622
0.688
0.796
0.682
0.648
0.658
0.618
0.674
0.798
0.710
0.732
0.706
0.720
0.740
0.730
0.738
0.692
0.700
0.728
0.710
0.722
0.750
0.690
0.706
0.710
0.672
0.718
0.694
0.680
0.746
0.770
0.700
0.708
0.728
0.672
0.656
0.644
0.620
0.672
0.716
0.770
0.796
0.724
0.712
0.722
0.658
0.656
0.676
0.676
0.752
0.806
0.728
0.742
0.712
0.664
0.674
0.694
0.666
0.680
0.720
0.724
0.774
0.792
0.788
0.790
0.790
0.744
0.752
0.744
0.718
0.668
0.658
0.692
0.794
0.876
0.258
0.596
0.742
0.664
0.640
0.670
0.746
0.834
0.806
0.778
0.666
0.636
0.626
0.676
0.784
0.816
0.744
0.676
0.682
0.718
0.746
0.714
0.652
0.640
0.612
0.634
0.728
0.710
0.694
0.642
0.618
0.610
0.642
0.720
0.722
0.728
0.708
0.690
0.766
0.788
0.782
0.784
0.738
0.682
0.682
0.688
0.726
0.762
0.750
0.772
0.762
0.732
0.696
0.716
0.770
0.732
0.728
0.752
0.808
0.776
0.688
0.674
0.684
0.728
0.666
0.672
0.680
0.726
0.728
0.732
0.692
0.626
0.622
0.606
0.616
0.622
0.622
0.612
0.590
0.578
0.562
0.540
0.548
0.554
0.668
0.706
0.682
0.716
0.748
0.720
0.662
0.636
0.626
0.622
0.600
0.586
0.576
0.562
0.568
0.584
0.578
0.626
0.826
0.756
0.756
0.730
0.672
0.662
0.656
0.642
0.638
0.680
0.734
0.748
0.716
0.654
0.634
0.664
0.738
0.722
0.742
0.684
0.702
0.708
0.740
0.752
0.730
0.692
0.642
0.608
0.590
0.546
0.536
0.558
0.728
0.772
0.808
0.776
0.744
0.700
0.632
0.594
0.570
0.608
0.674
0.680
0.704
0.642
0.610
0.640
0.768
0.824
0.784
0.730
0.680
0.632
0.586
0.556
0.544
0.552
0.602
0.616
0.682
0.742
0.808
0.772
0.806
0.760
0.676
0.632
0.600
0.584
0.612
0.730
0.706
0.684
0.662
0.680
0.726
0.680
0.618
0.600
0.574
0.554
0.562
0.660
0.740
0.696
0.766
0.834
0.824
0.790
0.706
0.658
0.634
0.644
0.660
0.650
0.704
0.690
0.654
0.678
0.734
0.786
0.752
0.698
0.644
0.610
0.592
0.600
0.708
0.678
0.720
0.788
0.804
0.726
0.676
0.678
0.704
0.712
0.686
0.694
0.714
0.674
0.682
0.712
0.704
0.698
0.738
0.736
0.698
0.698
0.686
0.658
0.650
0.666
0.648
0.662
0.724
0.726
0.686
0.696
0.682
0.674
0.648
0.640
0.678
0.700
0.704
0.732
0.744
0.690
0.692
0.700
0.684
0.654
0.666
0.700
0.708
0.676
0.732
0.708
0.686
0.722
0.752
0.726
0.676
0.690
0.696
0.670
0.652
0.642
0.622
0.598
0.622
0.702
0.744
0.716
0.740
0.744
0.672
0.624
0.598
0.564
0.558
0.560
0.550
0.546
0.532
0.516
0.520
0.524
0.530
0.516
0.522
0.542
0.610
0.736
0.250
0.410
0.626
0.604
0.580
0.570
0.620
0.698
0.684
0.624
0.602
0.602
0.634
0.720
0.678
0.742
0.802
0.806
0.696
0.644
0.630
0.642
0.704
0.706
0.688
0.638
0.588
0.574
0.602
0.724
0.702
0.664
0.662
0.702
0.694
0.714
0.744
0.700
0.720
0.716
0.680
0.668
0.690
0.676
0.664
0.666
0.684
0.702
0.736
0.704
0.686
0.742
0.726
0.664
0.662
0.660
0.628
0.596
0.580
0.592
0.638
0.708
0.774
0.770
0.682
0.692
0.722
0.724
0.696
0.656
0.662
0.652
0.662
0.630
0.658
0.660
0.692
0.722
0.692
0.714
0.694
0.658
0.656
0.686
0.648
0.660
0.666
0.630
0.622
0.640
0.660
0.622
0.592
0.586
0.586
0.582
0.616
0.652
0.694
0.738
0.660
0.666
0.668
0.654
0.610
0.572
0.562
0.540
0.534
0.554
0.552
0.536
0.550
0.578
0.580
0.584
0.616
0.620
0.582
0.572
0.578
0.588
0.572
0.586
0.648
0.704
0.656
0.704
0.754
0.682
0.688
0.708
0.708
0.648
0.634
0.632
0.634
0.638
0.704
0.672
0.650
0.676
0.676
0.650
0.612
0.582
0.576
0.564
0.560
0.578
0.626
0.708
0.666
0.626
0.572
0.560
0.552
0.556
0.578
0.690
0.690
0.842
0.804
0.762
0.684
0.660
0.626
0.596
0.566
0.562
0.574
0.600
0.660
0.690
0.596
0.584
0.558
0.534
0.520
0.514
0.500
0.514
0.526
0.526
0.546
0.546
0.548
0.558
0.546
0.526
0.516
0.546
0.446
0.488
0.496
0.502
0.528
0.588
0.600
0.614
0.648
0.580
0.528
0.542
0.498
0.498
0.492
0.504
0.292
0.208
0.518
0.534
0.316
0.248
0.556
0.590
0.522
0.526
0.518
0.522
0.506
0.524
0.544
0.582
0.568
0.618
0.618
0.580
0.544
0.532
0.238
0.278
0.514
0.202
0.310
0.508
0.512
0.546
0.562
0.600
0.604
0.584
0.538
0.548
0.600
0.668
0.684
0.666
0.602
0.590
0.574
0.570
0.550
0.540
0.554
0.528
0.238
0.286
0.268
0.250
0.538
0.542
0.508
0.300
0.226
0.502
0.502
0.492
0.484
0.478
0.472
0.474
0.472
0.476
0.468
0.476
0.464
0.456
0.462
0.466
0.496
0.528
0.584
0.552
0.530
0.542
0.556
0.538
0.564
0.556
0.548
0.526
0.506
0.510
0.496
0.500
0.490
0.486
0.484
0.482
0.490
0.488
0.484
0.486
0.482
0.484
0.488
0.484
0.484
0.490
0.506
0.532
0.530
0.506
0.502
0.504
0.502
0.502
0.492
0.486
0.486
0.488
0.486
0.492
0.504
0.586
0.614
0.628
0.592
0.562
0.538
0.538
0.534
0.526
0.518
0.510
0.506
0.498
0.482
0.474
0.482
0.566
0.768
0.638
0.692
0.770
0.734
0.632
0.606
0.610
0.616
0.610
0.638
0.662
0.632
0.606
0.608
0.614
0.620
0.588
0.576
0.578
0.636
0.658
0.616
0.654
0.700
0.662
0.620
0.624
0.628
0.602
0.572
0.560
0.550
0.562
0.580
0.570
0.586
0.588
0.572
0.544
0.544
0.532
0.526
0.522
0.508
0.518
0.522
0.544
0.522
0.542
0.590
0.672
0.706
0.644
0.586
0.550
0.544
0.548
0.536
0.534
0.580
0.636
0.650
0.826
0.690
0.744
0.698
0.638
0.214
0.386
0.602
0.620
0.666
0.728
0.728
0.688
0.678
0.616
0.598
0.584
0.572
0.644
0.646
0.662
0.662
0.650
0.658
0.628
0.614
0.606
0.592
0.608
0.622
0.612
0.576
0.560
0.570
0.574
0.602
0.586
0.588
0.588
0.562
0.538
0.564
0.618
0.708
0.630
0.614
0.636
0.620
0.598
0.564
0.562
0.586
0.630
0.628
0.630
0.654
0.614
0.602
0.638
0.702
0.648
0.618
0.610
0.620
0.228
0.364
0.556
0.586
0.588
0.656
0.656
0.674
0.658
0.614
0.606
0.626
0.612
0.596
0.576
0.550
0.540
0.542
0.552
0.554
0.566
0.602
0.722
0.740
0.672
0.664
0.638
0.614
0.624
0.634
0.596
0.578
0.550
0.542
0.550
0.606
0.788
0.720
0.714
0.632
0.612
0.600
0.594
0.558
0.568
0.550
0.572
0.600
0.614
0.610
0.594
0.562
0.552
0.542
0.532
0.512
0.504
0.510
0.522
0.612
0.692
0.662
0.650
0.674
0.636
0.612
0.586
0.568
0.544
0.548
0.520
0.250
0.264
0.520
0.510
0.512
0.498
0.500
0.498
0.498
0.492
0.484
0.484
0.476
0.482
0.474
0.478
0.480
0.486
0.486
0.502
0.552
0.598
0.582
0.532
0.550
0.532
0.520
0.524
0.476
0.496
0.518
0.518
0.532
0.524
0.516
0.530
0.538
0.532
0.526
0.514
0.494
0.486
0.484
0.488
0.520
0.550
0.516
0.514
0.510
0.588
0.584
0.596
0.660
0.674
0.644
0.644
0.610
0.554
0.530
0.506
0.506
0.490
0.484
0.492
0.486
0.486
0.478
0.492
0.512
0.508
0.530
0.544
0.514
0.518
0.526
0.526
0.518
0.514
0.502
0.498
0.484
0.474
0.484
0.480
0.274
0.214
0.278
0.198
0.478
0.496
0.500
0.526
0.548
0.560
0.530
0.508
0.490
0.484
0.480
0.500
0.492
0.490
0.528
0.598
0.604
0.588
0.544
0.528
0.522
0.502
0.490
0.500
0.534
0.580
0.572
0.580
0.650
0.656
0.600
0.580
0.576
0.564
0.566
0.576
0.596
0.576
0.550
0.530
0.512
0.502
0.494
0.496
0.516
0.554
0.608
0.598
0.730
0.778
0.736
0.680
0.596
0.546
0.544
0.538
0.514
0.518
0.518
0.532
0.530
0.554
0.552
0.568
0.626
0.696
0.606
0.588
0.588
0.624
0.592
0.608
0.658
0.650
0.660
0.764
0.712
0.638
0.644
0.706
0.662
0.648
0.662
0.620
0.600
0.582
0.648
0.640
0.606
0.624
0.670
0.632
0.626
0.684
0.724
0.622
0.568
0.572
0.642
0.754
0.696
0.880
0.858
0.728
0.736
0.708
0.644
0.648
0.708
0.710
0.690
0.752
0.740
0.658
0.634
0.634
0.626
0.596
0.596
0.678
0.694
0.688
0.732
0.684
0.662
0.646
0.610
0.606
0.584
0.568
0.552
0.560
0.574
0.596
0.592
0.602
0.646
0.630
0.618
0.638
0.666
0.608
0.632
0.684
0.682
0.650
0.632
0.672
0.716
0.694
0.672
0.628
0.574
0.568
0.574
0.594
0.590
0.688
0.874
0.710
0.744
0.716
0.652
0.618
0.636
0.682
0.650
0.742
0.876
0.800
0.730
0.702
0.722
0.722
0.718
0.734
0.748
0.698
0.688
0.722
0.702
0.660
0.672
0.694
0.724
0.718
0.738
0.724
0.680
0.630
0.648
0.682
0.678
0.656
0.652
0.674
0.664
0.632
0.630
0.650
0.666
0.662
0.630
0.592
0.560
0.552
0.560
0.568
0.550
0.548
0.574
0.598
0.624
0.616
0.654
0.654
0.654
0.630
0.596
0.570
0.552
0.564
0.580
0.578
0.596
0.612
0.628
0.622
0.640
0.710
0.746
0.690
0.682
0.626
0.588
0.558
0.568
0.694
0.676
0.744
0.704
0.620
0.604
0.614
0.660
0.650
0.676
0.746
0.744
0.654
0.608
0.588
0.602
0.610
0.594
0.618
0.732
0.694
0.648
0.660
0.688
0.638
0.600
0.582
0.580
0.570
0.562
0.570
0.632
0.676
0.632
0.700
0.746
0.742
0.684
0.644
0.604
0.566
0.552
0.534
0.522
0.516
0.540
0.604
0.616
0.714
0.780
0.680
0.624
0.640
0.640
0.638
0.592
0.594
0.636
0.638
0.576
0.604
0.720
0.660
0.710
0.694
0.634
0.630
0.650
0.688
0.620
0.656
0.616
0.636
0.622
0.630
0.646
0.634
0.604
0.598
0.590
0.568
0.598
0.628
0.616
0.654
0.608
0.602
0.630
0.594
0.602
0.596
0.598
0.554
0.552
0.550
0.576
0.576
0.572
0.598
0.670
0.638
0.708
0.688
0.614
0.578
0.562
0.560
0.582
0.594
0.616
0.610
0.598
0.578
0.588
0.604
0.572
0.550
0.544
0.542
0.526
0.536
0.542
0.548
0.568
0.556
0.548
0.544
0.558
0.540
0.528
0.518
0.502
0.492
0.484
0.486
0.480
0.480
0.498
0.530
0.566
0.628
0.688
0.620
0.604
0.586
0.570
0.558
0.546
0.528
0.520
0.516
0.528
0.522
0.534
0.522
0.520
0.518
0.514
0.524
0.516
0.508
0.506
0.510
0.510
0.508
0.510
0.522
0.508
0.506
0.500
0.502
0.496
0.500
0.508
0.518
0.512
0.502
0.506
0.470
0.486
0.500
0.502
0.494
0.484
0.482
0.482
0.484
0.458
0.458
0.444
0.446
0.446
0.444
0.458
0.484
0.538
0.640
0.598
0.602
0.692
0.660
0.608
0.622
0.622
0.574
0.566
0.564
0.544
0.526
0.526
0.536
0.520
0.548
0.568
0.638
0.564
0.562
0.558
0.538
0.524
0.518
0.522
0.528
0.528
0.510
0.508
0.510
0.512
0.488
0.490
0.518
0.582
0.640
0.610
0.678
0.650
0.568
0.544
0.552
0.570
0.550
0.538
0.516
0.526
0.532
0.540
0.530
0.518
0.520
0.506
0.506
0.504
0.506
0.518
0.522
0.528
0.498
0.504
0.500
0.500
0.506
0.504
0.516
0.516
0.504
0.502
0.506
0.516
0.490
0.490
0.482
0.462
0.454
0.446
0.442
0.440
0.450
0.464
0.472
0.462
0.538
0.702
0.584
0.604
0.678
0.632
0.652
0.660
0.592
0.576
0.598
0.554
0.536
0.542
0.540
0.518
0.514
0.546
0.586
0.520
0.498
0.492
0.490
0.510
0.510
0.508
0.522
0.578
0.630
0.554
0.548
0.564
0.530
0.520
0.506
0.522
0.540
0.518
0.510
0.540
0.550
0.534
0.528
0.520
0.526
0.504
0.506
0.512
0.486
0.492
0.498
0.488
0.484
0.470
0.476
0.470
0.464
0.458
0.466
0.508
0.418
0.462
0.460
0.458
0.460
0.452
0.456
0.452
0.456
0.454
0.454
0.458
0.250
0.212
0.450
0.446
0.436
0.436
0.232
0.210
0.424
0.430
0.440
0.446
0.460
0.460
0.456
0.462
0.470
0.238
0.220
0.452
0.444
0.448
0.468
0.460
0.454
0.218
0.238
0.450
0.198
0.254
0.452
0.452
0.460
0.450
0.462
0.476
0.466
0.462
0.456
0.460
0.448
0.434
0.610
0.254
0.428
0.422
0.428
0.446
0.464
0.458
0.466
0.460
0.464
0.452
0.456
0.450
0.452
0.442
0.450
0.448
0.450
0.446
0.444
0.436
0.442
0.436
0.436
0.438
0.446
0.456
0.456
0.474
0.500
0.516
0.486
0.478
0.470
0.466
0.466
0.468
0.458
0.452
0.448
0.454
0.472
0.468
0.480
0.480
0.478
0.478
0.496
0.514
0.500
0.480
0.460
0.454
0.440
0.430
0.426
0.424
0.422
0.440
0.470
0.476
0.444
0.442
0.464
0.520
0.514
0.498
0.496
0.520
0.534
0.512
0.486
0.476
0.472
0.470
0.468
0.468
0.470
0.492
0.510
0.506
0.538
0.436
0.482
0.218
0.304
0.538
0.550
0.560
0.546
0.518
0.544
0.552
0.548
0.518
0.506
0.490
0.486
0.468
0.464
0.472
0.500
0.516
0.674
0.736
0.652
0.680
0.662
0.650
0.632
0.592
0.564
0.522
0.490
0.474
0.496
0.486
0.504
0.510
0.490
0.482
0.466
0.466
0.448
0.444
0.380
0.486
0.432
0.258
0.574
0.416
0.408
0.404
0.402
0.408
0.408
0.414
0.370
0.386
0.388
0.396
0.388
0.434
0.498
0.406
0.484
0.488
0.458
0.448
0.452
0.448
0.438
0.440
0.448
0.458
0.452
0.452
0.452
0.452
0.454
0.448
0.430
0.424
0.424
0.422
0.422
0.442
0.418
0.390
0.438
0.406
0.386
0.398
0.404
0.408
0.404
0.408
0.412
0.416
0.434
0.442
0.438
0.426
0.440
0.430
0.436
0.434
0.430
0.436
0.434
0.444
0.452
0.460
0.460
0.464
0.454
0.456
0.432
0.434
0.442
0.436
0.440
0.442
0.438
0.432
0.426
0.428
0.430
0.446
0.450
0.470
0.488
0.488
0.474
0.484
0.498
0.506
0.486
0.474
0.462
0.458
0.448
0.446
0.438
0.426
0.428
0.432
0.476
0.674
0.628
0.620
0.622
0.602
0.560
0.534
0.522
0.506
0.482
0.490
0.486
0.430
0.446
0.448
0.434
0.442
0.460
0.464
0.504
0.684
0.660
0.664
0.606
0.606
0.638
0.608
0.604
0.598
0.554
0.546
0.540
0.516
0.494
0.494
0.510
0.510
0.530
0.550
0.506
0.514
0.536
0.578
0.576
0.560
0.544
0.524
0.516
0.518
0.514
0.498
0.496
0.492
0.484
0.494
0.496
0.494
0.486
0.490
0.526
0.598
0.556
0.620
0.612
0.546
0.546
0.552
0.540
0.548
0.596
0.588
0.614
0.612
0.550
0.542
0.536
0.538
0.554
0.594
0.550
0.542
0.538
0.532
0.532
0.548
0.540
0.526
0.530
0.544
0.534
0.554
0.562
0.530
0.534
0.542
0.552
0.532
0.522
0.536
0.514
0.524
0.526
0.570
0.534
0.522
0.520
0.234
0.274
0.536
0.468
0.498
0.482
0.482
0.494
0.478
0.480
0.490
0.480
0.482
0.480
0.490
0.478
0.476
0.486
0.518
0.534
0.574
0.584
0.560
0.590
0.568
0.568
0.602
0.562
0.536
0.520
0.508
0.502
0.492
0.500
0.504
0.506
0.522
0.548
0.560
0.520
0.510
0.466
0.472
0.464
0.454
0.470
0.528
0.732
0.678
0.692
0.732
0.624
0.566
0.568
0.580
0.576
0.544
0.526
0.526
0.522
0.510
0.518
0.534
0.532
0.498
0.484
0.488
0.476
0.492
0.432
0.438
0.436
0.436
0.436
0.446
0.438
0.466
0.456
0.470
0.474
0.466
0.466
0.456
0.468
0.454
0.462
0.452
0.462
0.466
0.464
0.470
0.492
0.498
0.504
0.508
0.512
0.500
0.526
0.468
0.498
0.504
0.480
0.500
0.512
0.500
0.482
0.470
0.462
0.450
0.456
0.470
0.518
0.594
0.616
0.588
0.570
0.536
0.522
0.474
0.474
0.466
0.478
0.448
0.462
0.466
0.490
0.498
0.536
0.716
0.636
0.596
0.610
0.590
0.544
0.528
0.522
0.524
0.518
0.516
0.502
0.490
0.480
0.520
0.422
0.432
0.446
0.472
0.532
0.222
0.364
0.594
0.632
0.600
0.580
0.552
0.198
0.342
0.504
0.502
0.498
0.492
0.488
0.476
0.476
0.462
0.460
0.458
0.446
0.454
0.456
0.452
0.456
0.446
0.456
0.448
0.484
0.424
0.448
0.448
0.452
0.440
0.432
0.428
0.426
0.412
0.422
0.414
0.430
0.460
0.218
0.228
0.456
0.462
0.490
0.510
0.500
0.482
0.478
0.418
0.434
0.434
0.432
0.432
0.428
0.440
0.406
0.422
0.424
0.444
0.406
0.416
0.426
0.416
0.438
0.446
0.448
0.452
0.460
0.444
0.454
0.470
0.472
0.474
0.464
0.468
0.462
0.468
0.436
0.444
0.448
0.436
0.438
0.436
0.428
0.430
0.430
0.440
0.442
0.458
0.470
0.468
0.456
0.452
0.468
0.470
0.466
0.468
0.460
0.476
0.450
0.434
0.436
0.424
0.420
0.418
0.436
0.456
0.450
0.442
0.450
0.492
0.578
0.546
0.528
0.548
0.546
0.512
0.496
0.484
0.474
0.464
0.460
0.462
0.448
0.448
0.446
0.456
0.454
0.454
0.458
0.482
0.524
0.528
0.540
0.564
0.526
0.506
0.512
0.508
0.504
0.488
0.474
0.472
0.470
0.480
0.486
0.498
0.526
0.528
0.508
0.490
0.496
0.498
0.502
0.492
0.474
0.484
0.490
0.500
0.494
0.486
0.482
0.484
0.540
0.606
0.650
0.762
0.630
0.606
0.620
0.580
0.572
0.590
0.602
0.602
0.594
0.584
0.570
0.552
0.528
0.506
0.506
0.472
0.478
0.472
0.468
0.464
0.464
0.484
0.518
0.550
0.520
0.556
0.616
0.620
0.582
0.210
0.332
0.524
0.530
0.574
0.548
0.544
0.566
0.342
0.232
0.488
0.530
0.512
0.548
0.516
0.510
0.494
0.500
0.480
0.466
0.474
0.460
0.478
0.500
0.522
0.520
0.520
0.532
0.554
0.546
0.514
0.516
0.512
0.514
0.514
0.500
0.486
0.486
0.476
0.486
0.494
0.478
0.474
0.486
0.484
0.492
0.488
0.498
0.508
0.554
0.556
0.200
0.306
0.494
0.504
0.490
0.502
0.506
0.498
0.484
0.484
0.464
0.470
0.462
0.474
0.476
0.474
0.482
0.482
0.470
0.474
0.456
0.448
0.452
0.454
0.460
0.476
0.474
0.476
0.476
0.462
0.466
0.460
0.452
0.452
0.444
0.442
0.442
0.440
0.426
0.434
0.230
0.202
0.426
0.430
0.436
0.450
0.448
0.458
0.422
0.428
0.432
0.426
0.422
0.422
0.426
0.426
0.426
0.432
0.438
0.436
0.430
0.434
0.440
0.448
0.446
0.454
0.454
0.458
0.470
0.466
0.478
0.484
0.494
0.506
0.504
0.506
0.514
0.514
0.514
0.530
0.542
0.536
0.536
0.558
0.524
0.518
0.518
0.518
0.532
0.534
0.538
0.564
0.552
0.546
0.482
0.204
0.278
0.470
0.454
0.442
0.444
0.472
0.544
0.564
0.810
0.686
0.658
0.704
0.622
0.632
0.700
0.636
0.598
0.588
0.592
0.590
0.568
0.528
0.520
0.522
0.466
0.526
0.534
0.542
0.612
0.284
0.336
0.654
0.730
0.654
0.576
0.566
0.556
0.558
0.560
0.598
0.660
0.654
0.632
0.608
0.634
0.882
0.714
0.724
0.754
0.662
0.680
0.688
0.664
0.694
0.638
0.648
0.650
0.622
0.608
0.600
0.564
0.554
0.592
0.598
0.582
0.582
0.576
0.566
0.568
0.582
0.580
0.606
0.642
0.602
0.618
0.654
0.648
0.672
0.806
0.712
0.690
0.650
0.614
0.624
0.656
0.634
0.658
0.670
0.646
0.636
0.676
0.672
0.640
0.646
0.596
0.582
0.592
0.568
0.566
0.570
0.566
0.574
0.604
0.620
0.608
0.608
0.612
0.592
0.574
0.576
0.606
0.594
0.616
0.650
0.654
0.680
0.704
0.684
0.672
0.662
0.632
0.632
0.642
0.620
0.614
0.650
0.662
0.624
0.610
0.638
0.664
0.638
0.608
0.604
0.616
0.624
0.606
0.608
0.598
0.600
0.598
0.590
0.586
0.596
0.612
0.590
0.592
0.600
0.582
0.562
0.566
0.580
0.596
0.602
0.628
0.642
0.606
0.612
0.612
0.592
0.598
0.622
0.622
0.624
0.648
0.660
0.638
0.628
0.614
0.596
0.588
0.588
0.592
0.622
0.506
0.534
0.558
0.554
0.578
0.636
0.726
0.658
0.622
0.598
0.580
0.566
0.578
0.588
0.630
0.684
0.686
0.654
0.662
0.692
0.672
0.694
0.702
0.654
0.632
0.650
0.666
0.652
0.658
0.668
0.660
0.646
0.664
0.636
0.620
0.640
0.668
0.638
0.652
0.648
0.630
0.614
0.626
0.634
0.614
0.598
0.560
0.562
0.582
0.594
0.598
0.626
0.630
0.594
0.614
0.620
0.610
0.610
0.660
0.702
0.664
0.702
0.722
0.662
0.654
0.670
0.700
0.636
0.650
0.658
0.728
0.754
0.796
0.752
0.738
0.672
0.630
0.620
0.616
0.612
0.638
0.650
0.624
0.632
0.656
0.634
0.642
0.626
0.592
0.578
0.588
0.648
0.600
0.608
0.614
0.580
0.580
0.566
0.564
0.568
0.598
0.622
0.624
0.584
0.554
0.552
0.558
0.570
0.562
0.570
0.596
0.596
0.578
0.586
0.598
0.612
0.624
0.638
0.622
0.628
0.626
0.618
0.596
0.632
0.658
0.612
0.622
0.608
0.588
0.586
0.604
0.630
0.612
0.608
0.634
0.640
0.610
0.626
0.652
0.624
0.648
0.714
0.644
0.626
0.636
0.622
0.620
0.632
0.654
0.676
0.686
0.646
0.622
0.616
0.594
0.584
0.584
0.594
0.594
0.626
0.690
0.712
0.662
0.622
0.612
0.640
0.608
0.608
0.596
0.584
0.578
0.572
0.574
0.570
0.596
0.706
0.706
0.686
0.650
0.616
0.638
0.672
0.638
0.634
0.654
0.648
0.630
0.590
0.600
0.688
0.670
0.664
0.684
0.654
0.614
0.582
0.564
0.582
0.620
0.706
0.686
0.616
0.650
0.674
0.672
0.654
0.702
0.756
0.756
0.728
0.732
0.714
0.680
0.680
0.678
0.690
0.706
0.730
0.744
0.728
0.724
0.708
0.670
0.644
0.660
0.692
0.674
0.614
0.604
0.578
0.576
0.590
0.602
0.628
0.600
0.562
0.574
0.560
0.564
0.546
0.544
0.562
0.630
0.704
0.738
0.774
0.766
0.722
0.710
0.686
0.656
0.620
0.630
0.626
0.618
0.632
0.652
0.614
0.584
0.586
0.630
0.652
0.654
0.684
0.752
0.766
0.694
0.662
0.654
0.642
0.622
0.596
0.554
0.538
0.522
0.522
0.534
0.574
0.722
0.754
0.702
0.768
0.768
0.734
0.688
0.704
0.730
0.694
0.678
0.668
0.652
0.634
0.658
0.700
0.702
0.716
0.724
0.704
0.674
0.654
0.702
0.670
0.674
0.696
0.718
0.684
0.694
0.690
0.686
0.662
0.690
0.724
0.702
0.670
0.680
0.670
0.638
0.648
0.676
0.710
0.676
0.678
0.670
0.648
0.664
0.702
0.696
0.698
0.706
0.672
0.668
0.686
0.686
0.686
0.718
0.720
0.666
0.658
0.662
0.640
0.632
0.636
0.608
0.638
0.656
0.634
0.632
0.650
0.662
0.638
0.586
0.564
0.554
0.546
0.556
0.574
0.600
0.658
0.750
0.742
0.684
0.692
0.662
0.662
0.666
0.626
0.604
0.576
0.568
0.584
0.602
0.610
0.584
0.576
0.544
0.540
0.542
0.596
0.682
0.632
0.608
0.644
0.682
0.690
0.656
0.652
0.696
0.678
0.640
0.632
0.624
0.616
0.606
0.638
0.692
0.676
0.642
0.656
0.678
0.700
0.676
0.632
0.608
0.584
0.572
0.594
0.692
0.722
0.694
0.696
0.716
0.742
0.716
0.670
0.662
0.672
0.694
0.658
0.678
0.700
0.666
0.674
0.712
0.694
0.678
0.658
0.648
0.640
0.666
0.720
0.700
0.734
0.764
0.714
0.694
0.708
0.694
0.658
0.660
0.652
0.642
0.658
0.668
0.658
0.678
0.700
0.678
0.706
0.720
0.654
0.644
0.642
0.630
0.654
0.696
0.640
0.652
0.678
0.718
0.664
0.728
0.752
0.714
0.688
0.736
0.690
0.662
0.666
0.668
0.660
0.670
0.724
0.696
0.690
0.718
0.714
0.690
0.666
0.674
0.682
0.654
0.666
0.670
0.660
0.640
0.664
0.704
0.702
0.698
0.718
0.696
0.676
0.692
0.678
0.668
0.694
0.676
0.694
0.682
0.656
0.622
0.596
0.574
0.580
0.596
0.606
0.648
0.684
0.676
0.640
0.662
0.666
0.660
0.644
0.678
0.714
0.726
0.672
0.706
0.724
0.702
0.678
0.702
0.694
0.672
0.664
0.670
0.682
0.636
0.626
0.602
0.584
0.620
0.662
0.678
0.714
0.766
0.654
0.636
0.618
0.596
0.588
0.596
0.630
0.708
0.702
0.688
0.658
0.670
0.714
0.734
0.754
0.700
0.718
0.726
0.708
0.700
0.768
0.806
0.748
0.698
0.670
0.670
0.666
0.710
0.862
0.822
0.774
0.812
0.750
0.680
0.672
0.668
0.678
0.666
0.646
0.666
0.674
0.658
0.664
0.718
0.720
0.688
0.654
0.654
0.616
0.588
0.576
0.596
0.630
0.630
0.630
0.680
0.668
0.624
0.638
0.678
0.646
0.628
0.630
0.618
0.594
0.586
0.594
0.624
0.664
0.634
0.654
0.720
0.674
0.632
0.628
0.634
0.636
0.628
0.688
0.726
0.650
0.666
0.686
0.654
0.628
0.668
0.686
0.634
0.616
0.620
0.624
0.590
0.572
0.248
0.316
0.586
0.636
0.600
0.570
0.580
0.572
0.568
0.570
0.568
0.570
0.604
0.684
0.784
0.726
0.680
0.682
0.686
0.720
0.670
0.650
0.642
0.658
0.626
0.638
0.646
0.686
0.662
0.670
0.666
0.678
0.686
0.744
0.660
0.636
0.614
0.640
0.720
0.876
0.780
0.720
0.702
0.726
0.708
0.682
0.674
0.652
0.644
0.654
0.682
0.730
0.688
0.714
0.740
0.760
0.744
0.696
0.668
0.682
0.694
0.694
0.702
0.704
0.692
0.704
0.730
0.742
0.700
0.710
0.716
0.706
0.688
0.678
0.696
0.700
0.690
0.686
0.712
0.716
0.680
0.684
0.688
0.694
0.668
0.666
0.662
0.668
0.642
0.612
0.622
0.638
0.644
0.622
0.630
0.626
0.638
0.616
0.616
0.614
0.616
0.588
0.600
0.590
0.608
0.600
0.626
0.628
0.628
0.634
0.630
0.624
0.604
0.582
0.582
0.586
0.564
0.582
0.592
0.582
0.584
0.602
0.662
0.684
0.706
0.842
0.840
0.730
0.766
0.802
0.766
0.726
0.744
0.740
0.740
0.704
0.696
0.722
0.754
0.712
0.726
0.752
0.748
0.690
0.710
0.720
0.692
0.700
0.736
0.750
0.704
0.712
0.726
0.694
0.708
0.720
0.708
0.668
0.674
0.684
0.680
0.672
0.716
0.712
0.700
0.674
0.682
0.712
0.676
0.682
0.708
0.766
0.728
0.734
0.742
0.728
0.704
0.710
0.716
0.684
0.646
0.642
0.622
0.616
0.580
0.572
0.636
0.764
0.772
0.690
0.720
0.720
0.662
0.652
0.642
0.638
0.604
0.612
0.660
0.706
0.688
0.658
0.664
0.666
0.626
0.630
0.644
0.688
0.670
0.664
0.702
0.260
0.408
0.658
0.656
0.662
0.666
0.648
0.652
0.644
0.618
0.620
0.626
0.630
0.618
0.642
0.674
0.662
0.648
0.664
0.704
0.678
0.646
0.686
0.686
0.642
0.656
0.714
0.696
0.654
0.664
0.648
0.660
0.636
0.648
0.750
0.694
0.666
0.652
0.626
0.590
0.602
0.596
0.616
0.602
0.622
0.662
0.662
0.640
0.670
0.678
0.646
0.638
0.640
0.650
0.642
0.624
0.654
0.684
0.686
0.752
0.752
0.700
0.686
0.696
0.674
0.654
0.660
0.668
0.654
0.656
0.668
0.690
0.670
0.642
0.632
0.632
0.618
0.614
0.638
0.642
0.596
0.602
0.628
0.634
0.636
0.676
0.646
0.620
0.596
0.576
0.608
0.630
0.620
0.652
0.698
0.716
0.670
0.660
0.692
0.714
0.668
0.678
0.824
0.816
0.702
0.738
0.758
0.772
0.726
0.760
0.760
0.714
0.734
0.736
0.744
0.698
0.722
0.740
0.732
0.704
0.734
0.772
0.744
0.710
0.734
0.734
0.712
0.698
0.724
0.736
0.704
0.710
0.722
0.744
0.692
0.712
0.722
0.712
0.694
0.700
0.712
0.692
0.676
0.704
0.734
0.692
0.700
0.704
0.694
0.648
0.640
0.640
0.644
0.648
0.706
0.724
0.692
0.718
0.718
0.714
0.678
0.674
0.676
0.688
0.660
0.674
0.690
0.698
0.670
0.678
0.710
0.718
0.680
0.678
0.678
0.674
0.678
0.690
0.698
0.706
0.692
0.666
0.652
0.652
0.678
0.682
0.658
0.646
0.630
0.636
0.600
0.604
0.620
0.626
0.628
0.632
0.692
0.782
0.742
0.782
0.852
0.778
0.726
0.754
0.780
0.776
0.746
0.764
0.786
0.794
0.738
0.776
0.776
0.770
0.732
0.740
0.758
0.770
0.732
0.732
0.742
0.756
0.718
0.728
0.758
0.790
0.738
0.750
0.756
0.720
0.712
0.728
0.730
0.686
0.696
0.710
0.688
0.668
0.682
0.700
0.686
0.662
0.700
0.706
0.662
0.696
0.732
0.674
0.646
0.664
0.734
0.698
0.716
0.746
0.728
0.706
0.726
0.746
0.710
0.716
0.702
0.710
0.694
0.728
0.812
0.764
0.732
0.798
0.806
0.732
0.736
0.740
0.708
0.690
0.712
0.706
0.682
0.712
0.758
0.732
0.674
0.680
0.702
0.728
0.690
0.674
0.646
0.612
0.614
0.606
0.606
0.642
0.706
0.714
0.676
0.696
0.716
0.688
0.712
0.752
0.706
0.652
0.644
0.668
0.692
0.694
0.728
0.706
0.640
0.690
0.736
0.712
0.660
0.678
0.700
0.658
0.650
0.706
0.798
0.704
0.660
0.666
0.696
0.686
0.676
0.706
0.722
0.670
0.690
0.818
0.706
0.682
0.716
0.740
0.702
0.712
0.728
0.700
0.672
0.686
0.728
0.766
0.718
0.682
0.708
0.672
0.630
0.624
0.640
0.636
0.698
0.818
0.758
0.702
0.722
0.730
0.722
0.696
0.730
0.738
0.708
0.690
0.714
0.732
0.700
0.704
0.724
0.746
0.704
0.710
0.742
0.738
0.708
0.754
0.796
0.750
0.718
0.740
0.760
0.714
0.716
0.768
0.764
0.726
0.742
0.764
0.766
0.724
0.736
0.742
0.722
0.704
0.724
0.732
0.714
0.716
0.750
0.764
0.726
0.736
0.738
0.704
0.682
0.716
0.776
0.710
0.696
0.716
0.710
0.688
0.692
0.704
0.680
0.668
0.684
0.710
0.694
0.716
0.744
0.704
0.692
0.716
0.728
0.702
0.710
0.712
0.686
0.656
0.660
0.668
0.672
0.666
0.686
0.674
0.652
0.672
0.668
0.658
0.648
0.680
0.700
0.696
0.664
0.738
0.770
0.700
0.680
0.704
0.686
0.656
0.696
0.734
0.696
0.686
0.720
0.734
0.656
0.660
0.672
0.646
0.612
0.610
0.616
0.616
0.620
0.646
0.772
0.706
0.674
0.762
0.782
0.706
0.706
0.722
0.698
0.642
0.636
0.640
0.628
0.636
0.696
0.870
0.722
0.698
0.732
0.748
0.700
0.690
0.678
0.656
0.622
0.616
0.664
0.752
0.674
0.638
0.668
0.832
0.754
0.652
0.600
0.574
0.558
0.548
0.568
0.682
0.972
0.784
0.732
0.808
0.868
0.812
0.748
0.784
0.762
0.720
0.704
0.726
0.778
0.736
0.712
0.752
0.774
0.722
0.710
0.736
0.766
0.756
0.722
0.748
0.758
0.726
0.698
0.716
0.728
0.714
0.692
0.722
0.764
0.766
0.734
0.758
0.772
0.738
0.710
0.746
0.772
0.720
0.724
0.794
0.800
0.742
0.748
0.770
0.730
0.706
0.738
0.770
0.712
0.694
0.682
0.696
0.670
0.698
0.754
0.782
0.720
0.804
0.898
0.808
0.742
0.764
0.762
0.714
0.714
0.736
0.762
0.732
0.708
0.744
0.764
0.734
0.702
0.720
0.752
0.754
0.700
0.734
0.746
0.768
0.716
0.740
0.764
0.772
0.718
0.738
0.742
0.758
0.710
0.728
0.786
0.780
0.720
0.714
0.724
0.732
0.712
0.734
0.754
0.756
0.718
0.738
0.750
0.714
0.690
0.704
0.724
0.724
0.696
0.720
0.778
0.792
0.736
0.688
0.660
0.666
0.738
0.810
0.788
0.762
0.740
0.740
0.720
0.728
0.760
0.790
0.786
0.732
0.726
0.716
0.698
0.700
0.734
0.760
0.762
0.724
0.746
0.756
0.744
0.706
0.748
0.760
0.752
0.728
0.728
0.734
0.766
0.736
0.750
0.756
0.772
0.724
0.736
0.758
0.790
0.762
0.758
0.782
0.802
0.744
0.740
0.736
0.712
0.694
0.724
0.776
0.744
0.736
0.782
0.746
0.706
0.718
0.720
0.682
0.678
0.650
0.632
0.626
0.648
0.686
0.674
0.670
0.708
0.784
0.696
0.698
0.704
0.660
0.646
0.656
0.678
0.646
0.650
0.680
0.702
0.670
0.710
0.762
0.714
0.692
0.698
0.712
0.672
0.686
0.700
0.682
0.668
0.690
0.748
0.696
0.704
0.752
0.702
0.688
0.702
0.732
0.684
0.714
0.722
0.700
0.676
0.714
0.710
0.662
0.644
0.648
0.668
0.656
0.682
0.760
0.752
0.686
0.698
0.690
0.648
0.654
0.650
0.674
0.664
0.678
0.766
0.738
0.682
0.732
0.780
0.708
0.664
0.668
0.660
0.642
0.638
0.658
0.690
0.688
0.660
0.656
0.692
0.700
0.674
0.686
0.682
0.670
0.634
0.634
0.662
0.666
0.640
0.664
0.706
0.662
0.662
0.678
0.674
0.654
0.662
0.700
0.726
0.706
0.754
0.740
0.670
0.658
0.650
0.650
0.636
0.658
0.712
0.732
0.688
0.742
0.780
0.682
0.650
0.654
0.680
0.662
0.678
0.760
0.748
0.686
0.698
0.716
0.670
0.682
0.754
0.698
0.682
0.698
0.704
0.670
0.666
0.692
0.672
0.636
0.640
0.656
0.676
0.648
0.656
0.674
0.694
0.662
0.666
0.782
0.746
0.680
0.678
0.690
0.724
0.680
0.708
0.742
0.712
0.680
0.678
0.680
0.652
0.654
0.718
0.822
0.760
0.732
0.760
0.736
0.662
0.688
0.746
0.688
0.650
0.646
0.654
0.690
0.702
0.640
0.624
0.590
0.586
0.606
0.592
0.598
0.594
0.592
0.582
0.580
0.584
0.596
0.590
0.592
0.638
0.730
0.670
0.690
0.742
0.718
0.652
0.654
0.676
0.678
0.648
0.684
0.708
0.704
0.674
0.674
0.700
0.728
0.658
0.666
0.680
0.692
0.658
0.742
0.736
0.754
0.712
0.742
0.752
0.702
0.690
0.696
0.686
0.672
0.708
0.742
0.700
0.692
0.734
0.700
0.668
0.696
0.700
0.700
0.680
0.696
0.700
0.662
0.646
0.642
0.634
0.610
0.614
0.636
0.654
0.634
0.640
0.658
0.672
0.656
0.672
0.724
0.706
0.662
0.648
0.650
0.664
0.644
0.676
0.728
0.702
0.714
0.722
0.682
0.646
0.656
0.676
0.704
0.674
0.744
0.772
0.696
0.674
0.694
0.730
0.704
0.774
0.804
0.758
0.738
0.754
0.722
0.680
0.690
0.698
0.696
0.682
0.688
0.674
0.640
0.604
0.580
0.590
0.676
0.740
0.676
0.738
0.748
0.692
0.676
0.662
0.644
0.632
0.648
0.670
0.650
0.664
0.712
0.686
0.686
0.716
0.682
0.638
0.634
0.632
0.618
0.608
0.616
0.598
0.578
0.588
0.580
0.598
0.626
0.702
0.658
0.646
0.692
0.760
0.698
0.708
0.688
0.646
0.616
0.632
0.664
0.670
0.680
0.744
0.766
0.728
0.786
0.750
0.684
0.664
0.666
0.678
0.654
0.660
0.698
0.702
0.676
0.692
0.692
0.680
0.644
0.666
0.672
0.658
0.626
0.604
0.618
0.596
0.596
0.650
0.274
0.380
0.626
0.618
0.620
0.612
0.594
0.578
0.572
0.568
0.562
0.556
0.560
0.566
0.568
0.588
0.634
0.686
0.652
0.744
0.696
0.660
0.656
0.694
0.638
0.604
0.606
0.610
0.576
0.564
0.562
0.576
0.594
0.616
0.640
0.608
0.568
0.544
0.552
0.564
0.548
0.566
0.606
0.712
0.668
0.652
0.692
0.626
0.582
0.558
0.550
0.566
0.240
0.308
0.574
0.612
0.624
0.656
0.684
0.652
0.626
0.618
0.610
0.582
0.566
0.562
0.580
0.582
0.632
0.884
0.740
0.688
0.608
0.552
0.540
0.544
0.482
0.354
0.324
0.538
0.546
0.202
0.334
0.520
0.512
0.512
0.510
0.510
0.518
0.514
0.514
0.524
0.522
0.508
0.504
0.500
0.494
0.486
0.484
0.472
0.474
0.480
0.498
0.518
0.532
0.536
0.498
0.512
0.518
0.510
0.506
0.490
0.488
0.484
0.478
0.494
0.532
0.548
0.550
0.544
0.562
0.602
0.562
0.524
0.510
0.508
0.512
0.506
0.492
0.502
0.502
0.516
0.512
0.522
0.602
0.238
0.390
0.612
0.578
0.560
0.534
0.518
0.516
0.508
0.492
0.494
0.490
0.474
0.476
0.494
0.456
0.478
0.482
0.206
0.240
0.446
0.474
0.522
0.528
0.546
0.524
0.502
0.510
0.492
0.482
0.480
0.466
0.466
0.464
0.460
0.460
0.456
0.454
0.472
0.466
0.464
0.458
0.460
0.446
0.460
0.456
0.462
0.498
0.448
0.468
0.478
0.474
0.466
0.464
0.456
0.458
0.448
0.452
0.448
0.452
0.452
0.452
0.448
0.456
0.480
0.586
0.608
0.600
0.550
0.558
0.550
0.532
0.522
0.500
0.492
0.476
0.486
0.492
0.488
0.482
0.476
0.470
0.468
0.466
0.462
0.474
0.524
0.586
0.574
0.540
0.550
0.562
0.532
0.522
0.506
0.492
0.492
0.504
0.508
0.530
0.572
0.594
0.582
0.536
0.566
0.516
0.552
0.600
0.590
0.552
0.532
0.540
0.482
0.484
0.476
0.468
0.472
0.506
0.678
0.720
0.700
0.692
0.602
0.570
0.570
0.554
0.536
0.526
0.536
0.540
0.536
0.540
0.546
0.544
0.550
0.526
0.548
0.584
0.606
0.612
0.654
0.738
0.660
0.652
0.674
0.666
0.650
0.640
0.594
0.560
0.542
0.524
0.560
0.620
0.714
0.794
0.760
0.658
0.622
0.674
0.672
0.618
0.582
0.580
0.634
0.674
0.678
0.882
0.754
0.690
0.730
0.708
0.674
0.764
0.748
0.668
0.654
0.630
0.610
0.628
0.732
0.726
0.738
0.762
0.710
0.680
0.680
0.710
0.664
0.650
0.652
0.636
0.646
0.668
0.664
0.740
0.878
0.834
0.788
0.834
0.798
0.712
0.696
0.686
0.666
0.728
0.782
0.738
0.798
0.776
0.700
0.640
0.640
0.692
0.720
0.680
0.660
0.644
0.682
0.756
0.740
0.770
0.766
0.736
0.676
0.678
0.668
0.650
0.620
0.610
0.628
0.684
0.664
0.678
0.730
0.684
0.680
0.682
0.666
0.638
0.658
0.678
0.650
0.618
0.642
0.638
0.614
0.594
0.618
0.614
0.622
0.638
0.584
0.576
0.588
0.252
0.334
0.546
0.530
0.516
0.508
0.510
0.512
0.498
0.500
0.486
0.486
0.478
0.472
0.470
0.474
0.486
0.494
0.506
0.484
0.474
0.490
0.522
0.564
0.606
0.586
0.578
0.594
0.584
0.550
0.528
0.512
0.504
0.520
0.566
0.550
0.556
0.548
0.530
0.534
0.544
0.568
0.574
0.570
0.576
0.574
0.536
0.532
0.528
0.550
0.532
0.520
0.522
0.514
0.510
0.490
0.486
0.476
0.482
0.484
0.494
0.496
0.500
0.498
0.502
0.508
0.530
0.544
0.536
0.516
0.560
0.572
0.562
0.594
0.584
0.562
0.550
0.540
0.540
0.520
0.528
0.552
0.582
0.572
0.566
0.536
0.516
0.516
0.534
0.556
0.552
0.718
0.802
0.744
0.692
0.684
0.752
0.766
0.700
0.674
0.710
0.698
0.644
0.632
0.658
0.660
0.614
0.612
0.594
0.604
0.574
0.572
0.580
0.610
0.580
0.570
0.586
0.598
0.580
0.580
0.602
0.670
0.624
0.620
0.630
0.612
0.608
0.728
0.838
0.650
0.604
0.628
0.582
0.644
0.648
0.618
0.600
0.584
0.574
0.562
0.572
0.550
0.550
0.566
0.576
0.574
0.626
0.856
0.728
0.630
0.636
0.660
0.630
0.604
0.620
0.652
0.614
0.588
0.572
0.560
0.546
0.540
0.532
0.538
0.590
0.660
0.614
0.610
0.662
0.674
0.598
0.588
0.572
0.578
0.570
0.560
0.564
0.592
0.702
0.700
0.650
0.608
0.572
0.558
0.560
0.570
0.576
0.562
0.566
0.558
0.548
0.540
0.558
0.614
0.734
0.716
0.808
0.792
0.720
0.700
0.692
0.640
0.618
0.626
0.658
0.650
0.638
0.630
0.640
0.628
0.610
0.632
0.718
0.694
0.680
0.722
0.692
0.632
0.626
0.636
0.652
0.650
0.666
0.696
0.698
0.622
0.604
0.620
0.670
0.662
0.656
0.630
0.610
0.584
0.590
0.598
0.610
0.572
0.556
0.548
0.562
0.544
0.564
0.596
0.628
0.746
0.688
0.684
0.632
0.616
0.622
0.598
0.572
0.572
0.598
0.686
0.698
0.660
0.652
0.688
0.722
0.708
0.722
0.702
0.622
0.598
0.592
0.612
0.650
0.618
0.622
0.654
0.726
0.714
0.670
0.746
0.768
0.720
0.640
0.640
0.634
0.660
0.674
0.702
0.810
0.776
0.708
0.698
0.738
0.786
0.732
0.712
0.784
0.790
0.722
0.678
0.652
0.648
0.652
0.634
0.610
0.592
0.576
0.558
0.532
0.522
0.522
0.602
0.702
0.694
0.772
0.680
0.668
0.760
0.718
0.704
0.666
0.626
0.592
0.572
0.540
0.530
0.570
0.576
0.558
0.580
0.570
0.554
0.560
0.554
0.538
0.538
0.530
0.530
0.510
0.510
0.512
0.518
0.510
0.520
0.536
0.588
0.562
0.566
0.582
0.584
0.576
0.580
0.626
0.578
0.554
0.538
0.520
0.516
0.540
0.526
0.532
0.596
0.734
0.700
0.762
0.794
0.750
0.668
0.664
0.688
0.694
0.680
0.702
0.782
0.754
0.690
0.696
0.738
0.752
0.708
0.674
0.692
0.700
0.670
0.660
0.702
0.694
0.620
0.626
0.610
0.606
0.578
0.574
0.590
0.628
0.608
0.598
0.630
0.730
0.684
0.626
0.596
0.582
0.596
0.662
0.682
0.660
0.654
0.680
0.676
0.630
0.612
0.630
0.660
0.642
0.614
0.618
0.646
0.728
0.734
0.676
0.682
0.716
0.722
0.688
0.642
0.652
0.684
0.752
0.730
0.684
0.706
0.774
0.718
0.650
0.640
0.638
0.632
0.602
0.556
0.558
0.568
0.630
0.662
0.650
0.718
0.734
0.690
0.658
0.694
0.720
0.680
0.654
0.656
0.698
0.660
0.636
0.668
0.706
0.682
0.634
0.630
0.628
0.632
0.622
0.632
0.680
0.706
0.646
0.630
0.630
0.636
0.596
0.590
0.592
0.612
0.578
0.556
0.548
0.566
0.626
0.614
0.626
0.692
0.724
0.666
0.628
0.612
0.598
0.580
0.578
0.606
0.652
0.646
0.608
0.602
0.602
0.646
0.634
0.674
0.780
0.784
0.712
0.678
0.660
0.664
0.626
0.602
0.606
0.616
0.602
0.570
0.582
0.604
0.696
0.664
0.654
0.658
0.676
0.674
0.644
0.642
0.650
0.632
0.602
0.574
0.562
0.614
0.702
0.732
0.698
0.670
0.624
0.594
0.572
0.564
0.566
0.572
0.562
0.574
0.596
0.602
0.594
0.584
0.590
0.622
0.618
0.588
0.582
0.586
0.616
0.626
0.606
0.606
0.610
0.626
0.608
0.598
0.602
0.612
0.600
0.592
0.606
0.636
0.648
0.624
0.610
0.600
0.598
0.562
0.566
0.580
0.618
0.640
0.622
0.618
0.604
0.584
0.550
0.536
0.534
0.542
0.560
0.546
0.544
0.542
0.552
0.594
0.644
0.702
0.702
0.678
0.638
0.598
0.548
0.532
0.516
0.514
0.526
0.536
0.532
0.538
0.558
0.634
0.840
0.746
0.688
0.636
0.630
0.622
0.602
0.572
0.542
0.522
0.512
0.496
0.500
0.490
0.492
0.510
0.548
0.540
0.658
0.748
0.712
0.682
0.708
0.740
0.652
0.640
0.614
0.606
0.576
0.582
0.620
0.664
0.682
0.628
0.642
0.662
0.638
0.618
0.660
0.704
0.664
0.634
0.628
0.656
0.642
0.632
0.638
0.664
0.646
0.620
0.626
0.664
0.650
0.636
0.648
0.652
0.638
0.614
0.624
0.680
0.690
0.646
0.624
0.614
0.604
0.596
0.616
0.654
0.688
0.648
0.646
0.644
0.646
0.626
0.594
0.594
0.586
0.588
0.566
0.560
0.576
0.614
0.610
0.614
0.656
0.718
0.674
0.618
0.614
0.606
0.600
0.580
0.572
0.566
0.568
0.552
0.556
0.538
0.530
0.534
0.542
0.540
0.570
0.642
0.710
0.664
0.656
0.664
0.668
0.618
0.606
0.612
0.606
0.578
0.576
0.596
0.626
0.606
0.578
0.562
0.562
0.574
0.586
0.576
0.568
0.580
0.584
0.602
0.592
0.572
0.578
0.582
0.584
0.562
0.554
0.568
0.590
0.632
0.610
0.602
0.602
0.598
0.568
0.544
0.542
0.546
0.554
0.562
0.564
0.594
0.614
0.612
0.630
0.680
0.644
0.620
0.620
0.594
0.572
0.560
0.546
0.538
0.534
0.518
0.504
0.498
0.510
0.536
0.566
0.636
0.746
0.748
0.680
0.636
0.646
0.622
0.590
0.564
0.534
0.520
0.530
0.574
0.596
0.584
0.554
0.556
0.562
0.538
0.520
0.514
0.522
0.514
0.538
0.592
0.614
0.574
0.580
0.556
0.536
0.524
0.530
0.520
0.506
0.496
0.518
0.464
0.492
0.488
0.512
0.518
0.524
0.510
0.498
0.490
0.490
0.484
0.480
0.476
0.482
0.478
0.478
0.472
0.458
0.456
0.452
0.456
0.466
0.442
0.470
0.484
0.508
0.514
0.516
0.532
0.570
0.534
0.542
0.536
0.522
0.514
0.500
0.512
0.490
0.492
0.490
0.490
0.474
0.474
0.478
0.478
0.472
0.464
0.464
0.258
0.202
0.452
0.476
0.422
0.454
0.458
0.454
0.454
0.456
0.480
0.474
0.476
0.476
0.492
0.476
0.480
0.480
0.494
0.522
0.514
0.520
0.556
0.578
0.546
0.554
0.568
0.558
0.560
0.580
0.612
0.552
0.534
0.536
0.542
0.520
0.528
0.528
0.512
0.528
0.534
0.530
0.518
0.514
0.508
0.510
0.500
0.494
0.494
0.492
0.488
0.488
0.510
0.478
0.492
0.502
0.514
0.522
0.506
0.492
0.490
0.492
0.498
0.514
0.520
0.526
0.508
0.516
0.518
0.524
0.510
0.512
0.514
0.526
0.552
0.528
0.564
0.596
0.580
0.548
0.554
0.554
0.554
0.536
0.542
0.542
0.578
0.542
0.548
0.586
0.588
0.554
0.542
0.538
0.548
0.532
0.540
0.548
0.558
0.556
0.558
0.570
0.584
0.562
0.548
0.564
0.572
0.536
0.568
0.574
0.690
0.642
0.614
0.618
0.584
0.566
0.570
0.592
0.574
0.542
0.534
0.528
0.516
0.508
0.516
0.534
0.576
0.564
0.566
0.596
0.590
0.544
0.514
0.506
0.504
0.510
0.494
0.492
0.490
0.490
0.498
0.494
0.480
0.486
0.502
0.600
0.826
0.766
0.692
0.610
0.576
0.546
0.582
0.578
0.570
0.546
0.536
0.532
0.526
0.518
0.530
0.534
0.540
0.558
0.556
0.564
0.558
0.564
0.576
0.554
0.546
0.542
0.536
0.514
0.516
0.522
0.552
0.548
0.592
0.690
0.698
0.630
0.626
0.608
0.570
0.544
0.548
0.584
0.494
0.530
0.532
0.566
0.586
0.618
0.656
0.612
0.596
0.582
0.552
0.534
0.540
0.544
0.538
0.524
0.544
0.568
0.584
0.600
0.692
0.680
0.608
0.572
0.566
0.558
0.546
0.544
0.572
0.602
0.608
0.614
0.618
0.594
0.564
0.540
0.542
0.540
0.536
0.536
0.564
0.592
0.624
0.606
0.588
0.600
0.604
0.566
0.546
0.532
0.522
0.512
0.510
0.512
0.522
0.526
0.532
0.544
0.580
0.582
0.566
0.556
0.554
0.532
0.518
0.512
0.506
0.508
0.498
0.504
0.518
0.532
0.526
0.532
0.556
0.570
0.544
0.512
0.518
0.522
0.524
0.512
0.508
0.510
0.522
0.512
0.516
0.538
0.562
0.554
0.558
0.562
0.548
0.532
0.524
0.540
0.536
0.534
0.532
0.548
0.558
0.288
0.262
0.522
0.526
0.520
0.512
0.524
0.544
0.598
0.582
0.542
0.518
0.522
0.524
0.530
0.530
0.528
0.518
0.518
0.528
0.518
0.510
0.504
0.522
0.538
0.544
0.522
0.528
0.540
0.612
0.674
0.706
0.656
0.586
0.580
0.580
0.560
0.532
0.514
0.512
0.522
0.566
0.560
0.570
0.674
0.762
0.640
0.598
0.592
0.578
0.554
0.556
0.564
0.550
0.534
0.520
0.556
0.540
0.528
0.510
0.504
0.502
0.518
0.514
0.524
0.530
0.574
0.600
0.590
0.614
0.620
0.606
0.566
0.564
0.560
0.538
0.538
0.548
0.558
0.550
0.528
0.516
0.542
0.554
0.550
0.534
0.532
0.518
0.512
0.530
0.570
0.616
0.632
0.604
0.620
0.576
0.568
0.544
0.538
0.534
0.526
0.510
0.508
0.504
0.514
0.506
0.516
0.516
0.510
0.516
0.520
0.516
0.512
0.522
0.532
0.520
0.522
0.526
0.524
0.516
0.520
0.522
0.510
0.512
0.482
0.484
0.486
0.480
0.472
0.484
0.482
0.472
0.476
0.494
0.446
0.458
0.454
0.448
0.450
0.456
0.456
0.462
0.466
0.462
0.462
0.458
0.452
0.458
0.462
0.464
0.470
0.474
0.480
0.498
0.514
0.508
0.514
0.520
0.528
0.516
0.516
0.516
0.520
0.512
0.500
0.514
0.568
0.608
0.632
0.572
0.540
0.532
0.510
0.524
0.534
0.602
0.688
0.648
0.614
0.604
0.636
0.594
0.586
0.524
0.562
0.564
0.564
0.618
0.684
0.630
0.656
0.636
0.612
0.584
0.562
0.500
0.200
0.298
0.478
0.476
0.466
0.484
0.568
0.796
0.666
0.740
0.778
0.736
0.660
0.600
0.564
0.532
0.532
0.534
0.586
0.644
0.650
0.592
0.568
0.538
0.510
0.498
0.488
0.492
0.504
0.540
0.586
0.578
0.562
0.508
0.498
0.506
0.564
0.658
0.626
0.566
0.532
0.500
0.484
0.468
0.466
0.476
0.624
0.782
0.744
0.738
0.648
0.680
0.692
0.662
0.630
0.586
0.552
0.506
0.492
0.472
0.492
0.436
0.496
0.448
0.464
0.440
0.442
0.440
0.444
0.484
0.824
0.710
0.658
0.636
0.702
0.850
0.832
0.776
0.686
0.598
0.554
0.500
0.470
0.468
0.476
0.514
0.532
0.502
0.490
0.488
0.558
0.612
0.610
0.694
0.750
0.696
0.672
0.596
0.566
0.526
0.540
0.608
0.690
0.646
0.596
0.610
0.618
0.572
0.540
0.514
0.496
0.498
0.552
0.620
0.736
0.780
0.882
0.834
0.716
0.640
0.636
0.670
0.694
0.632
0.590
0.570
0.528
0.516
0.496
0.490
0.480
0.496
0.494
0.560
0.748
0.712
0.640
0.662
0.636
0.608
0.608
0.578
0.566
0.592
0.638
0.662
0.638
0.636
0.594
0.560
0.548
0.496
0.490
0.486
0.486
0.222
0.232
0.212
0.244
0.464
0.458
0.460
0.452
0.460
0.460
0.502
0.572
0.254
0.314
0.520
0.496
0.480
0.484
0.464
0.474
0.484
0.468
0.458
0.460
0.440
0.448
0.446
0.442
0.458
0.524
0.952
0.686
0.772
1.002
0.864
0.800
0.732
0.672
0.632
0.618
0.574
0.532
0.508
0.482
0.472
0.460
0.462
0.468
0.522
0.892
0.726
0.714
0.746
0.660
0.656
0.702
0.706
0.674
0.626
0.594
0.560
0.538
0.538
0.528
0.526
0.558
0.608
0.588
0.594
0.610
0.616
0.584
0.296
0.252
0.514
0.506
0.492
0.498
0.504
0.500
0.512
0.486
0.508
0.526
0.554
0.576
0.608
0.758
0.736
0.642
0.604
0.610
0.614
0.592
0.586
0.580
0.592
0.590
0.580
0.584
0.606
0.604
0.624
0.638
0.656
0.610
0.592
0.574
0.560
0.558
0.558
0.572
0.586
0.580
0.590
0.596
0.600
0.602
0.584
0.552
0.526
0.518
0.514
0.534
0.560
0.584
0.564
0.548
0.552
0.582
0.614
0.568
0.548
0.592
0.668
0.658
0.634
0.654
0.660
0.606
0.274
0.314
0.560
0.560
0.552
0.578
0.658
0.768
0.664
0.726
0.750
0.714
0.648
0.646
0.676
0.738
0.690
0.680
0.684
0.646
0.624
0.636
0.676
0.712
0.682
0.710
0.696
0.682
0.648
0.646
0.682
0.704
0.660
0.646
0.674
0.710
0.648
0.666
0.694
0.658
0.642
0.664
0.706
0.674
0.640
0.664
0.654
0.636
0.626
0.626
0.692
0.716
0.656
0.656
0.636
0.602
0.594
0.628
0.736
0.696
0.710
0.714
0.704
0.674
0.676
0.662
0.632
0.628
0.626
0.658
0.634
0.620
0.596
0.572
0.542
0.526
0.516
0.506
0.512
0.542
0.572
0.568
0.554
0.554
0.572
0.580
0.538
0.530
0.536
0.530
0.548
0.686
0.678
0.618
0.568
0.556
0.542
0.552
0.564
0.586
0.628
0.666
0.656
0.622
0.630
0.628
0.614
0.596
0.594
0.616
0.636
0.610
0.594
0.608
0.628
0.616
0.690
0.808
0.744
0.676
0.706
0.754
0.702
0.690
0.700
0.732
0.684
0.654
0.696
0.794
0.730
0.700
0.728
0.734
0.732
0.706
0.708
0.700
0.682
0.666
0.696
0.732
0.718
0.670
0.664
0.646
0.640
0.614
0.616
0.652
0.726
0.676
0.676
0.676
0.662
0.654
0.714
0.708
0.700
0.666
0.658
0.664
0.650
0.682
0.682
0.680
0.644
0.640
0.652
0.640
0.622
0.626
0.652
0.690
0.648
0.622
0.650
0.666
0.626
0.640
0.646
0.636
0.626
0.634
0.638
0.650
0.614
0.602
0.594
0.596
0.594
0.586
0.592
0.594
0.602
0.606
0.610
0.612
0.592
0.578
0.578
0.572
0.562
0.564
0.576
0.582
0.574
0.570
0.586
0.638
0.620
0.620
0.622
0.586
0.208
0.354
0.552
0.550
0.540
0.546
0.598
0.594
0.580
0.558
0.568
0.616
0.684
0.714
0.740
0.776
0.696
0.712
0.704
0.694
0.672
0.758
0.770
0.734
0.782
0.804
0.736
0.694
0.694
0.684
0.664
0.632
0.618
0.594
0.614
0.734
0.736
0.716
0.664
0.648
0.660
0.660
0.644
0.648
0.638
0.664
0.648
0.616
0.612
0.630
0.648
0.630
0.608
0.624
0.678
0.744
0.712
0.666
0.670
0.670
0.730
0.660
0.658
0.646
0.648
0.640
0.646
0.676
0.714
0.692
0.676
0.708
0.724
0.686
0.688
0.674
0.670
0.670
0.722
0.744
0.718
0.710
0.708
0.686
0.674
0.684
0.690
0.674
0.664
0.698
0.706
0.676
0.662
0.684
0.676
0.656
0.644
0.660
0.670
0.676
0.650
0.664
0.678
0.700
0.664
0.632
0.622
0.640
0.654
0.700
0.712
0.712
0.666
0.632
0.624
0.578
0.574
0.628
0.656
0.648
0.666
0.672
0.662
0.658
0.640
0.636
0.608
0.592
0.580
0.566
0.570
0.568
0.578
0.622
0.696
0.746
0.748
0.742
0.752
0.752
0.802
0.832
0.824
0.758
0.728
0.736
0.748
0.722
0.682
0.638
0.622
0.628
0.666
0.652
0.604
0.596
0.594
0.610
0.626
0.690
0.704
0.734
0.688
0.696
0.710
0.708
0.662
0.654
0.642
0.642
0.630
0.614
0.634
0.632
0.644
0.652
0.690
0.672
0.636
0.602
0.598
0.596
0.574
0.574
0.622
0.632
0.662
0.674
0.676
0.664
0.676
0.654
0.626
0.624
0.632
0.654
0.664
0.644
0.678
0.680
0.660
0.672
0.688
0.672
0.632
0.630
0.634
0.640
0.640
0.648
0.692
0.674
0.628
0.644
0.656
0.630
0.624
0.638
0.666
0.646
0.630
0.656
0.670
0.698
0.700
0.664
0.618
0.600
0.592
0.588
0.592
0.586
0.590
0.586
0.570
0.554
0.550
0.560
0.586
0.604
0.644
0.724
0.742
0.690
0.700
0.678
0.630
0.622
0.630
0.612
0.590
0.606
0.630
0.634
0.612
0.606
0.602
0.610
0.646
0.688
0.682
0.666
0.698
0.720
0.672
0.686
0.708
0.698
0.702
0.744
0.744
0.712
0.718
0.710
0.676
0.676
0.676
0.692
0.678
0.688
0.694
0.662
0.694
0.718
0.684
0.668
0.672
0.682
0.674
0.642
0.640
0.660
0.666
0.634
0.646
0.686
0.706
0.672
0.686
0.756
0.726
0.684
0.682
0.674
0.672
0.638
0.654
0.676
0.660
0.642
0.660
0.662
0.644
0.644
0.680
0.668
0.648
0.660
0.688
0.698
0.650
0.628
0.638
0.644
0.614
0.620
0.624
0.624
0.608
0.624
0.666
0.676
0.648
0.696
0.716
0.682
0.662
0.672
0.670
0.638
0.660
0.704
0.662
0.684
0.702
0.712
0.690
0.710
0.704
0.680
0.686
0.684
0.680
0.668
0.694
0.680
0.630
0.614
0.598
0.602
0.598
0.600
0.634
0.674
0.656
0.674
0.716
0.714
0.676
0.682
0.674
0.668
0.634
0.646
0.654
0.704
0.672
0.720
0.704
0.684
0.672
0.688
0.702
0.654
0.642
0.636
0.618
0.604
0.616
0.634
0.648
0.644
0.672
0.712
0.658
0.644
0.650
0.642
0.630
0.648
0.656
0.674
0.672
0.704
0.744
0.676
0.662
0.680
0.698
0.652
0.654
0.658
0.638
0.616
0.628
0.622
0.640
0.622
0.634
0.648
0.658
0.646
0.656
0.656
0.634
0.610
0.596
0.602
0.628
0.652
0.630
0.588
0.586
0.570
0.568
0.572
0.592
0.596
0.588
0.594
0.630
0.662
0.664
0.662
0.636
0.622
0.628
0.588
0.580
0.594
0.752
0.816
0.704
0.676
0.688
0.736
0.726
0.682
0.632
0.616
0.606
0.692
0.752
0.746
0.706
0.668
0.636
0.632
0.678
0.796
0.756
0.706
0.716
0.726
0.720
0.696
0.688
0.662
0.642
0.668
0.686
0.682
0.652
0.620
0.590
0.588
0.646
0.790
0.812
0.834
0.786
0.722
0.668
0.652
0.666
0.670
0.680
0.692
0.674
0.640
0.640
0.660
0.702
0.732
0.724
0.738
0.748
0.716
0.678
0.656
0.660
0.684
0.692
0.668
0.680
0.692
0.680
0.674
0.700
0.680
0.664
0.630
0.632
0.642
0.632
0.622
0.654
0.694
0.696
0.720
0.732
0.718
0.696
0.742
0.758
0.764
0.700
0.720
0.732
0.758
0.730
0.814
0.822
0.752
0.774
0.786
0.724
0.674
0.670
0.672
0.690
0.670
0.658
0.616
0.630
0.656
0.636
0.676
0.670
0.646
0.632
0.728
0.834
0.742
0.690
0.684
0.696
0.688
0.632
0.618
0.668
0.724
0.728
0.702
0.632
0.620
0.626
0.626
0.652
0.656
0.664
0.628
0.636
0.664
0.718
0.696
0.692
0.770
0.752
0.724
0.678
0.616
0.598
0.598
0.616
0.616
0.594
0.682
0.852
0.708
0.796
0.784
0.702
0.694
0.690
0.672
0.660
0.650
0.644
0.630
0.632
0.620
0.652
0.700
0.770
0.714
0.714
0.718
0.690
0.706
0.700
0.654
0.634
0.670
0.698
0.724
0.704
0.676
0.644
0.604
0.598
0.602
0.644
0.728
0.790
0.806
0.762
0.772
0.770
0.740
0.702
0.720
0.704
0.656
0.658
0.678
0.692
0.670
0.700
0.718
0.720
0.716
0.740
0.724
0.686
0.680
0.680
0.670
0.636
0.632
0.616
0.620
0.638
0.656
0.660
0.692
0.698
0.692
0.654
0.626
0.604
0.606
0.614
0.622
0.608
0.600
0.604
0.620
0.620
0.648
0.724
0.754
0.692
0.700
0.718
0.688
0.644
0.636
0.618
0.614
0.628
0.634
0.620
0.600
0.582
0.592
0.604
0.630
0.660
0.688
0.654
0.624
0.626
0.634
0.646
0.630
0.614
0.606
0.580
0.556
0.540
0.538
0.548
0.656
1.032
0.872
0.756
0.650
0.664
0.756
0.842
0.752
0.720
0.750
0.772
0.728
0.680
0.646
0.636
0.654
0.684
0.772
0.798
0.776
0.758
0.760
0.790
0.770
0.722
0.654
0.628
0.600
0.590
0.612
0.648
0.744
0.858
0.872
0.832
0.712
0.690
0.684
0.682
0.726
0.712
0.682
0.642
0.612
0.568
0.544
0.538
0.530
0.528
0.578
0.912
0.688
0.800
0.894
0.812
0.742
0.684
0.678
0.896
0.848
0.872
0.836
0.818
0.720
0.734
0.758
0.798
0.742
0.796
0.794
0.782
0.710
0.716
0.678
0.664
0.662
0.696
0.748
0.762
0.736
0.720
0.676
0.646
0.652
0.674
0.746
0.228
0.444
0.670
0.718
0.710
0.696
0.758
0.722
0.690
0.686
0.690
0.686
0.670
0.676
0.686
0.684
0.662
0.670
0.702
0.698
0.674
0.688
0.684
0.670
0.668
0.684
0.686
0.656
0.664
0.650
0.618
0.616
0.608
0.618
0.624
0.648
0.650
0.626
0.614
0.616
0.612
0.608
0.620
0.628
0.646
0.622
0.622
0.632
0.600
0.602
0.584
0.594
0.582
0.590
0.596
0.586
0.630
0.708
0.648
0.622
0.614
0.598
0.602
0.596
0.602
0.586
0.570
0.572
0.582
0.614
0.618
0.610
0.626
0.602
0.616
0.610
0.644
0.614
0.610
0.644
0.658
0.658
0.672
0.654
0.714
0.692
0.686
0.672
0.688
0.674
0.620
0.652
0.660
0.620
0.682
0.772
0.712
0.704
0.740
0.774
0.718
0.644
0.626
0.606
0.614
0.612
0.618
0.612
0.600
0.576
0.552
0.538
0.538
0.562
0.610
0.664
0.648
0.606
0.562
0.570
0.604
0.632
0.656
0.734
0.724
0.692
0.742
0.734
0.676
0.644
0.628
0.626
0.618
0.622
0.610
0.582
0.560
0.550
0.550
0.574
0.784
0.778
0.774
0.708
0.698
0.718
0.652
0.606
0.584
0.576
0.610
0.648
0.714
0.696
0.702
0.730
0.752
0.692
0.636
0.588
0.582
0.544
0.540
0.558
0.538
0.554
0.554
0.578
0.608
0.594
0.564
0.530
0.230
0.290
0.502
0.502
0.510
0.540
1.070
0.760
0.832
0.830
0.814
0.764
0.744
0.730
0.698
0.734
0.740
0.702
0.660
0.656
0.646
0.632
0.658
0.660
0.646
0.602
0.566
0.564
0.576
0.622
0.648
0.670
0.658
0.642
0.610
0.656
0.724
0.742
0.744
0.742
0.706
0.732
0.716
0.692
0.698
0.692
0.668
0.646
0.650
0.650
0.660
0.662
0.702
0.734
0.708
0.706
0.730
0.728
0.696
0.632
0.614
0.580
0.596
0.704
0.678
0.726
0.454
0.286
0.700
0.650
0.620
0.580
0.540
0.526
0.504
0.512
0.594
1.026
0.722
0.746
0.946
0.880
0.754
0.704
0.716
0.734
0.702
0.666
0.612
0.582
0.554
0.534
0.534
0.550
0.626
0.766
0.700
0.646
0.668
0.676
0.732
0.726
0.706
0.634
0.594
0.580
0.568
0.548
0.542
0.568
0.616
0.790
0.722
0.262
0.470
0.798
0.768
0.716
0.658
0.618
0.580
0.536
0.514
0.496
0.492
0.514
0.564
0.682
0.866
0.934
0.892
0.910
0.860
0.778
0.722
0.734
0.692
0.724
0.704
0.686
0.650
0.640
0.638
0.632
0.588
0.606
0.622
0.686
0.660
0.662
0.742
0.714
0.700
0.616
0.626
0.652
0.608
0.616
0.608
0.618
0.612
0.648
0.720
0.670
0.680
0.750
0.742
0.722
0.640
0.634
0.646
0.636
0.666
0.750
0.772
0.726
0.716
0.676
0.686
0.746
0.802
0.756
0.772
0.794
0.708
0.768
0.694
0.678
0.678
0.730
0.748
0.716
0.746
0.732
0.700
0.706
0.696
0.690
0.664
0.672
0.662
0.660
0.684
0.684
0.708
0.730
0.704
0.640
0.620
0.608
0.568
0.560
0.552
0.518
0.522
0.512
0.540
0.582
0.604
0.580
0.600
0.600
0.632
0.610
0.640
0.636
0.668
0.642
0.590
0.582
0.570
0.550
0.552
0.574
0.596
0.590
0.586
0.558
0.544
0.538
0.536
0.532
0.546
0.576
0.784
0.792
0.786
0.748
0.682
0.638
0.592
0.556
0.536
0.522
0.516
0.524
0.548
0.578
0.566
0.580
0.630
0.636
0.596
0.674
0.676
0.648
0.662
0.652
0.618
0.620
0.612
0.626
0.632
0.654
0.700
0.742
0.688
0.716
0.736
0.716
0.674
0.690
0.712
0.636
0.592
0.574
0.606
0.830
0.752
0.762
0.760
0.760
0.698
0.710
0.758
0.756
0.730
0.740
0.724
0.706
0.618
0.626
0.598
0.572
0.582
0.598
0.636
0.670
0.636
0.620
0.600
0.624
0.610
0.620
0.628
0.638
0.632
0.626
0.616
0.604
0.608
0.592
0.614
0.632
0.660
0.616
0.618
0.620
0.626
0.612
0.618
0.616
0.582
0.570
0.576
0.634
0.676
0.630
0.586
0.578
0.570
0.558
0.584
0.598
0.592
0.580
0.570
0.650
0.582
0.538
0.524
0.508
0.500
0.496
0.288
0.204
0.498
0.522
0.528
0.542
0.538
0.542
0.532
0.536
0.548
0.538
0.534
0.538
0.522
0.522
0.512
0.528
0.556
0.536
0.288
0.256
0.546
0.562
0.544
0.556
0.574
0.638
0.618
0.726
0.652
0.618
0.592
0.560
0.554
0.550
0.556
0.546
0.538
0.546
0.544
0.602
0.566
0.598
0.674
0.826
0.634
0.624
0.634
0.588
0.586
0.576
0.556
0.540
0.540
0.548
0.550
0.540
0.538
0.556
0.556
0.548
0.558
0.576
0.568
0.566
0.654
0.808
0.696
0.624
0.618
0.634
0.658
0.664
0.690
0.736
0.678
0.672
0.688
0.692
0.644
0.648
0.684
0.670
0.654
0.836
0.730
0.642
0.618
0.632
0.646
0.620
0.646
0.728
0.740
0.680
0.730
0.754
0.668
0.674
0.726
0.718
0.688
0.712
0.788
0.704
0.726
0.692
0.694
0.648
0.590
0.562
0.562
0.570
0.600
0.636
0.928
0.770
0.656
0.624
0.620
0.726
0.740
0.708
0.638
0.610
0.602
0.632
0.656
0.650
0.638
0.678
0.652
0.602
0.606
0.666
0.642
0.604
0.586
0.588
0.582
0.570
0.562
0.590
0.638
0.770
0.672
0.604
0.590
0.620
0.702
0.634
0.670
0.692
0.698
0.660
0.648
0.644
0.658
0.626
0.650
0.722
0.760
0.654
0.668
0.730
0.674
0.618
0.604
0.630
0.730
0.748
0.726
0.772
0.818
0.742
0.670
0.676
0.750
0.746
0.668
0.710
0.828
0.820
0.726
0.806
0.814
0.734
0.670
0.732
0.770
0.718
0.702
0.710
0.702
0.668
0.688
0.704
0.730
0.690
0.756
0.764
0.708
0.686
0.644
0.618
0.610
0.588
0.598
0.638
0.664
0.632
0.652
0.722
0.786
0.686
0.692
0.668
0.650
0.632
0.680
0.734
0.694
0.716
0.664
0.684
0.644
0.640
0.682
0.642
0.618
0.622
0.600
0.586
0.624
0.670
0.690
0.682
0.654
0.636
0.644
0.752
0.714
0.650
0.656
0.786
0.686
0.640
0.664
0.624
0.588
0.590
0.578
0.570
0.554
0.554
0.562
0.562
0.586
0.578
0.592
0.606
0.614
0.612
0.618
0.608
0.600
0.596
0.590
0.560
0.560
0.500
0.508
0.512
0.536
0.586
0.588
0.628
0.542
0.538
0.538
0.548
0.550
0.538
0.524
0.526
0.512
0.512
0.510
0.506
0.486
0.486
0.484
0.476
0.490
0.494
0.470
0.474
0.466
0.472
0.472
0.476
0.484
0.504
0.532
0.530
0.526
0.538
0.560
0.558
0.538
0.526
0.556
0.556
0.538
0.546
0.582
0.554
0.534
0.552
0.548
0.546
0.530
0.536
0.546
0.552
0.526
0.546
0.544
0.534
0.524
0.530
0.526
0.528
0.540
0.540
0.528
0.528
0.526
0.542
0.548
0.554
0.568
0.556
0.528
0.526
0.526
0.524
0.516
0.518
0.534
0.558
0.568
0.540
0.510
0.510
0.522
0.570
0.608
0.578
0.552
0.526
0.538
0.518
0.518
0.524
0.494
0.510
0.514
0.506
0.512
0.490
0.484
0.470
0.462
0.456
0.458
0.450
0.448
0.448
0.462
0.416
0.434
0.426
0.424
0.422
0.418
0.426
0.408
0.410
0.418
0.422
0.412
0.418
0.414
0.426
0.412
0.414
0.414
0.414
0.418
0.410
0.410
0.412
0.414
0.414
0.412
0.414
0.420
0.424
0.422
0.426
0.424
0.426
0.428
0.432
0.430
0.430
0.436
0.442
0.430
0.444
0.444
0.454
0.446
0.444
0.438
0.444
0.438
0.424
0.422
0.420
0.416
0.420
0.446
0.484
0.484
0.462
0.450
0.442
0.452
0.470
0.480
0.478
0.470
0.490
0.458
0.462
0.458
0.466
0.440
0.434
0.438
0.426
0.436
0.434
0.448
0.444
0.458
0.466
0.476
0.468
0.462
0.458
0.464
0.452
0.460
0.456
0.450
0.468
0.480
0.502
0.536
0.630
0.728
0.622
0.556
0.542
0.544
0.506
0.488
0.478
0.490
0.512
0.512
0.510
0.504
0.502
0.494
0.476
0.476
0.498
0.574
0.628
0.684
0.636
0.584
0.538
0.506
0.488
0.474
0.474
0.486
0.508
0.498
0.538
0.638
0.612
0.596
0.648
0.654
0.628
0.586
0.552
0.520
0.518
0.464
0.464
0.458
0.440
0.444
0.446
0.472
0.420
0.460
0.506
0.582
0.610
0.560
0.498
0.488
0.478
0.474
0.472
0.482
0.486
0.488
0.468
0.472
0.472
0.476
0.476
0.496
0.564
0.656
0.614
0.570
0.558
0.576
0.560
0.548
0.520
0.504
0.488
0.490
0.528
0.584
0.574
0.570
0.578
0.584
0.560
0.554
0.550
0.540
0.538
0.512
0.500
0.200
0.280
0.476
0.490
0.536
0.620
0.572
0.544
0.602
0.848
0.730
0.450
0.230
0.618
0.588
0.546
0.506
0.478
0.470
0.466
0.488
0.552
0.526
0.562
0.764
0.620
0.572
0.236
0.310
0.528
0.516
0.506
0.512
0.498
0.506
0.458
0.464
0.454
0.456
0.436
0.442
0.440
0.462
0.566
0.674
0.658
0.606
0.558
0.530
0.514
0.494
0.464
0.474
0.434
0.440
0.430
0.436
0.474
0.552
0.584
0.558
0.538
0.540
0.524
0.546
0.478
0.486
0.480
0.460
0.456
0.448
0.430
0.434
0.446
0.436
0.406
0.406
0.414
0.388
0.414
0.432
0.526
0.596
0.632
0.668
0.572
0.498
0.508
0.838
0.754
0.724
0.658
0.592
0.536
0.486
0.454
0.446
0.434
0.424
0.432
0.420
0.438
0.404
0.424
0.432
0.468
0.620
0.628
0.590
0.568
0.564
0.546
0.538
0.538
0.526
0.526
0.530
0.520
0.510
0.502
0.496
0.490
0.498
0.494
0.494
0.494
0.500
0.488
0.486
0.478
0.474
0.472
0.478
0.494
0.522
0.532
0.514
0.504
0.494
0.490
0.506
0.492
0.506
0.508
0.510
0.516
0.580
0.568
0.584
0.576
0.580
0.558
0.566
0.596
0.598
0.572
0.566
0.548
0.552
0.524
0.536
0.538
0.556
0.534
0.552
0.574
0.612
0.616
0.640
0.912
0.708
0.640
0.616
0.620
0.656
0.640
0.652
0.690
0.644
0.630
0.618
0.620
0.590
0.570
0.524
0.506
0.510
0.540
0.562
0.550
0.584
0.654
0.660
0.616
0.610
0.596
0.584
0.558
0.550
0.552
0.582
0.598
0.602
0.614
0.642
0.732
0.634
0.622
0.624
0.630
0.592
0.596
0.600
0.618
0.600
0.612
0.732
0.806
0.758
0.664
0.664
0.698
0.682
0.658
0.772
0.878
0.782
0.650
0.658
0.750
0.716
0.706
0.796
0.782
0.708
0.664
0.658
0.660
0.628
0.604
0.602
0.608
0.614
0.598
0.618
0.652
0.614
0.588
0.604
0.562
0.538
0.516
0.516
0.514
0.534
0.576
0.578
0.708
0.874
0.712
0.626
0.618
0.642
0.740
0.700
0.626
0.674
0.646
0.614
0.556
0.544
0.536
0.546
0.540
0.534
0.562
0.598
0.574
0.550
0.532
0.544
0.544
0.544
0.540
0.526
0.536
0.526
0.508
0.490
0.484
0.506
0.580
0.782
0.756
0.726
0.664
0.644
0.674
0.636
0.624
0.660
0.660
0.610
0.602
0.592
0.578
0.550
0.560
0.608
0.704
0.714
0.720
0.716
0.738
0.724
0.694
0.726
0.810
0.792
0.672
0.660
0.628
0.604
0.610
0.634
0.622
0.590
0.584
0.582
0.592
0.572
0.600
0.638
0.644
0.630
0.608
0.560
0.546
0.536
0.528
0.512
0.510
0.518
0.514
0.526
0.544
0.556
0.566
0.572
0.576
0.576
0.560
0.552
0.540
0.538
0.534
0.530
0.518
0.522
0.524
0.536
0.534
0.532
0.562
0.530
0.522
0.508
0.502
0.502
0.486
0.478
0.468
0.466
0.474
0.484
0.488
0.510
0.532
0.542
0.570
0.576
0.594
0.582
0.560
0.564
0.548
0.510
0.502
0.496
0.494
0.538
0.566
0.554
0.556
0.554
0.546
0.682
0.686
0.660
0.632
0.634
0.606
0.598
0.614
0.626
0.620
0.612
0.644
0.676
0.616
0.638
0.636
0.634
0.622
0.630
0.660
0.632
0.614
0.594
0.628
0.692
0.664
0.642
0.584
0.564
0.550
0.552
0.562
0.558
0.568
0.604
0.662
0.644
0.690
0.698
0.632
0.602
0.600
0.588
0.562
0.550
0.550
0.558
0.558
0.552
0.568
0.598
0.644
0.648
0.750
0.724
0.662
0.622
0.596
0.592
0.598
0.572
0.568
0.566
0.570
0.564
0.560
0.562
0.570
0.594
0.576
0.564
0.560
0.556
0.552
0.542
0.550
0.560
0.584
0.576
0.546
0.530
0.528
0.544
0.574
0.610
0.662
0.746
0.692
0.682
0.714
0.754
0.682
0.658
0.666
0.646
0.612
0.622
0.624
0.626
0.618
0.656
0.694
0.686
0.658
0.654
0.644
0.620
0.606
0.604
0.594
0.580
0.578
0.594
0.590
0.610
0.640
0.630
0.598
0.578
0.562
0.562
0.544
0.554
0.564
0.588
0.588
0.576
0.584
0.606
0.646
0.624
0.612
0.606
0.582
0.560
0.568
0.576
0.566
0.550
0.548
0.536
0.538
0.548
0.544
0.568
0.608
0.642
0.618
0.682
0.704
0.692
0.646
0.624
0.598
0.580
0.572
0.574
0.592
0.588
0.588
0.608
0.596
0.604
0.572
0.574
0.584
0.576
0.562
0.550
0.542
0.540
0.562
0.566
0.574
0.586
0.592
0.548
0.526
0.528
0.530
0.542
0.542
0.552
0.576
0.604
0.588
0.590
0.630
0.644
0.620
0.608
0.614
0.624
0.594
0.580
0.594
0.600
0.582
0.572
0.570
0.588
0.580
0.572
0.570
0.582
0.588
0.564
0.556
0.552
0.558
0.532
0.530
0.530
0.540
0.558
0.556
0.552
0.560
0.584
0.562
0.542
0.522
0.512
0.520
0.528
0.520
0.516
0.520
0.536
0.570
0.602
0.646
0.706
0.718
0.620
0.586
0.558
0.546
0.544
0.542
0.528
0.532
0.526
0.540
0.530
0.550
0.576
0.592
0.600
0.568
0.568
0.582
0.600
0.586
0.570
0.574
0.582
0.590
0.566
0.564
0.558
0.548
0.540
0.526
0.518
0.506
0.502
0.512
0.532
0.574
0.668
0.644
0.630
0.650
0.638
0.592
0.574
0.574
0.568
0.552
0.564
0.578
0.598
0.626
0.662
0.732
0.706
0.640
0.620
0.598
0.566
0.556
0.548
0.568
0.580
0.568
0.574
0.576
0.564
0.566
0.598
0.644
0.628
0.606
0.590
0.584
0.556
0.548
0.560
0.582
0.628
0.616
0.624
0.670
0.662
0.618
0.606
0.622
0.636
0.640
0.606
0.610
0.636
0.636
0.596
0.608
0.666
0.718
0.688
0.630
0.634
0.662
0.670
0.634
0.638
0.648
0.660
0.644
0.636
0.650
0.642
0.600
0.586
0.578
0.588
0.572
0.592
0.590
0.614
0.616
0.580
0.562
0.578
0.584
0.560
0.540
0.546
0.550
0.554
0.526
0.516
0.534
0.584
0.652
0.638
0.624
0.652
0.704
0.696
0.626
0.624
0.620
0.626
0.590
0.572
0.582
0.608
0.642
0.630
0.618
0.634
0.712
0.720
0.638
0.616
0.656
0.724
0.644
0.588
0.592
0.600
0.626
0.604
0.614
0.690
0.734
0.660
0.674
0.734
0.722
0.646
0.666
0.670
0.634
0.628
0.632
0.630
0.612
0.626
0.650
0.666
0.624
0.634
0.610
0.596
0.588
0.586
0.608
0.612
0.628
0.640
0.668
0.598
0.568
0.546
0.544
0.548
0.582
0.646
0.640
0.580
0.576
0.584
0.608
0.602
0.600
0.582
0.600
0.584
0.554
0.540
0.534
0.526
0.526
0.528
0.514
0.522
0.524
0.544
0.542
0.570
0.630
0.640
0.628
0.578
0.552
0.532
0.498
0.494
0.488
0.492
0.494
0.538
0.560
0.548
0.530
0.534
0.534
0.548
0.536
0.538
0.526
0.520
0.514
0.510
0.508
0.500
0.498
0.504
0.502
0.514
0.520
0.514
0.534
0.522
0.522
0.508
0.498
0.502
0.498
0.486
0.484
0.474
0.484
0.472
0.480
0.476
0.488
0.516
0.566
0.558
0.536
0.536
0.564
0.602
0.522
0.528
0.520
0.524
0.508
0.506
0.508
0.510
0.510
0.524
0.514
0.520
0.532
0.562
0.580
0.586
0.568
0.534
0.510
0.484
0.482
0.470
0.474
0.500
0.564
0.746
0.740
0.684
0.602
0.584
0.564
0.526
0.502
0.500
0.494
0.498
0.506
0.516
0.540
0.530
0.530
0.538
0.532
0.522
0.520
0.518
0.514
0.504
0.504
0.542
0.482
0.508
0.496
0.482
0.484
0.480
0.474
0.270
0.212
0.490
0.520
0.512
0.516
0.534
0.606
0.612
0.642
0.616
0.568
0.544
0.528
0.510
0.516
0.532
0.560
0.552
0.536
0.524
0.510
0.520
0.530
0.568
0.578
0.600
0.580
0.554
0.564
0.588
0.680
0.678
0.690
0.728
0.774
0.754
0.678
0.628
0.576
0.548
0.538
0.556
0.730
0.854
0.790
0.780
0.682
0.642
0.652
0.736
0.734
0.730
0.684
0.668
0.654
0.728
0.698
0.680
0.710
0.672
0.654
0.644
0.642
0.628
0.612
0.592
0.578
0.588
0.634
0.664
0.646
0.624
0.602
0.580
0.560
0.536
0.518
0.510
0.516
0.588
0.726
0.644
0.752
0.978
0.864
0.816
0.682
0.678
0.656
0.630
0.596
0.584
0.550
0.550
0.608
0.844
0.732
0.662
0.680
0.754
0.758
0.712
0.674
0.720
0.760
0.780
0.742
0.702
0.706
0.730
0.772
0.744
0.834
0.880
0.830
0.760
0.840
0.828
0.778
0.822
0.828
0.760
0.772
0.922
0.778
0.706
0.734
0.740
0.734
0.690
0.742
0.754
0.692
0.704
0.694
0.744
0.758
0.724
0.634
0.626
0.610
0.642
0.692
0.622
0.674
0.700
0.770
0.814
0.786
0.778
0.652
0.624
0.598
0.566
0.540
0.558
0.598
0.698
0.672
0.662
0.598
0.562
0.544
0.544
0.542
0.550
0.542
0.570
0.612
0.664
0.646
0.614
0.630
0.762
0.868
0.790
0.714
0.696
0.652
0.738
0.838
0.848
0.806
0.784
0.790
0.792
0.762
0.806
0.732
0.690
0.826
0.798
0.722
0.648
0.646
0.632
0.638
0.606
0.582
0.580
0.590
0.658
0.816
0.812
0.840
0.816
0.782
0.760
0.668
0.656
0.694
0.790
0.758
0.748
0.724
0.792
0.862
0.850
0.762
0.712
0.652
0.660
0.694
0.784
0.826
0.732
0.754
0.834
0.804
0.742
0.698
0.728
0.752
0.744
0.696
0.652
0.646
0.648
0.672
0.678
0.722
0.778
0.750
0.688
0.686
0.682
0.640
0.660
0.624
0.588
0.582
0.578
0.632
0.698
0.692
0.688
0.692
0.666
0.684
0.710
0.728
0.670
0.694
0.706
0.660
0.630
0.620
0.616
0.654
0.658
0.684
0.652
0.608
0.592
0.578
0.582
0.608
0.606
0.628
0.692
0.778
0.702
0.642
0.610
0.626
0.686
0.738
0.772
0.720
0.734
0.756
0.720
0.682
0.644
0.598
0.574
0.556
0.550
0.564
0.570
0.580
0.604
0.594
0.566
0.560
0.538
0.550
0.566
0.578
0.588
0.572
0.608
0.676
0.662
0.642
0.634
0.578
0.586
0.598
0.710
0.642
0.648
0.626
0.626
0.610
0.582
0.564
0.564
0.576
0.640
0.820
0.750
0.772
0.770
0.704
0.636
0.626
0.624
0.642
0.644
0.588
0.582
0.576
0.598
0.686
0.742
0.686
0.676
0.690
0.694
0.668
0.618
0.586
0.566
0.554
0.582
0.690
0.650
0.640
0.644
0.674
0.718
0.726
0.682
0.704
0.718
0.700
0.806
0.686
0.672
0.666
0.656
0.630
0.600
0.576
0.558
0.532
0.520
0.500
0.494
0.486
0.512
1.094
0.814
0.776
0.774
0.682
0.722
0.824
0.774
0.712
0.646
0.616
0.582
0.558
0.548
0.552
0.576
0.572
0.588
0.618
0.604
0.582
0.560
0.544
0.540
0.538
0.550
0.560
0.568
0.560
0.542
0.542
0.528
0.518
0.516
0.526
0.512
0.516
0.520
0.540
0.592
0.660
0.634
0.662
0.664
0.648
0.664
0.544
0.570
0.546
0.524
0.510
0.508
0.520
0.544
0.624
0.774
0.680
0.736
0.714
0.652
0.652
0.636
0.608
0.582
0.552
0.516
0.512
0.504
0.492
0.500
0.562
0.736
0.776
0.744
0.760
0.732
0.760
0.816
0.814
0.790
0.772
0.766
0.790
0.790
0.774
0.794
0.812
0.726
0.682
0.648
0.666
0.734
0.770
0.730
0.708
0.686
0.670
0.680
0.676
0.672
0.688
0.708
0.792
0.806
0.784
0.786
0.776
0.752
0.702
0.706
0.712
0.788
0.830
0.810
0.752
0.710
0.678
0.730
0.786
0.688
0.688
0.730
0.752
0.664
0.622
0.604
0.584
0.566
0.580
0.618
0.620
0.584
0.554
0.538
0.548
0.536
0.544
0.538
0.580
0.570
0.560
0.552
0.552
0.540
0.528
0.538
0.536
0.542
0.542
0.548
0.552
0.550
0.550
0.566
0.626
0.656
0.662
0.632
0.606
0.594
0.576
0.570
0.564
0.566
0.564
0.564
0.574
0.602
0.630
0.600
0.564
0.572
0.566
0.582
0.600
0.602
0.594
0.566
0.552
0.532
0.520
0.508
0.510
0.536
0.794
0.772
0.768
0.700
0.774
0.832
0.744
0.686
0.634
0.598
0.536
0.528
0.506
0.496
0.492
0.494
0.480
0.462
0.482
0.532
0.646
0.790
0.774
0.794
0.756
0.854
0.744
0.692
0.672
0.644
0.616
0.632
0.728
0.794
0.706
0.806
0.956
0.794
0.694
0.716
0.938
0.796
0.674
0.652
0.640
0.630
0.590
0.608
0.672
0.770
0.730
0.652
0.614
0.600
0.600
0.602
0.608
0.690
0.768
0.762
0.688
0.656
0.650
0.650
0.616
0.656
0.806
0.744
0.742
0.792
0.798
0.758
0.772
0.802
0.818
0.776
0.826
0.830
0.788
0.746
0.760
0.786
0.788
0.726
0.742
0.722
0.698
0.686
0.752
0.834
0.776
0.764
0.780
0.778
0.718
0.732
0.722
0.712
0.698
0.736
0.750
0.654
0.636
0.596
0.582
0.584
0.634
0.792
0.692
0.670
0.714
0.708
0.684
0.654
0.614
0.580
0.572
0.588
0.658
0.834
0.730
0.720
0.686
0.626
0.588
0.548
0.542
0.514
0.506
0.498
0.492
0.490
0.508
0.550
0.682
0.698
0.708
0.672
0.636
0.716
0.690
0.654
0.658
0.704
0.650
0.608
0.578
0.556
0.524
0.520
0.520
0.530
0.532
0.534
0.560
0.654
1.008
0.812
0.740
0.736
0.714
0.710
0.656
0.678
0.664
0.688
0.658
0.662
0.700
0.754
0.790
0.784
0.794
0.802
0.710
0.708
0.704
0.760
0.758
0.852
0.854
0.806
0.700
0.718
0.754
0.882
0.814
0.730
0.728
0.748
0.790
0.800
0.802
0.840
0.850
0.756
0.784
0.770
0.716
0.722
0.714
0.776
0.800
0.732
0.684
0.628
0.610
0.588
0.638
0.724
0.684
0.660
0.622
0.606
0.588
0.572
0.554
0.530
0.532
0.544
0.568
0.728
0.820
0.846
0.822
0.756
0.688
0.670
0.672
0.694
0.698
0.662
0.620
0.572
0.562
0.554
0.590
0.658
0.752
0.764
0.702
0.774
0.846
0.848
0.818
0.750
0.680
0.634
0.616
0.618
0.692
0.660
0.646
0.622
0.602
0.640
0.764
0.790
0.742
0.740
0.726
0.670
0.650
0.636
0.626
0.666
0.694
0.744
0.774
0.804
0.732
0.670
0.646
0.654
0.836
0.832
0.694
0.674
0.694
0.708
0.670
0.660
0.634
0.614
0.596
0.608
0.648
0.798
0.774
0.778
0.946
0.874
0.798
0.756
0.736
0.696
0.702
0.646
0.606
0.586
0.584
0.602
0.720
0.774
0.786
0.702
0.814
0.876
0.878
0.824
0.742
0.762
0.816
0.856
0.806
0.760
0.750
0.766
0.790
0.738
0.730
0.758
0.816
0.766
0.704
0.684
0.688
0.706
0.710
0.702
0.738
0.778
0.754
0.724
0.740
0.738
0.728
0.686
0.730
0.752
0.722
0.700
0.732
0.724
0.684
0.704
0.698
0.670
0.630
0.610
0.626
0.696
0.690
0.736
0.824
0.794
0.724
0.728
0.748
0.728
0.672
0.682
0.670
0.672
0.644
0.648
0.700
0.778
0.726
0.688
0.664
0.706
0.668
0.692
0.716
0.830
0.758
0.792
0.848
0.932
0.848
0.854
0.862
0.784
0.792
0.804
0.822
0.746
0.784
0.794
0.796
0.744
0.796
0.816
0.756
0.754
0.818
0.876
0.758
0.818
0.800
0.726
0.776
0.830
0.788
0.714
0.712
0.702
0.658
0.680
0.724
0.752
0.672
0.688
0.674
0.656
0.632
0.638
0.656
0.664
0.638
0.688
0.768
0.818
0.722
0.780
0.790
0.734
0.708
0.774
0.772
0.756
0.734
0.806
0.794
0.758
0.764
0.754
0.704
0.714
0.682
0.674
0.652
0.608
0.596
0.576
0.568
0.560
0.572
0.622
0.626
0.622
0.596
0.606
0.632
0.666
0.646
0.624
0.598
0.270
0.304
0.548
0.548
0.556
0.574
0.610
0.588
0.582
0.568
0.572
0.564
0.558
0.560
0.554
0.546
0.536
0.524
0.520
0.514
0.502
0.508
0.496
0.516
0.524
0.554
0.584
0.586
0.602
0.628
0.614
0.592
0.554
0.548
0.538
0.548
0.572
0.574
0.566
0.554
0.542
0.538
0.556
0.604
0.588
0.554
0.556
0.556
0.578
0.590
0.566
0.546
0.552
0.544
0.532
0.534
0.532
0.536
0.526
0.526
0.524
0.516
0.518
0.540
0.548
0.590
0.620
0.592
0.560
0.564
0.566
0.542
0.520
0.514
0.516
0.514
0.512
0.534
0.526
0.530
0.532
0.536
0.538
0.534
0.526
0.528
0.524
0.518
0.532
0.588
0.576
0.564
0.560
0.580
0.584
0.606
0.650
0.662
0.634
0.632
0.650
0.634
0.610
0.590
0.556
0.536
0.530
0.528
0.596
0.650
0.686
0.704
0.746
0.696
0.624
0.598
0.586
0.586
0.586
0.578
0.564
0.564
0.610
0.790
0.734
0.686
0.628
0.614
0.596
0.570
0.566
0.554
0.538
0.526
0.518
0.534
0.618
1.002
0.826
0.840
0.780
0.710
0.640
0.602
0.574
0.548
0.568
0.620
0.676
0.656
0.640
0.608
0.638
0.666
0.664
0.692
0.712
0.734
0.770
0.716
0.680
0.630
0.604
0.578
0.556
0.554
0.554
0.588
0.650
0.668
0.622
0.624
0.668
0.642
0.628
0.602
0.596
0.600
0.610
0.596
0.588
0.570
0.552
0.546
0.536
0.532
0.566
0.764
0.760
0.762
0.674
0.656
0.670
0.700
0.678
0.616
0.604
0.560
0.542
0.536
0.542
0.628
0.732
0.720
0.710
0.700
0.664
0.650
0.652
0.648
0.628
0.576
0.570
0.548
0.540
0.552
0.538
0.544
0.562
0.620
0.632
0.664
0.626
0.618
0.606
0.606
0.592
0.576
0.544
0.536
0.532
0.544
0.634
0.694
0.742
0.700
0.730
0.728
0.656
0.634
0.610
0.590
0.568
0.566
0.562
0.564
0.544
0.538
0.542
0.554
0.580
0.582
0.572
0.544
0.538
0.532
0.534
0.554
0.666
0.776
0.738
0.694
0.660
0.620
0.586
0.554
0.544
0.548
0.582
0.668
0.698
0.646
0.638
0.690
0.696
0.666
0.628
0.590
0.566
0.544
0.534
0.532
0.538
0.560
0.570
0.582
0.578
0.550
0.546
0.556
0.572
0.576
0.582
0.594
0.586
0.572
0.574
0.584
0.596
0.598
0.604
0.594
0.578
0.552
0.548
0.540
0.542
0.564
0.594
0.596
0.604
0.574
0.568
0.576
0.578
0.574
0.564
0.546
0.542
0.536
0.532
0.514
0.506
0.510
0.524
0.676
0.758
0.710
0.656
0.674
0.736
0.738
0.684
0.650
0.608
0.582
0.554
0.542
0.536
0.546
0.532
0.530
0.520
0.512
0.510
0.518
0.540
0.562
0.568
0.590
0.626
0.688
0.640
0.608
0.654
0.620
0.598
0.574
0.550
0.542
0.530
0.536
0.554
0.546
0.532
0.518
0.526
0.532
0.620
0.652
0.676
0.716
0.694
0.624
0.596
0.568
0.558
0.538
0.530
0.528
0.530
0.536
0.552
0.572
0.598
0.630
0.624
0.626
0.610
0.598
0.586
0.562
0.552
0.540
0.536
0.532
0.528
0.538
0.568
0.556
0.556
0.568
0.618
0.640
0.626
0.606
0.580
0.574
0.510
0.514
0.502
0.500
0.502
0.562
0.712
0.722
0.674
0.620
0.600
0.592
0.586
0.566
0.548
0.542
0.536
0.546
0.554
0.560
0.590
0.660
0.784
0.712
0.648
0.602
0.252
0.322
0.560
0.550
0.546
0.548
0.568
0.582
0.578
0.568
0.568
0.564
0.552
0.530
0.514
0.504
0.500
0.490
0.502
0.568
0.878
0.692
0.664
0.668
0.704
0.712
0.710
0.684
0.648
0.616
0.582
0.556
0.534
0.516
0.504
0.492
0.490
0.486
0.486
0.484
0.488
0.546
0.634
0.658
0.690
0.660
0.636
0.608
0.570
0.560
0.576
0.600
0.626
0.690
0.794
0.768
0.716
0.682
0.636
0.604
0.580
0.566
0.538
0.530
0.524
0.516
0.536
0.574
0.682
0.770
0.738
0.704
0.670
0.628
0.612
0.576
0.572
0.582
0.608
0.628
0.624
0.622
0.608
0.608
0.636
0.638
0.618
0.594
0.574
0.560
0.556
0.556
0.562
0.580
0.580
0.576
0.572
0.566
0.554
0.548
0.540
0.538
0.524
0.518
0.510
0.508
0.504
0.506
0.506
0.502
0.500
0.498
0.486
0.484
0.482
0.482
0.484
0.494
0.650
0.806
0.696
0.672
0.660
0.646
0.614
0.576
0.562
0.538
0.526
0.516
0.502
0.502
0.508
0.522
0.602
0.620
0.612
0.600
0.580
0.552
0.530
0.522
0.518
0.526
0.536
0.540
0.540
0.534
0.548
0.568
0.636
0.672
0.680
0.650
0.592
0.580
0.562
0.546
0.542
0.538
0.546
0.538
0.540
0.534
0.522
0.512
0.514
0.510
0.512
0.526
0.518
0.512
0.510
0.528
0.566
0.568
0.564
0.568
0.574
0.578
0.584
0.592
0.624
0.630
0.610
0.590
0.566
0.552
0.528
0.514
0.500
0.498
0.500
0.516
0.534
0.550
0.566
0.570
0.558
0.540
0.544
0.544
0.536
0.526
0.530
0.536
0.556
0.590
0.702
0.680
0.638
0.598
0.568
0.550
0.530
0.520
0.510
0.516
0.532
0.564
0.616
0.664
0.662
0.766
0.812
0.744
0.696
0.652
0.610
0.594
0.562
0.556
0.582
0.562
0.570
0.566
0.576
0.598
0.600
0.606
0.602
0.590
0.586
0.590
0.618
0.624
0.602
0.572
0.562
0.560
0.576
0.632
0.650
0.638
0.618
0.592
0.572
0.562
0.546
0.552
0.570
0.624
0.672
0.666
0.632
0.640
0.636
0.634
0.616
0.602
0.582
0.568
0.550
0.534
0.528
0.524
0.524
0.542
0.570
0.604
0.606
0.614
0.606
0.612
0.612
0.592
0.572
0.566
0.554
0.540
0.526
0.524
0.516
0.510
0.502
0.500
0.504
0.500
0.500
0.518
0.548
0.636
0.702
0.730
0.756
0.668
0.638
0.600
0.584
0.590
0.678
0.718
0.698
0.688
0.676
0.668
0.644
0.622
0.602
0.600
0.596
0.582
0.570
0.554
0.554
0.552
0.562
0.570
0.612
0.630
0.662
0.658
0.646
0.628
0.630
0.626
0.610
0.592
0.600
0.618
0.628
0.660
0.638
0.640
0.662
0.636
0.622
0.666
0.700
0.696
0.662
0.642
0.610
0.588
0.594
0.576
0.604
0.616
0.646
0.648
0.604
0.612
0.592
0.578
0.566
0.552
0.544
0.532
0.524
0.516
0.502
0.492
0.488
0.480
0.474
0.472
0.470
0.476
0.482
0.496
0.506
0.500
0.524
0.552
0.544
0.534
0.546
0.564
0.578
0.572
0.546
0.548
0.550
0.566
0.548
0.554
0.566
0.568
0.554
0.544
0.540
0.542
0.550
0.548
0.540
0.548
0.554
0.556
0.544
0.544
0.544
0.548
0.538
0.534
0.538
0.542
0.532
0.540
0.538
0.550
0.538
0.532
0.530
0.524
0.528
0.536
0.522
0.522
0.518
0.538
0.550
0.550
0.538
0.524
0.516
0.496
0.490
0.480
0.472
0.474
0.480
0.494
0.514
0.518
0.500
0.496
0.512
0.522
0.524
0.540
0.536
0.526
0.508
0.512
0.502
0.498
0.502
0.522
0.550
0.556
0.642
0.794
0.668
0.618
0.694
0.746
0.694
0.662
0.618
0.570
0.548
0.524
0.508
0.522
0.576
0.880
0.780
1.088
0.968
0.970
1.012
0.940
0.858
0.706
0.664
0.746
0.870
0.790
0.722
0.710
0.676
0.664
0.656
0.848
1.008
0.800
0.798
0.804
0.796
0.672
0.622
0.606
0.580
0.574
0.648
0.798
0.816
0.898
0.888
0.848
0.800
0.732
0.670
0.624
0.618
0.594
0.624
0.670
0.668
0.680
0.748
0.862
0.768
0.706
0.676
0.650
0.634
0.614
0.586
0.582
0.548
0.540
0.540
0.536
0.546
0.554
0.562
0.666
0.728
0.270
0.436
0.704
0.672
0.664
0.660
0.644
0.634
0.650
0.658
0.646
0.654
0.682
0.712
0.688
0.644
0.666
0.672
0.724
0.746
0.738
0.740
0.754
0.722
0.770
0.776
0.746
0.728
0.724
0.728
0.696
0.644
0.616
0.582
0.570
0.572
0.562
0.570
0.584
0.592
0.588
0.564
0.570
0.560
0.562
0.538
0.552
0.548
0.546
0.560
0.558
0.560
0.574
0.576
0.572
0.608
0.632
0.636
0.598
0.582
0.592
0.600
0.590
0.584
0.588
0.598
0.604
0.586
0.582
0.578
0.564
0.566
0.570
0.584
0.580
0.574
0.562
0.548
0.544
0.552
0.546
0.552
0.562
0.604
0.704
0.684
0.604
0.584
0.572
0.568
0.576
0.574
0.574
0.568
0.564
0.548
0.564
0.574
0.596
0.600
0.626
0.634
0.618
0.590
0.572
0.548
0.532
0.526
0.526
0.524
0.524
0.520
0.516
0.550
0.550
0.574
0.590
0.642
0.622
0.598
0.596
0.574
0.580
0.566
0.570
0.592
0.618
0.592
0.596
0.614
0.662
0.642
0.636
0.694
0.724
0.678
0.674
0.682
0.636
0.612
0.628
0.702
0.700
0.654
0.664
0.670
0.644
0.622
0.626
0.638
0.620
0.606
0.610
0.622
0.610
0.638
0.716
0.750
0.712
0.718
0.756
0.710
0.652
0.646
0.662
0.690
0.696
0.730
0.778
0.726
0.700
0.702
0.680
0.652
0.656
0.704
0.710
0.682
0.686
0.676
0.654
0.626
0.634
0.662
0.646
0.654
0.666
0.652
0.628
0.614
0.608
0.596
0.584
0.588
0.608
0.652
0.642
0.638
0.674
0.674
0.628
0.644
0.680
0.672
0.630
0.642
0.652
0.666
0.668
0.724
0.716
0.732
0.674
0.628
0.616
0.600
0.608
0.642
0.678
0.734
0.762
0.704
0.660
0.610
0.578
0.558
0.532
0.540
0.566
0.620
0.612
0.586
0.558
0.556
0.556
0.572
0.606
0.602
0.622
0.738
0.814
0.742
0.718
0.710
0.716
0.690
0.694
0.728
0.710
0.676
0.666
0.660
0.648
0.650
0.662
0.658
0.638
0.632
0.628
0.608
0.594
0.588
0.582
0.574
0.570
0.578
0.594
0.584
0.584
0.588
0.592
0.606
0.628
0.656
0.662
0.652
0.628
0.606
0.574
0.552
0.536
0.536
0.534
0.542
0.536
0.552
0.652
0.846
0.792
0.752
0.776
0.724
0.682
0.670
0.642
0.610
0.584
0.574
0.582
0.580
0.586
0.592
0.600
0.598
0.616
0.622
0.620
0.602
0.602
0.602
0.596
0.582
0.576
0.580
0.578
0.582
0.582
0.610
0.638
0.638
0.654
0.670
0.638
0.608
0.596
0.586
0.578
0.574
0.584
0.588
0.602
0.586
0.596
0.602
0.612
0.604
0.594
0.586
0.574
0.564
0.562
0.570
0.580
0.580
0.582
0.618
0.634
0.628
0.614
0.608
0.584
0.566
0.562
0.560
0.558
0.562
0.576
0.626
0.620
0.592
0.598
0.588
0.578
0.576
0.576
0.600
0.626
0.640
0.620
0.604
0.588
0.574
0.574
0.570
0.578
0.624
0.640
0.630
0.660
0.696
0.714
0.676
0.648
0.638
0.608
0.592
0.590
0.578
0.580
0.582
0.592
0.614
0.598
0.594
0.606
0.642
0.618
0.600
0.594
0.592
0.568
0.558
0.548
0.534
0.526
0.518
0.540
0.588
0.608
0.612
0.618
0.634
0.602
0.596
0.584
0.578
0.596
0.654
0.652
0.614
0.604
0.570
0.548
0.550
0.552
0.572
0.580
0.578
0.582
0.604
0.604
0.580
0.568
0.572
0.586
0.580
0.604
0.658
0.706
0.698
0.700
0.694
0.708
0.700
0.662
0.638
0.624
0.610
0.594
0.592
0.604
0.612
0.598
0.606
0.582
0.570
0.574
0.576
0.576
0.604
0.642
0.646
0.630
0.644
0.662
0.678
0.638
0.628
0.642
0.702
0.668
0.662
0.688
0.718
0.686
0.676
0.694
0.682
0.632
0.624
0.620
0.610
0.592
0.598
0.630
0.656
0.616
0.610
0.616
0.630
0.652
0.620
0.622
0.626
0.624
0.608
0.604
0.610
0.640
0.648
0.630
0.592
0.568
0.564
0.544
0.546
0.560
0.616
0.732
0.714
0.678
0.710
0.786
0.720
0.652
0.634
0.622
0.622
0.626
0.604
0.586
0.560
0.566
0.578
0.606
0.640
0.622
0.632
0.648
0.628
0.610
0.626
0.664
0.650
0.632
0.626
0.602
0.586
0.582
0.586
0.612
0.604
0.624
0.658
0.704
0.662
0.652
0.664
0.626
0.610
0.594
0.586
0.572
0.564
0.562
0.570
0.576
0.578
0.592
0.618
0.640
0.628
0.584
0.588
0.592
0.598
0.614
0.588
0.584
0.610
0.624
0.642
0.680
0.732
0.682
0.646
0.674
0.694
0.676
0.660
0.678
0.714
0.690
0.668
0.704
0.688
0.652
0.632
0.642
0.678
0.688
0.648
0.656
0.702
0.740
0.694
0.644
0.622
0.620
0.648
0.666
0.648
0.652
0.672
0.674
0.628
0.606
0.602
0.598
0.586
0.578
0.568
0.580
0.580
0.578
0.568
0.554
0.542
0.542
0.540
0.538
0.550
0.550
0.558
0.580
0.604
0.616
0.638
0.650
0.668
0.636
0.670
0.664
0.622
0.594
0.582
0.570
0.568
0.562
0.550
0.536
0.528
0.528
0.560
0.628
0.640
0.642
0.634
0.614
0.592
0.564
0.548
0.526
0.526
0.530
0.528
0.550
0.604
0.706
0.730
0.692
0.646
0.628
0.622
0.602
0.584
0.568
0.564
0.554
0.546
0.530
0.532
0.518
0.522
0.522
0.528
0.530
0.538
0.526
0.518
0.506
0.510
0.504
0.504
0.506
0.500
0.500
0.508
0.616
0.686
0.638
0.588
0.566
0.562
0.540
0.530
0.524
0.514
0.518
0.542
0.552
0.548
0.558
0.598
0.646
0.646
0.632
0.646
0.652
0.632
0.608
0.590
0.582
0.566
0.560
0.540
0.542
0.540
0.556
0.574
0.580
0.630
0.680
0.652
0.624
0.592
0.564
0.550
0.526
0.522
0.522
0.552
0.616
0.728
0.640
0.614
0.616
0.660
0.666
0.626
0.608
0.596
0.594
0.578
0.572
0.574
0.566
0.574
0.574
0.584
0.588
0.572
0.576
0.534
0.544
0.540
0.536
0.532
0.534
0.530
0.526
0.518
0.502
0.512
0.532
0.600
0.686
0.630
0.578
0.570
0.550
0.552
0.558
0.556
0.548
0.536
0.534
0.520
0.514
0.512
0.520
0.514
0.504
0.508
0.506
0.538
0.600
0.696
0.720
0.630
0.592
0.582
0.564
0.550
0.522
0.514
0.514
0.268
0.240
0.492
0.490
0.490
0.486
0.480
0.478
0.478
0.476
0.478
0.462
0.460
0.250
0.206
0.460
0.462
0.454
0.458
0.444
0.448
0.440
0.440
0.440
0.440
0.434
0.426
0.434
0.428
0.422
0.438
0.422
0.428
0.432
0.438
0.428
0.424
0.428
0.436
0.432
0.438
0.436
0.436
0.434
0.434
0.430
0.430
0.430
0.422
0.418
0.422
0.412
0.420
0.446
0.386
0.418
0.424
0.400
0.406
0.412
0.412
0.404
0.414
0.408
0.408
0.412
0.410
0.412
0.416
0.408
0.414
0.414
0.414
0.416
0.414
0.414
0.414
0.410
0.414
0.418
0.428
0.400
0.402
0.408
0.404
0.404
0.410
0.418
0.386
0.404
0.402
0.404
0.400
0.400
0.402
0.400
0.406
0.402
0.406
0.408
0.406
0.422
0.394
0.410
0.410
0.408
0.412
0.414
0.408
0.418
0.398
0.414
0.408
0.414
0.402
0.402
0.406
0.414
0.410
0.404
0.404
0.404
0.422
0.386
0.408
0.400
0.400
0.394
0.400
0.398
0.404
0.390
0.390
0.396
0.396
0.404
0.402
0.396
0.416
0.418
0.428
0.430
0.420
0.424
0.420
0.426
0.422
0.412
0.424
0.424
0.410
0.408
0.412
0.418
0.412
0.418
0.422
0.434
0.436
0.436
0.448
0.446
0.458
0.448
0.448
0.444
0.446
0.436
0.434
0.428
0.426
0.422
0.420
0.422
0.424
0.418
0.436
0.434
0.448
0.438
0.456
0.478
0.552
0.544
0.500
0.484
0.500
0.518
0.524
0.514
0.498
0.490
0.484
0.488
0.482
0.474
0.472
0.474
0.480
0.482
0.474
0.470
0.468
0.464
0.462
0.478
0.496
0.498
0.504
0.538
0.558
0.538
0.520
0.272
0.272
0.528
0.526
0.510
0.512
0.496
0.498
0.490
0.480
0.470
0.468
0.462
0.464
0.462
0.454
0.452
0.446
0.444
0.440
0.430
0.446
0.626
0.682
0.634
0.602
0.552
0.240
0.278
0.490
0.482
0.460
0.458
0.456
0.448
0.446
0.434
0.434
0.428
0.424
0.426
0.432
0.438
0.442
0.442
0.454
0.462
0.476
0.470
0.476
0.472
0.474
0.466
0.464
0.462
0.458
0.454
0.472
0.480
0.488
0.496
0.502
0.496
0.502
0.498
0.496
0.482
0.480
0.482
0.482
0.490
0.490
0.486
0.488
0.494
0.504
0.518
0.530
0.520
0.516
0.524
0.526
0.522
0.518
0.512
0.558
0.576
0.546
0.524
0.522
0.560
0.588
0.602
0.602
0.596
0.582
0.564
0.558
0.540
0.544
0.520
0.526
0.528
0.588
0.718
0.636
0.638
0.732
0.718
0.658
0.618
0.580
0.568
0.562
0.660
0.672
0.650
0.640
0.630
0.618
0.576
0.576
0.552
0.540
0.538
0.538
0.534
0.526
0.522
0.536
0.544
0.588
0.592
0.596
0.574
0.560
0.558
0.558
0.596
0.596
0.598
0.582
0.578
0.578
0.580
0.590
0.582
0.578
0.566
0.568
0.560
0.556
0.546
0.526
0.524
0.512
0.508
0.498
0.490
0.486
0.480
0.482
0.482
0.474
0.470
0.466
0.468
0.462
0.458
0.470
0.452
0.440
0.468
0.478
0.506
0.566
0.590
0.584
0.578
0.566
0.558
0.550
0.534
0.522
0.536
0.522
0.508
0.506
0.492
0.478
0.488
0.482
0.436
0.446
0.452
0.440
0.440
0.440
0.464
0.416
0.446
0.416
0.432
0.434
0.446
0.482
0.480
0.464
0.470
0.494
0.528
0.612
0.566
0.520
0.494
0.510
0.494
0.464
0.464
0.456
0.454
0.446
0.442
0.434
0.436
0.426
0.436
0.462
0.538
0.514
0.510
0.512
0.548
0.602
0.618
0.568
0.524
0.506
0.488
0.478
0.470
0.458
0.454
0.450
0.446
0.452
0.458
0.456
0.454
0.452
0.462
0.460
0.464
0.460
0.454
0.458
0.454
0.454
0.452
0.456
0.452
0.454
0.462
0.458
0.448
0.452
0.452
0.452
0.458
0.454
0.446
0.448
0.446
0.446
0.462
0.454
0.458
0.466
0.488
0.500
0.500
0.484
0.478
0.490
0.502
0.506
0.500
0.496
0.484
0.482
0.478
0.466
0.474
0.478
0.514
0.572
0.534
0.580
0.644
0.792
0.692
0.684
0.618
0.620
0.594
0.568
0.554
0.552
0.544
0.554
0.574
0.620
0.600
0.622
0.676
0.948
0.746
0.708
0.798
0.768
0.752
0.686
0.662
0.702
0.830
0.714
0.674
0.656
0.668
0.690
0.720
0.666
0.662
0.662
0.642
0.626
0.666
0.762
0.768
0.696
0.672
0.634
0.620
0.600
0.588
0.588
0.576
0.572
0.578
0.574
0.550
0.558
0.542
0.544
0.526
0.522
0.522
0.534
0.522
0.528
0.538
0.542
0.532
0.510
0.520
0.514
0.514
0.488
0.498
0.490
0.496
0.498
0.508
0.506
0.500
0.496
0.498
0.500
0.498
0.492
0.490
0.506
0.542
0.566
0.588
0.632
0.646
0.608
0.554
0.542
0.528
0.534
0.538
0.532
0.516
0.514
0.520
0.532
0.552
0.562
0.578
0.596
0.650
0.648
0.572
0.570
0.644
0.638
0.592
0.548
0.522
0.518
0.506
0.508
0.524
0.518
0.498
0.488
0.486
0.478
0.480
0.488
0.520
0.570
0.698
0.770
0.782
0.766
0.760
0.716
0.664
0.622
0.620
0.594
0.576
0.568
0.566
0.542
0.536
0.530
0.536
0.552
0.592
0.582
0.556
0.572
0.606
0.646
0.670
0.642
0.612
0.586
0.568
0.574
0.598
0.632
0.610
0.580
0.576
0.562
0.552
0.534
0.532
0.512
0.520
0.520
0.530
0.534
0.528
0.526
0.516
0.506
0.494
0.496
0.474
0.482
0.530
0.680
0.674
0.634
0.622
0.652
0.662
0.610
0.578
0.566
0.600
0.622
0.610
0.582
0.570
0.530
0.514
0.506
0.496
0.490
0.498
0.492
0.478
0.474
0.476
0.478
0.488
0.496
0.524
0.592
0.602
0.610
0.604
0.594
0.570
0.590
0.568
0.562
0.548
0.544
0.542
0.534
0.528
0.526
0.528
0.526
0.528
0.526
0.522
0.520
0.520
0.510
0.512
0.512
0.510
0.516
0.512
0.518
0.530
0.554
0.550
0.538
0.532
0.526
0.522
0.510
0.516
0.524
0.526
0.530
0.524
0.520
0.524
0.520
0.520
0.524
0.524
0.512
0.518
0.524
0.506
0.518
0.528
0.568
0.570
0.572
0.584
0.624
0.606
0.580
0.572
0.568
0.548
0.546
0.538
0.532
0.532
0.534
0.530
0.542
0.544
0.544
0.574
0.612
0.608
0.594
0.604
0.584
0.578
0.572
0.578
0.578
0.562
0.552
0.544
0.532
0.514
0.524
0.528
0.546
0.552
0.558
0.542
0.544
0.544
0.540
0.536
0.528
0.512
0.522
0.512
0.528
0.536
0.566
0.564
0.558
0.558
0.550
0.530
0.518
0.514
0.532
0.582
0.736
0.710
0.632
0.632
0.636
0.630
0.622
0.596
0.596
0.582
0.576
0.584
0.584
0.576
0.558
0.556
0.542
0.546
0.550
0.542
0.550
0.556
0.560
0.564
0.562
0.554
0.532
0.518
0.508
0.506
0.516
0.218
0.236
0.472
0.466
0.474
0.502
0.474
0.502
0.504
0.474
0.468
0.494
0.520
0.504
0.502
0.504
0.514
0.518
0.506
0.504
0.504
0.492
0.488
0.470
0.474
0.466
0.468
0.474
0.466
0.462
0.466
0.468
0.482
0.496
0.518
0.560
0.620
0.586
0.574
0.564
0.576
0.546
0.546
0.536
0.536
0.534
0.518
0.520
0.518
0.520
0.508
0.500
0.492
0.508
0.526
0.538
0.538
0.560
0.576
0.568
0.550
0.218
0.344
0.566
0.550
0.538
0.534
0.532
0.522
0.508
0.512
0.536
0.646
0.724
0.718
0.700
0.712
0.654
0.634
0.612
0.590
0.568
0.554
0.540
0.522
0.522
0.508
0.502
0.504
0.506
0.516
0.536
0.528
0.528
0.514
0.516
0.520
0.512
0.512
0.520
0.538
0.548
0.548
0.560
0.578
0.568
0.544
0.542
0.538
0.538
0.526
0.528
0.546
0.564
0.554
0.546
0.560
0.576
0.562
0.568
0.590
0.644
0.690
0.650
0.638
0.672
0.684
0.668
0.638
0.614
0.598
0.600
0.626
0.644
0.678
0.672
0.636
0.636
0.640
0.636
0.618
0.614
0.610
0.610
0.632
0.646
0.630
0.630
0.640
0.628
0.620
0.604
0.578
0.550
0.538
0.530
0.530
0.544
0.536
0.546
0.558
0.592
0.598
0.590
0.604
0.610
0.580
0.584
0.584
0.574
0.562
0.556
0.552
0.556
0.564
0.564
0.624
0.728
0.676
0.632
0.622
0.594
0.558
0.552
0.528
0.524
0.528
0.518
0.552
0.558
0.578
0.560
0.560
0.570
0.566
0.554
0.550
0.540
0.536
0.548
0.526
0.518
0.508
0.512
0.512
0.540
0.218
0.318
0.522
0.520
0.536
0.574
0.636
0.710
0.704
0.634
0.624
0.644
0.654
0.650
0.608
0.248
0.346
0.624
0.636
0.604
0.594
0.592
0.586
0.560
0.554
0.546
0.532
0.526
0.524
0.518
0.524
0.546
0.548
0.550
0.574
0.640
0.774
0.678
0.652
0.666
0.700
0.748
0.688
0.662
0.650
0.658
0.656
0.670
0.704
0.700
0.674
0.668
0.664
0.650
0.628
0.608
0.578
0.580
0.580
0.622
0.636
0.666
0.632
0.650
0.674
0.662
0.640
0.646
0.626
0.632
0.656
0.636
0.636
0.652
0.658
0.716
0.824
0.736
0.728
0.784
0.776
0.794
0.872
0.876
0.824
0.862
0.800
0.764
0.816
0.800
0.764
0.822
0.808
0.778
0.770
0.720
0.692
0.712
0.762
0.740
0.728
0.750
0.694
0.698
0.710
0.762
0.754
0.692
0.658
0.630
0.632
0.656
0.960
0.798
0.730
0.690
0.722
0.724
0.698
0.702
0.796
0.822
0.820
0.964
0.964
0.834
0.844
0.802
0.734
0.782
0.844
0.778
0.802
0.804
0.778
0.796
0.810
0.776
0.820
0.924
0.852
0.886
0.816
0.804
0.982
0.882
0.840
0.940
0.884
0.840
0.922
0.860
0.852
0.984
0.928
0.814
0.802
0.772
0.722
0.750
0.780
0.736
0.738
0.776
0.764
0.798
1.028
0.852
0.772
0.886
0.970
0.804
0.866
0.762
0.782
0.796
0.786
0.728
0.690
0.694
0.730
0.768
0.810
0.782
0.786
0.876
0.856
0.822
0.858
0.868
0.822
0.850
0.882
0.808
0.730
0.710
0.682
0.700
0.670
0.690
0.742
0.752
0.734
0.690
0.692
0.674
0.668
0.670
0.242
0.450
0.660
0.646
0.640
0.658
0.682
0.698
0.702
0.694
0.714
0.688
0.686
0.700
0.792
0.768
0.742
0.682
0.638
0.352
0.264
0.594
0.582
0.656
0.612
0.618
0.708
0.794
0.798
0.754
0.718
0.694
0.688
0.676
0.664
0.674
0.676
0.662
0.634
0.616
0.612
0.630
0.686
0.718
0.706
0.698
0.750
0.824
0.776
0.782
0.842
0.792
0.762
0.874
0.828
0.732
0.744
0.774
0.778
0.786
0.788
0.748
0.702
0.692
0.682
0.698
0.710
0.732
0.850
0.792
0.774
0.774
0.790
0.790
0.776
0.724
0.688
0.680
0.680
0.668
0.668
0.654
0.912
0.798
0.766
0.874
0.832
0.812
0.840
0.884
0.804
0.850
0.866
0.812
0.778
0.828
0.970
0.800
0.794
0.888
0.838
0.802
0.994
0.950
0.892
0.910
0.892
0.780
0.786
0.746
0.718
0.838
1.122
0.912
0.824
0.914
0.862
0.802
0.860
0.886
0.810
0.844
0.906
0.856
0.832
0.894
0.904
0.816
0.964
0.918
0.824
0.892
1.160
0.980
0.844
0.886
0.884
0.826
0.866
0.922
0.858
0.792
0.778
0.770
0.808
0.916
0.872
0.816
0.828
0.800
0.798
0.766
0.758
0.800
0.784
0.756
0.798
0.834
0.808
0.772
0.762
0.808
0.818
0.794
0.826
0.842
0.806
0.776
0.800
0.766
0.738
0.814
0.834
0.798
0.842
0.840
0.778
0.784
0.784
0.762
0.780
0.830
0.760
0.796
0.908
0.814
0.786
0.812
0.860
0.836
0.842
0.766
0.892
0.924
0.846
0.928
0.886
0.848
1.016
0.956
0.860
0.878
0.900
0.840
0.868
0.896
0.830
0.952
0.952
0.840
0.864
0.866
0.826
0.908
0.908
0.850
0.946
0.936
0.842
0.804
0.858
0.892
0.850
0.936
0.960
0.894
0.918
0.912
0.886
0.932
0.912
0.846
0.882
0.864
0.870
0.976
0.942
0.834
0.790
0.740
0.724
0.760
0.738
0.716
0.736
0.826
0.814
0.736
0.718
0.732
0.770
0.754
0.808
0.844
0.784
0.752
0.720
0.700
0.686
0.666
0.666
0.722
0.718
0.674
0.646
0.644
0.626
0.610
0.608
0.642
0.930
0.850
0.822
0.886
0.778
0.716
0.700
0.688
0.698
0.754
0.760
0.958
0.764
0.746
0.792
0.908
0.826
0.814
0.866
0.754
0.734
0.722
0.686
0.658
0.628
0.632
0.832
0.838
0.816
0.752
0.758
0.756
0.734
0.712
0.688
0.666
0.672
0.632
0.662
0.642
0.656
0.874
0.770
0.770
0.820
0.790
0.848
0.818
0.764
0.772
0.786
0.722
0.736
0.752
0.786
0.816
0.788
0.866
0.942
0.816
0.846
0.976
0.882
0.862
0.812
0.798
0.868
0.812
0.818
0.940
0.886
0.810
0.852
0.956
0.894
0.924
0.924
0.838
0.824
0.742
0.776
0.802
0.862
0.760
0.736
0.720
0.770
0.790
0.864
0.878
0.878
0.824
0.794
0.806
0.782
0.780
0.772
0.784
0.770
0.808
0.900
0.824
0.884
0.876
0.816
0.800
0.858
0.838
0.822
0.854
0.846
0.782
0.814
0.858
0.810
0.890
0.916
0.862
0.920
0.896
0.858
0.864
0.868
0.844
0.976
0.986
0.884
0.808
0.870
0.956
0.896
1.076
0.980
0.874
0.910
0.930
0.874
0.896
0.976
0.854
0.810
0.866
0.920
0.856
0.872
1.048
0.904
0.824
0.866
0.830
0.804
0.860
0.890
0.852
0.884
0.980
0.896
0.930
0.852
0.812
0.838
0.872
0.862
0.836
0.992
0.998
0.940
0.872
0.918
0.958
0.866
0.962
0.944
0.988
0.880
0.898
0.894
0.860
0.856
0.960
0.972
0.846
0.892
0.904
0.848
0.806
0.898
0.910
0.840
0.880
0.914
0.874
0.848
0.926
0.924
0.800
0.806
0.950
0.916
0.852
0.922
0.912
0.858
0.950
0.898
0.848
0.896
0.898
0.826
0.884
0.920
0.844
0.820
0.878
0.852
0.808
0.850
0.890
0.864
0.854
0.832
0.790
0.806
0.876
0.850
0.834
0.898
0.912
0.810
0.856
0.870
0.818
0.876
0.940
0.880
0.886
0.860
0.802
0.854
0.860
0.810
0.852
0.866
0.814
0.868
0.846
0.804
0.854
0.882
0.856
0.906
0.838
0.832
0.886
0.890
0.852
0.882
0.848
0.800
0.850
0.876
0.826
0.850
0.912
0.848
0.806
0.844
0.818
0.810
0.844
0.820
0.806
0.856
0.902
0.826
0.820
0.882
0.866
0.796
0.840
0.848
0.798
0.818
0.878
0.814
0.816
0.924
0.854
0.826
0.842
0.808
0.776
0.728
0.736
0.840
0.960
0.844
0.806
0.848
0.818
0.790
0.822
0.816
0.848
0.824
0.890
0.872
0.788
0.754
0.746
0.718
0.694
0.860
0.794
0.832
0.830
0.818
0.802
0.870
0.872
0.868
0.920
0.888
0.832
0.876
0.878
0.818
0.844
0.844
0.836
0.846
0.876
0.826
0.784
0.810
0.850
0.788
0.768
0.796
0.808
0.810
0.790
0.848
0.864
0.834
0.774
0.800
0.910
0.784
0.784
0.772
0.780
0.808
0.822
0.782
0.812
0.820
0.764
0.752
0.760
0.786
0.772
0.772
0.782
0.764
0.752
0.758
0.748
0.764
0.736
0.726
0.746
0.762
0.788
0.758
0.778
0.822
0.846
0.790
0.818
0.808
0.782
0.750
0.756
0.752
0.758
0.784
0.866
0.802
0.766
0.752
0.708
0.722
0.698
0.754
0.872
0.786
0.850
0.916
0.874
0.780
0.804
0.848
0.866
0.926
0.852
0.818
0.834
0.852
0.816
0.828
0.908
0.858
0.792
0.848
0.850
0.854
0.844
0.906
0.848
0.852
0.874
0.908
0.848
0.868
0.854
0.830
0.836
0.836
0.794
0.806
0.844
0.824
0.810
0.836
0.820
0.768
0.844
0.846
0.836
0.834
0.866
0.818
0.794
0.818
0.816
0.776
0.790
0.820
0.820
0.804
0.878
1.004
0.906
0.874
0.874
0.906
0.846
0.884
0.876
0.836
0.850
0.900
0.830
0.822
0.882
0.858
0.786
0.824
0.972
0.874
0.810
0.816
0.808
0.808
0.784
0.830
0.868
0.828
0.854
0.870
0.850
0.796
0.844
0.834
0.822
0.868
0.950
0.940
0.864
0.872
0.872
0.828
0.940
0.888
0.848
0.832
0.896
0.832
0.778
0.770
0.764
0.766
0.766
0.754
0.760
0.750
0.768
0.822
0.898
0.828
0.754
0.726
0.724
0.716
0.688
0.668
0.664
0.660
0.680
0.692
0.688
0.664
0.648
0.626
0.624
0.612
0.610
0.640
0.682
0.700
0.674
0.702
0.786
0.758
0.744
0.770
0.778
0.786
0.736
0.746
0.740
0.736
0.770
0.822
0.888
0.832
0.774
0.812
0.846
0.810
0.832
0.842
0.826
0.758
0.790
0.908
0.840
0.740
0.726
0.776
0.862
0.802
0.846
0.826
0.840
0.880
0.866
0.818
0.796
0.892
0.896
0.908
0.848
0.856
0.920
0.908
0.900
0.944
0.976
0.774
0.772
0.744
0.844
0.912
0.904
0.846
0.850
0.904
1.006
0.890
0.848
0.920
0.974
0.900
0.998
1.002
0.874
0.980
1.004
0.912
0.888
0.908
0.918
0.826
0.868
1.054
1.096
0.900
0.810
0.756
0.790
0.966
0.924
0.874
0.960
0.902
0.852
0.946
0.876
0.806
0.820
0.836
0.798
0.884
0.968
1.004
0.868
0.986
0.884
0.828
1.018
1.000
0.894
0.958
0.962
0.848
0.934
0.962
0.870
0.900
1.046
0.952
0.892
1.070
0.932
0.864
0.938
0.944
0.866
0.970
1.046
0.896
0.928
0.962
0.902
0.862
0.906
0.916
0.872
0.954
0.992
0.898
0.980
0.946
0.860
0.950
0.948
0.906
0.954
0.980
0.890
0.936
0.960
0.866
0.882
0.938
0.918
0.982
1.046
0.998
0.868
0.898
0.952
0.868
0.842
0.970
0.884
0.834
0.908
1.040
0.924
0.906
0.958
0.938
0.880
0.968
0.998
0.916
0.942
1.034
0.876
0.876
0.906
0.886
0.846
0.994
1.068
0.912
0.842
0.836
0.816
0.872
1.096
0.980
0.912
1.000
0.936
0.842
0.932
0.950
0.852
0.914
0.956
0.858
0.906
1.064
0.902
0.882
0.984
0.902
0.866
0.910
0.906
0.824
0.860
0.932
0.854
1.020
0.990
0.868
0.936
0.980
0.896
1.154
1.092
0.858
0.914
0.944
0.868
0.880
1.096
0.936
0.866
0.986
0.934
0.854
0.946
0.960
0.854
0.866
0.962
0.890
0.866
0.952
0.968
0.872
0.910
0.938
0.836
0.890
0.958
0.838
0.826
1.078
0.916
0.872
0.982
0.922
0.846
0.924
0.882
0.820
0.964
1.004
0.924
0.870
0.860
0.806
0.796
0.968
0.968
0.876
0.982
0.944
0.874
0.916
0.966
0.884
0.888
1.010
0.916
0.870
1.020
1.108
0.906
0.866
0.880
0.854
0.852
1.066
1.004
0.862
0.906
0.900
0.880
0.886
0.950
0.888
0.876
1.030
0.932
0.834
0.934
0.944
0.878
0.866
1.006
1.000
0.878
0.950
0.980
0.906
0.864
0.904
0.886
0.888
1.042
0.886
0.824
0.872
0.876
0.844
0.954
1.040
0.880
0.922
1.044
0.942
0.878
0.964
0.954
0.880
0.858
0.914
0.914
0.858
0.906
0.982
0.908
0.888
0.994
0.958
0.866
0.950
0.908
0.846
0.892
0.992
0.870
0.870
1.006
0.948
0.890
1.014
0.944
0.858
0.918
0.932
0.864
0.828
0.914
0.898
0.852
0.932
0.978
0.884
0.846
0.932
0.996
0.858
0.938
1.048
0.898
0.874
0.982
0.900
0.858
0.972
0.954
0.870
0.922
0.956
0.884
0.848
0.974
0.906
0.826
0.944
0.906
0.860
0.874
1.002
0.914
0.860
0.956
1.048
0.900
0.876
1.074
0.962
0.858
0.912
0.950
0.906
0.910
0.952
0.850
0.794
0.908
0.866
0.820
0.870
0.872
0.850
0.854
0.928
0.842
0.808
0.860
0.942
0.898
0.862
1.020
1.016
0.886
0.866
0.942
0.864
0.806
1.076
0.986
0.842
0.846
1.028
0.890
0.830
0.902
0.918
0.892
0.936
1.006
0.946
0.862
0.880
0.864
0.802
0.874
0.972
0.874
0.854
0.936
0.906
0.848
0.954
0.920
0.850
0.884
0.932
0.900
0.890
1.002
0.904
0.860
0.912
0.924
0.860
0.914
0.928
0.876
0.848
0.892
0.900
0.866
0.866
0.916
0.834
0.790
0.782
0.750
0.830
0.966
0.850
0.934
0.970
0.884
0.910
0.984
0.898
0.862
0.950
0.956
0.884
0.894
0.948
0.866
0.844
0.938
0.868
0.816
0.888
1.226
1.022
0.848
0.896
0.938
0.884
0.868
1.100
1.070
0.878
0.900
1.008
0.942
0.844
0.946
0.940
0.868
0.886
0.918
0.808
0.784
0.802
0.830
0.824
0.840
0.932
0.986
0.884
0.864
0.936
0.944
0.840
0.902
0.952
0.886
0.888
1.074
1.008
0.868
0.890
1.000
0.936
0.896
1.002
0.992
0.902
0.872
0.914
0.890
0.828
0.900
0.954
0.838
0.846
1.024
0.970
0.882
0.886
0.924
0.892
0.844
0.928
0.946
0.842
0.888
0.998
0.882
0.862
0.974
0.982
0.894
0.968
1.040
0.916
0.864
0.924
0.994
0.902
0.950
1.032
0.896
0.816
0.858
0.930
0.914
0.860
0.928
0.964
0.894
0.846
0.912
0.974
0.900
0.862
0.996
0.960
0.866
0.872
0.986
0.968
0.888
0.906
0.934
0.878
0.864
0.916
0.932
0.844
0.848
0.910
0.850
0.798
0.928
1.004
0.872
0.820
0.856
0.888
0.860
0.848
0.910
1.056
0.974
1.008
0.838
0.756
0.822
1.028
0.894
0.880
1.060
1.040
0.892
1.008
1.020
0.870
0.920
1.012
0.950
0.854
0.936
1.238
1.088
0.884
0.944
0.984
0.872
0.956
0.900
0.866
0.914
0.976
0.924
0.894
0.888
1.072
0.908
0.828
0.970
1.036
0.886
0.862
1.066
0.834
0.808
0.860
0.980
0.876
0.828
0.758
0.724
0.722
0.712
0.706
0.704
0.684
0.696
0.666
0.648
0.662
0.786
0.782
0.798
0.810
0.880
0.860
0.772
0.732
0.728
0.746
0.762
0.772
0.780
0.744
0.724
0.718
0.722
0.770
0.746
0.740
0.804
0.824
0.830
0.728
0.716
0.692
0.650
0.628
0.634
0.646
0.664
0.658
0.644
0.626
0.610
0.606
0.614
0.614
0.604
0.614
0.606
0.602
0.590
0.576
0.560
0.544
0.536
0.528
0.518
0.520
0.506
0.504
0.520
0.530
0.542
0.236
0.296
0.520
0.572
0.734
0.700
0.646
0.620
0.578
0.554
0.548
0.554
0.560
0.550
0.546
0.546
0.564
0.584
0.588
0.586
0.570
0.552
0.546
0.548
0.552
0.596
0.560
0.556
0.536
0.530
0.528
0.530
0.560
0.498
0.532
0.524
0.528
0.550
0.682
0.620
0.638
0.598
0.578
0.574
0.574
0.576
0.554
0.548
0.546
0.560
0.592
0.550
0.566
0.562
0.624
0.738
0.254
0.396
0.652
0.670
0.642
0.646
0.636
0.608
0.590
0.548
0.536
0.522
0.558
0.456
0.494
0.488
0.490
0.492
0.502
0.502
0.484
0.468
0.476
0.476
0.478
0.494
0.478
0.476
0.488
0.230
0.246
0.480
0.482
0.474
0.488
0.476
0.484
0.474
0.472
0.472
0.486
0.520
0.292
0.602
0.468
0.476
0.508
0.412
0.450
0.462
0.484
0.422
0.446
0.446
0.446
0.448
0.452
0.452
0.462
0.458
0.466
0.466
0.466
0.452
0.460
0.450
0.458
0.450
0.214
0.230
0.462
0.438
0.438
0.418
0.434
0.436
0.470
0.434
0.418
0.434
0.448
0.448
0.438
0.444
0.448
0.460
0.480
0.478
0.472
0.464
0.460
0.460
0.460
0.458
0.462
0.474
0.530
0.832
0.674
0.622
0.560
0.258
0.286
0.562
0.656
0.592
0.556
0.546
0.528
0.508
0.510
0.510
0.500
0.500
0.488
0.496
0.472
0.478
0.474
0.476
0.484
0.486
0.488
0.476
0.468
0.472
0.474
0.482
0.486
0.524
0.542
0.556
0.534
0.520
0.508
0.510
0.494
0.502
0.512
0.508
0.532
0.530
0.562
0.566
0.632
0.640
0.594
0.568
0.576
0.574
0.538
0.212
0.314
0.452
0.296
0.242
0.466
0.480
0.474
0.490
0.506
0.526
0.490
0.500
0.506
0.500
0.496
0.526
0.538
0.522
0.524
0.532
0.522
0.524
0.520
0.534
0.534
0.522
0.560
0.576
0.568
0.208
0.344
0.554
0.574
0.572
0.576
0.634
0.616
0.580
0.554
0.536
0.534
0.514
0.490
0.210
0.282
0.492
0.486
0.470
0.508
0.458
0.468
0.464
0.460
0.212
0.414
0.324
0.466
0.458
0.466
0.518
0.554
0.548
0.536
0.526
0.584
0.768
0.656
0.624
0.602
0.566
0.560
0.538
0.532
0.542
0.554
0.538
0.548
0.576
0.578
0.574
0.596
0.626
0.576
0.558
0.550
0.524
0.514
0.514
0.510
0.514
0.504
0.524
0.520
0.522
0.522
0.526
0.528
0.514
0.512
0.502
0.516
0.520
0.528
0.512
0.512
0.526
0.514
0.516
0.508
0.522
0.526
0.526
0.524
0.536
0.536
0.526
0.506
0.500
0.492
0.496
0.486
0.486
0.498
0.508
0.498
0.538
0.552
0.542
0.540
0.580
0.572
0.544
0.530
0.520
0.516
0.506
0.498
0.492
0.504
0.504
0.506
0.492
0.492
0.506
0.518
0.526
0.518
0.510
0.510
0.520
0.526
0.510
0.512
0.508
0.520
0.526
0.522
0.544
0.556
0.580
0.588
0.572
0.574
0.586
0.584
0.556
0.542
0.532
0.546
0.544
0.554
0.620
0.816
0.730
0.676
0.688
0.750
0.764
0.730
0.658
0.624
0.612
0.610
0.614
0.604
0.628
0.650
0.672
0.670
0.662
0.658
0.658
0.650
0.622
0.596
0.576
0.552
0.530
0.520
0.510
0.520
0.542
0.626
0.624
0.628
0.688
0.742
0.668
0.682
0.736
0.672
0.636
0.630
0.620
0.614
0.600
0.588
0.604
0.606
0.588
0.624
0.666
0.634
0.652
0.694
0.696
0.638
0.600
0.598
0.622
0.658
0.722
0.790
0.766
0.722
0.730
0.686
0.650
0.608
0.588
0.558
0.592
0.648
0.634
0.616
0.628
0.662
0.692
0.668
0.662
0.666
0.686
0.682
0.666
0.680
0.714
0.672
0.674
0.738
0.826
0.726
0.688
0.668
0.626
0.612
0.594
0.592
0.646
0.692
0.734
0.612
0.608
0.586
0.562
0.538
0.542
0.592
0.634
0.646
0.638
0.636
0.706
0.822
0.760
0.686
0.662
0.640
0.646
0.638
0.632
0.680
0.706
0.688
0.714
0.754
0.740
0.702
0.746
0.876
0.852
0.810
1.038
0.962
0.792
0.786
0.904
0.806
0.772
0.956
0.944
0.806
0.812
0.866
0.850
0.748
0.784
0.854
0.848
0.750
0.776
0.748
0.690
0.710
0.782
0.780
0.718
0.748
0.768
0.740
0.724
0.728
0.770
0.772
0.740
0.742
0.832
0.912
0.750
0.720
0.782
0.830
0.748
0.736
0.874
0.898
0.790
0.796
0.888
0.878
0.792
0.854
0.936
0.836
0.776
0.798
0.880
0.840
0.774
0.812
0.808
0.832
0.790
0.806
0.890
0.830
0.796
0.824
0.858
0.866
0.790
0.842
0.880
0.780
0.738
0.750
0.888
0.806
0.784
0.882
0.908
0.852
0.778
0.910
0.906
0.818
0.830
0.900
0.856
0.764
0.832
0.760
0.814
0.824
0.952
0.864
0.730
0.680
0.654
0.622
0.688
0.766
0.704
0.718
0.890
1.010
0.944
0.818
0.856
1.000
0.888
0.756
0.878
1.100
0.934
0.808
0.980
0.942
0.802
0.742
0.788
0.906
0.892
0.788
0.806
0.892
0.946
0.826
0.864
0.970
0.862
0.780
0.818
0.934
0.836
0.738
0.730
0.762
0.770
0.754
0.758
0.772
0.732
0.732
0.820
0.886
0.784
0.798
0.848
0.846
0.784
0.808
0.794
0.720
0.678
0.692
0.708
0.724
0.702
0.728
0.760
0.702
0.690
0.700
0.774
0.752
0.686
0.670
0.662
0.638
0.622
0.650
0.678
0.738
0.722
0.666
0.670
0.698
0.740
0.720
0.712
0.696
0.690
0.672
0.638
0.626
0.620
0.652
0.670
0.660
0.724
0.834
0.832
0.720
0.722
0.720
0.700
0.650
0.642
0.602
0.612
0.634
0.686
0.836
0.860
0.746
0.794
0.844
0.780
0.740
0.774
0.812
0.772
0.744
0.816
0.984
0.854
0.862
0.988
0.860
0.758
0.832
0.870
0.836
0.770
0.834
0.904
0.852
0.810
0.898
0.922
0.824
0.782
0.862
0.888
0.804
0.814
0.874
0.882
0.770
0.838
0.944
0.882
0.768
0.768
0.826
0.742
0.718
0.760
0.780
0.774
0.774
0.798
0.826
0.734
0.712
0.764
0.908
0.846
0.842
0.966
0.964
0.834
0.794
0.916
0.984
0.836
0.790
0.854
0.946
0.868
0.812
0.900
0.902
0.820
0.800
0.770
0.776
0.960
0.780
0.790
0.870
0.896
0.774
0.782
0.906
0.912
0.786
0.828
0.926
0.938
0.804
0.866
0.902
0.840
0.782
0.874
0.914
0.844
0.796
0.882
0.882
0.776
0.786
0.860
0.898
0.800
0.832
0.914
0.900
0.794
0.824
0.904
0.856
0.802
0.922
0.992
0.920
0.818
0.996
1.086
0.988
0.862
0.852
0.902
0.858
0.768
0.808
0.902
0.866
0.788
0.808
0.854
0.880
0.782
0.794
0.820
0.836
0.746
0.754
0.786
0.824
0.742
0.746
0.768
0.736
0.728
0.776
0.744
0.800
0.818
0.802
0.740
0.700
0.684
0.708
0.808
0.834
0.848
0.852
0.844
0.760
0.780
0.852
0.780
0.736
0.756
0.804
0.724
0.706
0.694
0.678
0.702
0.752
0.800
0.748
0.738
0.776
0.842
0.840
0.766
0.746
0.800
0.896
0.910
0.770
0.796
0.856
0.900
0.806
0.812
0.912
0.956
0.828
0.830
0.870
0.896
0.786
0.874
0.962
0.866
0.794
0.892
1.014
0.860
0.770
0.838
0.940
0.820
0.784
0.948
1.022
0.886
0.800
0.872
0.958
0.864
0.814
0.890
0.940
0.804
0.836
0.932
0.906
0.790
0.840
0.954
0.902
0.806
0.868
0.960
0.852
0.782
0.832
0.880
0.856
0.800
0.892
1.004
0.932
0.806
0.854
0.862
0.828
0.776
0.852
0.952
0.846
0.774
0.846
0.890
0.938
0.820
0.896
0.962
0.908
0.792
0.798
0.826
0.870
0.784
0.842
0.948
0.944
0.808
0.844
0.914
0.864
0.806
0.902
0.930
0.848
0.764
0.798
0.864
0.876
0.796
0.858
0.970
0.916
0.804
0.884
1.062
0.970
0.900
0.932
1.060
0.904
0.986
1.226
1.146
1.072
0.902
0.782
0.794
0.752
0.732
0.730
0.816
0.846
0.798
0.776
0.802
0.852
0.826
0.772
0.758
0.796
0.838
0.812
0.772
0.796
0.774
0.746
0.774
0.812
0.762
0.728
0.704
0.670
0.628
0.622
0.638
0.638
0.610
0.596
0.592
0.590
0.594
0.584
0.592
0.614
0.632
0.674
0.618
0.610
0.680
0.866
0.700
0.686
0.704
0.732
0.694
0.662
0.646
0.630
0.656
0.630
0.614
0.610
0.626
0.648
0.652
0.660
0.790
0.724
0.674
0.652
0.672
0.666
0.640
0.628
0.622
0.636
0.628
0.614
0.604
0.628
0.626
0.620
0.626
0.640
0.652
0.662
0.644
0.650
0.688
0.652
0.640
0.640
0.640
0.630
0.622
0.620
0.628
0.632
0.620
0.622
0.670
0.792
0.826
0.856
0.800
0.734
0.742
0.818
0.770
0.748
0.850
0.942
0.796
0.756
0.818
1.096
1.098
0.886
0.766
0.824
0.850
0.766
0.758
0.862
0.968
0.896
0.818
0.906
0.898
0.810
0.798
0.890
0.996
0.814
0.824
0.962
0.832
0.768
0.874
0.996
0.844
0.786
0.872
0.956
0.828
0.786
0.800
0.822
0.868
0.756
0.758
0.784
0.804
0.804
0.800
0.752
0.726
0.688
0.674
0.664
0.700
1.058
0.776
0.776
0.940
0.924
0.786
0.784
0.892
0.890
0.782
0.870
1.062
0.828
0.824
0.934
0.974
0.844
0.950
1.044
0.842
0.774
0.906
1.026
0.834
0.820
0.932
0.978
0.798
0.776
0.806
0.752
0.790
0.798
0.742
0.728
0.728
0.730
0.822
0.782
0.724
0.714
0.772
0.732
0.706
0.758
0.904
0.914
0.934
0.818
0.744
0.752
0.846
0.872
0.864
0.818
0.882
0.932
0.796
0.794
0.874
0.934
0.848
0.790
0.814
0.868
0.940
0.930
0.906
1.072
0.948
0.806
0.758
0.848
1.238
1.094
0.882
0.936
0.922
0.790
0.844
0.922
0.868
0.796
0.908
0.910
0.776
0.766
0.746
0.764
0.794
0.734
0.756
0.762
0.758
0.826
0.872
0.822
0.738
0.704
0.682
0.674
0.668
0.642
0.634
0.628
0.610
0.654
0.678
0.646
0.648
0.742
0.988
0.866
0.728
0.720
0.766
0.762
0.982
1.176
1.060
1.018
0.906
0.786
0.870
0.990
1.018
0.936
0.850
1.010
1.016
0.874
0.756
0.826
0.930
0.906
0.802
0.884
1.064
0.942
0.822
0.824
0.898
0.926
0.800
0.914
1.044
0.914
0.804
0.864
0.904
0.794
0.762
0.790
0.890
0.862
0.772
0.786
0.846
0.850
0.778
0.832
0.904
0.810
0.754
0.736
0.746
0.736
0.706
0.864
0.770
0.798
0.928
0.948
0.830
0.928
0.938
0.808
0.822
0.972
1.194
0.912
0.942
1.016
0.874
0.868
1.034
1.046
0.832
0.870
1.018
0.872
0.806
0.842
0.916
0.800
0.796
0.840
0.926
0.814
0.812
0.894
0.896
0.818
0.850
0.934
0.854
0.794
0.864
0.934
0.928
0.814
0.906
0.990
0.858
0.834
0.886
0.888
0.800
0.886
1.314
1.068
0.920
0.888
0.918
0.912
0.832
0.936
1.018
0.836
0.836
0.880
0.874
0.792
0.850
0.902
1.042
0.914
0.998
0.978
0.852
0.906
0.996
1.076
0.872
0.930
0.918
0.844
0.876
0.940
0.936
0.820
0.888
0.918
0.846
0.776
0.820
0.842
0.798
0.800
0.904
0.988
0.852
0.834
0.930
0.896
0.796
0.818
0.870
0.862
0.786
0.832
0.898
0.930
0.808
0.870
0.956
0.976
0.842
0.938
1.086
0.986
0.842
0.952
0.958
0.840
0.898
1.086
1.056
0.852
0.822
0.832
0.796
0.766
0.836
0.884
0.838
0.780
0.780
0.754
0.770
0.820
0.810
0.762
0.756
0.822
0.796
0.768
0.846
0.942
0.898
0.814
0.846
0.898
0.924
0.840
0.926
1.054
0.970
0.834
0.852
0.896
0.820
0.856
0.930
0.862
0.806
0.876
0.892
0.828
0.876
0.940
0.828
0.790
0.858
0.978
0.850
0.798
0.868
0.952
0.826
0.834
0.906
0.930
0.786
0.806
0.818
0.750
0.720
0.718
0.710
0.690
0.670
0.652
0.646
0.804
0.804
0.758
0.716
0.690
0.678
0.666
0.830
0.942
0.890
0.878
0.910
0.822
0.800
0.816
0.846
0.786
0.872
0.960
1.052
0.940
0.914
1.022
0.986
0.808
0.866
1.032
0.852
0.826
0.922
0.974
0.780
0.774
0.784
0.824
0.768
0.820
0.968
0.978
0.820
0.884
0.924
0.824
0.780
0.838
0.910
0.794
0.862
0.944
0.796
0.786
0.876
0.860
0.778
0.828
0.882
0.788
0.794
0.876
0.890
0.808
0.870
0.916
0.818
0.838
0.862
0.850
0.816
0.916
0.932
0.824
0.858
0.924
0.838
0.806
0.900
0.942
0.816
0.884
0.916
0.864
0.824
0.950
1.024
0.826
0.864
0.946
0.920
0.792
0.854
0.884
0.818
0.806
0.930
0.926
0.812
0.838
0.894
0.820
0.802
0.832
0.900
0.796
0.834
0.868
0.820
0.784
0.858
0.900
0.834
0.876
0.928
0.880
0.806
0.856
0.958
0.844
0.800
0.870
0.912
0.804
0.842
0.918
0.874
0.810
0.888
0.906
0.810
0.816
0.908
0.882
0.792
0.824
0.900
0.822
0.812
0.876
0.896
0.796
0.818
0.864
0.886
0.798
0.798
0.758
0.736
0.766
0.752
0.720
0.690
0.674
0.668
0.824
0.790
0.744
0.708
0.750
0.848
0.866
0.900
0.918
0.794
0.860
1.062
0.944
0.920
0.778
0.792
0.766
0.958
0.810
0.784
0.870
0.990
0.898
0.844
0.962
0.944
0.822
0.752
0.772
0.968
0.958
0.808
0.904
1.008
0.904
0.812
0.886
0.938
0.934
0.822
0.896
1.048
1.076
0.814
0.866
0.936
0.794
0.798
0.874
0.956
0.808
0.832
0.942
0.926
0.796
0.810
0.822
0.886
0.780
0.842
0.922
0.860
0.792
0.906
0.908
0.808
0.776
0.802
0.852
0.804
0.784
0.856
0.926
0.814
0.814
0.884
0.870
0.804
0.846
0.910
0.858
0.778
0.848
0.958
0.916
0.876
0.898
1.188
1.162
0.948
0.860
0.882
0.858
0.936
1.162
1.060
0.830
0.828
0.974
0.920
0.830
0.802
0.912
1.206
0.900
0.930
0.988
0.836
0.836
0.900
0.950
0.804
0.922
1.032
0.918
0.830
0.906
1.052
0.916
0.814
0.874
0.962
0.952
0.840
0.880
0.926
0.848
0.826
0.944
0.992
0.828
0.848
0.906
0.932
0.834
0.958
1.040
0.884
0.842
0.982
0.952
0.822
0.928
1.176
0.988
0.848
0.940
1.030
0.844
0.946
1.046
0.952
0.834
0.954
1.108
0.898
0.844
1.014
1.030
0.856
0.948
1.078
0.950
0.878
0.976
1.012
0.846
0.858
0.938
0.902
0.838
0.950
0.934
0.830
0.950
0.892
0.802
0.778
0.860
0.996
0.824
0.926
0.930
0.956
0.800
0.796
0.798
0.764
1.160
0.930
0.832
0.942
0.900
0.784
0.808
0.892
0.922
0.826
0.982
1.116
0.958
0.886
0.988
0.966
0.860
0.892
0.952
0.934
0.850
0.972
1.034
0.896
0.814
0.888
0.920
0.812
0.856
0.918
0.864
0.802
0.878
0.914
0.850
0.874
0.988
0.958
0.822
0.926
0.924
0.820
0.890
1.060
1.092
0.878
0.912
1.012
0.840
0.914
0.992
0.902
0.816
0.890
0.920
0.822
0.848
0.932
0.928
0.828
0.850
0.894
0.838
0.794
0.906
0.944
0.870
0.892
1.032
0.966
0.832
0.882
0.954
0.874
0.856
0.970
1.012
0.850
0.938
1.042
0.912
0.866
0.974
1.024
0.870
0.914
1.052
1.002
0.868
0.936
0.956
0.842
0.812
0.830
0.870
0.780
0.790
0.872
0.942
0.816
0.858
0.996
0.856
0.796
0.854
0.930
0.820
0.802
0.870
0.884
0.796
0.834
0.870
0.814
0.802
0.870
0.946
0.844
0.836
0.882
0.890
0.814
0.834
0.878
0.814
0.782
0.826
0.876
0.822
0.826
0.902
0.972
0.832
0.832
0.866
0.902
0.854
0.886
0.904
0.850
0.768
0.796
0.910
0.872
0.802
0.882
0.956
0.836
0.848
0.926
0.880
0.800
0.856
0.924
0.864
0.800
0.864
0.956
0.864
0.820
0.902
0.978
0.840
0.836
0.882
0.874
0.826
0.898
1.044
0.936
0.864
0.960
0.936
0.810
0.878
0.970
0.826
0.792
0.802
0.870
0.784
0.766
0.842
0.874
0.856
0.796
0.886
0.806
0.790
0.808
0.730
0.728
0.744
0.774
0.732
0.740
0.754
0.728
0.764
0.926
0.960
0.918
0.844
0.774
0.800
0.894
0.930
0.802
0.900
0.942
0.942
0.870
0.924
0.962
0.924
0.844
0.884
0.888
0.824
0.816
0.880
0.900
0.808
0.868
1.090
1.006
0.846
0.838
0.908
0.970
0.868
0.912
1.038
1.070
0.888
0.948
1.040
0.920
0.860
0.978
0.996
0.860
0.824
0.890
0.966
0.816
0.868
0.884
0.824
0.758
0.696
0.628
0.626
0.688
0.848
0.718
0.696
0.822
0.760
0.708
0.654
0.636
0.630
0.666
0.710
0.698
0.696
0.686
0.644
0.632
0.638
0.736
0.780
0.748
0.754
0.894
0.892
0.756
0.734
0.764
0.722
0.672
0.648
0.646
0.656
0.672
0.636
0.612
0.608
0.614
0.616
0.620
0.608
0.632
0.662
0.632
0.622
0.636
0.722
0.682
0.636
0.598
0.574
0.570
0.580
0.572
0.574
0.608
0.640
0.644
0.602
0.602
0.590
0.574
0.572
0.554
0.576
0.586
0.576
0.566
0.564
0.562
0.554
0.548
0.548
0.554
0.568
0.560
0.556
0.260
0.296
0.258
0.286
0.548
0.548
0.550
0.550
0.564
0.572
0.578
0.576
0.580
0.568
0.576
0.578
0.566
0.564
0.578
0.620
0.616
0.608
0.622
0.664
0.706
0.676
0.718
0.814
0.848
0.704
0.728
0.976
0.786
0.816
0.906
0.964
0.824
1.004
0.988
0.798
0.876
1.016
0.806
0.796
0.956
0.952
0.760
0.798
1.062
0.866
0.800
0.898
0.838
0.778
0.858
0.930
0.808
0.820
0.876
0.856
0.746
0.814
0.954
0.814
0.788
0.872
0.914
0.784
0.854
0.926
0.816
0.804
0.930
1.008
0.814
0.886
1.032
0.898
0.808
0.906
1.048
0.856
0.886
1.048
0.902
0.810
0.892
1.008
0.856
0.784
0.872
0.932
0.852
0.798
0.860
0.920
0.848
0.776
0.848
0.926
0.872
0.784
0.846
0.884
0.880
0.776
0.834
0.896
0.814
0.760
0.842
0.888
0.816
0.806
0.882
0.868
0.776
0.790
0.848
0.888
0.790
0.874
0.934
0.838
0.832
0.920
0.968
0.798
0.808
0.846
0.762
0.726
0.768
0.874
0.882
0.824
0.880
0.904
0.790
0.790
0.796
0.786
0.746
0.834
0.950
0.878
0.804
0.908
0.942
0.844
0.784
0.838
0.866
0.832
0.806
0.886
0.936
0.862
0.800
0.858
0.910
0.832
0.852
0.900
0.902
0.790
0.826
0.868
0.820
0.806
0.888
0.912
0.838
0.918
0.988
0.938
0.836
0.886
0.944
0.904
0.830
0.900
0.976
0.916
0.818
0.884
0.936
0.900
0.812
0.882
0.924
0.850
0.802
0.874
0.966
0.872
0.832
0.918
0.986
0.914
0.784
0.814
0.846
0.826
0.800
0.748
0.750
0.726
0.998
0.836
0.736
0.738
0.752
0.766
0.706
0.692
0.690
0.764
0.934
0.910
0.910
0.818
0.822
0.960
0.988
0.874
0.854
1.068
1.068
0.884
0.954
1.034
0.964
0.826
0.932
0.930
0.852
0.802
0.862
0.978
0.878
0.784
0.824
0.890
0.880
0.802
0.854
0.914
0.852
0.780
0.834
0.922
0.892
0.784
0.830
0.908
0.878
0.788
0.888
0.892
0.854
0.806
0.856
0.928
0.938
0.824
0.870
0.974
0.886
0.836
0.906
0.906
0.794
0.828
0.884
0.896
0.784
0.820
0.842
0.736
0.734
0.780
0.834
0.806
0.788
0.846
0.904
0.788
0.750
0.754
0.770
0.730
0.736
0.808
0.960
0.854
0.828
0.906
0.916
0.782
0.780
0.800
0.808
0.764
0.844
1.000
0.932
0.810
0.896
1.026
0.886
0.778
0.810
0.956
0.932
0.800
0.848
0.930
0.854
0.840
0.998
0.970
0.836
0.880
0.914
0.852
0.788
0.834
0.856
0.774
0.776
0.854
0.906
0.800
0.806
0.864
0.872
0.766
0.824
0.876
0.808
0.772
0.878
1.036
0.828
0.828
0.884
0.910
0.800
0.870
0.966
0.872
0.784
0.868
1.024
0.998
0.790
0.818
0.888
0.862
0.804
0.960
0.994
0.870
0.814
0.852
0.868
0.782
0.832
0.870
0.822
0.748
0.758
0.772
0.742
0.676
0.716
0.786
0.838
0.800
0.722
0.736
0.754
0.812
0.798
0.758
0.824
0.904
0.862
0.774
0.826
0.888
0.858
0.776
0.812
0.880
0.838
0.764
0.776
0.838
0.952
0.874
0.940
0.888
0.762
0.746
0.798
0.880
0.844
0.814
0.892
0.960
0.890
0.822
0.856
0.912
0.778
0.738
0.742
0.776
0.804
0.726
0.736
0.788
0.880
0.840
0.796
0.854
0.838
0.752
0.760
0.814
0.856
0.756
0.738
0.752
0.882
0.838
0.870
0.896
0.902
0.888
0.760
0.756
0.744
0.724
0.676
0.632
0.660
0.716
0.904
0.732
0.726
0.772
0.828
0.796
0.736
0.782
0.846
0.834
0.758
0.804
0.866
0.910
0.778
0.838
0.902
0.832
0.790
0.860
0.970
0.818
0.796
0.876
0.856
0.782
0.838
0.976
0.860
0.790
0.862
0.946
0.796
0.800
0.890
0.872
0.808
0.934
1.008
0.838
0.834
0.942
0.848
0.792
0.850
0.946
0.832
0.792
0.860
0.872
0.794
0.852
0.898
0.770
0.746
0.782
0.868
0.802
0.828
0.970
0.936
0.818
0.888
0.952
0.860
0.814
0.854
0.874
0.800
0.790
0.892
0.904
0.798
0.854
0.940
0.852
0.792
0.832
0.912
0.840
0.798
0.884
0.956
0.840
0.786
0.844
0.896
0.800
0.792
0.872
0.924
0.870
0.894
1.032
0.906
0.816
0.884
1.010
0.896
0.818
0.930
0.938
0.794
0.814
0.844
0.810
0.744
0.762
0.842
0.852
0.774
0.846
0.976
0.880
0.784
0.794
0.852
0.872
0.770
0.780
0.814
0.812
0.786
0.856
0.940
0.884
0.776
0.806
0.862
0.882
0.780
0.794
0.872
0.954
0.856
0.868
0.986
0.844
0.806
0.882
0.942
0.814
0.814
0.944
0.948
0.818
0.826
0.844
0.770
0.780
0.858
0.938
0.842
0.890
0.948
0.874
0.798
0.820
0.862
0.834
0.762
0.788
0.874
0.926
0.886
0.868
0.952
0.928
0.832
0.874
0.934
0.824
0.790
0.874
0.948
0.854
0.800
0.904
0.982
0.882
0.800
0.858
0.860
0.810
0.762
0.798
0.846
0.818
0.772
0.814
0.858
0.792
0.760
0.782
0.850
0.854
0.788
0.790
0.940
0.950
0.824
0.836
0.896
0.912
0.810
0.846
0.918
0.904
0.820
0.828
0.916
0.904
0.812
0.828
0.886
0.960
0.842
0.862
0.954
0.960
0.846
0.836
0.924
0.974
0.820
0.852
0.884
0.862
0.794
0.860
0.902
0.844
0.778
0.796
0.832
0.850
0.778
0.772
0.808
0.900
0.900
0.796
0.830
0.862
0.864
0.786
0.786
0.842
0.900
0.848
0.844
0.924
0.966
0.846
0.794
0.842
0.908
0.870
0.790
0.848
0.892
0.844
0.782
0.830
0.870
0.856
0.784
0.796
0.822
0.776
0.732
0.772
0.868
0.846
0.810
0.836
0.852
0.814
0.772
0.740
0.744
0.934
0.946
0.974
1.090
1.032
0.906
0.836
0.864
0.934
0.920
0.804
0.864
0.920
0.946
0.888
0.976
1.024
0.974
0.818
0.854
0.896
0.886
0.792
0.856
0.902
0.838
0.782
0.814
0.878
0.834
0.784
0.844
0.856
0.794
0.758
0.796
0.822
0.744
0.716
0.742
0.812
0.874
0.772
0.818
0.892
0.884
0.784
0.808
0.844
0.774
0.734
0.830
0.838
0.838
0.792
0.826
0.880
0.798
0.758
0.782
0.828
0.794
0.732
0.722
0.674
0.648
0.670
0.682
0.792
1.100
0.964
0.778
0.758
0.744
0.706
0.670
0.678
0.702
0.754
0.792
0.718
0.750
0.876
0.780
0.790
0.816
0.752
0.740
0.742
0.758
0.770
0.748
0.804
0.880
0.868
0.790
0.846
0.878
0.842
0.748
0.766
0.802
0.866
0.816
0.862
0.956
0.940
0.824
0.842
0.852
0.914
0.814
0.914
0.966
0.886
0.808
0.882
0.892
0.804
0.804
0.848
0.804
0.746
0.776
0.842
0.834
0.786
0.816
0.910
0.856
0.778
0.828
0.866
0.816
0.782
0.828
0.846
0.784
0.776
0.842
0.888
0.820
0.920
0.982
0.832
0.758
0.752
0.802
0.766
0.764
0.836
0.836
0.740
0.774
0.820
0.814
0.760
0.796
0.856
0.850
0.766
0.808
0.842
0.774
0.784
0.860
0.942
0.810
0.772
0.820
0.886
0.794
0.822
0.888
0.888
0.828
0.858
0.948
0.840
0.790
0.832
0.882
0.806
0.806
0.866
0.916
0.804
0.844
0.886
0.846
0.784
0.852
0.942
0.840
0.770
0.806
0.860
0.804
0.786
0.848
0.896
0.816
0.796
0.890
0.916
0.814
0.808
0.852
0.852
0.814
0.838
0.912
0.908
0.862
0.970
1.016
0.854
0.836
0.950
0.902
0.770
0.778
0.824
0.796
0.778
0.824
0.822
0.854
0.862
0.916
0.824
0.736
0.724
0.734
0.792
0.740
0.756
0.840
0.988
0.824
0.810
0.918
0.934
0.794
0.814
0.844
0.828
0.774
0.820
0.974
0.876
0.924
1.160
1.062
0.846
0.820
0.952
0.924
0.830
0.914
0.974
0.862
0.802
0.820
0.788
0.744
0.764
0.856
0.880
0.790
0.814
0.872
0.822
0.776
0.826
0.896
0.824
0.786
0.870
0.910
0.820
0.850
0.966
0.916
0.798
0.832
0.906
0.886
0.800
0.842
0.870
0.806
0.770
0.828
0.910
0.824
0.802
0.864
0.916
0.798
0.764
0.810
0.860
0.802
0.780
0.852
0.920
0.836
0.798
0.850
0.904
0.854
0.786
0.850
0.924
0.828
0.772
0.804
0.890
0.900
0.798
0.852
0.950
0.908
0.838
0.858
0.886
0.858
0.756
0.752
0.768
0.762
0.696
0.690
0.698
0.846
0.836
0.746
0.752
0.762
0.758
0.732
0.760
0.810
0.838
0.762
0.776
0.842
0.966
0.824
0.798
0.784
0.766
0.738
0.770
0.874
0.866
0.780
0.842
0.960
0.874
0.786
0.856
0.880
0.806
0.788
0.860
0.912
0.840
0.804
0.880
0.926
0.796
0.790
0.866
0.922
0.826
0.888
1.022
0.924
0.848
0.954
0.966
0.834
0.830
0.954
0.982
0.810
0.790
0.878
1.026
0.816
0.780
0.854
0.896
0.798
0.882
0.962
0.836
0.792
0.844
0.900
0.802
0.796
0.870
0.854
0.796
0.852
0.844
0.754
0.760
0.878
0.976
0.880
0.842
0.876
0.926
0.804
0.776
0.828
0.902
0.842
0.798
0.858
0.910
0.872
0.786
0.840
0.910
0.876
0.796
0.874
0.926
0.808
0.776
0.834
0.908
0.842
0.790
0.868
0.976
0.856
0.760
0.776
0.846
0.928
0.828
0.850
0.916
0.876
0.810
0.898
0.972
0.906
0.822
0.906
1.060
1.002
0.830
0.810
0.992
1.072
0.880
0.836
0.942
0.956
0.832
0.848
0.908
0.930
0.848
0.816
0.906
0.948
0.842
0.792
0.830
0.840
0.822
0.784
0.862
0.958
0.922
0.804
0.838
0.870
0.832
0.780
0.834
0.946
0.982
0.830
0.852
0.906
0.904
0.840
0.866
1.052
0.992
0.840
0.814
0.896
0.898
0.826
0.782
0.864
0.938
0.924
0.820
0.852
0.930
0.924
0.840
0.878
0.898
0.852
0.790
0.742
0.718
0.744
1.016
0.896
0.906
0.894
0.806
0.848
0.900
0.906
0.784
0.808
0.814
0.918
0.788
0.832
0.878
0.870
0.790
0.772
0.820
0.924
0.872
0.792
0.810
0.826
0.830
0.764
0.834
1.012
0.942
0.820
0.912
0.976
0.884
0.780
0.828
0.838
0.850
0.782
0.812
0.852
0.952
0.830
0.876
0.918
0.912
0.802
0.832
0.882
0.874
0.802
0.836
0.938
0.940
0.834
0.852
0.904
0.906
0.804
0.814
0.886
0.868
0.814
0.840
0.876
0.850
0.790
0.858
0.916
0.906
0.788
0.818
0.832
0.850
0.788
0.816
0.870
0.870
0.764
0.782
0.826
0.838
0.762
0.776
0.846
0.888
0.802
0.838
0.886
0.870
0.796
0.808
0.846
0.870
0.806
0.838
0.922
0.910
0.790
0.832
0.914
0.852
0.782
0.836
0.932
0.870
0.782
0.800
0.868
0.908
0.794
0.830
0.864
0.870
0.796
0.828
0.928
0.880
0.788
0.816
0.900
0.904
0.788
0.804
0.876
0.890
0.812
0.866
0.920
0.854
0.774
0.812
0.920
0.844
0.762
0.786
0.850
0.886
0.826
0.834
0.918
0.914
0.778
0.796
0.854
0.834
0.760
0.770
0.786
0.836
0.778
0.822
0.878
0.800
0.772
0.830
0.882
0.880
0.800
0.846
0.880
0.882
0.800
0.836
0.872
0.834
0.770
0.834
0.880
0.842
0.770
0.716
0.708
0.676
0.690
0.886
0.798
0.728
0.718
0.726
0.736
0.772
0.788
0.850
0.866
0.796
0.762
0.758
0.778
0.774
0.730
0.708
0.692
0.706
0.748
0.700
0.686
0.706
0.804
0.820
0.754
0.722
0.700
0.722
0.716
0.704
0.704
0.672
0.644
0.638
0.630
0.668
0.760
0.764
0.728
0.654
0.650
0.648
0.630
0.660
0.724
0.738
0.714
0.754
0.848
0.732
0.676
0.672
0.652
0.630
0.634
0.678
0.714
0.752
0.792
0.836
0.770
0.730
0.820
1.046
0.922
0.792
0.788
0.830
0.906
0.826
0.750
0.770
0.808
0.860
0.776
0.792
0.816
0.844
0.796
0.768
0.808
0.872
0.836
0.762
0.802
0.826
0.812
0.752
0.834
0.870
0.852
0.796
0.908
0.882
0.802
0.806
0.842
0.842
0.744
0.748
0.774
0.814
0.772
0.766
0.848
0.882
0.790
0.804
0.948
1.000
0.940
0.802
0.874
0.906
1.066
1.070
0.966
1.016
1.090
1.020
0.926
0.850
0.906
0.836
0.782
0.758
0.840
0.908
0.816
0.804
0.852
0.844
0.758
0.790
0.844
0.828
0.784
0.840
0.940
0.860
0.772
0.802
0.820
0.788
0.766
0.788
0.836
0.786
0.762
0.806
0.798
0.780
0.732
0.730
0.752
0.820
0.758
0.756
0.794
0.846
0.778
0.744
0.748
0.754
0.730
0.722
0.776
0.800
0.738
0.718
0.740
0.766
0.718
0.704
0.724
0.748
0.710
0.712
0.724
0.716
0.690
0.678
0.696
0.824
0.832
0.750
0.818
0.886
0.866
0.746
0.724
0.682
0.658
0.668
0.722
0.784
0.706
0.708
0.740
0.834
0.796
0.792
0.948
0.936
0.832
0.882
1.010
1.030
0.826
0.884
0.952
0.964
0.922
0.876
0.910
0.810
0.834
0.896
0.844
0.822
0.976
0.890
0.844
0.790
0.734
0.728
0.678
0.648
0.628
0.614
0.602
0.596
0.870
0.306
0.580
0.572
0.568
0.566
0.560
0.562
0.556
0.548
0.530
0.534
0.518
0.522
0.502
0.498
0.494
0.494
0.538
0.684
0.754
0.722
0.734
0.664
0.636
0.606
0.586
0.594
0.770
0.676
0.594
0.594
0.642
0.842
0.820
0.820
0.724
0.694
0.784
0.954
0.786
0.934
0.784
0.802
1.002
0.964
0.812
0.756
0.734
0.704
0.696
0.698
0.662
0.638
0.624
0.632
0.700
0.888
0.944
0.884
0.852
0.766
0.718
0.710
0.716
0.708
0.752
0.888
0.866
0.816
0.774
0.718
0.720
0.822
0.964
0.884
0.942
0.980
0.936
0.822
0.762
0.926
1.176
1.020
0.862
0.806
0.858
0.918
0.956
0.772
0.370
0.360
0.726
0.700
0.744
0.842
0.726
0.684
0.690
0.738
0.764
0.718
0.702
0.740
0.818
0.796
0.772
0.740
0.732
0.688
0.696
0.682
0.638
0.652
0.654
0.732
0.736
0.698
0.702
0.760
0.810
0.772
0.728
0.710
0.748
0.718
0.674
0.714
0.760
0.686
0.704
0.714
0.710
0.672
0.666
0.690
0.756
0.806
0.740
0.794
0.794
0.788
0.796
0.788
0.774
0.708
0.656
0.640
0.620
0.742
1.168
0.986
0.806
0.724
0.764
0.872
0.792
0.788
0.704
0.672
0.662
0.680
0.826
0.706
0.688
0.704
0.678
0.658
0.644
0.628
0.658
0.826
0.712
0.696
0.826
0.838
0.842
0.846
0.906
1.004
1.002
1.006
1.068
1.074
0.988
0.808
0.868
1.216
1.154
0.898
0.782
0.776
0.958
0.836
0.786
0.834
0.876
0.782
0.798
0.790
0.734
0.750
0.858
0.984
0.836
0.888
0.970
0.878
0.862
0.778
0.814
0.888
0.824
0.792
0.732
0.762
0.788
0.766
0.830
0.838
0.850
0.750
0.750
0.736
0.754
0.812
0.768
0.808
0.750
0.758
0.784
0.790
0.764
0.792
0.936
0.956
0.836
0.766
0.776
0.730
0.712
0.688
0.670
0.658
0.650
0.652
0.698
1.154
1.064
1.016
0.980
0.984
0.930
0.770
0.738
0.732
0.716
0.762
1.060
1.020
0.996
0.928
0.988
0.956
1.018
0.906
0.900
0.878
0.986
0.984
0.926
0.858
0.874
0.902
0.884
0.734
0.750
0.760
0.948
0.954
0.930
0.906
0.808
0.756
0.680
0.684
0.642
0.630
1.226
1.126
1.070
0.962
0.804
0.838
0.854
0.822
0.764
0.798
0.794
0.838
0.842
0.822
0.950
0.924
0.884
0.878
0.882
0.856
0.788
0.870
0.820
0.816
0.808
0.810
0.900
0.760
0.766
1.066
1.020
0.894
0.764
0.790
0.856
0.842
0.778
0.750
0.810
1.070
0.844
0.950
0.974
0.912
0.746
0.718
0.728
0.756
0.794
0.782
0.752
0.732
0.726
0.800
0.916
0.854
0.784
0.800
0.898
0.908
0.906
0.882
0.958
0.926
0.792
0.810
0.936
0.992
0.886
0.786
0.774
0.760
0.750
0.946
1.022
0.986
0.818
0.758
0.754
0.810
0.846
0.794
0.786
0.772
0.810
0.906
0.838
0.798
0.824
0.918
0.926
0.848
0.898
1.088
0.994
0.856
0.860
0.914
0.844
0.758
0.752
1.296
0.970
0.860
1.012
0.792
0.788
0.874
0.812
0.822
0.868
0.758
0.738
0.756
0.786
0.708
0.700
0.732
0.790
0.832
0.816
0.792
0.718
0.668
0.662
0.692
0.804
0.876
0.982
0.956
0.892
0.768
0.746
0.744
0.776
0.826
0.870
0.888
0.804
0.864
0.844
0.938
0.802
0.798
0.762
0.724
0.688
0.664
0.680
0.698
0.644
0.638
0.656
0.738
0.938
1.034
0.932
0.974
0.866
0.830
0.766
0.716
0.718
0.740
0.800
0.806
0.746
0.714
0.684
0.662
0.668
0.700
0.750
0.742
0.766
0.816
0.838
0.816
0.774
0.762
0.734
0.722
0.740
0.762
0.750
0.736
0.706
0.746
0.802
0.926
0.900
0.862
0.756
0.720
0.730
0.708
0.694
0.676
0.662
0.650
0.642
0.696
0.904
0.758
0.756
0.900
0.898
0.984
0.956
0.968
0.966
0.954
0.950
0.952
0.984
0.916
0.844
0.924
0.936
0.962
0.874
0.814
0.776
0.720
0.710
0.714
0.804
0.812
0.818
0.754
0.750
0.770
0.790
0.754
0.724
0.718
0.774
0.802
0.756
0.734
0.728
0.742
0.748
0.750
0.832
0.958
0.980
0.916
0.820
0.818
0.884
0.904
0.910
0.850
0.930
1.004
0.946
0.896
1.082
0.976
0.842
0.864
0.910
0.880
0.820
0.922
1.042
0.938
0.820
0.868
0.816
0.796
0.764
0.886
0.854
0.752
0.782
0.770
0.742
0.810
0.804
0.782
0.886
0.910
0.862
0.766
0.792
0.866
0.896
0.840
0.810
0.892
0.894
0.808
0.790
0.872
0.950
0.894
0.818
0.902
0.954
0.868
0.772
0.814
0.876
0.816
0.780
0.840
0.932
0.848
0.794
0.810
0.788
0.732
0.708
0.710
0.738
0.770
0.734
0.726
0.712
0.700
0.698
0.694
0.686
0.678
0.660
0.630
0.618
0.596
0.578
0.572
0.570
0.560
0.590
0.578
0.578
0.264
0.316
0.574
0.620
0.706
0.702
0.694
0.662
0.648
0.642
0.624
0.618
0.634
0.652
0.682
0.660
0.670
0.704
0.766
0.722
0.706
0.678
0.662
0.672
0.694
0.678
0.658
0.652
0.646
0.640
0.808
0.810
0.800
0.756
0.714
0.730
0.864
0.916
0.914
0.944
0.946
0.928
0.796
0.800
0.858
0.966
0.918
0.832
0.856
0.842
0.786
0.706
0.708
0.704
0.700
0.716
0.676
0.686
0.756
0.930
0.802
0.816
0.876
0.868
0.758
0.774
0.786
0.758
0.712
0.714
0.716
1.044
0.886
0.790
0.842
0.848
0.842
0.766
0.820
0.874
0.868
0.776
0.864
0.890
0.868
0.778
0.888
0.858
0.824
0.794
0.886
0.920
0.776
0.760
0.784
0.850
0.814
0.786
0.864
0.900
0.804
0.806
0.874
0.918
0.800
0.804
0.836
0.888
0.760
0.784
0.800
0.768
0.778
0.864
0.910
0.808
0.824
0.828
0.806
0.744
0.780
0.826
0.802
0.762
0.800
0.796
0.768
0.742
0.778
0.814
0.772
0.744
0.782
0.800
0.790
0.742
0.712
0.722
0.752
0.726
0.728
0.746
0.694
0.658
0.672
0.674
0.650
0.680
0.710
0.700
0.690
0.664
0.718
0.874
0.914
0.854
0.800
0.860
0.838
0.758
0.714
0.710
0.700
0.674
0.650
0.640
0.628
0.642
0.770
0.758
0.768
0.766
0.736
0.728
0.686
0.688
0.668
0.836
0.926
0.894
0.782
0.748
0.734
0.788
0.834
0.834
0.760
0.824
0.876
0.898
0.812
0.846
0.840
0.832
0.766
0.798
0.800
0.798
0.740
0.780
0.806
0.834
0.762
0.778
0.808
0.820
0.762
0.724
0.764
0.872
0.860
0.774
0.784
0.802
0.846
0.754
0.766
0.806
0.744
0.788
0.728
0.694
0.694
0.674
0.668
0.654
0.668
0.660
0.656
0.640
0.638
0.644
0.640
0.664
0.668
0.664
0.666
0.674
0.672
0.652
0.680
0.716
0.724
0.726
0.730
0.736
0.702
0.674
0.668
0.650
0.640
0.634
0.680
0.668
0.656
0.632
0.620
0.640
0.730
0.700
0.822
0.874
0.926
0.896
0.826
0.870
0.846
0.778
0.736
0.764
0.812
0.828
0.754
0.802
0.860
0.840
0.742
0.788
0.814
0.786
0.712
0.728
0.746
0.768
0.744
0.834
0.956
0.944
0.832
0.912
0.858
0.778
0.816
0.846
0.774
0.796
0.878
0.908
0.810
0.832
0.846
0.910
0.780
0.792
0.802
0.804
0.746
0.784
0.752
0.768
0.772
0.776
0.748
0.710
0.688
0.668
0.678
0.690
0.668
0.692
0.742
0.686
0.698
0.736
0.792
0.764
0.740
0.788
0.828
0.866
0.748
0.784
0.806
0.844
0.776
0.808
0.844
0.924
0.756
0.758
0.740
0.772
0.716
0.780
0.864
0.854
0.770
0.794
0.830
0.830
0.736
0.754
0.766
0.718
0.714
0.696
0.702
0.676
0.674
0.700
0.670
0.668
0.686
0.744
0.788
0.694
0.714
0.794
0.826
0.776
0.724
0.772
0.788
0.728
0.788
0.836
0.818
0.748
0.780
0.864
0.864
0.774
0.824
0.838
0.778
0.744
0.790
0.844
0.884
0.762
0.760
0.844
0.856
0.842
0.786
0.916
0.964
0.804
0.778
0.812
0.856
0.850
0.886
0.920
0.952
0.872
0.814
0.852
0.856
0.822
0.780
0.876
0.902
0.854
0.880
0.982
0.844
0.784
0.866
0.922
0.880
0.796
0.838
0.946
0.892
0.768
0.770
0.784
0.816
0.750
0.784
0.798
0.776
0.706
0.714
0.726
0.766
0.734
0.714
0.716
0.694
0.674
0.674
0.938
0.872
0.850
0.810
0.804
0.818
0.754
0.826
0.912
0.846
0.786
0.894
0.952
0.864
0.908
0.882
0.808
0.840
0.934
0.940
0.830
0.868
0.864
0.830
0.788
0.750
0.796
0.856
0.786
0.836
0.880
0.902
0.842
0.790
0.826
0.894
0.852
0.784
0.866
0.914
0.856
0.800
0.848
0.854
0.880
0.768
0.830
0.922
0.926
0.812
0.820
0.858
0.914
0.818
0.796
0.868
0.904
0.814
0.830
0.932
0.928
0.858
0.852
0.906
0.998
0.852
0.834
0.898
0.908
0.802
0.824
0.986
0.946
0.850
0.860
0.930
0.886
0.788
0.832
0.866
0.906
0.744
0.792
0.864
1.004
0.874
0.968
1.104
0.954
0.842
0.920
0.922
0.814
0.770
0.796
0.836
0.820
0.788
0.868
0.890
0.772
0.762
0.814
0.862
0.780
0.828
0.864
0.870
0.786
0.836
0.904
0.866
0.788
0.864
0.958
0.884
0.802
0.870
0.890
0.850
0.812
0.926
0.946
0.838
0.858
0.922
0.882
0.806
0.868
0.930
0.884
0.784
0.800
0.872
0.938
0.916
0.780
0.800
0.868
0.916
0.832
0.872
0.998
0.958
0.820
0.840
0.892
0.906
0.794
0.838
0.924
0.860
0.802
0.816
0.858
0.818
0.784
0.794
0.780
0.736
0.738
0.774
0.804
0.826
0.756
0.784
0.830
0.896
0.788
0.822
0.904
0.874
0.798
0.852
0.888
0.824
0.794
0.830
0.854
0.840
0.774
0.838
0.884
0.878
0.790
0.848
0.884
0.858
0.766
0.806
0.836
0.802
0.762
0.812
0.906
0.842
0.768
0.818
0.868
0.852
0.796
0.852
0.926
0.850
0.804
0.834
0.870
0.808
0.790
0.850
0.916
0.810
0.820
0.872
0.858
0.778
0.830
0.866
0.868
0.792
0.824
0.842
0.812
0.784
0.874
0.910
0.824
0.808
0.872
0.914
0.824
0.852
0.892
0.838
0.788
0.866
0.906
0.856
0.800
0.902
0.972
0.882
0.792
0.866
0.900
0.884
0.800
0.846
0.880
0.850
0.780
0.816
0.858
0.816
0.768
0.824
0.852
0.798
0.752
0.782
0.800
0.802
0.776
0.806
0.894
0.814
0.784
0.832
0.882
0.792
0.788
0.852
0.882
0.820
0.874
0.934
0.838
0.780
0.840
0.894
0.832
0.784
0.842
0.846
0.798
0.750
0.782
0.820
0.780
0.770
0.822
0.854
0.814
0.794
0.866
0.868
0.784
0.794
0.830
0.848
0.780
0.828
0.880
0.894
0.814
0.790
0.778
0.758
0.726
0.758
0.762
0.716
0.776
0.876
0.876
0.794
0.798
0.860
0.894
0.806
0.794
0.866
0.890
0.848
0.802
0.898
0.908
0.786
0.784
0.844
0.878
0.796
0.860
0.904
0.842
0.798
0.860
0.958
0.918
0.814
0.864
0.916
0.874
0.812
0.894
0.924
0.840
0.848
0.942
0.956
0.826
0.842
0.892
0.882
0.802
0.890
0.936
0.834
0.822
0.876
0.874
0.804
0.838
0.848
0.850
0.782
0.842
0.996
0.900
0.804
0.810
0.902
0.920
0.830
0.912
0.964
0.844
0.804
0.876
0.854
0.788
0.786
0.868
0.926
0.832
0.882
1.054
0.918
0.804
0.826
0.860
0.848
0.790
0.846
0.852
0.826
0.798
0.846
0.922
0.814
0.808
0.864
0.898
0.804
0.846
0.896
0.860
0.794
0.860
0.874
0.820
0.772
0.848
0.878
0.876
0.788
0.818
0.958
0.842
0.784
0.834
0.892
0.876
0.802
0.862
0.874
0.776
0.778
0.836
0.870
0.770
0.778
0.826
0.858
0.790
0.798
0.766
0.764
0.850
0.772
0.766
0.804
0.836
0.758
0.764
0.800
0.862
0.782
0.804
0.860
0.904
0.806
0.840
0.880
0.856
0.796
0.844
0.900
0.974
0.842
0.924
0.978
0.836
0.796
0.838
0.882
0.778
0.788
0.874
0.906
0.814
0.874
0.938
0.860
0.804
0.854
0.908
0.892
0.812
0.868
0.920
0.856
0.840
0.964
0.978
0.844
0.794
0.824
0.902
0.888
0.810
0.892
0.952
0.904
0.828
0.912
0.938
0.896
0.804
0.858
0.882
0.854
0.812
0.894
1.046
0.916
0.824
0.888
0.906
0.846
0.776
0.840
0.884
0.852
0.784
0.818
0.924
0.922
0.878
1.010
1.002
0.862
0.830
0.916
1.040
0.874
0.778
0.846
1.086
0.858
0.920
1.112
0.952
0.818
0.908
0.890
0.830
0.818
0.770
0.782
0.818
0.830
0.786
0.792
0.928
1.072
0.976
0.796
0.838
0.930
1.000
0.978
0.994
0.914
0.816
0.880
1.104
1.076
0.868
0.936
1.082
0.920
0.932
1.068
0.998
0.860
0.968
1.084
0.932
0.834
0.870
0.914
0.874
0.794
0.832
0.882
0.830
0.730
0.736
0.782
0.962
0.838
0.866
1.032
1.052
0.880
0.872
0.926
0.984
0.800
0.840
0.948
0.954
0.812
0.848
0.966
1.064
0.908
1.034
0.966
0.798
0.822
0.938
0.918
0.816
0.928
1.070
0.882
0.786
0.818
0.894
0.946
0.846
0.952
0.980
0.904
0.774
0.742
0.746
0.862
0.936
0.866
0.888
0.790
0.894
0.834
0.772
0.778
0.792
0.828
0.792
0.794
0.788
0.812
0.746
0.736
0.748
0.764
0.764
0.716
0.718
0.720
0.738
0.710
0.716
0.740
0.762
0.760
0.778
0.710
0.680
0.672
0.680
0.788
0.760
0.716
0.722
0.714
0.766
0.800
0.794
0.792
0.744
0.700
0.672
0.638
0.610
0.586
0.584
0.588
0.574
0.576
0.558
0.554
0.570
0.604
0.654
0.656
0.708
0.736
0.822
0.740
0.874
0.928
0.798
0.760
0.876
0.790
0.756
0.694
0.652
0.638
0.720
0.832
0.792
0.722
0.804
0.868
0.814
0.786
0.748
0.748
0.684
0.702
0.698
0.680
0.698
0.922
0.742
0.718
0.696
0.670
0.632
0.638
0.706
0.742
0.736
0.704
0.670
0.632
0.596
0.572
0.558
0.548
0.556
0.770
0.820
1.260
1.090
0.936
0.840
0.944
0.856
0.762
0.702
0.678
0.660
0.628
0.634
0.626
0.646
0.678
0.714
0.682
0.674
0.738
0.770
0.718
0.666
0.658
0.648
0.658
0.666
0.626
0.618
0.598
0.612
0.680
0.714
0.694
0.772
0.798
0.744
0.716
0.678
0.652
0.702
0.766
0.780
0.732
0.772
0.776
0.746
0.726
0.730
0.710
0.710
0.698
0.698
0.718
0.730
0.724
0.704
0.718
0.712
0.692
0.674
0.664
0.642
0.614
0.604
0.592
0.588
0.578
0.576
0.568
0.562
0.556
0.550
0.548
0.548
0.566
0.558
0.570
0.580
0.574
0.606
0.576
0.578
0.580
0.582
0.576
0.564
0.560
0.554
0.554
0.548
0.542
0.536
0.526
0.520
0.518
0.518
0.520
0.524
0.534
0.536
0.542
0.554
0.552
0.548
0.538
0.538
0.538
0.538
0.528
0.518
0.522
0.522
0.524
0.514
0.524
0.520
0.524
0.518
0.510
0.506
0.508
0.510
0.530
0.536
0.560
0.570
0.566
0.560
0.548
0.550
0.536
0.528
0.516
0.512
0.506
0.506
0.496
0.488
0.486
0.488
0.494
0.502
0.518
0.498
0.498
0.516
0.518
0.508
0.512
0.518
0.522
0.534
0.522
0.528
0.522
0.550
0.568
0.554
0.550
0.576
0.596
0.590
0.568
0.566
0.562
0.588
0.588
0.638
0.692
0.706
0.642
0.612
0.606
0.608
0.612
0.618
0.622
0.600
0.574
0.554
0.532
0.524
0.516
0.512
0.510
0.510
0.510
0.518
0.530
0.598
0.690
0.646
0.644
0.632
0.628
0.614
0.576
0.582
0.582
0.584
0.574
0.580
0.582
0.578
0.574
0.572
0.572
0.544
0.546
0.556
0.576
0.586
0.586
0.616
0.696
0.634
0.662
0.702
0.702
0.664
0.682
0.748
0.716
0.676
0.692
0.818
0.870
0.866
0.936
0.846
0.750
0.678
0.662
0.650
0.616
0.588
0.606
0.710
0.692
0.664
0.668
0.720
0.680
0.648
0.640
0.634
0.628
0.624
0.626
0.598
0.588
0.582
0.598
0.582
0.582
0.578
0.612
0.642
0.660
0.638
0.618
0.606
0.574
0.570
0.564
0.586
0.608
0.602
0.602
0.710
0.840
0.732
0.850
0.812
0.730
0.716
0.686
0.676
0.692
0.696
0.656
0.658
0.658
0.666
0.700
0.716
0.768
0.726
0.700
0.656
0.648
0.638
0.618
0.596
0.592
0.596
0.620
0.674
0.666
0.634
0.646
0.658
0.674
0.650
0.652
0.660
0.654
0.630
0.636
0.608
0.642
0.646
0.612
0.632
0.672
0.676
0.634
0.648
0.650
0.638
0.646
0.680
0.666
0.250
0.400
0.670
0.576
0.598
0.586
0.576
0.566
0.572
0.574
0.574
0.558
0.562
0.562
0.588
0.616
0.602
0.586
0.588
0.616
0.602
0.606
0.606
0.586
0.578
0.550
0.544
0.548
0.564
0.592
0.580
0.572
0.588
0.586
0.584
0.572
0.590
0.578
0.554
0.554
0.562
0.584
0.616
0.592
0.602
0.628
0.660
0.658
0.612
0.602
0.604
0.582
0.562
0.548
0.566
0.524
0.556
0.570
0.580
0.576
0.580
0.570
0.618
0.642
0.610
0.584
0.572
0.560
0.556
0.556
0.552
0.566
0.596
0.676
0.666
0.604
0.590
0.604
0.588
0.576
0.598
0.612
0.628
0.620
0.590
0.574
0.570
0.564
0.560
0.592
0.630
0.672
0.668
0.606
0.600
0.596
0.672
0.822
0.754
0.700
0.720
0.702
0.690
0.652
0.644
0.624
0.626
0.626
0.606
0.642
0.650
0.690
0.640
0.620
0.628
0.664
0.712
0.676
0.652
0.676
0.696
0.676
0.654
0.660
0.642
0.636
0.616
0.602
0.586
0.576
0.566
0.544
0.546
0.552
0.560
0.548
0.542
0.552
0.540
0.534
0.538
0.542
0.522
0.522
0.526
0.528
0.532
0.608
0.468
0.546
0.562
0.574
0.578
0.564
0.566
0.580
0.558
0.548
0.546
0.554
0.562
0.564
0.560
0.552
0.564
0.582
0.594
0.576
0.570
0.568
0.562
0.538
0.530
0.522
0.518
0.520
0.516
0.524
0.532
0.566
0.598
0.596
0.586
0.608
0.636
0.614
0.616
0.646
0.632
0.610
0.606
0.612
0.596
0.570
0.570
0.568
0.554
0.552
0.556
0.562
0.560
0.560
0.552
0.546
0.546
0.540
0.532
0.524
0.528
0.534
0.552
0.570
0.568
0.574
0.564
0.572
0.576
0.574
0.562
0.562
0.544
0.546
0.542
0.536
0.540
0.596
0.686
0.666
0.670
0.720
0.708
0.670
0.696
0.696
0.656
0.644
0.664
0.644
0.642
0.694
0.740
0.680
0.652
0.220
0.410
0.642
0.672
0.682
0.710
0.768
0.726
0.738
0.710
0.732
0.788
0.718
0.720
0.694
0.710
0.710
0.702
0.690
0.710
0.702
0.678
0.676
0.664
0.680
0.684
0.676
0.690
0.712
0.716
0.802
0.824
0.756
0.796
0.828
0.858
0.844
0.758
0.770
0.756
0.800
0.772
0.758
0.738
0.696
0.686
0.678
0.672
0.628
0.628
0.634
0.640
0.704
0.712
0.688
0.670
0.686
0.704
0.702
0.676
0.654
0.638
0.622
0.610
0.582
0.590
0.590
0.618
0.660
0.686
0.730
0.674
0.636
0.616
0.614
0.708
0.726
0.688
0.694
0.714
0.744
0.698
0.670
0.676
0.706
0.716
0.676
0.672
0.676
0.704
0.704
0.682
0.668
0.666
0.634
0.638
0.584
0.578
0.582
0.600
0.656
0.676
0.776
0.746
0.764
0.852
0.728
0.722
0.728
0.678
0.232
0.428
0.642
0.642
0.634
0.662
0.690
0.730
0.694
0.710
0.678
0.694
0.702
0.708
0.708
0.660
0.648
0.652
0.664
0.722
0.728
0.786
0.824
0.732
0.722
0.720
0.764
0.812
0.712
0.696
0.710
0.702
0.732
0.782
0.700
0.682
0.686
0.684
0.686
0.696
0.748
0.804
0.760
0.770
0.844
0.842
0.808
0.876
0.856
0.778
0.838
0.840
0.782
0.852
0.868
0.792
0.832
0.840
0.778
0.842
0.908
0.810
0.862
0.864
0.806
0.852
0.868
0.806
0.882
0.908
0.826
0.780
0.814
0.810
0.790
0.818
0.850
0.796
0.778
0.778
0.796
0.804
0.788
0.770
0.726
0.684
0.662
0.642
0.626
0.624
0.634
0.652
0.696
0.730
0.748
0.724
0.684
0.644
0.644
0.622
0.630
0.656
0.726
0.694
0.676
0.674
0.734
0.776
0.760
0.782
0.792
0.740
0.796
0.860
0.840
0.778
0.796
0.762
0.734
0.720
0.728
0.736
0.718
0.694
0.714
0.728
0.828
0.840
0.824
0.876
0.864
0.814
0.852
0.858
0.896
0.784
0.778
0.790
0.764
0.942
0.942
0.808
0.866
0.856
0.816
0.868
0.962
0.896
0.882
0.878
0.836
0.906
0.864
0.820
0.910
0.950
0.854
0.780
0.770
0.830
0.982
0.886
0.950
0.910
0.876
0.916
0.874
0.854
0.792
0.878
0.916
0.862
0.848
0.898
0.878
0.854
0.968
0.940
0.840
0.892
0.892
0.856
0.922
0.968
0.824
0.832
0.920
0.994
0.844
0.792
0.860
0.968
1.026
0.922
0.950
0.888
0.834
0.916
1.062
0.950
0.856
0.792
0.826
0.872
0.930
0.864
0.952
0.898
0.866
0.862
0.870
0.858
0.832
0.828
0.798
0.868
0.888
0.848
0.898
0.812
0.832
0.750
0.730
0.738
0.798
0.880
0.834
0.766
0.762
0.744
0.708
0.696
0.672
0.646
0.634
0.632
0.608
0.598
0.594
0.610
0.616
0.640
0.678
0.710
0.700
0.706
0.732
0.740
0.700
0.688
0.722
0.774
0.850
0.766
0.726
0.748
1.024
0.908
0.808
0.748
0.772
0.746
0.714
0.718
0.708
0.738
0.778
0.826
0.860
0.828
0.798
0.834
0.830
0.830
0.882
0.892
0.870
0.812
0.798
0.858
0.868
0.898
0.828
0.778
0.830
0.864
0.872
0.866
0.812
0.766
0.800
0.828
0.866
0.838
0.814
0.888
0.872
0.840
0.880
0.950
0.914
0.830
0.884
0.922
0.864
0.838
0.900
0.884
0.826
0.870
0.992
0.820
0.788
0.840
0.910
0.858
0.822
0.800
0.826
0.876
0.842
0.834
0.902
0.898
0.838
0.882
0.922
0.848
0.836
1.000
1.046
0.892
0.876
0.930
0.946
0.966
0.938
1.310
1.048
0.826
0.828
0.874
0.920
0.898
0.806
0.812
0.856
0.798
0.796
0.826
0.774
0.782
0.794
0.886
0.834
0.830
0.848
0.784
0.792
0.832
0.870
0.872
0.790
0.888
0.932
0.876
0.794
0.798
0.874
0.900
0.868
0.990
0.968
0.996
0.884
0.966
1.052
1.004
0.946
1.184
1.036
0.916
0.992
0.906
0.952
0.928
1.332
1.196
0.942
0.900
0.982
1.046
0.924
1.064
1.036
0.954
1.020
0.928
0.834
0.924
1.020
0.848
0.912
1.072
0.988
0.854
0.784
0.766
0.858
0.910
0.896
0.870
0.844
0.824
0.766
0.792
0.890
0.916
0.882
0.774
0.820
0.912
0.954
0.910
0.852
0.808
0.792
0.850
0.888
0.796
0.780
0.884
0.866
0.840
0.818
0.752
0.744
0.734
0.748
0.774
0.802
0.784
0.782
0.830
0.820
0.850
0.794
0.780
0.816
0.882
0.896
0.856
0.836
0.810
0.798
0.818
0.806
0.778
0.802
0.870
0.838
0.848
0.832
0.840
0.794
0.812
0.834
0.862
0.992
1.016
1.010
0.886
0.818
0.794
0.920
1.234
1.000
0.860
0.944
0.894
0.912
0.982
1.030
0.846
0.848
0.880
0.792
0.818
0.850
0.804
0.768
0.862
0.944
0.900
0.786
0.842
0.944
0.822
0.852
0.884
0.920
0.862
0.836
0.818
0.792
0.834
1.018
1.010
0.868
0.788
0.866
0.912
1.122
1.104
0.930
0.860
0.916
0.926
0.944
1.132
1.128
1.000
0.910
0.830
0.852
0.872
0.982
0.948
0.816
0.850
0.910
0.906
0.854
0.884
0.884
0.900
0.892
0.810
0.850
0.866
0.926
0.918
0.856
0.844
0.846
0.862
0.836
0.800
0.826
0.844
0.852
0.848
0.800
0.826
0.850
0.802
0.904
1.080
0.856
0.812
0.886
0.866
0.822
0.946
1.172
1.172
0.992
0.816
0.818
0.832
0.848
0.900
0.906
0.902
0.906
0.836
0.814
0.946
0.596
0.246
0.828
0.786
0.780
0.762
0.838
0.948
0.934
1.532
0.220
0.880
0.858
0.780
0.802
0.836
0.866
0.870
0.878
0.860
0.836
0.898
0.862
0.848
0.890
0.898
0.960
0.980
0.924
0.916
0.924
0.944
0.914
0.880
0.886
0.912
0.876
0.848
0.896
0.942
0.950
0.894
0.856
0.840
0.816
0.838
0.770
0.776
0.788
0.828
0.868
0.880
0.908
0.968
0.966
0.894
0.886
0.880
0.884
0.860
0.854
0.932
0.834
0.856
0.900
0.882
0.826
0.448
0.960
0.742
0.726
0.774
0.826
0.842
0.926
1.004
0.994
0.892
0.974
0.978
0.862
0.802
0.796
0.830
0.848
0.832
0.868
0.840
0.786
0.760
0.766
0.842
0.804
0.814
0.828
0.860
0.862
0.922
0.938
0.876
0.826
0.816
0.782
0.770
0.806
0.888
0.950
1.006
0.896
0.918
0.912
0.792
0.814
0.814
0.844
0.800
0.786
0.776
0.876
1.288
1.198
0.976
0.854
0.828
0.788
0.792
0.778
0.968
0.952
0.870
0.938
0.838
0.824
0.828
0.898
0.900
0.886
0.888
0.868
0.858
0.918
0.918
0.878
0.908
0.898
0.872
0.920
0.784
0.786
0.782
0.856
0.916
0.944
0.898
0.876
0.872
0.856
0.854
0.822
0.822
0.778
0.800
0.908
0.886
0.892
0.936
0.926
0.856
0.876
0.852
0.828
0.870
0.908
0.854
0.854
0.870
0.856
0.846
0.776
0.810
0.840
0.850
0.844
0.804
0.780
0.780
0.762
0.736
0.760
0.868
0.870
0.878
0.832
0.868
0.932
0.942
0.938
0.918
0.864
0.850
0.832
0.824
0.858
0.926
0.930
0.886
0.904
0.900
0.862
0.916
0.970
0.930
0.858
0.850
0.874
0.912
0.854
0.866
0.836
0.856
0.884
0.902
0.934
0.896
0.874
0.804
0.804
0.830
0.862
0.886
0.846
0.786
0.810
0.844
0.848
0.854
0.854
0.808
0.804
0.826
0.866
0.904
0.904
0.856
0.912
0.906
0.886
0.856
0.916
0.864
0.834
0.888
0.936
0.976
0.866
0.856
0.962
0.926
0.938
0.888
0.898
0.938
0.926
0.902
0.970
0.972
0.998
0.926
0.922
0.902
0.882
0.910
0.932
0.916
0.884
0.950
0.970
0.906
0.890
0.924
0.910
0.864
0.876
0.852
0.808
0.814
0.852
0.848
0.830
0.774
0.790
0.828
0.884
0.938
0.876
0.846
0.778
0.772
0.802
0.836
0.804
0.840
1.048
0.892
0.850
0.938
1.014
0.954
0.902
0.830
0.764
0.770
0.786
0.824
0.842
0.848
0.814
0.806
0.860
0.822
0.856
0.884
0.858
0.878
0.934
0.902
0.818
0.846
0.844
0.848
0.810
0.800
0.820
0.826
0.782
0.766
0.766
0.808
0.850
0.824
0.824
0.808
0.782
0.804
0.772
0.776
0.752
0.764
0.782
0.782
0.830
0.786
0.824
0.860
0.876
0.850
0.846
0.806
0.788
0.784
0.774
0.752
0.790
0.788
0.770
0.814
0.828
0.804
0.830
0.860
0.850
0.848
0.832
0.798
0.820
0.862
0.812
0.778
0.806
0.814
0.814
0.804
0.770
0.780
0.782
0.810
0.788
0.810
0.812
0.840
0.824
0.774
0.766
0.762
0.768
0.834
0.908
0.928
0.934
0.992
0.898
1.042
0.954
0.948
0.986
0.966
0.922
0.912
0.908
0.938
0.932
0.866
0.840
0.816
0.822
0.800
0.792
0.796
0.876
0.938
0.850
0.838
0.844
0.890
0.852
0.844
0.844
0.798
0.802
0.792
0.810
0.816
0.834
0.828
0.810
0.786
0.770
0.776
0.782
0.784
0.846
0.872
0.890
0.824
0.846
0.852
0.864
0.870
0.834
0.854
0.798
0.792
0.800
0.800
0.778
0.776
0.780
0.756
0.732
0.734
0.726
0.738
0.766
0.714
0.716
0.710
0.728
0.780
0.728
0.712
0.710
0.702
0.700
0.706
0.726
0.722
0.700
0.690
0.714
0.716
0.690
0.680
0.670
0.652
0.650
0.690
0.742
0.756
0.270
0.490
0.728
0.730
0.736
0.730
0.716
0.708
0.718
0.764
0.814
0.878
0.940
0.830
0.778
0.794
0.760
0.742
0.806
0.914
0.866
0.874
0.882
0.892
0.892
0.906
0.882
0.872
0.892
0.856
0.962
1.030
1.012
0.840
0.830
0.858
0.886
0.978
0.844
0.778
0.830
0.948
0.956
0.938
0.912
0.800
0.782
0.848
0.922
0.926
0.888
0.846
0.818
0.854
0.892
0.868
0.864
0.904
0.892
0.884
0.794
0.842
0.878
0.872
0.900
0.844
0.838
0.870
0.810
0.824
0.792
0.790
0.982
0.890
0.946
0.868
0.934
0.978
0.906
0.796
0.786
0.886
0.996
0.998
1.064
0.962
0.934
0.880
0.928
0.960
0.898
0.840
0.848
0.868
0.988
0.948
0.904
0.808
0.776
0.776
0.828
0.894
0.832
0.774
0.786
0.834
0.864
0.766
0.774
0.820
0.954
0.932
0.930
0.986
0.952
0.896
0.824
0.850
0.934
0.994
0.948
0.934
0.814
0.856
0.896
0.884
0.882
0.930
0.870
0.860
0.876
0.926
0.920
0.926
0.826
0.834
0.842
0.884
0.872
0.808
0.834
0.896
0.932
0.904
0.844
0.824
0.816
0.814
0.834
0.880
0.890
0.888
0.826
0.882
0.922
0.938
0.888
0.864
0.848
0.838
0.870
0.912
0.928
0.944
0.872
0.810
0.778
0.772
0.790
0.856
0.874
0.884
0.916
0.896
0.822
0.808
0.864
0.886
0.914
0.926
1.012
0.940
0.922
0.882
0.870
0.854
0.844
0.860
0.878
0.898
0.894
0.920
0.932
0.958
0.870
0.826
0.796
0.872
0.946
0.912
0.936
0.980
1.216
0.942
0.830
0.900
0.850
0.808
0.768
0.832
0.832
0.826
0.818
0.806
0.820
0.894
0.940
0.966
0.880
0.784
0.786
0.762
0.754
0.732
0.718
0.706
0.694
0.872
1.196
1.048
0.986
0.980
0.970
0.908
0.880
0.896
0.940
0.970
0.958
0.832
0.842
0.878
0.898
0.964
0.958
0.884
0.872
0.900
0.878
0.902
0.878
0.876
0.868
0.900
0.916
1.094
0.984
0.932
0.924
0.916
0.924
0.884
0.870
0.944
0.924
0.852
0.834
0.832
0.846
0.862
0.924
0.884
0.846
0.822
0.810
0.776
0.816
0.850
0.842
0.816
0.766
0.790
0.830
0.888
0.878
0.880
0.852
0.828
0.820
0.798
0.782
0.850
0.994
1.064
0.906
0.806
0.776
0.788
0.816
0.846
0.800
0.832
0.884
0.860
0.790
0.798
0.814
0.822
0.792
0.836
0.824
0.758
0.774
0.754
0.820
0.890
0.870
0.828
0.768
0.782
0.804
0.830
0.830
0.878
0.850
0.848
0.828
0.880
0.880
0.866
0.954
0.928
0.914
0.840
0.860
0.838
0.812
0.814
0.898
0.964
0.928
0.856
0.886
0.944
0.876
0.816
0.838
0.876
0.926
0.886
0.896
0.942
0.898
0.922
0.954
0.918
0.900
0.986
0.972
0.886
1.010
0.984
0.860
0.808
0.818
0.866
0.866
0.846
0.820
0.860
0.848
0.848
0.842
0.824
0.836
0.880
0.862
0.864
0.928
0.962
0.922
0.916
0.902
0.906
0.850
0.916
0.968
0.958
0.926
0.988
1.010
0.930
0.944
0.912
0.918
0.884
0.852
0.900
0.928
0.864
0.910
0.928
0.856
0.850
0.880
0.932
0.896
0.948
0.930
0.870
0.868
0.952
0.940
0.870
0.884
0.868
0.916
0.876
0.936
0.936
0.870
0.908
0.940
0.958
0.866
0.844
0.920
0.916
0.874
0.878
0.902
0.860
0.870
0.930
0.946
0.896
0.918
0.924
0.886
0.892
0.968
0.994
0.950
0.920
0.930
0.866
0.890
0.976
1.016
0.858
0.862
0.894
0.896
0.864
0.882
0.876
0.916
0.922
0.898
0.874
0.842
0.862
0.814
0.804
0.812
0.782
0.778
0.772
0.768
0.798
0.792
0.774
0.764
0.784
0.782
0.752
0.766
0.856
1.044
0.818
0.776
0.804
0.766
0.762
0.760
0.778
0.826
0.800
0.808
0.784
0.748
0.774
0.780
0.788
0.774
0.744
0.736
0.728
0.740
0.732
0.740
0.842
0.818
0.860
0.896
0.852
0.908
0.904
0.862
0.856
0.822
0.806
0.870
0.870
0.790
0.832
0.906
0.900
0.850
0.936
0.788
0.792
0.780
0.782
0.752
0.750
0.732
0.724
0.730
1.360
1.196
1.142
0.974
0.826
0.808
0.772
0.754
0.870
0.946
0.970
0.988
0.906
0.896
0.864
0.844
0.834
0.824
0.820
0.840
0.774
0.792
0.804
0.854
0.900
0.832
0.808
0.808
0.784
0.794
0.848
0.854
0.834
0.900
0.868
0.852
0.832
0.774
0.798
0.796
0.818
0.806
0.854
0.960
0.962
0.860
0.848
0.780
0.784
0.758
0.872
1.018
0.880
0.920
1.020
0.832
0.826
0.844
0.886
0.856
0.892
0.902
0.956
0.878
0.998
0.916
0.892
0.872
0.866
0.806
0.828
0.900
0.874
0.886
0.980
1.120
1.046
0.900
0.946
1.000
1.020
0.922
0.974
1.006
0.984
0.888
0.934
1.250
1.044
0.858
0.916
1.052
1.038
0.924
1.048
1.040
0.956
0.884
0.924
0.982
0.962
0.908
0.960
1.070
0.972
0.906
1.050
1.026
0.964
0.900
1.016
1.256
1.072
0.922
1.012
1.104
0.948
0.980
1.124
1.118
0.932
0.950
0.956
0.960
0.924
1.116
1.120
0.954
0.948
1.038
1.078
0.924
0.942
1.010
1.028
0.914
0.938
1.088
0.962
0.894
0.944
1.000
0.930
0.914
1.028
1.090
0.908
0.946
1.026
1.014
0.904
0.980
1.006
0.954
0.900
0.972
1.012
0.908
0.926
0.938
0.988
0.884
0.914
1.038
1.046
0.922
0.988
1.084
1.072
0.936
1.072
1.160
0.998
0.930
1.340
1.250
1.040
1.078
1.080
0.956
1.080
1.136
1.014
0.894
0.972
1.020
0.982
0.930
1.050
1.020
0.912
0.918
0.986
0.930
0.918
1.022
1.056
0.970
0.878
0.974
1.024
0.984
0.908
1.008
1.064
0.942
0.960
1.108
1.034
0.916
0.948
1.012
1.000
0.944
1.026
1.080
0.980
0.958
1.032
1.108
0.970
0.988
1.100
1.012
0.912
0.950
1.076
1.024
0.944
0.974
1.022
0.958
0.914
1.058
1.030
0.936
0.888
0.994
1.340
1.070
1.040
1.146
0.984
0.920
1.098
1.128
0.984
0.968
1.396
1.218
0.928
0.900
1.142
1.050
0.944
0.940
1.352
1.182
0.966
0.940
0.964
0.924
0.864
0.906
1.002
0.900
0.864
0.990
1.048
0.948
0.854
0.930
0.972
0.966
0.878
0.906
0.974
0.994
0.916
1.016
1.094
1.026
0.914
0.900
1.062
0.978
0.878
0.900
0.924
0.952
0.910
0.954
1.010
0.988
0.918
1.092
1.114
0.934
1.004
1.018
0.914
0.976
1.054
1.112
0.924
0.956
1.022
1.012
0.954
1.124
1.158
0.962
0.938
1.008
1.106
0.968
1.300
1.210
0.986
0.948
0.974
1.026
0.926
1.034
1.124
0.966
0.912
1.080
1.024
0.934
0.872
0.938
0.978
0.910
0.872
0.938
1.062
0.948
0.888
0.964
0.972
0.908
0.974
1.084
0.930
0.882
1.034
1.034
0.924
0.916
1.128
0.936
0.834
0.848
0.972
1.002
1.044
1.474
1.208
1.024
1.170
1.158
0.946
0.980
1.324
1.186
0.932
1.046
1.226
0.976
0.936
1.018
1.110
0.940
1.012
1.100
1.050
0.916
0.968
1.194
1.216
0.996
0.958
1.042
1.036
0.952
1.296
1.176
0.916
0.950
1.002
0.922
1.022
1.066
0.988
0.918
1.044
1.128
1.024
0.908
1.078
1.062
0.932
0.912
1.108
1.088
0.960
1.166
1.160
0.978
0.962
1.012
0.976
0.914
1.036
1.040
0.962
0.884
1.072
1.348
1.072
0.940
0.988
1.182
0.952
1.094
1.202
1.076
0.898
0.980
1.064
0.960
1.068
1.414
1.182
1.106
1.040
0.930
0.884
1.026
1.032
0.930
0.932
1.254
1.140
0.934
1.038
1.194
0.990
0.888
0.988
1.056
0.970
1.330
1.244
1.058
1.028
1.294
1.102
0.918
0.998
1.244
1.002
0.910
1.338
1.318
1.238
1.172
0.910
0.900
1.086
1.082
0.928
1.040
1.120
1.052
0.894
0.974
1.142
1.044
0.898
0.986
1.068
1.002
0.948
1.028
1.042
0.942
0.888
0.974
1.272
1.006
1.016
1.094
1.016
0.960
1.122
1.190
0.954
1.124
1.088
0.894
0.924
1.100
1.000
0.910
1.282
1.212
0.924
0.922
0.994
1.002
0.934
0.972
1.114
1.000
0.888
1.008
0.990
0.988
0.904
0.982
0.998
0.938
0.872
0.928
0.966
0.946
0.892
1.060
1.316
1.164
0.970
1.276
1.222
0.982
0.990
1.058
1.042
0.926
0.928
1.208
1.090
0.918
0.920
1.028
1.054
0.934
1.034
1.084
0.956
0.948
1.090
1.118
0.944
1.010
1.072
0.976
0.926
1.118
1.062
0.912
0.940
1.022
1.102
0.954
0.984
1.052
0.972
0.916
1.066
1.102
1.000
0.944
1.066
1.032
0.940
1.074
1.160
1.166
0.936
0.978
1.088
0.974
0.912
0.988
1.104
1.006
0.958
1.284
1.226
0.966
0.992
1.016
0.902
0.888
0.980
0.986
1.052
0.932
0.980
1.054
1.038
0.886
0.950
1.144
1.042
0.896
0.994
1.134
0.984
0.898
1.034
1.040
1.022
0.940
1.086
1.178
1.078
1.040
0.938
0.876
1.028
1.102
0.974
1.032
1.464
1.204
1.056
1.276
1.108
0.904
0.942
1.020
1.098
0.972
1.176
1.216
1.070
0.934
1.006
1.106
1.072
0.920
0.932
1.058
1.010
0.924
0.950
1.024
0.946
0.934
1.086
1.142
0.964
1.016
1.170
1.062
0.886
0.868
0.948
1.020
0.948
1.018
1.108
0.974
1.136
1.270
1.006
1.018
1.062
1.072
0.946
1.052
1.170
1.004
0.920
0.982
1.042
0.928
0.982
1.066
0.960
0.916
0.966
1.040
0.946
0.896
1.054
1.146
0.980
1.250
1.186
0.984
1.044
1.282
1.172
0.934
1.002
1.076
0.996
1.052
1.280
1.132
0.898
0.906
0.984
0.926
0.934
1.162
1.136
0.980
1.014
1.028
0.954
0.888
0.968
1.012
0.940
0.864
0.988
1.024
0.942
0.878
0.974
0.992
0.912
0.974
1.034
1.018
0.940
1.168
1.040
0.904
0.972
1.078
1.132
0.976
1.010
1.138
1.012
0.902
0.872
0.822
0.796
0.790
0.774
0.766
0.804
0.792
0.776
0.778
0.772
0.796
0.958
1.140
0.998
0.856
1.024
1.218
0.958
0.902
1.076
1.244
0.974
0.888
0.982
1.156
0.972
0.870
0.962
1.252
1.000
0.938
1.282
1.166
0.898
1.288
1.312
1.160
0.884
0.960
1.316
1.086
0.896
1.124
1.156
0.950
0.878
1.032
1.116
0.934
0.896
1.020
1.044
0.900
0.850
0.980
1.044
0.958
0.882
0.972
1.084
0.938
0.946
0.962
1.020
0.876
0.924
1.150
1.068
0.910
1.108
1.224
0.932
0.862
0.994
1.118
0.890
0.950
1.026
1.122
0.898
0.952
1.050
0.952
0.864
1.108
1.282
0.994
0.980
1.228
1.170
0.900
0.996
1.120
1.070
0.880
1.050
1.236
1.098
0.866
0.890
1.054
1.148
0.896
0.968
1.070
1.138
0.912
1.056
1.246
1.072
0.886
0.974
1.098
0.934
1.236
1.168
1.046
0.868
0.912
1.050
1.014
0.834
0.800
0.786
0.796
0.776
0.768
0.860
1.296
0.930
0.842
0.876
0.854
0.826
0.812
0.972
0.908
0.878
0.996
1.186
0.938
1.076
1.256
0.906
0.838
0.804
0.806
0.834
0.872
1.376
1.326
0.968
0.884
1.064
0.972
0.896
0.922
1.112
0.970
0.894
0.910
1.130
0.916
0.862
1.068
1.152
0.890
0.874
1.008
1.174
0.922
0.862
0.954
1.288
0.916
0.848
0.886
1.080
0.944
0.902
1.158
1.158
0.880
0.878
0.998
1.024
0.878
0.914
1.368
1.114
0.914
1.062
1.226
0.992
0.898
1.014
1.164
1.022
0.900
1.022
1.246
0.980
0.978
1.112
1.070
0.892
0.978
1.104
0.976
0.892
1.024
1.118
1.004
0.906
1.058
1.176
1.002
0.896
1.024
1.328
1.078
0.854
0.866
1.014
1.076
0.926
1.072
1.100
0.952
0.912
1.008
1.054
0.962
0.890
0.970
1.068
0.986
0.880
0.956
1.078
0.946
0.886
0.968
1.090
1.042
0.896
0.956
1.082
1.140
0.940
0.946
1.282
1.088
0.886
0.966
1.052
0.974
0.872
0.978
1.066
0.950
0.870
1.008
1.274
1.030
0.930
1.038
1.070
0.940
0.904
1.066
1.080
0.972
0.888
1.018
1.292
1.180
0.936
1.076
1.060
0.922
0.900
1.132
1.148
0.942
0.888
0.998
1.076
0.952
0.954
1.120
1.058
0.900
1.004
1.080
1.024
0.894
0.946
1.016
1.018
0.902
0.886
1.036
1.060
0.922
0.908
1.046
1.124
0.914
0.908
1.078
1.238
0.968
0.948
1.246
1.132
0.896
0.922
1.138
0.990
0.876
0.934
1.116
0.954
0.890
0.980
1.062
0.922
0.910
1.070
1.104
0.942
0.914
1.068
1.056
0.898
0.952
1.084
1.034
0.918
1.022
1.254
1.034
0.940
0.994
1.228
0.966
0.908
1.052
1.090
0.950
0.886
1.032
1.252
1.002
0.924
1.168
1.164
0.926
0.968
1.188
1.078
0.886
0.956
1.114
1.098
0.910
0.952
1.036
1.072
0.892
0.896
1.030
1.132
0.932
0.968
1.152
1.144
0.920
0.952
1.154
1.106
0.926
1.086
1.216
1.062
0.930
1.032
1.128
0.918
0.922
1.038
1.078
0.922
0.992
1.088
1.098
0.906
0.910
1.018
1.076
0.914
0.814
0.802
0.888
1.464
1.036
1.384
1.330
1.044
1.304
1.220
0.938
1.280
1.188
0.926
0.882
0.998
1.162
1.044
0.888
0.974
1.016
0.928
0.798
0.786
0.754
0.768
0.792
0.820
0.924
0.928
1.266
1.198
0.970
1.036
1.160
0.956
0.932
1.180
1.162
0.920
0.826
0.864
1.388
0.986
1.412
1.326
1.010
1.256
1.096
0.928
0.832
0.862
0.922
0.880
0.828
0.824
0.806
0.814
0.802
0.772
0.770
0.764
0.766
0.754
0.942
0.948
0.954
0.902
1.010
1.024
0.920
0.876
1.010
0.928
0.886
0.848
0.952
1.018
1.092
0.938
1.148
1.166
1.054
0.890
1.064
1.278
1.124
0.916
0.946
1.034
1.136
0.914
1.292
1.238
0.990
0.878
0.964
1.132
0.970
0.922
1.058
1.112
0.932
0.944
1.040
1.074
0.940
0.922
1.024
1.080
0.920
0.908
1.176
1.196
0.974
0.968
1.104
1.078
0.944
0.926
1.116
1.100
0.974
0.884
0.970
1.000
0.996
0.912
1.076
1.152
0.936
0.862
0.956
1.040
0.988
0.882
0.964
1.084
0.958
0.884
1.046
1.088
0.928
0.930
1.090
1.118
0.962
0.958
1.022
1.278
1.060
0.946
1.014
1.136
0.960
0.980
1.078
1.166
0.914
1.006
1.076
0.978
0.908
1.142
1.152
0.998
0.916
1.242
1.200
0.942
0.932
1.068
1.022
0.904
0.968
1.062
1.184
0.960
0.958
1.160
1.078
0.930
1.050
1.152
0.948
0.868
0.924
1.036
0.940
0.906
1.008
1.034
0.920
0.974
1.068
0.940
0.892
1.010
1.052
0.932
0.894
1.074
1.092
0.928
0.914
1.230
1.156
0.930
1.012
1.260
1.080
0.886
0.970
1.144
1.078
0.934
1.122
1.168
0.980
0.864
0.952
1.116
1.048
0.950
1.240
1.192
0.922
0.940
1.014
1.052
0.912
1.052
1.064
1.054
0.896
0.912
1.038
1.084
0.904
0.946
1.064
1.134
0.924
1.086
1.080
1.002
0.892
1.178
1.188
1.022
0.906
1.052
1.274
1.054
0.958
1.002
0.980
0.914
1.036
1.162
0.982
0.912
1.074
1.118
0.944
0.944
1.054
1.048
0.924
0.964
1.106
1.112
0.954
0.994
1.126
1.024
0.904
1.158
1.200
1.006
0.898
1.064
1.128
0.978
0.910
1.054
1.112
0.986
0.892
0.986
1.052
1.010
0.916
1.022
1.062
0.996
0.878
0.972
1.098
1.008
0.896
1.052
1.104
0.984
0.942
1.132
1.200
0.980
1.004
1.056
0.946
0.914
1.092
1.240
1.004
0.934
1.138
1.138
0.928
0.984
1.288
1.178
0.956
1.016
1.118
0.990
0.898
0.998
1.084
0.984
0.928
1.036
1.094
0.932
0.948
0.974
1.072
0.904
0.874
0.922
0.988
0.914
0.938
1.034
1.068
0.922
0.984
1.080
1.010
0.892
0.964
1.138
0.930
0.890
0.990
1.110
0.926
0.916
1.040
1.062
0.928
0.948
1.304
1.134
0.886
0.938
1.118
0.974
0.876
0.988
1.074
0.962
0.914
1.062
1.066
0.912
0.934
1.104
1.122
0.906
0.938
1.066
1.048
0.886
0.928
1.040
0.852
0.780
0.776
0.762
0.764
0.760
0.956
1.314
1.014
1.062
1.274
1.028
1.038
1.316
1.170
0.918
0.980
1.060
1.054
0.912
1.086
1.194
1.030
0.904
1.126
1.104
0.916
0.962
1.136
1.062
0.888
1.016
1.134
1.070
0.906
0.966
1.108
1.086
0.900
0.968
1.054
1.054
0.932
1.062
1.200
1.030
0.922
1.012
1.174
1.010
0.932
1.336
1.184
0.928
0.898
1.008
1.104
0.970
0.962
1.144
1.182
0.952
1.060
1.034
0.902
0.864
0.970
1.028
0.970
0.916
1.054
1.222
0.996
0.994
1.152
1.158
0.952
1.016
1.228
1.182
0.934
0.956
1.104
1.008
0.918
1.072
1.114
1.006
0.892
0.996
1.058
0.998
0.892
0.964
1.054
1.020
0.892
0.964
1.116
0.946
0.936
1.024
1.086
0.940
0.974
1.134
1.072
0.954
1.092
1.094
0.938
0.994
1.094
1.080
0.944
1.018
1.170
0.994
0.908
0.998
1.068
0.972
0.934
1.018
1.094
0.984
0.888
0.972
1.044
1.040
0.898
0.940
1.134
1.082
0.944
1.094
1.148
0.956
0.982
1.104
1.094
0.918
0.972
1.054
1.034
0.932
1.008
1.050
1.042
0.912
0.922
1.054
1.164
0.976
1.058
1.140
0.984
0.950
1.008
1.072
0.920
0.978
1.016
0.974
0.912
0.972
1.062
1.026
0.876
0.910
1.060
1.054
0.922
0.966
1.064
1.094
0.940
1.006
1.076
1.052
0.890
0.918
1.076
1.076
0.936
0.968
1.066
1.038
0.938
0.954
1.056
1.004
0.910
1.072
1.182
1.084
0.960
1.142
1.270
0.976
0.982
1.078
1.152
0.938
1.046
1.104
1.006
0.912
1.026
1.098
1.028
0.894
0.974
1.120
1.030
0.902
0.926
1.032
1.020
0.902
0.992
1.096
0.964
0.862
1.000
1.060
0.928
0.916
0.980
0.984
0.918
0.930
1.016
0.992
0.892
1.008
1.086
0.978
0.914
1.008
1.082
0.928
0.950
1.042
0.944
0.874
1.100
1.280
1.096
1.004
1.040
1.100
0.954
0.968
1.138
1.046
0.884
0.974
1.060
1.024
0.920
1.120
1.090
0.948
0.928
1.044
1.054
0.916
0.948
1.072
1.080
0.916
0.970
1.094
1.000
0.942
1.034
1.060
0.962
0.916
1.030
1.000
0.914
1.042
1.182
0.980
0.914
1.046
1.086
0.956
0.966
1.080
1.126
0.932
0.898
0.998
1.066
0.938
0.932
1.132
1.130
0.932
1.012
1.252
1.052
0.896
1.032
1.258
1.042
0.912
1.026
1.134
0.928
0.986
1.190
1.014
0.902
1.008
1.116
0.970
0.942
1.046
1.124
0.940
1.004
1.096
0.992
0.894
0.972
1.096
1.006
0.900
0.962
1.106
1.010
0.942
1.154
1.122
0.938
0.962
0.922
0.892
0.826
0.948
1.080
1.012
0.892
1.004
1.106
0.992
0.922
1.010
1.268
1.020
0.946
1.012
1.074
0.936
1.036
1.260
1.088
0.916
1.030
1.088
0.968
0.912
1.004
1.040
0.924
0.956
1.056
1.010
0.920
1.052
1.030
0.904
0.944
1.014
0.958
0.884
1.024
1.080
0.994
0.864
0.858
0.872
0.994
0.924
0.960
1.382
1.208
1.086
1.328
1.138
0.924
1.046
1.150
1.000
0.930
1.076
1.186
1.036
0.934
1.042
1.092
0.920
0.926
1.038
1.062
0.918
0.968
1.202
1.110
0.904
0.960
1.060
0.958
0.914
0.988
1.096
0.932
0.944
1.070
1.084
0.872
0.864
0.978
1.030
0.922
1.078
1.098
0.974
0.974
1.262
1.138
0.942
0.970
1.036
0.950
0.936
1.302
1.166
0.948
1.094
1.230
1.038
0.972
1.268
1.148
0.936
1.000
1.056
1.006
0.912
1.024
1.036
0.924
0.872
0.956
1.076
0.948
0.964
1.142
1.150
0.962
1.022
1.160
1.030
0.916
1.018
1.048
0.940
0.892
1.018
1.088
0.930
0.908
0.990
1.000
0.922
0.910
1.020
1.124
0.946
0.956
1.042
1.092
0.918
0.914
0.978
1.044
0.956
0.966
0.986
1.028
0.904
1.010
1.084
1.086
0.928
1.004
1.070
0.978
0.914
1.060
1.126
0.950
0.902
1.054
1.086
0.962
1.134
1.168
0.996
1.040
1.032
0.952
0.866
0.910
0.964
0.980
0.896
0.920
1.036
1.028
0.926
0.950
0.976
1.006
0.920
0.890
0.938
1.034
0.936
0.896
1.106
1.156
0.988
1.110
1.152
0.944
0.940
1.022
1.014
0.912
1.020
1.110
0.996
0.986
1.270
1.140
0.944
0.916
1.016
1.016
0.894
0.980
1.100
0.980
0.958
1.150
1.074
0.918
0.942
1.026
1.020
0.944
1.002
1.124
1.024
0.964
1.056
1.120
0.968
1.056
1.158
1.030
0.910
0.990
1.048
0.922
0.888
0.992
1.120
0.990
0.920
0.998
1.046
0.952
0.894
0.942
0.976
0.932
0.932
1.110
1.050
0.968
0.886
0.988
1.084
1.042
0.954
1.072
1.184
1.006
0.982
1.060
1.088
0.960
0.962
1.100
1.038
0.920
1.046
1.068
1.046
0.912
0.974
1.022
0.952
0.910
1.000
1.032
0.938
0.902
1.004
1.080
0.952
0.922
1.088
1.026
0.900
0.926
1.080
1.044
0.892
0.888
1.038
1.062
0.956
0.936
1.044
1.138
0.980
0.966
1.132
1.026
0.912
1.128
1.222
0.992
0.934
1.022
0.960
0.882
0.994
1.154
1.018
0.934
0.990
1.046
0.932
1.000
1.070
0.962
0.908
0.984
1.026
0.928
0.926
1.006
1.040
0.924
1.008
1.068
0.976
0.914
0.962
0.964
0.894
0.936
0.988
1.022
0.904
0.918
1.034
1.020
0.924
0.980
1.052
1.054
0.908
0.942
1.000
1.058
0.916
0.964
1.066
1.008
0.910
1.006
1.100
0.958
0.854
0.946
1.040
0.952
0.946
1.094
1.038
0.940
0.934
0.994
0.968
0.910
0.994
1.048
0.918
0.966
1.004
1.000
0.924
1.006
1.068
0.974
0.928
1.000
1.064
0.962
0.898
1.034
1.054
0.942
0.914
0.986
1.068
0.956
1.000
1.128
1.046
0.940
1.004
1.086
0.952
0.908
1.002
1.020
0.936
1.008
1.064
1.024
0.914
1.002
1.026
0.932
0.878
0.952
1.124
0.956
0.890
0.978
1.090
0.972
0.926
1.156
1.354
1.050
0.998
1.096
1.064
0.928
0.954
1.156
1.100
0.954
1.046
1.096
0.928
0.922
0.986
1.102
0.968
0.960
1.062
1.184
0.994
1.048
1.080
0.978
0.940
1.182
1.064
0.924
0.984
1.080
0.964
0.904
0.958
1.028
0.980
1.016
1.078
1.116
0.974
0.992
0.964
0.882
0.918
0.960
1.056
0.932
1.010
1.144
1.040
0.910
1.040
1.056
0.918
0.866
0.960
1.036
0.946
0.936
1.142
1.062
0.900
0.972
1.026
0.974
0.904
1.006
1.102
0.964
0.912
1.004
1.018
0.942
1.026
1.056
0.998
0.924
0.974
1.096
1.008
0.900
1.000
1.008
1.020
0.910
1.004
1.186
1.112
0.912
0.966
1.038
1.008
0.924
0.966
1.026
0.916
0.894
0.964
1.010
0.908
0.874
0.976
1.038
0.948
0.908
0.952
1.004
0.926
0.944
1.018
1.032
0.948
0.992
1.086
0.988
0.884
0.984
1.024
1.030
0.948
1.012
1.080
1.046
0.906
0.948
1.036
1.056
0.960
1.254
1.150
1.004
0.952
1.070
0.960
0.908
1.020
1.112
0.934
0.970
1.072
1.076
0.920
0.946
1.028
0.970
0.888
0.958
1.034
0.980
0.888
0.984
1.038
0.962
0.884
0.936
0.990
0.980
0.898
0.932
1.022
1.028
0.918
0.874
1.020
1.072
0.940
0.966
1.120
0.996
0.926
1.206
1.202
0.988
0.978
1.052
0.978
0.926
1.064
1.172
0.948
0.960
1.068
0.980
0.974
1.186
1.140
0.964
1.000
1.054
1.028
0.912
0.946
1.024
0.998
0.890
0.976
1.026
0.958
0.888
0.960
1.028
0.956
0.930
1.058
1.002
0.946
0.976
1.064
1.002
0.910
1.076
1.066
1.004
1.020
1.132
1.048
0.924
1.048
1.108
0.974
0.986
1.088
1.050
0.922
0.978
1.072
1.014
0.938
1.002
1.068
0.984
0.914
1.002
1.078
0.964
0.944
1.114
1.038
0.920
0.920
1.144
1.114
0.962
1.230
1.194
0.932
1.010
1.038
0.984
0.932
1.106
1.130
0.964
1.000
1.014
0.912
0.844
0.820
0.810
1.004
0.944
1.434
1.326
1.104
1.224
1.090
0.958
1.112
1.142
0.976
1.050
1.098
0.990
1.006
1.204
1.114
0.940
0.978
1.074
0.966
0.964
1.276
1.142
0.936
0.978
1.018
0.962
0.956
1.038
1.114
0.974
0.954
1.070
1.072
0.920
1.064
1.206
1.026
0.916
0.968
1.002
0.962
1.010
1.066
0.962
0.900
1.018
1.100
1.014
1.066
1.148
0.986
0.976
1.100
1.028
0.924
1.058
1.112
0.932
0.890
1.054
1.056
0.986
1.150
1.162
0.978
0.974
1.136
1.012
0.970
1.126
1.148
0.970
1.062
1.146
0.964
0.928
1.050
1.024
0.950
1.036
1.144
0.998
0.996
1.082
1.014
0.910
1.008
1.094
0.930
0.934
1.054
1.140
0.956
1.030
1.226
1.016
0.908
1.076
1.120
0.958
1.006
1.070
0.976
0.922
1.060
1.184
1.034
0.912
1.032
1.218
0.998
1.030
1.138
1.016
0.968
1.082
1.088
0.948
1.004
1.060
0.978
0.926
1.086
1.120
0.972
0.998
1.044
0.968
0.916
1.010
1.152
0.980
0.896
0.980
1.062
0.948
0.940
1.064
1.018
0.928
1.004
1.046
0.990
0.958
1.120
1.052
0.964
1.194
1.128
0.932
0.966
1.118
0.980
0.902
0.918
1.024
0.898
0.892
0.984
1.094
0.968
1.058
1.178
1.002
1.004
1.084
0.964
0.924
1.012
1.008
0.928
0.950
1.044
1.050
0.900
0.996
1.124
0.986
0.898
1.026
1.082
0.928
0.918
1.066
0.994
0.960
1.098
1.108
0.960
0.936
1.186
1.016
0.914
1.016
1.022
0.976
0.980
0.966
0.906
1.048
1.190
1.072
0.958
1.102
1.064
0.952
0.952
0.978
0.936
0.872
0.954
1.120
1.016
0.892
0.984
1.052
0.956
0.944
1.052
1.030
0.920
0.902
0.968
1.016
0.910
0.962
1.114
1.016
0.900
1.000
1.132
1.022
0.930
1.248
1.188
1.046
0.946
0.978
0.988
0.932
1.028
1.140
1.008
1.002
1.240
1.060
0.906
1.014
1.070
1.004
0.904
0.966
1.062
1.034
0.928
1.212
1.188
0.972
1.028
1.098
0.978
0.912
1.002
1.144
0.966
0.954
1.118
1.130
0.988
0.994
1.070
0.926
0.806
0.782
0.720
0.670
0.660
0.644
0.628
0.618
0.614
0.610
0.608
0.602
0.596
0.586
0.580
0.582
0.576
0.576
0.580
0.596
0.624
0.744
0.880
0.776
0.708
0.676
0.634
0.634
1.200
1.132
1.060
1.132
1.134
1.024
0.996
1.230
1.142
0.946
1.156
1.090
0.978
1.146
1.208
1.078
1.004
1.224
1.094
0.892
1.054
1.176
1.060
0.894
1.392
1.182
1.030
1.244
1.246
1.048
1.130
1.288
1.044
1.068
1.112
1.056
0.958
1.256
1.270
1.044
1.092
1.200
1.096
0.994
1.270
1.216
1.058
1.208
1.116
0.946
0.890
1.104
1.136
0.962
1.056
1.210
1.096
0.924
1.056
1.098
0.984
1.116
1.178
1.086
0.990
1.108
1.180
1.018
0.976
1.120
1.068
0.930
1.058
1.104
0.954
0.964
1.034
0.998
0.922
1.052
1.158
0.996
0.958
1.260
1.094
1.014
1.190
1.166
0.990
1.004
1.100
1.074
0.924
1.010
1.070
1.014
0.922
1.014
1.130
0.982
0.878
0.946
1.148
1.010
0.938
1.072
1.022
0.948
0.930
1.114
1.106
0.946
0.966
1.064
1.072
0.964
1.034
1.084
1.032
0.948
0.998
1.040
1.016
0.962
1.062
1.078
0.956
0.950
1.106
1.076
0.976
0.988
1.038
1.056
0.962
1.090
1.178
1.032
0.954
1.074
1.056
0.972
0.994
1.118
0.984
1.012
1.092
1.078
0.960
1.078
1.062
0.982
0.908
0.958
0.986
0.910
1.006
1.110
1.046
0.942
1.004
1.064
0.964
0.890
0.988
1.040
0.926
0.886
1.008
0.984
0.952
0.894
1.044
1.042
0.938
0.942
1.040
1.004
0.910
0.962
1.132
1.050
0.952
0.904
1.066
1.044
0.992
1.240
1.144
1.086
1.128
1.152
1.028
1.058
1.136
1.038
0.944
1.060
1.082
0.986
0.888
0.986
1.072
0.992
0.934
1.090
1.024
0.920
0.882
0.938
0.994
0.954
1.048
1.130
1.008
0.932
1.056
1.036
0.970
0.916
1.076
1.074
0.972
1.096
1.156
0.998
0.916
1.024
1.064
0.968
0.974
1.122
1.008
0.926
1.074
1.112
0.970
0.942
1.066
1.040
0.988
1.010
1.062
0.972
0.900
1.082
1.056
0.934
0.976
1.030
1.018
0.960
1.162
1.202
0.990
1.006
1.168
1.048
0.950
1.090
1.120
0.928
0.876
0.988
1.016
0.934
0.940
1.048
1.090
0.942
0.964
1.058
1.002
0.978
0.970
1.108
1.010
0.950
1.132
1.092
1.004
1.040
1.140
1.002
0.948
1.076
1.018
0.924
0.980
0.984
0.902
0.888
0.850
0.832
0.896
0.906
1.010
1.312
1.120
1.052
1.076
1.060
0.974
1.084
1.056
1.018
0.968
1.178
0.960
0.880
0.976
1.068
1.052
0.946
1.180
1.084
0.948
0.860
0.812
0.768
0.758
0.752
0.934
1.382
1.076
1.240
1.198
1.044
1.050
1.030
0.938
1.114
1.088
1.006
0.954
1.046
1.006
0.930
1.020
1.074
0.980
0.990
1.234
1.096
0.938
1.110
1.086
0.952
0.994
1.096
0.890
0.848
0.938
1.162
0.974
0.982
1.074
1.106
0.960
1.052
1.040
0.876
0.864
0.948
1.028
0.974
0.952
1.194
0.970
0.864
0.980
1.008
0.918
0.908
1.302
1.042
0.912
1.060
0.970
0.866
0.860
0.954
1.006
0.888
1.032
1.036
0.974
0.948
1.118
1.054
0.966
0.914
1.076
1.030
0.926
0.936
1.318
1.096
0.922
1.014
1.132
0.992
0.992
1.156
0.952
0.906
0.972
1.056
1.030
0.952
1.178
1.016
0.886
0.910
0.994
0.970
0.914
1.028
1.154
1.062
0.946
1.132
1.120
0.980
0.982
1.114
1.062
0.952
1.078
1.008
0.910
0.906
1.134
1.100
0.960
0.910
1.036
0.974
0.942
1.140
1.010
0.946
0.962
1.018
0.918
0.854
1.018
1.030
0.966
0.912
1.084
1.058
0.914
0.900
1.028
0.984
0.940
0.938
1.334
1.056
0.894
1.008
1.028
0.954
0.940
1.260
1.120
0.972
1.038
1.238
0.996
0.912
0.970
1.228
1.046
0.982
1.170
1.160
0.978
0.968
1.024
0.926
0.876
1.000
0.978
0.922
0.944
0.960
0.896
0.880
0.924
0.980
1.056
0.978
1.108
1.120
1.058
0.956
1.206
1.088
0.942
0.944
1.164
1.050
0.922
1.000
0.972
0.882
0.856
1.166
0.950
0.854
0.890
1.112
0.986
0.926
0.952
0.970
0.900
0.864
0.904
0.938
0.846
0.848
0.998
1.032
0.968
1.112
1.070
0.950
0.884
0.986
1.002
0.916
0.850
1.010
1.004
0.914
0.876
1.122
0.910
0.848
0.832
0.992
0.996
0.978
0.938
1.066
0.970
0.884
0.924
0.892
0.826
0.846
0.898
0.872
0.818
0.826
0.906
0.930
0.870
0.886
0.912
0.912
0.880
0.884
1.054
0.996
0.966
0.850
0.854
0.892
0.808
0.786
0.816
1.378
1.072
0.906
1.156
0.868
0.776
0.736
0.740
1.246
0.846
1.444
1.172
0.972
1.140
1.104
0.902
0.958
1.032
0.930
0.890
0.840
0.828
0.818
0.826
1.012
1.016
0.906
0.940
1.192
1.008
0.896
0.874
0.930
0.830
0.832
0.898
1.202
1.054
0.978
1.086
1.024
0.866
0.822
0.874
0.846
0.782
0.776
0.922
0.982
0.892
0.874
1.038
0.956
0.958
0.900
1.028
1.024
0.910
0.872
0.992
1.030
0.920
0.892
0.938
0.902
0.862
0.846
1.048
0.992
0.870
0.864
0.890
0.836
0.818
0.820
0.868
0.940
0.950
0.882
0.992
0.902
0.832
0.794
0.816
0.826
0.816
0.808
0.846
0.964
0.956
0.888
0.878
0.892
0.832
0.812
0.774
0.780
0.810
0.812
0.834
0.892
0.846
0.814
0.816
0.812
0.816
0.812
0.790
0.814
0.808
0.786
0.786
0.832
0.890
0.852
0.804
0.832
0.844
0.770
0.740
0.716
0.696
0.676
0.704
0.876
1.126
1.008
0.940
0.988
1.124
1.028
0.890
0.880
1.106
1.096
0.966
1.008
0.994
0.876
0.864
0.892
0.910
0.838
0.808
0.816
0.860
0.870
0.826
0.820
0.864
0.884
0.830
0.820
0.868
0.860
0.820
0.826
0.860
0.846
0.822
0.818
0.866
0.908
0.884
0.898
0.918
0.862
0.850
0.816
0.820
0.826
0.840
0.832
0.882
0.992
0.830
0.756
0.692
0.634
0.620
1.376
0.862
1.074
1.264
1.024
0.880
1.104
1.008
0.804
0.770
0.840
0.870
0.800
0.758
0.782
0.758
0.726
0.700
0.690
0.788
1.112
0.886
0.922
1.004
0.890
0.854
0.840
0.858
0.860
0.816
0.814
0.834
0.818
0.802
0.812
0.854
0.866
0.844
0.830
0.866
0.870
0.854
0.850
0.862
0.852
0.816
0.798
0.792
0.802
0.826
0.818
0.812
0.886
0.886
0.844
0.808
0.874
0.856
0.810
0.794
0.800
0.916
0.860
0.846
0.800
0.844
0.818
0.814
0.778
0.762
0.768
0.768
0.756
0.736
0.742
0.756
0.740
0.736
0.744
0.802
0.820
0.792
0.788
0.784
0.806
0.786
0.764
0.758
0.752
0.748
0.738
0.754
0.762
0.758
0.772
0.810
0.824
0.804
0.808
0.834
0.820
0.788
0.786
0.808
0.808
0.792
0.782
0.798
0.824
0.802
0.790
0.786
0.798
0.790
0.776
0.790
0.822
0.794
0.782
0.798
0.798
0.784
0.770
0.768
0.758
0.742
0.728
0.724
0.728
0.724
0.714
0.708
0.722
0.738
0.752
0.734
0.738
0.786
0.792
0.780
0.760
0.742
0.752
0.764
0.786
0.764
0.744
0.754
0.758
0.762
0.736
0.728
0.742
0.734
0.726
0.740
0.746
0.854
0.888
0.822
0.804
0.862
0.820
0.790
0.786
0.784
0.766
0.758
0.770
0.790
0.774
0.774
0.810
0.862
0.846
0.804
0.774
0.780
0.844
0.828
0.826
0.852
0.920
0.868
0.852
0.832
0.852
0.820
0.770
0.756
0.748
0.742
0.742
0.716
0.714
0.736
0.736
0.734
0.738
0.748
0.726
0.724
0.726
0.736
0.746
0.774
0.822
0.816
0.812
0.840
0.816
0.794
0.820
0.826
0.798
0.780
0.802
0.808
0.806
0.800
0.834
0.818
0.788
0.784
0.776
0.774
0.758
0.758
0.776
0.808
0.798
0.782
0.802
0.820
0.804
0.788
0.800
0.884
0.826
0.790
0.762
0.764
0.774
0.750
0.742
0.738
0.742
0.752
0.732
0.732
0.744
0.752
0.756
0.740
0.744
0.742
0.742
0.736
0.734
0.734
0.732
0.726
0.712
0.700
0.686
0.688
0.714
0.728
0.728
0.756
0.840
0.862
0.822
0.794
0.770
0.792
0.800
0.810
0.788
0.782
0.826
0.822
0.830
0.768
0.742
0.742
0.782
0.774
0.764
0.856
0.756
0.720
0.704
0.714
0.900
0.906
0.836
0.876
0.960
0.900
0.820
0.804
0.812
0.780
0.760
0.752
0.744
0.732
0.718
0.720
0.720
0.722
0.712
0.712
0.718
0.716
0.710
0.704
0.706
0.722
0.730
0.726
0.728
0.734
0.756
0.744
0.740
0.758
0.790
0.774
0.760
0.770
0.770
0.758
0.746
0.744
0.746
0.740
0.726
0.724
0.722
0.720
0.716
0.714
0.710
0.718
0.734
0.734
0.726
0.728
0.758
0.780
0.776
0.766
0.762
0.780
0.790
0.786
0.766
0.752
0.760
0.762
0.762
0.748
0.754
0.782
0.800
0.816
0.788
0.778
0.790
0.786
0.768
0.744
0.740
0.734
0.734
0.712
0.700
0.696
0.690
0.696
0.748
0.766
0.790
0.784
0.816
0.802
0.780
0.768
0.794
0.770
0.770
0.774
0.792
0.814
0.796
0.762
0.750
0.770
0.772
0.778
0.784
0.764
0.770
0.892
0.916
0.830
0.800
0.778
0.812
0.784
0.780
0.738
0.720
0.724
0.762
0.808
0.786
0.764
0.780
0.818
0.810
0.774
0.762
0.762
0.758
0.750
0.740
0.726
0.720
0.714
0.714
0.718
0.728
0.768
0.800
0.762
0.752
0.748
0.748
0.742
0.740
0.748
0.748
0.724
0.702
0.690
0.682
0.692
0.762
0.758
0.732
0.726
0.708
0.698
0.698
0.698
0.742
0.980
0.838
0.778
0.830
1.060
0.868
0.782
0.766
0.748
0.738
0.732
0.720
0.724
0.750
0.790
0.818
0.768
0.722
0.712
0.746
0.780
0.764
0.756
0.862
1.048
0.998
0.822
0.764
0.720
0.702
0.794
0.832
0.850
1.198
1.056
0.936
0.904
0.932
0.892
0.826
0.794
0.786
0.768
0.766
0.770
0.768
0.828
0.848
0.772
0.730
0.686
0.684
0.650
0.632
0.626
0.618
0.614
0.606
0.602
0.602
0.600
0.600
0.590
0.582
0.572
0.564
0.560
0.554
0.552
0.548
0.546
0.546
0.540
0.538
0.534
0.536
0.532
0.532
0.526
0.526
0.530
0.538
0.550
0.556
0.588
0.654
0.822
0.778
0.686
0.650
0.650
1.134
1.012
0.894
1.046
1.046
0.956
0.826
0.922
1.060
0.852
0.772
0.790
1.114
0.998
0.820
0.782
1.166
1.020
0.866
0.790
0.798
0.996
0.878
0.784
0.810
0.842
0.848
0.794
0.796
0.858
0.826
0.794
0.784
0.832
0.822
0.772
0.762
0.742
0.718
0.736
0.756
0.768
0.916
0.870
0.868
0.836
0.864
1.044
0.912
0.806
0.806
0.894
0.884
0.816
0.836
0.956
0.908
0.814
0.816
0.868
0.842
0.790
0.792
0.854
0.860
0.816
0.804
0.852
0.856
0.822
0.788
0.812
0.928
0.974
0.920
0.846
0.856
0.900
0.874
0.816
0.816
0.826
0.830
0.798
0.772
0.790
0.820
0.828
0.782
0.776
0.774
0.772
0.762
0.760
0.750
0.724
0.740
0.746
0.766
0.806
0.802
0.768
0.762
0.768
0.792
0.768
0.762
0.778
0.794
0.792
0.732
0.720
0.764
0.926
0.830
0.820
0.810
0.882
0.830
0.790
0.770
0.790
0.790
0.772
0.744
0.738
0.740
0.754
0.762
0.754
0.756
0.830
0.890
0.854
0.816
0.796
0.858
0.876
0.894
0.826
0.826
0.866
0.902
0.850
0.820
0.782
0.814
0.850
0.908
0.842
0.844
0.886
0.916
0.906
0.854
0.826
0.894
0.966
0.868
0.822
0.804
0.858
0.888
0.882
0.794
0.786
0.832
0.846
0.830
0.758
0.736
0.748
0.892
0.972
0.928
0.910
1.322
1.142
0.882
0.856
0.918
0.852
0.804
0.798
0.864
0.860
0.808
0.812
0.884
0.902
0.844
0.810
0.810
0.838
0.866
0.822
0.768
0.738
0.730
0.814
0.866
1.260
1.128
0.924
0.926
1.060
0.940
0.824
0.834
0.794
0.748
0.726
0.748
0.876
1.256
1.078
0.936
1.012
1.118
0.944
0.876
0.910
1.038
0.946
0.798
0.768
0.800
0.976
1.032
0.952
1.046
1.228
1.104
0.904
0.928
0.954
0.954
0.958
0.940
0.998
0.972
0.896
0.854
0.902
0.926
0.922
0.870
0.882
1.006
0.914
0.854
0.860
0.922
0.982
0.868
0.828
0.912
0.902
0.904
0.838
0.830
0.878
0.896
0.844
0.820
0.832
0.888
1.006
0.916
0.836
0.774
0.770
0.764
0.824
0.828
0.862
1.018
1.034
0.910
0.892
0.954
0.890
0.824
0.822
0.876
0.906
0.850
0.824
0.906
0.924
0.844
0.818
0.882
0.886
0.840
0.806
0.788
0.814
0.814
0.772
0.772
0.834
0.928
0.874
0.830
0.904
0.962
0.900
0.864
0.882
1.004
1.008
0.974
0.844
0.866
1.204
1.060
0.898
0.862
0.984
0.992
0.846
0.848
0.856
0.924
0.900
0.866
0.842
0.900
0.906
0.838
0.800
0.792
0.786
0.768
0.774
0.796
0.806
0.842
0.908
0.856
0.852
0.876
0.868
0.814
0.802
0.846
0.834
0.862
0.860
0.868
0.868
0.870
0.840
0.814
0.836
0.804
0.746
0.744
0.746
0.856
0.854
0.838
0.814
0.834
0.890
0.816
0.758
0.742
0.752
0.748
0.730
0.724
0.736
0.716
0.688
0.666
0.652
0.750
1.276
0.872
0.792
1.296
1.166
0.978
0.844
0.840
0.988
0.924
0.810
0.792
0.828
0.820
0.778
0.768
0.778
0.802
0.782
0.764
0.772
0.772
0.796
0.772
0.776
0.838
0.806
0.764
0.748
0.758
0.834
0.828
0.804
0.814
0.888
0.848
0.890
0.864
0.924
1.024
0.894
0.844
0.872
0.876
0.842
0.802
0.792
0.808
0.814
0.788
0.790
0.798
0.812
0.786
0.768
0.766
0.778
0.770
0.760
0.770
0.780
0.754
0.738
0.738
0.758
0.818
0.788
0.780
0.804
0.830
0.802
0.788
0.786
0.814
0.856
0.808
0.986
0.920
0.854
0.852
0.866
0.864
0.828
0.790
0.788
0.840
0.816
0.770
0.774
0.808
0.808
0.768
0.766
0.774
0.794
0.776
0.776
0.790
0.842
0.834
0.804
0.802
0.832
0.852
0.822
0.826
0.908
0.910
0.858
0.828
0.886
0.894
0.868
0.826
0.822
0.892
0.922
0.878
0.848
0.860
1.042
0.966
0.900
0.850
0.884
0.918
0.924
0.876
0.858
1.126
1.020
0.878
0.836
0.930
0.958
0.876
0.804
0.806
0.848
0.828
0.796
0.768
0.810
0.914
0.902
0.840
0.818
0.892
0.872
0.854
0.802
0.782
0.786
0.788
0.756
0.726
0.708
0.708
0.720
0.738
0.778
0.770
0.756
0.784
0.788
0.770
0.754
0.770
0.778
0.762
0.750
0.750
0.756
0.738
0.734
0.768
0.806
0.782
0.766
0.776
0.786
0.786
0.758
0.768
0.762
0.756
0.748
0.746
0.780
0.806
0.804
0.778
0.770
0.774
0.790
0.766
0.754
0.746
0.752
0.748
0.734
0.730
0.740
0.750
0.730
0.720
0.722
0.750
0.766
0.746
0.746
0.778
0.784
0.766
0.756
0.762
0.814
0.810
0.784
0.762
0.778
0.798
0.792
0.772
0.776
0.818
0.834
0.826
0.796
0.792
0.840
0.868
0.822
0.788
0.790
0.858
0.862
0.858
0.806
0.804
0.826
0.838
0.818
0.750
0.712
0.670
0.658
0.702
0.716
0.686
0.676
0.668
0.668
0.648
0.636
0.628
0.610
0.602
0.604
0.592
0.590
0.576
0.570
0.562
0.562
0.558
0.550
0.552
0.552
0.550
0.542
0.544
0.564
0.588
0.600
0.602
0.662
0.796
0.810
0.768
0.770
0.936
1.138
1.014
0.810
0.802
1.164
1.098
0.822
0.804
1.202
1.100
0.836
0.846
1.218
1.010
0.794
0.808
1.236
0.998
0.786
0.866
1.224
0.872
0.786
0.868
0.978
0.864
0.862
0.972
0.948
0.840
0.908
0.932
0.862
0.824
0.790
0.800
1.002
0.876
0.934
1.280
1.190
0.852
0.916
0.966
0.840
0.944
1.026
0.880
0.868
1.276
1.168
0.838
0.804
0.890
0.960
0.854
0.846
0.910
1.254
0.948
0.944
1.138
0.970
0.878
0.954
1.006
0.934
0.884
0.868
0.844
0.778
0.736
0.742
1.008
1.378
1.170
1.042
1.300
1.134
0.890
0.898
1.254
1.078
0.842
0.878
1.108
1.006
0.846
0.838
0.956
0.962
0.906
0.836
0.926
1.020
0.932
0.840
0.880
0.882
0.850
0.828
0.886
1.194
0.944
0.858
1.054
1.064
0.890
0.856
0.970
0.954
0.888
0.864
0.912
0.898
0.828
0.848
0.886
0.850
0.814
0.940
1.012
0.902
0.850
0.990
1.068
0.916
0.852
0.990
1.014
0.930
0.866
0.938
1.038
0.946
0.894
0.818
0.952
0.944
0.872
0.838
1.008
1.086
0.928
0.846
0.936
0.994
0.914
0.880
0.808
0.844
0.944
0.888
1.008
1.384
1.142
0.922
1.052
1.116
0.912
0.872
1.076
1.098
0.912
0.850
0.880
1.158
1.042
0.880
0.830
1.008
1.114
0.930
0.842
0.976
1.114
0.978
0.872
0.954
1.130
1.024
0.852
0.816
0.932
0.914
0.872
0.798
0.834
0.976
1.032
0.898
0.906
1.150
1.024
0.852
0.850
1.250
1.084
0.842
0.836
1.042
1.054
0.882
0.872
1.242
1.164
0.886
0.858
1.012
0.948
0.840
0.848
1.014
0.966
0.848
0.822
0.942
1.002
0.916
0.846
0.880
1.042
1.018
0.898
0.816
0.944
1.078
0.942
0.832
0.834
1.094
1.060
0.850
0.830
0.996
1.026
0.850
0.828
0.996
1.128
0.890
0.816
0.938
0.978
0.836
0.804
0.856
1.000
0.898
0.814
0.848
0.986
1.008
0.854
0.822
1.094
1.064
0.880
0.810
0.870
1.046
0.918
0.826
0.882
1.276
1.090
0.850
0.872
1.040
1.046
0.846
0.834
1.238
1.126
0.892
0.844
0.970
0.948
0.872
0.894
1.266
1.084
0.834
0.854
1.044
1.012
0.840
0.830
1.000
1.076
0.920
0.816
0.858
0.984
0.920
0.836
0.894
1.092
0.968
0.836
0.830
0.940
0.950
0.832
0.800
0.866
1.052
0.990
0.846
0.858
0.986
0.942
0.842
0.816
0.966
1.134
0.884
0.806
0.900
1.030
0.938
0.844
1.256
1.224
0.886
0.812
0.970
0.962
0.844
0.820
0.930
1.088
0.882
0.820
0.962
1.066
0.886
0.810
0.908
0.986
0.932
0.844
0.894
1.246
0.940
0.822
0.944
1.196
0.944
0.824
0.932
1.092
0.918
0.826
0.934
1.170
0.974
0.824
0.854
1.066
1.002
0.846
0.858
1.116
1.144
0.864
0.834
1.032
1.046
0.890
0.824
0.952
1.050
0.898
0.824
0.884
1.042
0.936
0.844
0.928
1.146
1.010
0.814
0.830
1.072
1.064
0.862
0.832
1.286
1.192
0.938
0.818
0.938
1.242
0.880
1.098
1.344
0.952
0.914
1.238
1.134
0.860
0.882
1.024
0.952
0.836
0.872
1.112
0.994
0.846
0.880
1.148
0.974
0.822
0.862
0.956
0.992
0.850
0.826
0.976
1.056
0.880
0.830
0.986
1.114
0.916
0.840
0.964
1.066
0.926
0.830
0.976
1.084
0.866
0.832
0.962
1.022
0.850
0.844
1.010
1.048
0.856
0.880
0.984
0.928
0.840
0.902
1.022
0.940
0.826
0.846
0.988
0.996
0.868
0.862
1.130
1.060
0.858
0.876
1.026
1.042
0.852
0.830
1.004
1.078
0.894
0.840
1.008
1.148
0.932
0.844
0.984
1.144
0.888
0.856
1.052
1.104
0.878
0.850
1.130
1.060
0.916
0.834
0.920
1.166
0.960
0.844
0.938
1.070
0.944
0.840
0.900
1.088
0.974
0.854
0.912
1.134
1.010
0.862
0.912
1.072
0.998
0.856
0.896
1.044
0.994
0.860
0.868
1.194
0.956
0.808
0.796
0.950
1.294
0.998
0.874
1.242
1.184
0.880
0.856
1.086
1.086
0.890
0.880
1.176
1.096
0.868
0.864
1.118
1.108
0.894
0.872
1.142
1.114
0.882
0.874
1.032
0.990
0.850
0.828
0.990
1.146
0.890
0.938
1.148
0.988
0.852
0.890
1.030
0.978
0.862
0.936
1.080
0.916
0.838
0.890
0.944
0.888
0.848
0.970
1.122
0.962
0.848
0.902
1.070
0.910
0.848
0.930
1.118
0.932
0.840
0.952
1.114
0.924
0.842
0.924
1.112
0.944
0.856
0.954
1.078
0.904
0.840
0.954
1.198
0.946
0.836
0.910
1.026
0.872
0.858
1.072
1.052
0.878
0.984
1.066
0.908
0.844
0.904
0.996
0.858
0.828
0.924
1.078
0.932
0.852
0.958
1.058
0.880
0.838
0.942
1.042
0.906
0.866
0.952
1.190
0.924
0.834
0.936
1.038
0.860
0.840
1.090
0.998
0.856
0.872
1.012
0.976
0.854
0.880
1.074
0.974
0.838
0.840
0.908
0.954
0.864
0.862
1.082
1.038
0.850
0.864
1.058
0.980
0.836
0.854
1.052
1.006
0.852
0.900
1.070
1.054
0.868
0.886
1.006
0.952
0.848
0.886
1.026
0.982
0.864
0.958
1.006
0.874
0.840
0.964
1.100
0.890
0.840
1.052
1.066
0.868
0.868
1.120
0.944
0.852
0.910
1.124
1.000
0.866
0.938
1.104
0.900
0.870
0.998
1.054
0.870
0.860
0.994
1.040
0.854
0.814
0.976
1.084
0.878
0.836
0.970
1.114
0.908
0.848
0.982
1.178
0.896
0.854
1.032
1.114
0.878
0.856
1.042
1.084
0.872
0.844
0.938
1.028
0.872
0.870
1.062
1.084
0.900
1.022
1.168
0.926
0.880
0.990
1.074
0.872
0.874
0.986
0.994
0.858
0.824
1.010
1.060
0.894
0.862
1.066
1.054
0.860
0.850
0.882
0.908
0.838
0.812
0.914
1.162
0.912
0.870
1.108
1.070
0.868
0.924
1.050
0.946
0.850
0.882
1.036
0.920
0.842
0.916
1.028
0.884
0.846
0.912
1.030
0.888
0.824
0.930
1.048
0.892
0.870
1.118
1.114
0.894
0.834
0.958
1.020
0.856
0.846
1.314
1.036
0.806
0.790
0.910
1.286
0.908
0.912
1.332
1.094
0.870
1.002
1.044
0.892
0.812
0.872
0.952
0.848
0.832
0.948
1.022
0.860
0.846
1.018
1.038
0.876
0.832
0.954
1.064
0.882
0.842
0.948
1.056
0.872
0.838
0.986
1.016
0.846
0.830
0.964
1.018
0.852
0.842
0.944
0.976
0.848
0.840
0.982
1.042
0.864
0.870
0.974
0.928
0.836
0.878
1.116
0.998
0.866
0.938
1.080
0.904
0.854
0.926
1.162
0.988
0.832
0.878
1.054
0.984
0.862
0.954
1.174
1.020
0.854
0.914
1.038
0.898
0.854
0.928
1.010
0.898
0.844
0.910
1.032
0.988
0.852
0.860
1.070
1.034
0.842
0.844
1.050
1.048
0.840
0.834
0.998
0.912
0.866
0.926
1.044
0.904
0.816
0.856
1.298
0.990
0.822
0.880
1.318
0.960
0.878
1.042
1.098
0.890
0.848
0.970
0.984
0.828
0.828
0.992
0.948
0.850
0.900
0.968
0.936
0.860
0.950
1.044
0.904
0.844
0.916
1.046
0.958
0.856
0.902
1.080
0.968
0.852
0.902
1.094
0.958
0.852
0.856
0.944
0.970
0.856
0.896
0.946
0.886
0.822
0.846
1.018
0.970
0.864
0.868
1.038
1.106
0.894
0.868
1.030
1.010
0.844
0.816
0.766
0.734
0.698
0.676
0.684
0.840
0.856
0.760
0.724
0.726
0.710
0.720
0.732
0.720
0.796
0.916
0.860
0.790
0.760
0.760
0.860
0.838
0.818
0.896
1.242
0.970
1.040
1.114
1.072
0.860
0.896
1.088
0.990
0.844
0.938
1.252
1.068
0.868
0.802
0.754
0.722
0.702
0.712
1.368
0.940
0.904
1.338
1.184
0.948
1.126
1.206
0.944
0.894
1.048
1.118
0.950
0.886
1.188
1.174
0.986
0.906
1.152
1.120
0.948
0.892
1.110
1.096
0.888
0.960
1.114
1.020
0.850
0.914
1.008
0.936
0.878
0.998
1.220
0.994
0.894
1.088
1.066
0.910
1.146
1.246
1.042
0.914
1.172
1.174
0.902
0.898
1.026
0.938
0.886
1.068
1.092
0.918
0.856
1.040
1.000
0.854
0.818
0.952
1.042
0.902
0.858
0.960
1.066
0.962
0.874
1.034
1.074
0.938
0.870
1.030
1.034
0.914
0.834
0.938
1.092
0.976
0.894
1.046
1.182
0.996
0.866
0.966
1.058
0.906
0.858
0.994
1.062
0.908
0.832
0.918
1.046
0.948
0.862
0.912
1.146
0.994
0.834
0.842
0.998
1.064
0.880
0.930
1.210
1.050
0.866
0.912
1.038
0.956
0.882
0.914
1.026
0.904
0.854
0.992
1.056
0.886
0.900
0.998
0.954
0.838
0.862
1.056
1.000
0.888
0.876
0.970
0.940
0.856
0.878
1.004
1.050
0.878
0.876
0.982
1.018
0.870
0.874
1.068
1.074
0.898
0.904
1.102
0.972
0.846
0.880
1.032
0.952
0.854
0.906
0.978
0.906
0.840
0.916
1.116
0.932
0.842
0.900
1.024
0.910
0.876
0.960
1.024
0.872
0.896
1.102
1.106
0.898
0.840
0.906
0.980
0.856
0.908
1.410
1.060
0.890
1.154
1.024
0.870
0.946
1.044
0.880
0.828
0.888
0.938
0.820
0.836
1.014
1.040
0.870
0.834
0.900
1.016
0.878
0.870
1.250
1.108
0.902
1.050
1.158
0.890
0.842
1.054
1.098
0.868
0.892
0.968
0.996
0.856
0.828
0.932
0.996
0.856
0.848
1.030
0.998
0.866
0.922
1.084
0.938
0.848
0.894
0.970
0.888
0.836
0.900
1.120
0.906
0.850
1.012
1.152
0.906
0.914
1.196
1.060
0.878
0.918
1.000
0.944
0.844
0.948
1.126
0.922
0.846
0.916
1.014
0.942
0.836
0.866
1.034
0.970
0.850
0.864
1.090
1.002
0.852
0.850
1.018
1.070
0.874
0.834
1.002
1.014
0.858
0.834
1.010
1.056
0.864
0.856
1.042
0.988
0.852
0.872
1.014
0.950
0.858
0.900
1.088
0.896
0.816
0.852
1.064
0.898
0.834
0.830
0.946
0.956
0.830
0.864
0.970
0.936
0.840
0.890
1.094
0.972
0.858
0.884
1.022
1.038
0.860
0.840
1.000
1.050
0.848
0.848
1.026
1.052
0.892
0.850
1.026
1.184
0.894
0.872
1.036
1.008
0.852
0.884
1.054
1.016
0.858
0.876
1.110
1.036
0.844
0.846
0.980
1.004
0.850
0.840
0.966
1.124
0.916
0.828
0.942
1.260
0.934
0.844
0.986
1.054
0.876
0.884
0.986
1.038
0.860
0.862
0.962
0.988
0.848
0.858
0.996
0.916
0.838
0.866
1.038
0.964
0.874
0.850
1.006
0.990
0.860
0.854
1.016
1.036
0.874
0.898
1.142
1.054
0.860
0.878
1.136
1.022
0.844
0.880
1.006
0.974
0.858
0.850
1.088
1.032
0.876
0.886
1.068
0.974
0.854
0.880
1.046
0.980
0.852
0.926
1.116
1.024
0.860
0.902
1.088
0.982
0.866
0.910
1.002
1.002
0.854
0.868
1.106
1.036
0.860
0.852
0.940
0.952
0.830
0.862
1.020
0.982
0.864
0.990
1.010
0.882
0.860
1.062
1.060
0.892
0.850
0.982
1.084
0.918
0.834
0.908
1.106
0.884
0.862
1.092
1.138
0.890
0.872
1.042
1.122
0.862
0.814
0.850
0.954
0.856
0.868
1.024
1.134
0.896
1.028
1.108
0.888
0.860
1.028
1.080
0.880
0.864
1.006
1.090
0.870
0.874
1.094
0.944
0.844
0.910
1.062
0.894
0.822
0.906
0.966
0.938
0.856
0.984
1.180
1.002
0.870
0.950
1.194
0.954
0.858
0.964
1.170
0.932
0.848
0.998
1.174
0.932
0.864
0.968
1.078
0.882
0.828
0.918
1.026
0.922
0.844
0.956
1.172
0.926
0.812
0.844
0.912
1.108
0.910
0.884
1.040
1.294
0.964
0.870
1.118
1.120
0.976
0.826
0.814
0.760
0.730
0.694
0.670
0.680
0.674
0.676
0.666
0.280
0.376
0.656
0.646
0.630
0.618
0.608
0.610
0.600
0.582
0.590
0.572
0.564
0.562
0.558
0.556
0.548
0.546
0.542
0.546
0.546
0.550
0.570
0.608
0.614
0.602
0.602
0.638
0.642
0.628
0.618
0.618
0.614
0.618
0.616
0.618
0.614
0.614
0.624
0.628
0.682
0.724
0.710
0.698
0.746
0.786
0.758
0.732
0.718
0.706
0.702
0.696
0.708
0.860
0.770
0.800
0.936
0.908
0.838
0.786
0.882
1.004
0.918
0.794
0.758
0.734
0.762
0.772
0.798
0.850
0.838
0.788
0.824
0.894
0.838
0.914
1.062
1.040
0.860
0.858
0.938
0.930
0.870
0.784
0.756
0.726
0.724
0.720
0.764
1.114
1.258
1.034
0.842
0.800
0.744
0.710
0.680
0.794
1.272
1.178
0.932
1.256
1.172
0.962
0.964
1.112
1.040
0.822
0.766
0.732
0.738
0.832
0.858
1.364
1.100
0.848
0.776
0.758
0.722
0.724
0.984
0.838
1.124
1.148
1.048
0.890
1.050
0.974
0.898
0.834
1.102
1.054
0.946
0.830
0.906
1.134
0.998
0.878
0.964
1.114
0.914
0.776
0.740
0.702
0.684
0.736
0.726
0.734
1.424
1.234
0.988
1.092
1.106
0.978
0.840
0.928
1.000
0.940
0.836
0.900
0.958
0.918
0.840
0.876
0.974
0.974
0.890
0.940
1.074
1.000
0.898
0.930
1.134
1.146
0.980
0.922
1.142
1.076
0.948
0.948
0.972
0.986
0.902
0.876
1.040
1.066
0.960
0.892
0.982
0.966
0.876
0.804
0.814
0.984
1.044
0.944
0.914
1.182
1.194
0.970
0.908
0.968
0.958
0.876
0.872
0.950
0.970
0.858
0.918
1.040
1.010
0.904
0.900
1.120
1.034
0.904
0.870
1.010
1.062
0.904
0.822
0.884
0.986
0.986
0.880
0.922
1.020
1.008
0.920
0.856
0.914
1.000
0.974
0.876
0.952
0.966
0.930
0.882
0.932
0.958
0.946
0.864
0.982
1.012
0.974
0.858
0.834
0.938
0.980
0.884
0.854
0.970
0.988
0.938
0.856
0.892
0.950
0.954
0.880
0.878
0.932
0.940
0.912
0.858
0.940
1.066
0.932
0.826
0.948
1.052
0.932
0.818
0.874
1.370
1.110
0.926
1.006
1.058
0.996
0.868
0.934
0.982
1.038
0.910
0.922
1.070
1.038
0.894
0.900
0.988
1.028
0.946
0.898
1.004
1.004
0.994
0.892
0.906
0.968
1.038
0.952
0.880
1.054
1.046
0.928
0.886
0.942
1.010
0.934
0.848
0.918
0.930
0.934
0.824
0.876
1.054
1.018
0.930
0.992
1.110
1.016
0.902
0.864
0.916
0.922
0.848
0.934
1.106
1.074
0.934
0.976
1.086
1.008
0.846
0.936
1.062
1.048
0.942
1.082
1.164
1.052
0.974
1.010
1.056
0.936
0.920
0.988
1.028
0.914
0.982
1.130
1.058
0.902
0.918
0.972
0.924
0.936
0.906
0.876
0.862
0.914
1.356
1.202
0.988
1.066
1.146
1.008
0.882
0.996
1.050
0.984
0.946
0.932
0.978
0.886
0.848
0.916
0.886
0.828
0.786
0.766
0.822
0.926
0.900
1.314
1.182
0.988
0.946
1.010
0.966
0.896
0.900
1.020
1.180
0.956
0.946
1.108
1.114
0.958
0.990
1.026
1.008
0.906
0.984
1.154
1.112
0.960
0.968
1.104
1.070
0.920
0.910
1.010
0.950
0.898
1.042
1.144
1.020
0.870
0.882
0.932
0.934
0.896
0.956
1.154
1.070
0.938
0.996
1.020
1.022
0.926
0.936
1.010
1.086
0.940
0.956
1.050
1.050
0.902
0.938
0.960
1.064
0.930
0.942
1.030
1.044
0.972
0.946
1.064
1.030
0.922
0.994
1.080
0.982
0.894
0.980
0.998
0.912
0.898
1.014
0.994
0.920
0.926
0.988
0.984
0.892
0.944
1.020
0.986
0.906
0.906
0.992
1.034
0.938
0.962
0.972
0.970
0.924
1.020
1.134
0.996
0.996
1.086
1.010
0.864
0.842
0.842
0.922
0.944
0.914
1.040
1.228
1.036
0.920
0.982
0.976
0.880
0.950
1.026
0.948
0.894
0.994
1.132
1.046
0.912
1.030
1.028
0.942
0.930
1.154
1.064
0.930
1.054
1.100
0.990
0.944
1.062
1.030
0.922
0.970
1.044
1.014
0.888
0.976
1.048
1.000
0.894
0.940
0.982
0.956
0.884
0.954
1.092
1.012
0.886
0.966
0.998
0.942
0.890
0.882
0.916
0.926
0.860
0.924
0.976
0.954
0.906
1.018
1.046
0.950
0.916
1.016
0.986
0.888
0.904
0.904
0.912
0.916
0.994
0.990
0.984
0.916
0.972
1.092
0.972
0.854
0.868
0.958
0.984
0.944
1.050
1.090
1.060
0.922
0.968
0.966
0.988
0.900
0.912
0.968
1.004
0.924
0.990
1.090
1.004
0.898
0.956
0.978
0.974
0.904
0.952
1.052
1.018
0.892
0.934
0.982
0.930
0.876
0.962
1.042
1.008
0.918
1.008
1.020
0.926
0.874
0.898
0.906
0.776
0.748
0.728
0.702
0.706
0.692
0.740
0.786
0.778
0.800
0.764
0.756
0.756
0.796
0.794
0.866
0.966
1.018
0.900
0.964
1.092
1.074
0.948
1.162
1.130
1.090
0.930
0.960
1.234
1.142
0.970
1.094
1.198
1.074
0.916
0.978
1.084
0.980
0.872
0.928
1.042
0.944
0.882
1.020
1.032
0.934
0.896
0.946
0.954
0.828
0.764
0.734
0.702
0.690
0.724
0.800
1.364
1.010
1.228
1.192
1.014
1.030
1.128
1.002
0.886
1.000
0.978
0.960
0.914
1.114
1.088
0.950
0.990
1.160
1.108
0.960
0.952
1.088
1.044
0.910
0.902
0.986
1.008
0.928
1.000
1.110
1.022
0.890
0.992
1.032
0.930
0.842
0.896
1.188
1.038
0.900
1.022
1.118
0.980
1.002
1.000
1.008
0.894
0.974
1.048
1.014
0.846
0.796
0.752
0.742
0.748
0.736
0.760
0.810
0.792
0.812
0.846
0.838
1.088
1.102
0.920
1.092
1.142
1.052
0.938
1.068
1.170
1.054
0.966
1.122
1.138
1.018
1.076
1.136
0.958
0.976
1.152
1.078
0.900
0.940
1.248
1.038
0.888
1.074
1.110
0.950
0.950
1.036
1.084
0.934
1.042
1.154
1.026
0.904
1.022
1.084
0.954
1.068
1.092
0.956
0.888
1.022
1.058
0.932
0.894
1.028
1.134
0.988
0.994
1.118
1.046
0.900
0.934
1.052
0.998
0.918
1.008
1.028
0.942
0.864
0.956
1.022
0.966
0.916
0.962
1.096
0.992
0.900
0.964
1.042
0.998
0.866
1.030
1.110
0.922
0.896
1.202
1.150
0.956
1.028
1.180
1.042
0.942
1.020
1.028
0.910
0.992
1.074
0.950
0.858
0.960
1.050
1.002
0.876
0.934
1.036
0.950
0.874
0.954
0.966
0.900
0.872
0.926
0.948
1.018
0.956
1.104
1.116
0.966
0.932
1.112
1.074
0.944
1.018
1.088
0.966
0.910
1.048
1.048
0.944
0.928
1.082
1.044
0.914
0.980
1.092
1.002
0.918
1.034
1.120
1.010
0.890
0.910
0.968
0.992
0.930
0.994
1.078
1.012
0.912
1.010
1.026
0.970
0.916
1.004
1.030
0.932
0.876
0.984
1.106
0.948
1.020
1.076
0.996
0.894
1.050
1.028
0.932
0.900
1.000
1.040
0.912
0.874
1.028
1.006
0.934
1.002
1.078
0.988
0.912
1.030
0.942
0.850
0.844
0.968
1.032
0.920
0.966
1.188
1.076
0.890
0.958
1.008
0.934
0.992
1.072
1.054
0.924
1.012
1.112
0.972
0.874
0.962
1.026
0.954
0.904
0.990
1.002
0.942
0.896
1.060
1.018
0.922
0.942
1.052
1.034
0.906
0.978
1.028
0.998
0.904
1.038
1.062
0.926
0.906
0.972
0.986
0.898
0.988
1.046
1.000
0.888
0.978
1.034
0.884
0.876
0.988
0.956
0.880
0.980
1.066
1.012
0.910
1.010
1.064
0.950
0.936
1.032
0.992
0.894
1.006
0.970
0.962
0.934
1.048
1.154
0.984
1.006
1.134
1.008
0.904
0.992
1.084
0.954
0.908
1.002
1.006
0.928
0.952
1.112
1.050
0.966
1.022
1.050
0.954
0.918
0.926
0.916
0.876
0.976
1.094
1.018
0.876
0.966
0.956
0.882
0.902
1.020
0.992
0.908
0.876
0.988
0.972
0.904
0.944
1.072
1.046
0.934
1.010
1.120
1.026
0.922
1.032
1.036
0.936
0.904
0.976
0.986
0.896
0.928
1.018
0.994
0.888
0.924
0.966
0.900
0.862
0.964
1.076
0.932
0.918
0.998
1.020
0.914
0.924
0.984
0.996
0.920
1.038
1.074
0.996
0.882
0.938
0.982
0.968
0.896
0.970
1.010
0.956
0.886
0.918
0.968
0.932
0.880
0.954
1.018
0.958
0.886
0.992
1.098
0.952
0.960
1.066
1.078
0.944
0.970
1.018
1.004
0.890
0.952
1.010
0.948
0.908
1.038
1.056
0.918
0.952
1.104
1.048
0.912
1.140
1.158
0.948
0.938
1.034
0.968
0.896
0.998
1.086
0.970
0.908
1.018
1.062
0.958
0.892
0.948
0.992
0.894
0.912
1.036
0.976
0.910
0.888
0.942
0.930
0.856
0.922
0.986
0.922
0.894
0.938
0.974
0.928
0.926
0.994
0.994
0.898
0.908
0.940
0.976
0.910
0.990
1.066
1.060
0.930
1.004
1.088
0.992
0.916
1.054
1.108
0.974
0.890
0.980
1.022
0.948
0.872
0.938
1.088
1.018
0.916
1.030
1.078
0.984
0.952
1.084
1.028
0.906
0.914
0.970
0.952
0.892
1.010
1.036
0.920
0.946
1.014
0.976
0.906
0.914
0.960
0.968
0.902
0.954
1.070
0.980
0.894
1.000
1.042
0.942
0.920
1.038
1.090
0.946
0.916
0.984
1.024
0.922
1.016
1.112
0.956
0.902
0.974
0.988
0.910
0.894
0.960
0.972
0.934
0.980
0.998
0.916
0.848
0.900
0.982
0.940
0.888
0.970
1.042
1.004
0.906
1.016
1.062
0.980
0.892
0.944
1.066
1.000
0.926
0.994
1.078
1.034
0.910
0.982
1.124
1.024
0.908
0.984
1.030
0.974
0.896
0.950
1.012
0.944
0.878
0.992
1.052
0.928
0.936
1.070
1.062
0.916
0.866
0.924
1.034
1.034
0.958
0.952
1.076
1.042
0.950
0.988
1.030
0.932
0.906
0.992
1.010
0.942
0.972
1.054
0.970
0.898
0.954
1.032
0.974
0.950
0.992
0.982
0.898
0.978
1.086
0.942
0.876
0.930
0.964
0.890
0.946
1.016
0.980
0.884
0.998
1.034
0.958
0.998
1.050
0.944
0.880
0.992
1.030
0.902
0.918
1.014
0.944
0.908
0.978
1.000
0.914
0.898
0.978
1.044
0.886
0.910
0.960
0.954
0.900
1.002
1.066
0.990
0.900
0.956
0.998
0.964
0.918
1.012
1.110
0.904
0.880
0.988
1.176
0.976
1.158
1.154
0.964
1.058
1.056
0.900
0.910
1.064
1.020
0.924
1.002
1.090
0.978
0.918
0.970
0.942
0.912
0.926
0.912
1.012
1.004
0.930
1.424
1.206
0.928
1.014
1.048
0.908
0.916
1.000
0.952
0.878
0.952
1.010
0.940
0.892
0.960
0.988
0.916
0.910
0.962
1.048
0.922
0.956
1.072
0.990
0.920
1.014
1.068
0.924
0.968
1.030
0.926
0.904
1.050
1.092
0.926
0.934
0.948
0.932
0.888
0.972
0.962
0.886
0.958
1.064
0.994
0.890
0.932
1.054
0.968
0.884
1.020
1.062
0.946
0.956
1.024
1.054
0.928
1.006
0.976
0.924
0.858
0.916
0.982
0.926
0.872
0.982
1.078
0.956
0.890
1.008
1.018
0.974
0.994
1.050
0.970
0.908
0.988
1.012
0.920
0.876
0.994
1.096
0.974
0.878
0.924
1.022
0.972
0.898
0.996
1.028
0.948
0.952
0.984
1.010
0.938
0.998
1.082
0.974
0.904
1.016
1.090
0.984
0.922
0.990
1.078
0.954
0.982
1.098
1.014
0.886
0.966
1.034
0.926
0.876
0.914
0.976
0.968
0.906
1.012
1.044
0.960
0.890
1.012
1.028
0.932
0.948
1.068
1.064
0.934
0.958
1.014
1.022
0.940
0.982
1.056
1.016
0.936
0.996
1.014
0.942
0.876
0.946
1.050
0.942
0.878
0.978
1.060
1.024
0.896
0.974
1.054
0.972
0.924
1.090
1.084
0.938
0.926
1.090
1.078
0.916
0.968
1.062
0.944
0.864
0.924
1.004
0.906
0.848
0.934
1.062
0.934
0.888
0.956
0.962
0.970
0.896
0.882
1.062
1.116
0.956
1.028
1.116
0.964
1.044
1.072
0.936
0.910
0.982
1.016
0.934
0.894
0.984
1.044
0.934
0.924
1.008
0.970
0.878
0.930
0.962
1.018
0.928
0.980
1.064
0.956
0.920
1.060
1.058
0.904
0.902
1.008
1.022
0.902
0.934
1.084
1.060
0.950
0.998
1.006
0.984
0.904
0.978
1.026
0.972
0.906
0.914
0.808
0.762
0.742
0.690
0.664
0.664
0.700
1.016
0.934
0.878
1.096
1.108
0.960
0.920
1.042
1.052
0.948
0.936
0.984
1.076
0.934
1.024
1.240
1.126
0.928
0.972
0.990
0.930
0.896
1.004
1.088
0.996
0.896
1.076
1.046
0.908
0.972
1.046
0.946
0.962
1.144
1.018
0.874
0.944
0.990
0.942
1.008
1.094
0.996
0.924
1.006
1.122
0.950
0.870
1.022
1.070
0.976
0.980
1.184
1.108
0.954
1.020
1.096
0.986
0.912
0.982
1.060
0.966
0.954
1.044
0.976
0.892
0.884
1.374
1.154
0.976
1.096
1.084
0.982
0.948
1.018
1.004
0.918
0.918
1.030
1.038
0.940
0.922
1.072
1.088
0.928
1.094
1.098
0.950
0.892
0.970
0.994
1.010
0.916
0.980
1.240
0.994
0.884
0.800
0.768
0.832
1.076
0.918
1.430
1.208
1.032
1.066
1.090
0.922
0.972
1.062
1.014
0.888
0.984
1.006
0.932
0.892
0.918
1.014
0.918
1.018
1.198
1.120
0.942
1.012
1.150
0.952
0.992
1.064
0.980
0.936
1.038
1.090
0.956
0.966
1.010
0.954
0.970
1.028
1.046
0.906
0.888
0.938
0.984
0.860
0.914
1.076
1.050
0.918
0.970
1.028
0.920
0.924
1.084
0.978
0.846
0.920
0.996
0.978
0.946
1.262
1.206
1.006
1.106
1.084
0.930
0.906
0.976
1.044
0.956
0.954
1.042
0.998
0.932
0.962
1.002
0.998
0.904
1.088
1.112
0.964
0.888
1.004
1.032
0.948
0.966
1.016
0.988
0.922
0.934
1.036
0.970
0.910
1.038
1.092
0.940
0.940
1.016
0.960
0.904
1.024
1.104
0.974
0.964
1.040
1.064
0.902
0.960
1.000
0.958
0.902
1.074
1.036
0.912
0.820
0.772
0.726
0.678
0.658
0.664
0.798
0.768
0.862
1.046
0.958
1.018
1.100
1.064
0.832
0.804
0.892
1.092
0.966
1.348
1.246
0.984
1.086
1.124
0.930
0.876
1.148
0.940
0.880
1.052
1.090
0.920
0.960
1.036
0.962
0.872
0.962
1.132
0.956
0.918
1.078
1.196
0.994
0.992
1.122
1.072
0.976
1.214
1.146
0.994
1.032
1.064
0.960
0.912
1.028
1.014
0.880
0.918
1.018
0.988
0.890
0.978
1.074
0.916
0.978
0.994
1.040
0.938
1.028
1.102
0.958
0.880
0.964
1.020
0.928
0.890
0.982
1.064
0.908
0.962
1.096
0.850
0.828
0.878
1.020
0.942
1.460
1.322
1.020
1.068
1.080
0.928
0.846
0.936
1.056
1.016
0.938
1.256
1.186
1.022
1.162
1.128
0.926
1.008
1.036
0.910
0.930
1.022
1.080
0.922
0.956
1.038
0.992
0.894
0.944
1.012
0.972
0.884
0.952
1.066
1.004
0.894
0.934
0.908
0.916
0.882
0.924
0.958
0.952
0.946
1.018
1.084
1.022
0.950
1.088
1.108
0.976
1.018
1.086
1.020
0.940
1.046
1.154
1.012
0.882
0.938
1.044
0.952
0.870
1.026
1.046
0.946
0.978
1.052
0.992
0.886
0.948
1.034
0.932
0.938
1.132
1.086
0.938
0.944
1.028
0.998
0.918
1.152
1.162
0.912
0.958
0.936
0.912
1.062
1.216
0.984
1.018
1.186
1.022
0.972
1.034
1.038
0.916
0.966
1.052
1.038
0.914
0.998
1.086
1.020
0.950
0.968
0.974
0.884
0.932
0.972
1.012
0.920
0.976
1.026
0.968
0.922
0.946
0.954
0.924
0.892
0.962
1.078
1.046
0.934
1.060
1.016
0.936
0.908
1.060
1.064
0.924
0.974
1.008
0.936
0.900
0.990
1.078
0.968
0.912
1.026
1.094
0.986
0.916
1.018
1.048
0.966
0.930
1.046
1.086
0.960
1.002
1.040
0.944
0.920
1.030
1.010
0.920
0.918
1.062
1.032
0.928
1.064
1.088
1.048
0.940
0.932
0.994
0.944
0.888
0.998
1.098
0.978
0.934
1.072
1.114
0.900
0.888
0.960
1.070
0.974
1.098
1.172
0.982
1.072
1.052
0.938
0.904
0.972
0.998
0.926
0.962
1.024
1.014
0.918
0.960
1.090
1.006
0.892
0.978
1.044
0.998
0.898
0.920
0.920
0.878
0.908
1.046
1.066
0.976
1.056
1.162
0.966
0.904
1.014
1.068
0.920
0.868
0.944
1.014
0.906
0.952
1.012
1.056
0.946
1.008
1.112
1.020
0.882
0.928
0.970
0.992
0.926
0.928
0.994
0.922
0.908
0.968
1.050
0.940
0.880
0.948
1.040
0.930
0.876
0.998
1.056
0.914
0.892
0.984
1.030
0.988
0.998
1.164
1.058
0.932
0.980
1.026
1.020
0.924
0.964
1.010
0.956
0.918
1.070
1.046
0.906
0.890
0.934
0.984
0.936
0.928
1.022
1.010
0.880
0.946
1.038
0.956
0.924
1.084
1.102
0.972
1.034
1.078
0.994
0.912
1.022
1.042
0.944
0.964
1.194
1.092
0.894
0.884
0.954
0.974
0.898
1.094
1.182
1.010
1.006
1.158
1.052
0.904
0.926
0.968
1.014
0.944
0.906
0.942
1.008
0.904
0.928
1.008
1.038
0.916
1.010
1.022
0.928
0.958
1.000
0.988
0.894
0.972
1.014
0.986
0.900
0.966
1.022
0.948
0.876
0.990
1.018
0.920
0.904
1.010
1.044
0.930
0.926
1.060
1.012
0.950
0.992
1.068
0.990
0.898
0.966
0.980
0.864
0.888
0.938
0.978
0.914
0.932
1.058
1.014
0.926
1.022
1.028
1.026
0.900
0.966
1.094
1.022
0.924
1.026
1.076
0.988
0.900
0.986
0.970
0.932
1.046
1.086
0.980
0.992
1.080
1.068
0.924
0.980
1.084
1.016
0.882
0.952
1.002
0.922
0.900
1.050
1.050
0.946
0.926
1.000
1.040
0.926
0.976
1.034
0.946
0.876
0.950
0.976
0.942
0.890
0.896
0.988
0.940
0.908
1.000
1.108
0.970
0.980
1.042
0.988
0.902
0.952
1.024
0.988
0.932
1.002
1.044
0.970
0.862
0.922
0.946
0.928
0.896
0.966
1.086
0.934
0.954
1.118
1.052
0.934
1.056
1.014
0.914
0.894
0.978
1.080
0.954
0.938
1.150
1.062
0.924
0.972
1.110
1.034
0.932
1.072
1.008
0.906
0.946
1.002
0.968
0.910
0.970
1.074
0.960
0.914
0.972
1.028
0.940
0.918
1.022
1.012
0.906
1.010
1.034
0.962
0.892
0.958
1.000
0.920
0.878
1.082
1.022
0.942
0.920
1.034
1.084
0.926
1.000
1.094
1.036
0.950
1.046
1.000
0.932
1.012
1.010
0.980
0.902
0.996
1.094
1.046
0.908
1.002
1.078
0.946
0.912
1.000
1.144
0.936
0.908
0.994
1.040
0.960
1.150
1.220
0.954
0.808
0.790
0.748
0.704
0.680
0.692
0.758
0.730
0.694
0.704
0.712
0.704
0.684
0.676
0.660
0.652
0.646
0.666
0.724
0.728
0.776
0.820
0.822
0.766
0.776
0.924
0.952
0.818
0.756
0.730
0.750
0.868
0.848
0.836
1.074
0.920
0.832
0.846
1.004
0.950
0.848
1.000
0.990
0.866
0.812
0.768
0.720
0.682
0.698
1.028
0.962
0.884
1.272
1.136
0.948
0.990
0.996
0.852
0.850
0.968
1.080
0.914
0.894
0.966
0.868
0.802
0.774
0.790
1.408
1.138
0.980
1.272
1.122
0.904
0.982
0.980
0.982
0.878
0.952
1.008
0.974
0.874
0.820
0.802
0.792
0.922
1.134
1.046
0.960
1.254
1.122
0.936
0.954
1.010
0.920
0.926
1.150
1.062
0.916
1.024
1.120
1.008
0.880
0.930
0.902
0.852
0.776
0.778
0.802
0.792
0.902
1.042
0.958
1.302
1.140
0.950
1.106
1.034
0.834
0.858
0.902
0.992
0.930
1.186
1.182
0.934
0.864
0.928
1.010
0.846
0.850
1.014
1.074
0.948
0.910
0.998
0.984
0.912
0.810
0.768
0.728
0.672
0.732
1.388
1.186
1.134
1.226
1.054
0.986
1.082
1.052
0.912
1.032
1.018
0.882
0.788
0.778
1.004
1.190
0.952
1.338
1.222
0.962
1.064
1.012
0.962
0.828
0.922
1.064
0.994
0.888
1.052
1.122
0.954
0.888
0.940
0.934
0.840
0.870
1.002
1.070
0.922
1.012
1.092
1.050
0.850
0.884
1.010
1.002
0.910
1.258
1.096
0.860
0.888
1.060
0.980
0.880
0.988
1.020
0.870
0.858
0.914
0.998
0.868
0.802
0.770
0.746
0.738
0.794
1.098
1.114
0.936
1.142
1.088
0.932
1.024
1.070
0.922
0.890
0.994
1.088
0.956
0.936
1.262
1.128
0.936
1.006
1.084
0.854
0.780
0.774
0.868
1.112
0.980
0.976
1.372
1.146
0.924
0.910
0.938
0.882
0.976
0.870
0.930
0.882
0.988
1.018
0.882
0.848
0.882
1.120
1.070
0.940
1.068
1.114
0.930
0.904
0.892
0.954
0.882
0.966
1.000
0.938
0.844
0.840
0.880
0.904
0.854
0.912
0.824
0.792
0.800
0.934
1.008
0.886
0.904
0.898
0.908
0.812
0.818
0.854
0.836
0.770
0.738
0.722
0.788
0.902
0.932
1.076
1.004
0.990
1.204
1.030
0.884
0.876
0.836
0.798
0.846
0.942
0.954
0.892
1.024
0.922
0.830
0.802
0.780
0.816
0.842
0.864
0.896
0.962
0.906
0.872
0.952
0.912
0.832
0.806
0.842
0.906
0.860
0.846
0.894
0.858
0.818
0.818
0.846
0.856
0.786
0.782
0.790
0.812
0.786
0.802
0.872
0.880
0.818
0.844
0.848
0.844
0.828
0.872
0.862
0.794
0.782
0.808
0.800
0.766
0.760
0.756
0.758
0.776
0.750
0.760
0.762
0.758
0.752
0.766
0.766
0.724
0.704
0.676
0.660
0.716
0.836
0.912
1.036
0.936
0.874
0.934
0.918
0.844
0.846
0.846
0.832
0.790
0.778
0.766
0.776
0.762
0.804
0.852
0.834
0.792
0.776
0.778
0.760
0.742
0.740
0.760
0.780
0.786
0.786
0.810
0.828
0.802
0.808
0.856
0.850
0.836
0.868
0.896
0.866
0.828
0.884
0.928
0.864
0.824
0.880
0.920
0.926
0.860
0.894
0.944
0.904
0.854
0.836
0.864
0.920
0.864
0.850
0.926
0.890
0.840
0.856
0.888
0.964
0.870
0.860
0.902
0.914
0.882
0.848
0.874
0.890
0.886
0.806
0.786
0.848
0.854
0.838
0.790
0.768
0.772
0.886
0.884
0.822
0.912
0.972
0.962
0.862
0.866
0.856
0.824
0.806
0.814
0.830
0.800
0.830
0.840
0.824
0.818
0.856
0.860
0.836
0.840
0.838
0.820
0.834
0.842
0.846
0.826
0.860
0.906
0.910
0.854
0.848
0.924
0.920
0.858
0.822
0.840
0.816
0.784
0.776
0.780
0.776
0.754
0.740
0.744
0.740
0.734
0.732
0.744
0.764
0.826
0.778
0.764
0.786
0.798
0.792
0.778
0.848
0.826
0.796
0.808
0.854
0.836
0.804
0.784
0.766
0.734
0.722
0.716
0.724
0.702
0.672
0.672
0.692
0.682
0.658
0.644
0.638
0.626
0.614
0.604
0.590
0.586
0.578
0.576
0.570
0.566
0.562
0.556
0.556
0.550
0.546
0.538
0.534
0.526
0.528
0.524
0.520
0.516
0.520
0.526
0.552
0.588
0.622
0.632
0.626
0.718
0.788
0.756
0.738
0.714
0.790
0.862
0.778
0.770
0.888
0.914
0.800
0.794
0.986
0.914
0.814
0.838
0.906
0.858
0.816
0.896
0.956
0.834
0.808
0.892
0.932
0.838
0.820
0.956
1.016
0.846
0.838
0.874
0.868
0.816
0.842
0.916
0.820
0.828
0.856
0.832
0.790
0.814
0.844
0.820
0.852
0.886
0.834
0.848
0.910
0.880
0.810
0.830
0.834
0.790
0.804
0.830
0.856
0.846
0.816
0.870
0.862
0.856
0.804
0.796
0.794
0.792
0.784
0.804
0.832
0.838
0.818
0.848
0.838
0.808
0.794
0.828
0.904
0.874
0.892
0.898
0.830
0.834
0.880
0.922
0.924
0.844
0.850
0.908
0.804
0.772
0.778
0.814
1.020
1.014
1.008
1.058
1.096
0.972
0.838
0.872
0.904
0.868
0.840
0.842
0.964
0.922
0.840
0.820
0.846
0.802
0.798
0.776
0.796
0.846
0.876
0.808
0.818
0.830
0.818
0.826
0.786
0.812
0.818
0.834
0.824
0.852
0.912
0.876
0.796
0.766
0.800
0.834
0.820
0.794
0.810
0.856
0.910
0.850
0.916
0.884
0.844
0.852
0.866
0.842
0.802
0.820
0.846
0.814
0.800
0.842
0.858
0.804
0.802
0.824
0.826
0.798
0.806
0.802
0.780
0.788
0.814
0.808
0.784
0.792
0.798
0.772
0.784
0.798
0.788
0.804
0.812
0.800
0.784
0.790
0.806
0.784
0.792
0.814
0.806
0.788
0.794
0.778
0.760
0.734
0.724
0.730
0.768
0.784
0.762
0.776
0.788
0.768
0.752
0.752
0.758
0.744
0.740
0.742
0.748
0.732
0.730
0.736
0.740
0.732
0.738
0.756
0.770
0.760
0.766
0.782
0.772
0.754
0.758
0.764
0.770
0.748
0.758
0.760
0.790
0.774
0.784
0.804
0.812
0.786
0.800
0.786
0.768
0.760
0.768
0.776
0.772
0.764
0.780
0.778
0.758
0.768
0.760
0.746
0.748
0.742
0.714
0.682
0.652
0.678
1.410
0.854
0.800
1.018
0.842
0.764
0.814
0.996
0.852
0.808
0.880
0.846
0.794
0.788
0.790
0.766
0.754
0.762
0.756
0.744
0.742
0.754
0.764
0.770
0.760
0.770
0.790
0.782
0.806
0.814
0.786
0.792
0.828
0.810
0.788
0.792
0.826
0.796
0.768
0.770
0.770
0.784
0.784
0.784
0.814
0.822
0.794
0.790
0.824
0.816
0.792
0.800
0.792
0.786
0.776
0.778
0.778
0.770
0.752
0.754
0.784
0.774
0.798
0.826
0.926
0.926
0.834
0.794
0.800
0.808
0.840
0.798
0.820
0.902
0.872
0.822
0.846
0.920
0.878
0.898
0.818
0.778
0.798
1.056
0.978
0.902
0.834
0.890
1.000
0.918
0.816
0.796
0.800
0.800
0.780
0.782
0.802
0.818
0.792
0.794
0.786
0.780
0.760
0.750
0.764
0.776
0.760
0.752
0.780
0.794
0.820
0.812
0.786
0.766
0.756
0.756
0.770
0.778
0.774
0.776
0.810
0.794
0.782
0.770
0.766
0.786
0.784
0.764
0.766
0.770
0.782
0.762
0.748
0.740
0.756
0.764
0.780
0.760
0.744
0.764
0.758
0.750
0.736
0.744
0.758
0.762
0.748
0.730
0.726
0.716
0.702
0.696
0.692
0.694
0.708
0.732
0.736
0.730
0.730
0.724
0.726
0.712
0.710
0.716
0.772
0.740
0.718
0.692
0.674
0.646
0.640
0.780
1.130
0.918
1.074
1.000
0.814
0.852
0.920
0.884
0.798
0.786
0.798
0.806
0.784
0.788
0.820
0.824
0.784
0.770
0.766
0.760
0.744
0.740
0.748
0.752
0.756
0.748
0.760
0.764
0.770
0.776
0.784
0.792
0.772
0.780
0.778
0.758
0.750
0.772
0.776
0.772
0.760
0.776
0.776
0.766
0.746
0.740
0.736
0.744
0.744
0.742
0.756
0.768
0.764
0.746
0.760
0.768
0.760
0.746
0.742
0.716
0.714
0.714
0.732
0.760
0.742
0.750
0.772
0.784
0.774
0.780
0.778
0.772
0.760
0.772
0.772
0.762
0.762
0.760
0.744
0.742
0.748
0.764
0.752
0.756
0.772
0.782
0.768
0.768
0.780
0.776
0.768
0.750
0.738
0.734
0.732
0.730
0.730
0.772
0.818
0.804
0.754
0.756
0.764
0.754
0.740
0.746
0.738
0.732
0.724
0.728
0.730
0.724
0.722
0.726
0.724
0.722
0.734
0.736
0.742
0.740
0.752
0.762
0.752
0.756
0.756
0.754
0.738
0.736
0.734
0.738
0.734
0.734
0.736
0.744
0.736
0.740
0.738
0.728
0.722
0.722
0.720
0.724
0.720
0.722
0.724
0.724
0.720
0.714
0.698
0.688
0.688
0.678
0.660
0.690
0.882
0.824
0.872
1.284
0.996
0.800
0.802
0.840
0.768
0.736
0.724
0.678
0.686
0.772
0.798
0.854
1.066
0.920
0.856
0.914
0.990
0.882
0.826
0.846
0.864
0.832
0.824
0.864
0.864
0.816
0.802
0.828
0.868
0.834
0.818
0.846
0.836
0.810
0.804
0.818
0.812
0.788
0.782
0.786
0.808
0.792
0.814
0.850
0.816
0.816
0.860
0.868
0.822
0.854
0.892
0.916
0.848
0.826
0.872
0.888
0.812
0.818
0.804
0.812
0.788
0.784
0.814
0.822
0.802
0.780
0.786
0.786
0.790
0.762
0.756
0.762
0.768
0.760
0.752
0.762
0.786
0.796
0.766
0.760
0.752
0.730
0.710
0.718
0.724
0.732
0.802
0.786
0.770
0.742
0.720
0.692
0.634
0.604
0.590
0.576
0.570
0.562
0.554
0.550
0.544
0.542
0.534
0.534
0.524
0.524
0.518
0.516
0.514
0.512
0.514
0.512
0.510
0.506
0.500
0.496
0.494
0.488
0.486
0.486
0.508
0.558
0.612
0.668
0.646
0.594
0.576
0.574
0.572
0.576
0.586
0.614
0.638
0.696
0.660
0.662
1.118
0.814
0.868
1.106
1.016
0.772
0.724
0.764
0.788
0.826
1.334
1.266
1.058
0.794
0.810
1.202
1.108
0.824
0.816
0.788
0.752
0.726
0.710
0.758
1.284
1.004
0.816
0.752
0.714
0.684
0.654
0.638
0.624
0.618
0.620
0.692
1.052
1.058
0.984
1.212
1.192
1.130
0.930
0.812
1.200
1.104
0.938
0.816
1.090
1.006
0.820
0.776
0.860
1.010
0.838
0.810
0.936
1.000
0.914
0.834
0.846
0.978
0.874
0.842
0.786
0.904
0.986
0.904
0.866
0.854
0.982
0.908
0.848
0.820
0.924
0.988
0.858
0.840
0.974
0.928
0.820
0.772
0.772
0.822
0.932
0.874
0.818
0.866
1.074
0.934
0.820
0.790
0.858
0.872
0.804
0.774
0.794
0.902
0.868
0.772
0.748
0.726
0.754
0.794
0.728
0.746
0.916
0.844
0.908
1.218
1.000
0.826
0.798
0.880
0.922
0.848
0.888
1.220
1.124
0.892
0.832
0.952
1.062
0.932
0.814
0.808
0.946
1.016
0.920
0.818
0.816
0.910
0.944
0.850
0.816
0.838
0.950
0.888
0.802
0.784
0.900
0.914
0.836
0.806
0.834
0.938
0.846
0.796
0.810
0.838
0.800
0.772
0.764
0.798
0.794
0.760
0.738
0.718
0.764
0.900
0.914
0.842
0.882
1.060
0.954
0.834
0.806
0.802
0.872
0.844
0.830
0.806
0.802
0.856
0.860
0.812
0.804
0.818
0.846
0.808
0.782
0.774
0.796
0.810
0.794
0.780
0.772
0.796
0.830
0.792
0.786
0.766
0.838
0.900
0.862
0.820
0.830
0.960
0.898
0.832
0.818
0.862
0.880
0.844
0.826
0.858
0.922
0.978
0.848
0.824
0.864
0.904
0.850
0.788
0.776
0.798
0.820
0.806
0.782
0.770
0.802
0.820
0.750
0.742
0.744
0.968
1.030
0.938
0.924
1.060
1.086
0.948
0.840
0.848
0.970
0.866
0.782
0.736
0.706
0.676
0.644
0.662
1.298
1.044
0.916
1.316
1.176
1.068
0.870
0.870
0.936
0.916
0.866
0.892
1.034
1.122
0.914
0.932
1.112
0.974
0.840
0.866
1.324
1.118
0.880
0.912
1.090
0.932
0.818
0.794
0.894
1.054
0.954
0.928
1.292
1.160
0.880
0.832
0.958
1.046
0.960
0.890
0.958
1.054
0.948
0.876
0.942
0.974
0.928
0.842
0.812
0.886
0.954
0.908
0.836
0.834
0.908
0.962
0.866
0.832
0.796
0.780
0.764
0.782
0.836
1.090
1.058
0.922
0.886
1.008
1.136
0.924
0.818
0.806
0.894
0.956
0.906
0.850
0.854
0.972
1.120
1.006
0.868
0.854
1.002
0.948
0.862
0.824
0.856
0.892
0.834
0.818
0.826
1.030
1.028
0.854
0.812
0.806
0.862
0.906
0.826
0.838
1.090
1.188
0.948
0.834
0.828
0.880
0.912
0.840
0.814
0.834
1.014
0.924
0.820
0.820
0.894
0.916
0.836
0.772
0.748
0.812
0.826
0.836
0.830
0.894
1.034
1.016
0.864
0.834
0.938
0.894
0.846
0.800
0.802
0.862
0.844
0.786
0.786
0.812
0.846
0.852
0.808
0.762
0.810
0.966
0.974
0.866
0.844
0.986
1.004
0.884
0.824
0.826
0.854
0.838
0.786
0.762
0.778
0.816
0.806
0.794
0.802
0.892
0.914
0.858
0.818
0.824
0.856
0.874
0.800
0.794
0.800
0.866
0.852
0.830
0.838
0.906
0.926
0.864
0.822
0.826
0.870
0.906
0.818
0.782
0.782
0.780
0.732
0.704
0.680
0.658
0.640
0.626
0.648
0.776
0.826
1.096
0.950
0.896
1.052
1.164
0.944
0.816
0.868
0.986
0.876
0.806
0.804
0.834
0.768
0.736
0.726
0.784
1.256
1.084
0.890
1.050
1.180
1.062
0.816
0.764
0.730
0.916
0.984
0.914
1.338
1.324
0.988
1.052
1.298
1.128
0.834
0.790
0.752
0.812
0.876
0.914
1.368
1.304
0.970
1.100
1.048
0.876
0.826
0.876
1.008
0.968
0.862
0.886
0.910
1.046
0.904
0.866
0.914
0.970
0.924
0.854
0.822
0.822
0.856
0.840
0.802
0.766
0.738
0.706
0.668
0.646
0.630
0.618
0.606
0.598
0.592
0.588
0.584
0.570
0.574
0.562
0.568
0.560
0.548
0.544
0.542
0.200
0.336
0.526
0.366
0.684
0.516
0.512
0.510
0.506
0.502
0.506
0.512
0.546
0.586
0.616
0.604
0.636
0.992
1.034
0.950
0.750
0.762
1.156
1.026
0.868
0.784
0.866
1.410
1.306
1.064
0.836
0.798
1.314
1.190
1.030
1.114
1.242
0.926
0.770
0.850
1.348
1.242
0.998
1.294
1.168
1.008
0.822
0.918
1.280
1.198
0.850
0.892
1.374
1.214
1.004
0.946
0.992
0.950
0.872
1.112
1.008
0.912
0.838
0.884
0.916
0.884
0.804
0.782
0.854
0.964
0.982
0.928
1.392
1.220
0.970
1.032
1.086
1.016
0.850
0.974
1.094
1.142
0.960
0.990
1.284
1.084
0.956
1.314
1.190
0.902
0.938
1.056
0.896
0.834
1.068
1.186
0.920
0.896
1.002
1.084
0.904
0.874
1.048
1.006
0.868
0.942
0.958
1.042
0.924
0.990
1.140
0.952
0.870
0.938
0.984
0.904
0.878
0.986
1.022
0.940
0.840
0.840
0.912
0.948
0.846
0.848
0.966
1.246
1.060
0.870
0.964
0.992
0.968
0.896
1.020
1.112
0.918
0.848
0.946
0.964
0.902
0.850
1.236
1.166
0.952
0.892
1.202
1.164
1.016
0.860
1.192
1.050
1.086
0.916
0.914
1.044
1.060
1.118
0.982
1.054
1.022
0.932
0.844
0.884
0.980
0.904
0.814
0.816
0.866
0.968
0.878
0.856
1.074
1.144
0.862
0.782
0.762
0.768
0.868
0.854
0.860
1.312
1.004
0.840
0.952
1.036
0.980
0.952
1.116
1.046
0.938
1.034
1.256
1.096
0.880
0.970
0.874
0.850
0.794
0.836
1.004
1.270
1.042
1.276
1.220
0.930
0.926
1.012
1.056
0.910
0.846
0.874
0.888
0.856
0.930
1.058
1.042
0.914
0.996
1.002
0.888
0.866
0.876
0.892
0.840
0.864
0.946
0.982
0.880
0.916
0.968
1.010
0.894
0.952
0.964
0.974
0.980
1.024
1.166
1.032
1.146
1.382
1.150
1.020
1.342
1.190
1.066
0.924
1.360
1.262
0.882
0.822
0.902
1.380
1.142
0.914
1.124
1.150
0.942
0.828
0.826
0.838
0.878
0.830
0.848
0.962
0.964
0.902
0.890
1.044
0.964
0.872
0.944
1.004
0.898
0.840
0.940
0.960
0.914
0.838
0.870
0.976
1.116
0.952
1.018
1.134
1.000
0.890
0.856
0.810
0.752
0.756
1.422
1.098
0.916
1.270
1.070
0.908
1.024
1.040
0.898
0.904
0.998
0.904
0.846
0.966
1.070
0.936
0.842
0.972
0.988
0.886
0.888
1.060
1.034
0.896
0.904
1.112
1.046
0.880
0.824
0.858
0.884
1.030
0.946
1.340
1.166
0.902
0.942
0.948
0.878
0.862
1.062
1.030
0.966
0.898
1.148
0.962
0.854
0.874
0.918
0.904
0.906
1.256
1.000
0.856
1.022
0.988
0.872
0.820
0.850
1.464
1.310
0.960
1.028
1.060
0.876
0.830
0.880
0.874
0.818
0.816
0.898
0.970
0.890
0.848
0.912
0.952
0.906
0.856
0.928
0.954
0.922
0.848
0.882
0.864
0.910
0.862
0.878
1.352
1.084
0.894
0.888
0.960
0.970
0.878
0.930
1.176
0.966
0.864
0.900
0.922
0.962
0.852
0.928
0.968
0.952
0.912
0.934
0.984
0.962
0.896
1.050
0.988
0.898
0.804
0.814
1.452
1.260
0.940
1.098
1.144
0.948
0.906
1.036
1.082
0.888
0.804
0.808
0.976
1.354
1.062
1.120
1.324
1.088
0.886
0.922
0.988
0.970
0.930
0.888
1.400
1.242
1.208
0.918
1.322
1.220
0.964
1.314
1.236
0.990
0.880
0.884
0.994
1.164
0.942
1.352
1.230
0.964
0.870
0.992
1.272
0.966
0.890
1.006
1.014
0.882
0.870
0.988
1.158
0.876
0.876
0.960
0.930
0.840
0.848
0.856
0.856
0.822
0.866
0.986
0.880
0.916
0.896
0.884
0.846
0.870
0.882
0.846
0.894
0.934
0.852
0.904
0.930
0.896
0.866
0.936
1.026
0.902
0.878
0.906
0.866
0.824
0.864
0.844
0.834
0.788
0.820
1.422
1.090
1.040
1.224
1.050
0.900
0.986
1.028
1.000
0.874
1.312
1.064
0.952
0.962
0.876
1.428
1.192
1.038
0.908
1.066
1.182
1.094
0.894
0.906
0.970
0.968
0.962
0.972
1.332
1.202
0.896
1.060
1.030
1.182
1.110
0.872
0.826
0.954
1.074
0.954
1.038
1.102
0.976
0.890
1.008
0.978
0.874
0.894
0.894
0.866
0.790
0.770
0.734
0.794
1.070
0.894
1.418
1.266
0.972
1.014
1.062
0.882
0.884
0.942
0.986
0.908
0.926
1.264
0.974
0.856
0.910
0.942
0.918
0.864
0.938
0.984
0.942
0.856
0.912
0.958
0.942
0.878
0.976
0.988
0.894
0.856
0.868
0.908
0.852
0.846
0.912
0.930
0.858
0.870
0.880
0.898
0.858
0.910
0.944
0.874
0.830
0.882
0.900
0.864
0.844
0.858
0.946
0.954
0.908
0.860
0.988
0.988
0.900
0.852
0.858
0.900
0.878
0.822
0.822
0.888
0.910
0.862
0.882
0.892
0.860
0.814
0.798
0.756
0.730
0.690
0.676
0.804
1.378
0.902
1.282
1.158
0.878
1.062
0.972
0.900
0.818
0.854
0.888
0.938
0.824
0.828
0.820
0.846
0.842
0.820
0.984
0.916
0.862
0.898
0.940
0.842
0.834
0.838
0.854
0.832
0.896
0.900
0.870
0.922
0.964
0.912
0.876
0.916
0.894
0.858
0.900
0.978
0.934
0.858
0.880
0.956
0.896
0.828
0.796
0.790
0.790
0.858
0.894
0.874
0.856
0.930
0.956
0.846
0.834
0.822
0.798
0.798
0.824
0.866
0.852
0.824
0.856
0.860
0.822
0.808
0.854
0.852
0.788
0.778
0.794
0.788
0.768
0.778
0.748
0.716
0.698
0.668
0.632
0.610
0.600
0.584
0.580
0.574
0.562
0.560
0.554
0.552
0.548
0.546
0.550
0.560
0.592
0.624
0.668
0.654
0.628
0.622
0.610
0.596
0.620
0.788
0.802
0.812
0.842
0.852
0.804
0.850
0.978
0.878
0.826
0.916
0.950
0.930
0.850
0.810
0.872
0.924
0.916
0.842
0.882
0.898
0.874
0.812
0.838
0.866
0.848
0.806
0.896
0.892
0.824
0.856
0.902
0.888
0.812
0.842
0.866
0.828
0.796
0.796
0.788
0.788
0.768
0.800
0.816
0.832
0.810
0.840
0.854
0.824
0.818
0.812
0.804
0.782
0.792
0.814
0.798
0.786
0.798
0.802
0.772
0.774
0.780
0.798
0.782
0.778
0.772
0.760
0.770
0.762
0.762
0.758
0.770
0.760
0.738
0.738
0.738
0.742
0.790
0.782
0.794
0.812
0.820
0.794
0.780
0.766
0.776
0.782
0.784
0.796
0.784
0.780
0.770
0.762
0.742
0.734
0.742
0.748
0.784
0.806
0.798
0.796
0.784
0.786
0.782
0.754
0.744
0.728
0.720
0.732
0.766
0.780
0.766
0.782
0.800
0.816
0.768
0.774
0.768
0.764
0.744
0.758
0.780
0.782
0.756
0.756
0.758
0.770
0.758
0.744
0.746
0.782
0.770
0.770
0.766
0.846
0.880
0.834
0.904
0.902
0.848
0.812
0.844
0.828
0.794
0.768
0.748
0.738
0.764
0.780
0.822
0.930
0.964
0.936
0.834
0.848
0.840
0.782
0.786
0.782
0.802
0.770
0.800
0.822
0.852
0.814
0.856
0.838
0.806
0.828
0.832
0.806
0.784
0.790
0.794
0.782
0.750
0.758
0.810
0.846
0.786
0.820
0.832
0.794
0.752
0.744
0.756
0.774
0.784
0.796
0.874
0.902
0.840
0.794
0.800
0.796
0.770
0.750
0.766
0.776
0.788
0.778
0.798
0.868
0.852
0.810
0.796
0.834
0.808
0.806
0.772
0.758
0.726
0.692
0.684
0.752
0.894
1.138
1.020
0.870
0.984
0.956
0.908
0.828
0.844
0.834
0.796
0.784
0.814
0.826
0.804
0.810
0.824
0.862
0.820
0.828
0.818
0.828
0.826
0.830
0.792
0.794
0.814
0.782
0.776
0.792
0.808
0.778
0.784
0.800
0.830
0.782
0.802
0.824
0.836
0.796
0.796
0.830
0.802
0.768
0.748
0.714
0.684
0.702
0.778
0.964
1.024
0.932
0.856
0.948
0.994
0.878
0.798
0.750
0.738
0.754
0.838
0.850
0.796
0.846
0.974
1.010
0.880
0.968
0.956
0.936
0.838
0.836
0.868
0.862
0.840
0.818
0.832
0.860
0.848
0.812
0.840
0.854
0.826
0.792
0.812
0.808
0.828
0.796
0.820
0.862
0.856
0.804
0.778
0.772
0.750
0.746
0.784
0.894
0.998
0.880
0.966
1.004
0.912
0.816
0.830
0.832
0.818
0.790
0.814
0.818
0.782
0.790
0.798
0.758
0.734
0.708
0.674
0.634
0.616
0.602
0.590
0.588
0.582
0.584
0.566
0.568
0.566
0.560
0.562
0.550
0.552
0.540
0.538
0.532
0.530
0.530
0.522
0.520
0.512
0.512
0.518
0.556
0.600
0.642
0.626
0.638
0.620
0.708
0.870
0.906
0.842
0.734
0.718
0.908
0.966
0.968
0.840
0.878
1.042
0.980
0.822
0.810
0.902
0.890
0.846
0.790
0.856
0.968
0.892
0.806
0.854
1.076
0.920
0.836
0.854
0.962
0.856
0.816
0.776
0.908
0.950
0.844
0.784
0.792
0.970
0.930
0.806
0.776
0.824
0.894
0.822
0.784
0.780
0.916
0.860
0.800
0.812
0.886
0.870
0.808
0.758
0.722
0.726
0.750
0.768
0.746
0.752
0.722
0.756
0.930
0.822
0.876
0.808
0.964
1.016
0.864
0.820
0.852
0.946
0.874
0.830
0.822
0.992
0.922
0.860
0.806
0.806
0.970
0.960
0.912
0.888
0.928
1.228
1.140
0.868
0.804
0.906
0.960
0.992
0.852
0.828
0.894
1.124
1.144
0.846
0.782
0.776
0.904
0.940
0.878
0.840
0.808
0.972
0.950
0.892
0.818
0.810
0.856
0.866
0.776
0.770
0.798
0.900
0.888
0.816
0.814
0.962
0.874
0.800
0.768
0.758
0.738
0.708
0.660
0.636
0.656
1.320
0.884
0.824
0.848
1.096
1.022
0.866
0.850
0.966
0.918
0.824
0.822
0.940
0.982
0.966
0.840
0.812
0.876
0.916
0.856
0.820
0.866
0.890
0.854
0.790
0.776
0.778
0.996
0.982
0.870
0.920
1.282
1.162
0.890
0.832
0.910
0.936
0.830
0.806
0.810
0.928
0.918
0.824
0.810
0.892
0.930
0.878
0.806
0.782
0.796
0.824
0.800
0.766
0.746
0.790
0.842
0.796
0.770
0.748
0.768
0.780
0.740
0.734
0.734
0.786
0.852
0.836
0.816
0.792
0.780
0.784
0.784
0.796
0.842
1.052
1.020
0.870
0.844
0.924
0.848
0.792
0.802
0.786
0.738
0.730
0.748
0.790
0.780
0.754
0.752
0.786
0.866
0.856
0.778
0.754
0.778
0.850
0.832
0.780
0.766
0.840
0.886
0.826
0.806
0.870
0.974
0.838
0.788
0.772
0.816
0.896
0.950
0.816
0.798
0.840
0.924
0.894
0.800
0.788
0.830
0.882
0.848
0.810
0.798
0.900
0.962
0.838
0.800
0.788
0.892
0.928
0.830
0.808
0.814
0.942
0.958
0.856
0.824
0.900
0.912
0.912
0.816
0.764
0.762
0.804
0.856
0.820
0.828
1.324
1.152
0.856
0.822
0.970
0.980
0.932
0.826
0.792
0.792
0.878
0.948
0.844
0.918
1.280
1.186
0.924
0.884
1.188
1.168
0.868
0.800
0.824
1.030
1.092
0.884
0.914
1.178
1.134
0.904
0.856
0.918
1.128
0.984
0.872
0.904
0.986
1.016
0.884
0.822
0.872
1.036
0.982
0.812
0.782
0.784
0.908
0.932
0.882
0.816
0.814
0.998
0.978
0.928
0.806
0.782
0.844
0.870
0.874
0.794
0.788
0.832
0.888
0.896
0.850
0.832
0.776
0.888
0.964
0.884
0.828
0.854
0.882
0.892
0.806
0.796
0.862
0.964
0.924
0.810
0.804
0.882
0.940
0.884
0.824
0.836
0.972
0.960
0.864
0.776
0.742
0.704
0.656
0.686
0.752
0.776
1.510
1.102
0.882
1.138
1.006
0.864
0.800
0.838
0.958
0.992
0.836
0.810
0.938
1.022
0.974
0.806
0.780
0.826
0.944
0.928
0.826
0.840
1.038
1.062
0.866
0.812
0.852
0.950
0.976
0.854
0.866
1.058
1.010
0.848
0.818
0.840
0.928
0.914
0.816
0.808
0.918
1.004
0.880
0.838
0.888
0.968
0.954
0.828
0.806
0.838
0.928
0.952
0.826
0.826
0.924
0.992
0.858
0.808
0.782
0.848
1.080
1.002
0.818
0.806
0.888
0.980
0.920
0.858
0.868
1.106
1.028
0.868
0.808
0.792
0.830
0.878
0.834
0.830
0.858
0.906
0.970
0.876
0.934
1.158
1.040
0.876
0.834
0.986
0.988
0.892
0.888
0.898
1.066
1.046
0.878
0.856
1.096
1.280
1.164
0.936
0.942
1.184
1.070
0.902
0.950
1.250
1.188
0.910
0.836
1.210
1.168
0.890
0.820
0.882
1.166
1.034
0.852
0.842
0.990
1.054
0.960
0.854
0.820
0.914
0.972
0.896
0.846
0.928
1.132
1.044
0.884
0.866
0.996
1.018
0.848
0.854
0.974
1.016
0.932
0.836
0.830
0.942
0.986
0.886
0.846
0.924
0.960
0.858
0.858
0.990
1.052
0.894
0.824
0.842
0.908
0.976
0.846
0.838
1.020
1.048
0.894
0.852
0.966
1.082
0.946
0.872
0.820
0.824
0.806
0.812
0.842
1.338
1.114
0.888
0.924
1.034
0.926
0.844
0.850
1.000
0.998
0.864
0.878
1.044
0.988
0.826
0.816
0.908
1.000
0.860
0.838
1.018
1.050
0.870
0.838
0.940
1.054
0.918
0.874
0.934
1.056
1.030
0.862
0.832
0.922
1.038
0.866
0.850
0.970
1.136
0.908
0.844
0.896
1.048
0.952
0.830
0.854
1.052
1.074
0.870
0.826
0.910
1.032
0.858
0.836
0.850
1.000
1.006
0.824
0.802
0.876
0.886
0.850
0.878
1.192
1.102
0.844
0.872
1.012
0.990
0.872
0.892
1.138
0.914
0.790
0.762
0.738
0.722
0.742
0.968
1.096
0.898
1.028
1.270
1.142
0.916
0.996
1.078
1.020
0.846
0.824
0.898
1.006
0.952
0.860
0.914
1.156
1.060
0.858
0.872
1.062
0.992
0.866
0.920
1.100
1.012
0.854
0.866
1.020
1.044
0.860
0.844
1.034
1.078
0.948
0.852
0.888
1.014
0.916
0.846
0.918
1.158
1.058
0.852
0.866
0.982
1.008
0.852
0.834
1.008
1.194
0.948
0.858
0.984
0.926
0.918
0.816
0.824
1.018
1.096
0.868
0.850
0.980
1.048
0.850
0.820
0.872
1.010
0.948
0.814
0.816
1.002
1.038
0.872
0.848
1.162
1.216
0.944
0.856
1.002
1.150
0.982
0.886
0.966
1.120
1.080
0.888
0.884
1.196
1.122
0.860
0.818
0.948
1.080
0.914
0.832
0.872
1.080
1.022
0.842
0.810
0.888
0.972
0.902
0.832
0.870
1.020
1.008
0.844
0.810
0.956
1.182
1.016
0.832
0.812
0.964
1.028
0.940
0.844
0.878
1.188
1.058
0.838
0.858
0.978
1.056
0.868
0.850
1.028
1.098
0.906
0.838
0.952
1.120
1.050
0.864
0.872
1.064
1.090
0.882
0.870
1.232
1.142
0.890
0.822
0.908
1.058
0.892
0.838
0.898
1.018
0.916
0.820
0.806
0.850
0.948
0.890
0.828
0.842
0.988
1.014
0.852
0.826
0.898
0.966
0.906
0.824
0.846
1.008
1.026
0.830
0.802
0.916
1.168
0.944
0.822
0.866
1.214
1.192
0.898
0.856
1.208
1.138
0.892
0.796
0.788
0.846
1.036
0.840
0.838
1.172
1.194
0.898
0.892
1.064
1.052
0.848
0.848
1.024
1.074
0.864
0.856
1.068
1.148
0.934
0.838
0.902
1.060
0.892
0.812
0.828
0.962
0.978
0.828
0.818
0.888
1.016
0.892
0.850
1.026
1.202
0.942
0.852
0.998
1.102
0.896
0.834
0.950
1.096
0.948
0.854
0.874
1.032
1.060
0.848
0.844
0.940
0.992
0.828
0.794
0.876
0.980
0.890
0.830
0.868
1.056
1.014
0.840
0.824
0.960
1.064
0.936
0.840
0.884
1.154
1.070
0.862
0.842
0.992
1.088
0.860
0.838
1.020
1.162
0.898
0.860
1.070
1.114
0.894
0.836
0.916
1.148
0.990
0.836
0.878
1.100
1.060
0.848
0.888
1.028
1.018
0.868
0.906
1.076
1.000
0.826
0.806
0.892
0.976
0.874
0.802
0.820
1.028
1.016
0.864
0.826
0.854
0.984
0.992
0.844
0.844
0.992
0.998
0.844
0.848
1.030
1.042
0.894
0.816
0.870
1.226
1.088
0.870
0.840
1.296
1.172
0.856
0.844
1.196
1.092
0.856
0.926
1.090
1.058
0.838
0.824
0.810
0.852
0.798
0.730
0.664
0.648
0.652
0.860
0.756
0.824
1.038
0.884
0.794
0.772
0.740
0.722
0.684
0.660
0.640
0.626
0.618
0.604
0.592
0.590
0.596
0.604
0.604
0.622
0.648
0.638
0.650
0.630
0.620
0.630
0.640
0.630
0.704
0.878
0.898
0.776
0.714
0.678
0.654
0.652
0.674
0.716
1.226
1.060
0.862
0.782
0.842
1.012
0.832
0.816
0.774
0.748
0.716
0.696
0.678
0.686
0.754
0.764
0.724
0.706
0.742
1.034
0.874
0.838
0.994
1.230
1.130
0.962
1.156
1.238
1.136
0.906
0.920
1.264
1.156
0.944
1.000
1.224
1.172
0.914
0.860
1.094
1.150
1.004
0.824
0.798
0.892
1.090
0.984
0.860
0.864
1.146
1.164
0.924
0.852
0.986
1.100
0.990
0.830
0.824
1.002
1.052
0.910
0.836
0.906
1.126
1.058
0.848
0.914
1.042
0.976
0.866
0.856
1.110
1.142
0.910
0.848
1.006
1.060
0.928
0.850
0.946
1.124
0.910
0.984
0.900
0.826
0.894
1.104
1.016
0.870
0.904
1.152
1.128
0.904
0.858
1.038
1.054
0.898
0.880
1.268
1.128
0.868
0.840
0.984
1.012
0.856
0.798
0.762
0.734
0.698
0.738
0.846
1.320
0.978
1.152
1.126
0.904
0.886
1.076
1.022
0.840
0.808
0.940
0.956
0.862
0.814
0.870
1.028
1.016
0.870
0.836
0.984
0.968
0.900
0.836
0.836
0.968
0.984
0.888
0.844
0.918
0.980
0.856
0.846
0.966
1.022
0.874
0.870
1.064
1.084
0.924
0.836
0.970
1.002
0.902
0.854
0.984
1.110
1.028
0.896
0.958
1.114
1.052
0.878
0.876
1.100
1.120
0.910
0.864
1.022
1.040
0.884
0.840
0.986
1.126
0.982
0.880
0.982
1.142
0.924
0.830
0.902
1.010
0.978
0.844
0.840
1.026
1.020
0.866
0.880
1.120
1.116
0.870
0.842
0.926
0.994
0.938
0.844
0.838
0.962
1.012
0.906
0.848
0.876
0.952
0.960
0.840
0.804
0.846
0.862
0.846
0.800
0.840
0.956
1.056
0.866
0.818
0.976
1.012
0.906
0.890
1.084
1.090
0.890
0.840
0.976
1.034
0.922
0.858
0.890
1.072
0.998
0.870
0.894
1.008
0.970
0.848
0.830
0.922
0.994
0.944
0.888
1.030
1.086
0.970
0.888
0.922
1.010
0.962
0.864
0.852
0.958
1.008
0.870
0.836
0.998
1.138
0.932
0.862
0.998
1.086
0.946
0.866
0.930
1.032
0.988
0.852
0.856
0.914
1.022
0.868
0.846
0.960
1.074
0.948
0.838
0.870
0.940
0.926
0.816
0.798
0.874
0.934
0.890
0.846
0.872
0.950
0.932
0.840
0.842
1.010
0.930
0.844
0.816
0.904
1.018
0.898
0.834
0.916
1.056
0.964
0.874
0.920
1.026
0.946
0.854
0.878
0.966
0.944
0.856
0.874
1.098
1.072
0.900
0.884
1.050
1.100
0.892
0.856
0.958
1.022
0.876
0.844
0.886
0.946
0.876
0.822
0.834
0.950
1.046
0.890
0.882
1.012
1.042
0.856
0.880
0.968
0.994
0.872
0.842
0.964
0.978
0.848
0.830
0.912
0.908
0.834
0.816
0.890
0.992
0.884
0.848
0.904
0.996
0.976
0.860
0.858
0.962
0.972
0.884
0.824
0.856
0.968
1.004
0.912
0.860
0.982
1.036
0.964
0.850
0.864
0.966
0.956
0.844
0.876
0.940
0.942
0.836
0.840
0.976
1.034
0.912
0.852
0.950
1.086
0.918
0.830
0.840
0.944
0.960
0.866
0.852
0.966
1.008
0.900
0.836
0.880
1.004
0.958
0.834
0.804
0.900
1.008
0.908
0.852
0.938
1.090
0.898
0.892
0.986
0.886
0.806
0.828
0.944
0.936
0.844
0.834
0.992
1.030
0.870
0.830
0.900
0.982
0.914
0.844
0.868
0.930
0.958
0.846
0.878
0.992
0.988
0.844
0.808
0.864
0.980
0.892
0.844
0.952
1.038
0.942
0.834
0.876
1.032
1.038
0.862
0.920
1.042
1.012
0.846
0.846
0.998
1.062
0.870
0.828
0.916
1.110
0.936
0.846
0.858
0.910
0.894
0.846
0.880
1.012
1.062
0.916
0.878
0.954
0.940
0.870
0.832
0.928
0.980
0.946
0.832
0.846
0.958
0.984
0.870
0.848
0.882
0.914
0.878
0.844
0.878
1.032
1.022
0.862
0.830
0.904
0.918
0.834
0.870
0.816
0.790
0.782
0.768
0.816
1.120
1.056
0.908
0.902
1.066
1.040
0.866
0.838
0.972
1.040
0.948
0.862
0.876
1.066
1.064
0.898
0.838
0.816
0.854
0.984
1.044
0.860
0.838
1.020
1.112
0.926
0.858
0.998
1.036
0.872
0.826
0.876
1.012
0.954
0.880
0.936
1.038
0.964
0.850
0.856
0.976
0.980
0.860
0.830
0.902
0.958
0.904
0.826
0.848
0.960
0.992
0.840
0.874
1.016
1.060
0.882
0.886
0.986
0.982
0.840
0.846
0.928
0.986
0.894
0.886
0.966
0.984
0.858
0.850
1.008
0.996
0.878
0.826
0.850
0.900
0.880
0.836
0.968
1.056
0.914
0.874
1.054
1.034
0.870
0.854
0.984
0.966
0.864
0.832
0.916
1.002
0.924
0.904
0.932
1.058
0.898
0.836
0.878
0.970
0.898
0.860
0.930
1.030
0.900
0.858
0.964
1.028
0.870
0.850
0.878
0.914
0.840
0.848
0.890
0.948
0.946
0.856
0.914
0.970
0.888
0.840
0.932
1.098
0.982
0.854
0.882
1.042
1.014
0.870
0.882
0.994
1.054
0.914
0.824
0.890
1.014
0.874
0.840
0.890
1.030
0.952
0.808
0.820
0.988
1.056
0.884
0.842
1.006
1.040
0.878
0.816
0.834
0.830
0.822
0.808
0.836
1.342
1.072
0.854
0.866
1.042
0.980
0.852
0.816
0.908
0.928
0.844
0.810
0.860
0.958
0.938
0.830
0.828
0.940
1.006
0.858
0.818
0.892
1.016
0.944
0.858
0.952
1.040
0.882
0.850
0.880
0.926
0.880
0.830
0.828
0.898
0.946
0.854
0.836
0.884
0.976
0.962
0.850
0.794
0.746
0.694
0.654
0.644
0.640
0.820
0.766
0.734
1.222
0.886
0.774
0.754
0.794
0.810
0.788
0.908
1.070
0.984
0.870
0.792
0.752
0.710
0.664
0.740
1.270
1.128
0.872
1.014
1.244
1.126
0.922
1.084
1.184
0.966
0.840
0.900
1.100
1.120
0.874
0.856
1.036
1.094
0.938
0.874
1.020
1.080
0.882
0.830
1.018
0.968
0.824
0.746
0.758
1.066
1.460
1.024
0.870
1.130
1.106
0.884
0.838
0.938
1.052
0.932
0.818
0.814
0.920
0.950
0.868
0.818
0.866
1.082
1.038
0.890
0.830
0.982
1.134
1.034
0.856
0.850
1.318
1.122
0.882
0.896
1.134
1.092
0.860
0.854
1.012
1.024
0.864
0.858
1.128
0.928
0.776
0.726
0.678
0.638
0.644
0.646
0.666
0.830
0.790
0.802
1.166
1.140
0.948
1.004
1.216
1.154
0.948
0.824
0.806
0.774
0.784
0.744
0.828
0.998
0.822
0.796
0.816
0.968
0.860
0.914
1.140
0.984
0.848
1.028
1.144
0.948
0.796
0.754
0.792
1.236
0.928
0.842
1.286
1.204
0.918
1.152
0.976
0.828
0.784
0.764
1.278
1.204
0.906
0.936
1.152
0.914
0.794
0.786
0.974
1.134
0.948
0.908
1.290
1.224
0.948
0.866
1.046
1.126
0.908
0.866
1.138
1.056
0.900
0.840
1.018
1.206
1.080
0.898
0.844
1.102
0.998
0.846
0.810
0.946
1.144
1.010
0.902
1.048
1.142
1.080
0.878
0.854
0.940
0.928
0.840
0.848
1.004
0.966
0.888
0.852
0.866
1.078
1.012
0.854
0.832
0.996
1.054
0.908
0.880
0.822
0.914
0.960
0.860
0.850
1.376
1.264
0.984
0.884
0.874
0.822
0.820
0.958
1.352
1.038
0.942
1.266
1.106
0.916
0.816
0.874
0.942
0.832
0.822
0.874
1.096
0.922
0.852
0.852
1.050
0.992
0.832
0.810
0.966
0.846
0.828
0.772
0.724
0.668
0.644
0.650
0.874
0.848
0.856
0.872
1.234
1.026
0.828
0.864
1.252
1.090
0.870
0.938
0.916
0.842
0.788
0.792
1.050
1.134
1.028
0.928
1.036
0.978
0.860
0.824
0.962
1.062
0.934
0.836
0.862
1.032
0.842
0.782
0.776
0.806
1.050
0.884
0.852
1.070
1.238
1.096
0.844
0.766
0.760
0.802
0.804
0.788
1.352
1.154
0.880
1.122
1.124
0.910
0.814
0.876
0.994
0.920
0.838
0.874
1.034
0.984
0.840
0.760
0.730
0.806
0.846
0.900
0.860
1.162
1.276
1.048
0.918
1.080
1.102
0.910
0.934
1.098
0.986
0.850
0.862
1.092
1.010
0.860
0.804
0.856
0.954
0.942
0.770
0.730
0.710
0.784
0.898
0.772
0.814
1.410
1.088
0.930
1.176
1.140
0.904
0.964
1.016
0.892
0.846
1.090
1.148
0.930
0.844
1.006
1.060
0.926
0.868
0.990
1.154
0.974
0.882
1.042
1.120
0.894
0.824
0.784
0.770
0.748
0.824
1.436
1.284
1.012
1.232
1.182
0.906
0.942
1.154
1.006
0.860
0.842
1.000
1.018
0.850
0.858
1.000
1.006
0.844
0.836
0.980
1.062
0.888
0.834
0.944
1.046
0.922
0.838
0.876
0.956
0.912
0.812
0.822
0.900
0.962
0.826
0.802
0.792
0.848
0.938
0.830
0.836
1.058
1.132
0.932
0.888
1.172
1.160
0.916
0.820
0.930
1.146
0.910
0.882
0.850
1.064
1.010
0.902
0.814
0.782
0.808
1.002
0.902
0.802
0.778
0.844
0.932
0.886
0.806
0.830
1.084
1.148
0.862
0.736
0.674
0.620
0.598
0.618
0.568
0.688
0.674
0.680
0.670
0.652
0.638
0.632
0.642
0.614
0.582
0.586
0.582
0.590
0.594
0.606
0.630
0.700
0.806
0.752
0.784
1.014
1.074
1.068
0.864
0.984
1.066
1.028
0.868
0.850
1.042
1.160
1.046
0.884
1.220
1.172
1.102
0.814
0.776
0.976
1.016
0.884
1.280
1.278
1.052
0.994
1.062
1.022
0.864
0.956
1.230
1.022
0.864
0.954
1.210
0.940
0.940
0.960
1.012
0.890
1.224
1.146
0.888
0.908
1.026
0.948
0.870
1.098
1.264
1.036
1.214
1.208
0.914
0.930
0.952
0.942
0.850
0.880
1.058
0.922
0.862
0.994
1.466
1.302
1.160
1.270
1.198
0.996
1.144
1.250
1.074
0.968
1.304
1.136
0.934
1.174
1.176
0.980
1.058
1.252
1.084
1.014
1.230
1.150
0.884
0.888
0.966
1.028
0.988
1.000
1.290
1.158
0.962
1.070
1.030
0.886
0.924
0.988
1.064
0.910
0.992
1.106
1.038
0.886
1.006
1.114
1.018
0.944
1.270
1.134
0.934
1.042
1.104
0.994
0.900
1.086
1.318
1.126
1.014
1.074
0.974
0.922
1.086
1.180
0.988
0.918
1.186
1.096
0.896
0.912
0.948
0.960
0.894
1.238
1.164
0.940
1.056
1.166
0.978
1.046
1.092
1.016
0.896
0.992
1.048
0.924
0.900
1.024
1.158
0.972
0.966
1.114
1.066
0.922
1.038
0.916
0.828
0.832
1.402
1.320
1.160
1.316
1.182
0.962
1.078
1.186
0.948
0.902
0.996
1.036
0.890
1.008
1.254
1.090
0.944
1.064
1.080
0.950
0.974
1.120
1.066
0.976
1.088
1.048
0.882
0.910
1.026
0.988
0.942
1.340
1.202
0.966
0.960
1.170
1.104
0.950
1.110
1.126
0.932
1.072
1.116
1.004
0.894
0.836
0.930
0.996
0.912
1.016
1.004
1.052
1.024
1.340
1.164
0.980
1.072
1.120
0.960
1.060
1.100
0.908
1.042
1.310
1.138
0.992
1.096
1.166
0.982
1.090
1.078
1.014
0.928
1.026
1.162
1.050
0.956
0.942
0.930
0.866
0.944
1.114
1.038
0.934
1.030
1.010
0.924
1.064
1.330
1.084
0.906
0.952
1.048
1.062
0.908
1.080
1.104
0.944
0.926
0.952
1.072
0.996
0.918
1.096
1.108
0.948
1.006
1.114
1.012
0.904
0.932
1.316
1.122
0.926
1.018
1.286
1.012
1.032
1.254
1.064
0.946
1.050
1.140
0.954
1.044
1.110
0.970
0.998
1.300
1.126
0.902
0.982
1.270
1.106
0.940
1.112
1.256
0.992
0.964
0.992
0.946
0.886
1.090
1.130
0.996
0.954
1.208
1.022
0.946
1.002
1.004
0.928
1.258
1.178
0.958
1.006
1.092
1.064
0.962
1.340
1.192
0.930
0.926
1.290
1.066
0.928
1.162
1.154
0.962
1.028
1.080
1.016
0.886
0.968
0.968
0.914
1.010
1.144
1.064
0.906
1.010
1.222
1.160
0.966
1.096
1.064
0.914
0.888
1.148
1.092
0.928
0.954
0.974
0.990
0.854
0.870
0.950
1.008
0.952
0.940
1.074
1.012
0.978
1.034
1.016
0.924
1.034
1.104
1.010
0.912
1.040
1.242
1.024
0.936
0.984
1.014
0.906
0.964
1.080
1.084
0.944
1.016
1.148
1.014
0.904
0.902
0.982
0.982
0.868
0.860
0.944
1.056
0.936
0.970
1.190
1.062
0.918
0.964
1.050
1.042
0.924
0.980
1.052
0.912
0.846
0.908
1.078
0.958
1.116
1.152
0.984
1.194
1.204
0.990
0.958
1.070
0.996
0.892
0.962
1.128
1.092
0.952
1.096
1.128
1.004
0.936
1.098
1.164
1.010
0.904
1.010
1.106
0.930
0.924
1.170
1.128
0.962
1.000
1.090
0.982
0.960
1.102
1.180
0.952
0.960
0.998
1.108
0.940
1.140
1.200
1.034
0.908
1.054
1.136
1.004
0.880
0.992
1.012
0.988
0.912
1.044
1.078
0.954
0.918
1.040
1.032
0.946
0.928
1.076
1.044
0.898
0.908
0.964
1.044
0.930
1.020
1.050
0.996
0.926
1.072
1.172
0.972
0.878
0.920
1.078
1.086
0.966
1.098
1.144
0.956
1.020
1.072
1.090
0.876
0.750
0.666
0.624
0.594
0.592
0.588
0.598
0.590
0.576
0.572
0.564
0.558
0.564
0.554
0.554
0.544
0.538
0.532
0.532
0.532
0.540
0.536
0.534
0.532
0.530
0.528
0.526
0.530
0.578
0.602
0.580
0.598
0.654
0.930
0.706
0.672
0.750
0.902
0.772
0.752
0.890
1.144
1.024
0.814
0.796
0.940
0.924
0.868
1.290
1.026
0.866
0.770
0.892
0.996
0.826
0.830
0.820
0.772
0.808
0.868
0.776
0.746
0.718
0.692
0.670
0.660
0.656
0.660
0.744
0.704
0.678
0.680
0.652
0.636
0.618
0.620
0.610
0.606
0.596
0.604
0.616
0.642
0.700
0.706
0.714
0.840
0.812
0.776
0.840
1.086
0.868
0.798
0.918
0.982
0.952
0.884
1.024
1.034
0.868
0.822
1.126
1.092
0.906
0.864
1.294
1.156
0.920
1.010
0.928
0.882
0.856
0.912
1.196
0.918
0.834
0.938
1.264
0.940
0.840
0.978
1.096
0.830
0.772
0.760
0.742
0.718
0.798
0.896
0.814
1.250
1.182
0.950
0.864
1.086
1.274
1.014
0.824
0.804
0.956
1.044
0.940
0.894
1.392
1.228
0.952
0.824
0.840
0.978
1.156
0.918
1.386
1.354
0.930
0.792
0.780
0.958
1.174
0.896
1.468
1.328
0.946
0.864
1.006
1.064
0.972
0.912
1.026
1.042
0.940
0.856
0.874
0.940
0.898
0.996
1.368
1.226
0.860
0.880
1.168
1.134
0.996
1.476
1.328
0.982
1.164
1.090
0.904
0.844
0.902
1.422
1.182
0.974
1.422
1.214
0.946
1.064
1.190
0.912
0.826
0.840
1.508
1.290
1.002
1.490
1.240
0.956
1.060
1.010
0.936
0.892
1.004
1.066
0.940
0.914
1.076
1.036
0.934
0.816
0.792
0.822
1.066
0.958
1.008
1.498
1.382
1.030
1.112
1.130
0.998
0.844
0.954
1.436
1.122
0.966
1.174
1.256
0.936
0.798
0.768
0.802
1.472
1.128
1.028
1.424
1.092
0.952
1.028
0.976
0.890
0.890
1.416
1.246
0.980
0.946
1.082
1.104
0.866
0.856
1.042
1.172
1.004
1.452
1.330
1.008
1.000
1.140
1.082
0.922
0.840
0.924
1.400
1.142
1.448
1.290
0.948
0.924
1.014
1.032
0.940
1.016
1.126
1.062
0.868
0.908
1.036
1.056
1.000
1.036
1.464
1.284
0.978
1.404
1.176
0.916
0.832
1.012
1.004
1.016
0.946
1.430
1.246
0.994
1.010
1.044
1.056
0.930
0.934
1.080
0.998
0.876
0.948
1.380
1.236
0.912
0.898
0.992
1.022
0.798
0.768
0.794
0.866
0.862
0.786
0.724
0.692
0.674
0.680
0.744
0.744
0.738
0.776
0.844
0.816
0.784
0.804
0.858
0.910
0.904
0.792
0.772
0.810
0.878
0.966
0.958
0.984
1.140
1.200
0.912
0.786
0.762
0.794
0.912
0.948
0.882
1.114
1.098
0.982
0.944
1.006
0.900
0.836
0.820
0.846
0.888
0.898
0.866
0.996
1.284
1.090
0.956
1.316
1.204
0.930
0.880
0.954
0.968
0.928
0.880
0.930
0.900
0.874
1.132
0.978
0.826
0.794
0.808
0.868
0.928
0.884
0.982
1.170
1.010
0.948
1.004
0.956
0.838
0.810
0.824
0.836
0.818
0.844
0.992
1.052
0.954
0.908
1.014
0.986
0.880
0.878
1.004
0.896
0.848
0.826
0.866
1.066
1.038
0.984
1.346
1.224
0.940
0.950
1.022
1.034
0.942
1.044
0.954
0.916
0.876
1.024
1.082
1.074
0.938
0.938
0.978
0.878
0.836
0.902
1.000
0.916
0.868
0.910
1.058
0.954
0.884
0.956
0.956
0.938
0.864
0.900
0.966
0.908
0.888
0.938
0.988
0.896
0.838
0.800
0.760
0.802
0.828
0.832
0.954
1.008
0.902
0.862
0.966
1.048
0.928
0.840
0.854
0.860
0.866
0.842
0.892
1.024
0.972
0.860
0.898
1.174
0.984
0.836
0.848
0.946
1.030
0.918
0.974
1.038
0.962
0.890
0.916
0.956
0.900
0.850
0.872
0.988
0.964
0.854
0.836
0.932
1.010
0.948
0.872
0.890
0.964
0.942
0.902
1.116
1.128
0.998
0.864
0.826
0.876
1.066
0.932
1.064
1.128
1.062
0.940
1.056
1.026
0.954
0.886
1.018
0.898
0.840
0.790
0.784
0.886
0.994
0.874
0.904
1.368
1.142
0.918
0.958
1.024
1.010
0.934
0.916
0.864
0.808
0.798
0.890
1.356
1.158
1.020
1.156
1.032
0.908
0.948
1.006
0.980
0.874
0.832
0.950
1.096
0.990
0.978
1.390
1.322
0.862
0.780
0.746
0.812
0.946
0.950
1.642
1.280
0.996
1.324
1.194
0.934
0.958
1.066
0.992
0.890
0.880
0.940
0.976
0.820
0.814
0.972
1.010
0.928
1.058
1.046
1.030
0.910
0.930
1.156
1.164
0.946
0.782
0.786
1.364
1.196
0.928
1.024
1.100
0.992
0.886
0.948
1.046
0.996
0.900
0.996
1.144
1.018
0.898
0.826
0.920
0.984
0.988
0.924
1.366
1.168
0.880
0.776
0.756
0.806
1.116
0.880
0.884
1.204
1.032
0.878
0.948
1.308
1.156
0.908
1.014
1.024
0.948
0.912
1.016
0.918
0.886
0.840
0.848
0.902
0.948
0.924
1.362
1.192
0.862
0.778
0.758
0.878
1.100
1.092
1.058
1.456
1.206
0.932
0.894
1.024
1.010
0.926
0.982
0.996
0.890
0.820
0.780
0.802
0.888
0.906
0.808
0.754
0.724
0.700
0.664
0.632
0.622
0.604
0.592
0.582
0.568
0.558
0.548
0.544
0.540
0.540
0.536
0.536
0.538
0.540
0.538
0.538
0.540
0.534
0.528
0.524
0.526
0.526
0.526
0.518
0.522
0.526
0.528
0.534
0.536
0.548
0.554
0.574
0.572
0.600
0.644
0.756
0.780
0.738
0.786
0.842
0.870
0.892
0.814
0.802
0.852
0.978
1.020
0.932
1.068
1.078
0.916
0.886
1.158
1.124
0.876
0.832
1.266
1.160
0.908
0.922
0.908
0.952
0.864
0.796
0.846
1.026
0.924
0.832
0.896
1.088
0.944
0.866
0.852
0.880
0.868
0.802
0.834
0.932
0.886
0.866
0.950
1.092
1.056
0.930
1.010
1.008
0.934
0.812
0.806
0.892
0.918
0.898
0.912
1.036
1.020
0.952
1.086
1.128
0.980
0.840
0.900
0.918
0.888
0.848
0.904
1.026
1.014
0.996
0.808
0.768
0.824
1.030
0.844
0.838
1.058
0.968
0.872
0.908
0.958
0.882
0.816
0.828
0.840
0.842
0.772
0.748
0.772
0.726
0.702
0.688
0.666
0.662
0.674
0.694
0.702
0.720
0.718
0.726
0.800
0.744
0.716
0.692
0.664
0.660
0.652
0.656
0.680
0.752
0.790
0.740
0.700
0.670
0.646
0.636
0.630
0.638
0.644
0.650
0.658
0.660
0.660
0.638
0.628
0.622
0.624
0.624
0.624
0.616
0.584
0.586
0.566
0.552
0.542
0.530
0.538
0.530
0.528
0.518
0.516
0.508
0.498
0.490
0.496
0.490
0.486
0.480
0.478
0.474
0.470
0.470
0.480
0.484
0.508
0.530
0.520
0.490
0.492
0.500
0.516
0.476
0.492
0.482
0.488
0.480
0.474
0.472
0.476
0.464
0.474
0.462
0.456
0.460
0.456
0.458
0.452
0.452
0.448
0.450
0.446
0.450
0.448
0.442
0.446
0.442
0.442
0.434
0.452
0.424
0.436
0.434
0.430
0.426
0.426
0.446
0.464
0.534
0.616
0.738
0.822
0.808
0.720
0.674
0.666
0.616
0.542
0.528
0.550
0.550
0.540
0.534
0.520
0.500
0.498
0.486
0.476
0.474
0.464
0.466
0.460
0.456
0.458
0.446
0.458
0.444
0.444
0.440
0.442
0.438
0.432
0.440
0.434
0.428
0.436
0.428
0.428
0.424
0.426
0.420
0.420
0.426
0.410
0.414
0.416
0.414
0.414
0.418
0.412
0.412
0.422
0.420
0.432
0.418
0.402
0.422
0.422
0.424
0.420
0.424
0.424
0.420
0.426
0.420
0.424
0.422
0.424
0.422
0.426
0.430
0.430
0.448
0.462
0.472
0.468
0.466
0.464
0.468
0.472
0.470
0.478
0.462
0.462
0.454
0.448
0.440
0.438
0.438
0.440
0.428
0.432
0.434
0.424
0.428
0.420
0.428
0.436
0.444
0.436
0.434
0.432
0.424
0.430
0.426
0.422
0.424
0.414
0.412
0.416
0.414
0.408
0.402
0.406
0.408
0.410
0.402
0.394
0.398
0.400
0.400
0.412
0.398
0.380
0.394
0.396
0.402
0.402
0.404
0.398
0.404
0.404
0.410
0.418
0.424
0.426
0.422
0.428
0.424
0.420
0.422
0.424
0.426
0.436
0.454
0.470
0.742
0.686
0.572
0.530
0.498
0.494
0.476
0.466
0.460
0.454
0.452
0.438
0.438
0.268
0.586
0.428
0.420
0.426
0.422
0.400
0.408
0.412
0.408
0.402
0.406
0.398
0.400
0.398
0.396
0.400
0.396
0.396
0.392
0.388
0.394
0.394
0.410
0.444
0.442
0.452
0.458
0.466
0.476
0.484
0.464
0.458
0.452
0.446
0.436
0.434
0.428
0.414
0.418
0.420
0.388
0.408
0.394
0.406
0.404
0.420
0.424
0.426
0.428
0.428
0.446
0.450
0.472
0.464
0.458
0.458
0.462
0.474
0.462
0.460
0.456
0.454
0.450
0.450
0.440
0.438
0.432
0.430
0.430
0.426
0.420
0.422
0.422
0.420
0.432
0.476
0.452
0.460
0.450
0.458
0.466
0.494
0.474
0.470
0.462
0.460
0.474
0.466
0.462
0.454
0.448
0.446
0.444
0.438
0.434
0.434
0.430
0.432
0.434
0.438
0.436
0.434
0.428
0.434
0.466
0.442
0.470
0.458
0.448
0.452
0.446
0.448
0.444
0.446
0.446
0.442
0.440
0.442
0.442
0.444
0.440
0.436
0.434
0.440
0.436
0.438
0.436
0.432
0.438
0.438
0.442
0.442
0.440
0.444
0.428
0.436
0.436
0.436
0.434
0.430
0.430
0.432
0.432
0.434
0.446
0.446
0.446
0.446
0.442
0.460
0.456
0.462
0.452
0.454
0.450
0.454
0.450
0.450
0.448
0.442
0.450
0.438
0.438
0.450
0.440
0.444
0.446
0.452
0.466
0.470
0.480
0.478
0.474
0.476
0.486
0.502
0.514
0.506
0.496
0.492
0.486
0.488
0.486
0.482
0.478
0.474
0.474
0.476
0.474
0.474
0.474
0.472
0.480
0.494
0.510
0.512
0.512
0.500
0.494
0.488
0.476
0.474
0.468
0.464
0.462
0.458
0.446
0.448
0.446
0.444
0.448
0.444
0.448
0.454
0.460
0.490
0.512
0.502
0.490
0.484
0.472
0.474
0.462
0.460
0.448
0.448
0.458
0.432
0.430
0.428
0.430
0.426
0.434
0.432
0.462
0.504
0.568
0.588
0.530
0.504
0.496
0.504
0.544
0.546
0.522
0.556
0.526
0.534
0.526
0.514
0.504
0.500
0.490
0.486
0.474
0.466
0.460
0.458
0.452
0.442
0.442
0.438
0.432
0.430
0.430
0.430
0.438
0.458
0.466
0.490
0.496
0.502
0.492
0.520
0.542
0.546
0.534
0.516
0.502
0.510
0.498
0.500
0.468
0.474
0.464
0.468
0.468
0.476
0.474
0.470
0.468
0.474
0.482
0.510
0.550
0.546
0.524
0.556
0.576
0.536
0.524
0.518
0.512
0.498
0.492
0.488
0.478
0.470
0.464
0.462
0.452
0.450
0.444
0.440
0.436
0.432
0.440
0.422
0.430
0.422
0.422
0.446
0.418
0.446
0.430
0.432
0.446
0.502
0.574
0.592
0.500
0.510
0.506
0.500
0.500
0.488
0.482
0.480
0.476
0.470
0.460
0.462
0.456
0.452
0.450
0.460
0.432
0.444
0.450
0.446
0.450
0.438
0.446
0.440
0.442
0.442
0.230
0.212
0.440
0.434
0.436
0.440
0.464
0.424
0.442
0.450
0.450
0.448
0.448
0.450
0.450
0.464
0.466
0.472
0.468
0.466
0.458
0.458
0.448
0.450
0.444
0.442
0.450
0.430
0.436
0.426
0.434
0.422
0.432
0.430
0.432
0.424
0.418
0.424
0.424
0.424
0.478
0.364
0.430
0.212
0.220
0.408
0.394
0.426
0.414
0.416
0.418
0.400
0.412
0.418
0.412
0.400
0.424
0.410
0.422
0.406
0.396
0.402
0.406
0.404
0.400
0.404
0.396
0.398
0.392
0.388
0.392
0.388
0.392
0.400
0.406
0.414
0.440
0.416
0.392
0.390
0.404
0.404
0.372
0.390
0.412
0.374
0.388
0.388
0.390
0.382
0.392
0.384
0.380
0.380
0.374
0.400
0.384
0.358
0.370
0.370
0.374
0.380
0.394
0.408
0.446
0.580
0.634
0.604
0.582
0.542
0.486
0.460
0.446
0.436
0.434
0.426
0.422
0.426
0.410
0.404
0.408
0.392
0.410
0.394
0.390
0.394
0.382
0.406
0.382
0.386
0.388
0.392
0.378
